# Supplementary material for: Proteogenomic Analysis Identifies Clinically Relevant Subgroups of Collecting Duct Carcinoma
Source: Research (Wash D C). 2025 Sep 3;8:0859. doi: 10.34133/research.0859 (PMC12408255; doi:10.34133/research.0859)
Supplement: Supplementary 1 — Figs. S1 to S8 Data S1 to S6 [file research.0859.f1.zip › Supplementary Data 1.xlsx]

## Sheet: Description
Table S1, Clinical characteristics of 53 Chinese CDC patients and data availability.
Clinical characteristics	Clinical characteristics of 53 Chinese CDC patients
Clinicopathologic variables	The clinicopathologic characteristics of our study cohort and Xiao et al.’s study cohort.
Data availability	Numbers of WES, RNA-seq, proteomics and phosphoproteomics datasets
Reads number	The reads number and the coverage of targeted region of each sample in the WES analysis
QC of the MS data	HEK293T used for QC
Origin analysis	Cell type composition of CDC tumors and common kidney cancers based on the current signatures from Lake et al.
H&E and IHC images	The representative H&E and IHC staining images in our CDC cohort
Abbreviations and full names	All abbreviations and corresponding full names in this study

## Sheet: Clinical characteristics
Sample No.	Gender	Age	TNM stage	RecurrenceMetastasis	OS (Overall Survival)	Status (Alive = 0; Dead = 1)	PFS (Progression Free Survival)	Progression (Yes = 1; No = 0)	Targeted therapy	RECIST of Targeted therapy	Chemotherapy	RECIST of Chemotherapy	Immunotherapy	RECIST of Immunotherapy
CDC_01	Male	55	Ⅳ	Yes	4	1	4	1	Sunitinib	SD
CDC_02	Female	86	Ⅲ	No	25	1	25	0
CDC_03	Male	78	Ⅲ	Yes	26	1	21	1
CDC_04	Male	51	Ⅳ	Yes	3	1	3	1
CDC_05	Male	39	Ⅲ	Yes	109	1	109	0			GEMOX	PR
CDC_06	Female	58	Ⅳ	Yes	5	1	4	1	Sorafenib	PD
CDC_07	Male	63	Ⅳ	Yes	46	1	3	1	Sorafenib	PR
CDC_08	Male	54	Ⅳ	Yes	24	1	4	1	Sunitinib	SD
CDC_09	Male	66	Ⅳ	Yes	61	0	43	1	Sorafenib	PR
CDC_10	Male	67	Ⅰ		50	0	50	0
CDC_11	Male	60	Ⅲ	Yes	12	1	9	1			GEM	SD
CDC_12	Female	53	Ⅳ	Yes	6	1	3	1
CDC_13	Female	54	Ⅲ	Yes	17	1	5	1	Sunitinib	SD
CDC_14	Male	54	Ⅲ	Yes	11	1	2	1	Sunitinib	PD
CDC_15	Female	49	Ⅰ	No	86	0	86	0
CDC_16	Male	41	Ⅳ	Yes	13	1	4	1	Sunitinib	PD	GP	SD	Tislelizumab	SD
CDC_17	Male	44	Ⅰ	No	35	0	35	0
CDC_18	Male	50	Ⅳ	Yes	16	1	2	1
CDC_19	Female	53	Ⅳ	Yes	5.5	1	1	1	Pazopanib	PD
CDC_20	Male	48	Ⅰ	No	146	0	146	0
CDC_21	Male	46	Ⅳ	Yes	14	1	8	1
CDC_22	Male	45	Ⅳ	Yes	7	1	3	1
CDC_23	Male	57	Ⅲ	Yes	14	1	8	1
CDC_24	Male	51	Ⅲ	Yes	15	1	12	1
CDC_25	Male	59	Ⅳ	Yes	4	1	2	1	Sunitinib	PD
CDC_26	Male	69	Ⅲ	Yes	5	1	3	1
CDC_27	Female	60	Ⅳ	Yes	8	1	6	1	Pazopanib	PD
CDC_28	Male	51	Ⅲ	Yes	6	1	5	1
CDC_29	Male	67	Ⅲ	Yes	16	1	12	1			GP	PD
CDC_30	Male	63	Ⅳ	Yes	1	1	1	1
CDC_31	Female	52	Ⅳ	Yes	40	1	11	1	Sunitinib	SD
CDC_32	Male	17	Ⅲ	Yes	127	0	46	1	Sunitinib	PR
CDC_33	Male	37	Ⅳ	Yes	10	1	5	1
CDC_34	Female	65	Ⅳ	Yes	13	1	7	1
CDC_35	Female	50	Ⅲ	Yes	67	0	9	1
CDC_36	Male	41	Ⅳ	Yes	65	0	31	1	Sunitinib	SD
CDC_37	Male	44	Ⅲ	Yes	18	1	12	1
CDC_38	Male	73	Ⅳ	Yes	39	0	3	1	Sunitinib	PR			Pembrolizumab	SD
CDC_39	Male	60	Ⅲ	Yes	29	0	4	1			GP	SD	Tislelizumab	PR
CDC_40	Male	64	Ⅳ	Yes	8	1	5	1	Pazopanib	PD			Tislelizumab	PD
CDC_41	Male	49	Ⅰ
CDC_42	Male	68	Ⅲ
CDC_43	Female	73	Ⅲ	Yes	24	1	23	1
CDC_44	Male	69	Ⅲ	Yes	12	1	3	1
CDC_45	Male	62	Ⅲ	Yes	51	0	5	1	Axitinib	PD
CDC_46	Male	83	Ⅲ	Yes	6	1	6	1
CDC_47	Female	54	Ⅲ	Yes	11	1	6	1
CDC_48	Female	82	Ⅳ	Yes	24	0	6	1	Sorafenib	PD	GP	PD
CDC_49	Female	67	Ⅳ	Yes	27	1	3	1
CDC_50	Male	50	Ⅳ	Yes	17	0	5	1	Pazopanib	PR			Pembrolizumab	SD
CDC_51	Male	62	Ⅲ	Yes	9	1	3	1
CDC_52	Male	66	Ⅲ	No	8	0	8	0
CDC_53	Female	72	Ⅲ	Yes	8	0	3	1	Axitinib	SD			Tislelizumab	SD

## Sheet: Clinicopathologic variables
	Variable	CDC cohort (N = 53)	SEER database (N = 324)	P value
	Sex
	Male	38 (71.7)	223 (68.8)	0.7496
	Female	15 (28.3)	101 (31.2)
	Age (years), IQR	57 (50~66)	61.5 (53~72)
	Tumor size (cm), IQR	6 (4.35~6.5)	6 (4~8.43)
	Tumor side
	Left	33 (62.3)	169 (52.2)	0.1814
	Right	20 (37.7)	155 (47.8)
	T satge
	T1	16 (30.2)	97 (29.9)	0.4423
	T2	0 (0.0)	18 (5.6)
	T3	27 (50.9)	122 (37.7)
	T2	10 (18.9)	83 (25.6)
	Tx	0 (0.0)	4 (1.2)
	N stage
	N0	24 (45.3)	198 (61.1)	0.0220*
	N1	29 (54.7)	116 (35.8)
	Nx	0 (0.0)	10 (3.1)
	M stage
	M0	33 (62.3)	205 (63.3)	0.8775
	M1	20 (37.7)	115 (35.5)
	Mx	0 (0.0)	4 (1.2)
	Surgical type
	Nephron sparing surgery	0 (0.0)	20 (5.1)	0.0018**
	Radical nepherctomy	53 (100.0)	260 (81.3)
	Without	0 (0.0)	44 (13.6)

## Sheet: Data availability
Sample No.	Genome (WES)	Proteome-Tumor	Proteome-NAT	Phosphoproteome-Tumor	Phosphoproteome-NAT	RNA-seq-T	RNA-seq-N
Summary	48	51	47	17	16	20	15
CDC_01	CDC_01					CDC_01_T	CDC_01_N
CDC_02	CDC_02	Exp092699	Exp092700	Exp092802	Exp092803	CDC_02_T	CDC_02_N
CDC_03	CDC_03	Exp092691	Exp092692	Exp092794	Exp092795	CDC_03_T	CDC_03_N
CDC_04	CDC_04	Exp092683	Exp092684	Exp092786	Exp092787	CDC_04_T	CDC_04_N
CDC_05	CDC_05	Exp092695	Exp092696	Exp092798	Exp092799	CDC_05_T	CDC_05_N
CDC_06	CDC_06	Exp092681	Exp092682	Exp092784	Exp092785	CDC_06_T	CDC_06_N
CDC_07	CDC_07	Exp092679	Exp092680	Exp092782	Exp092783	CDC_07_T	CDC_07_N
CDC_08	CDC_08	Exp092677	Exp092678	Exp092780	Exp092781	CDC_08_T	CDC_08_N
CDC_09	CDC_09	Exp092689	Exp092690	Exp092792	Exp092793	CDC_09_T	CDC_09_N
CDC_10	CDC_10	Exp092697	Exp092698	Exp092800	Exp092801
CDC_11	CDC_11	Exp092693	Exp092694	Exp092796	Exp092797	CDC_11_T	CDC_11_N
CDC_12	CDC_12	Exp124126	Exp124127		Exp124184	CDC_12_T	CDC_12_N
CDC_13	CDC_13	Exp092687	Exp092688	Exp092790	Exp092791	CDC_13_T	CDC_13_N
CDC_14		Exp123746	Exp123747
CDC_15	CDC_15	Exp092685	Exp092686	Exp092788	Exp092789	CDC_15_T
CDC_16	CDC_16	Exp092933	Exp124174	Exp092957		CDC_16_T
CDC_17	CDC_17	Exp123666	Exp123667
CDC_18	CDC_18	Exp123679
CDC_19
CDC_20		Exp123678
CDC_21	CDC_21	Exp124132	Exp110889	Exp124189
CDC_22	CDC_22	Exp110903	Exp110904
CDC_23	CDC_23	Exp110896	Exp110897
CDC_24	CDC_24	Exp123686	Exp110899
CDC_25	CDC_25	Exp123668	Exp123669
CDC_26	CDC_26	Exp110908
CDC_27	CDC_27	Exp123754	Exp123755
CDC_28	CDC_28	Exp118905	Exp110876
CDC_29	CDC_29	Exp110886	Exp110914
CDC_30	CDC_30	Exp110905	Exp110906
CDC_31	CDC_31	Exp110877	Exp110878
CDC_32	CDC_32	Exp123752	Exp123753
CDC_33	CDC_33	Exp110892	Exp110893
CDC_34	CDC_34	Exp110911	Exp110891
CDC_35	CDC_35	Exp110885	Exp123683
CDC_36	CDC_36	Exp123676	Exp123677
CDC_37	CDC_37	Exp123670	Exp123671
CDC_38	CDC_38	Exp123674	Exp123675
CDC_39	CDC_39	Exp123684	Exp123685
CDC_40	CDC_40	Exp123672	Exp123673
CDC_41	CDC_41	Exp123744	Exp123745
CDC_42	CDC_42	Exp110894	Exp110895
CDC_43	CDC_43	Exp124177	Exp124178			CDC_43_T
CDC_44	CDC_44	Exp124179	Exp124180			CDC_44_T	CDC_44_N
CDC_45	CDC_45	Exp124171	Exp110912			CDC_45_T	CDC_45_N
CDC_46	CDC_46	Exp124128	Exp124129	Exp124185	Exp124186	CDC_46_T
CDC_47	CDC_47	Exp124169	Exp124170
CDC_48	CDC_48	Exp124130	Exp124131	Exp124187	Exp124188	CDC_48_T
CDC_49	CDC_49	Exp110910	Exp123749
CDC_50	CDC_50	Exp110901	Exp123687			CDC_50_T	CDC_50_N
CDC_51	CDC_51	Exp123748
CDC_52		Exp124124	Exp124125	Exp124181	Exp124182
CDC_53		Exp124077	Exp124082

## Sheet: Reads number
Genome (WES)	Total_reads_num_in_bam:	Mapped_reads_num:	Mapping_rate(%):	Coverage_of_target_region(%):
CDC_01	105017940	104962043	99.95	92.78
CDC_02	118229980	118160118	99.94	92.42
CDC_03	101233170	101169748	99.94	92.57
CDC_04	132076668	131995836	99.94	92.47
CDC_05	84780044	84707935	99.91	92.44
CDC_06	152304704	152199203	99.93	92.9
CDC_07	75990338	75946338	99.94	92.85
CDC_08	145970866	145891570	99.95	92.57
CDC_09	119372090	119317912	99.95	92.92
CDC_10	123687532	123611022	99.94	92.86
CDC_11	100277696	100207121	99.93	92.52
CDC_12	140822534	140761133	99.96	92.16
CDC_13	118317852	118243215	99.94	92.23
CDC_15	127998866	127929634	99.95	92.21
CDC_16	94283282	94197008	99.91	91.97
CDC_17	106907766	106846800	99.94	92.96
CDC_18	124662836	124567116	99.92	91.91
CDC_21	33505778	33463159	99.87	89.75
CDC_22	122106732	122041521	99.95	91.08
CDC_23	193460624	193346699	99.94	91.49
CDC_24	44019958	43938765	99.82	90.36
CDC_25	69738234	69679570	99.92	91.45
CDC_26	100024592	99981609	99.96	91.26
CDC_27	113688954	113622243	99.94	91.6
CDC_28	125718174	125630780	99.93	91.53
CDC_29	116499524	116444175	99.95	91.59
CDC_30	103799818	103743398	99.95	91.73
CDC_31	107545720	107475689	99.93	91.53
CDC_32	80088672	80045904	99.95	91.87
CDC_33	83078848	82949077	99.84	92.74
CDC_34	136889180	136835494	99.96	91.27
CDC_35	105589648	105530432	99.94	91.56
CDC_36	115491428	115446687	99.96	91.21
CDC_37	142901058	142839792	99.96	91.22
CDC_38	121436428	121374160	99.95	91.33
CDC_39	72967058	72926547	99.94	92.71
CDC_40	114030394	113947614	99.93	91.51
CDC_41	164263692	164181904	99.95	91.55
CDC_42	113251560	113205452	99.96	91.03
CDC_43	109982666	109911247	99.94	91.45
CDC_44	53684542	53645090	99.93	89.94
CDC_45	71957616	71906659	99.93	90.8
CDC_46	32836784	32814096	99.93	88.36
CDC_47	38048764	38021381	99.93	89.29
CDC_48	8437006	8431053	99.93	82.63
CDC_49	109380482	109301237	99.93	91.14
CDC_50	141727564	141662307	99.95	91.94
CDC_51	69676148	69595731	99.88	91.44

## Sheet: QC of the MS data
Symbol	Exp203096	Exp203109	Exp203100	Exp203105	Exp203110	Exp203090	Exp203106	Exp203099	Exp203103	Exp203095	Exp203092	Exp203104	Exp203101	Exp203097	Exp203102	Exp203098	Exp203107	Exp203091
2024-03-01	0.2273	2.1553	0.8589	0.4626		1.1057	0.8338	0.4287	0.4044	0.6462	0.9816	0.608	1.604	0.6561	0.6285	3.0001	1.684	0.9244
2024-03-02	0.5127	2.2687	1.1649	0.7472	0.3339	1.4917	0.8777	0.8715	0.6996	1.2609	0.9901	1.1724	1.073	1.0559	0.9651	11.0303	0.5869	0.9731
2024-03-05	0.8415	1.8318	0.2953		1.3061	0.8455	0.2916	0.03	1.3565		0.4038	0.1296	0.9744		2.0989		0.4541	1.034
2024-03-06						0.1154		0.0172				0.2347
2024-09-02	3.3963	1.7484	3.1832	9.3744	2.4558	9.0797	2.7994	7.5405	10.4238	2.6005	5.6488	3.4425	6.1201	7.4213	12.3575	8.1479	3.0321	6.3119
2024-09-03	0.2546	0.1836	0.348	0.5462	0.4738	0.4938	0.391	0.4754	0.0284	0.6864	0.6086	0.3876	0.2624	0.8156			0.2882	0.4458
2024-09-05															0.0436
2024-09-06	6.8069	4.5745	6.8947	5.2006	3.0334	6.4678	5.2641	5.7295	11.2554	4.7025	4.6756	10.7614	3.8885	5.1166	7.5548	4.8041	6.885	6.7839
2024-09-07	7.5971	7.2686	7.2589	6.045	5.8059	6.5153	5.4848	8.6833	2.6386	5.499	7.7838	6.9536	4.1897	4.0964	6.6413	1.8687	6.9789	7.6049
2024-09-08	2.3959	4.6422	3.5771	3.2661	4.8424	3.798	2.2463	2.4411	1.5156	1.6186	2.4106	3.8211	3.6281	1.5033	1.7566	1.9582	1.5436	5.0297
2024-09-09	2.5429	5.43	5.2118	6.2386	4.7035	4.2068	9.7892	5.0331	5.5622	4.3775	5.4687	3.2342	5.1144	5.2044	5.0414	4.3362	6.7556	4.5156
2024-09-10			0.1138	0.1112	0.385	0.0935		0.1287	0.2012			0.1587	0.0899			0.1416	1.2665	0.0924
2024-09-11	9.8373	7.6544	4.1246	6.6181	3.2684	8.5827	4.8271	3.9799	6.9429	4.8373	3.5591	6.7623	2.2783	6.0897	4.7919	5.1932	3.6754	5.5789
2024-09-15	6.3796	6.1996	4.9633	2.715	51.965	5.8502	4.8125	6.6798	8.7841	8.4388	6.0806	5.822	4.92	10.1309	9.0218	7.1207	3.9317	5.6464
A1BG																0.769
A2M	0.5843	0.9899	1.1057	0.8406	1.8837	1.04	0.4283	0.6054	0.1674	1.1013	1.0276	0.5794	0.9188	1.1826		3.5076	1.507	1.088
AAAS	3.8304	2.9941	2.6219	3.0102	1.6109	2.4002	3.3417	1.9299	5.9684	1.9427	3.9449	2.1023	1.9407	3.4161	3.677	6.7108	2.3138	3.1501
AACS	1.8415	0.2601	0.7557	0.547	0.1777	0.6756	0.2342	0.5704	1.3227	0.5419	1.1661	1.4132	0.7801	0.4327	1.4428	0.9006	0.4866	0.9161
AAED1									0.1032						0.124
AAGAB	4.7664	0.3985	1.3559	1.8685	1.6213	2.9673	0.4864	0.9062	4.6372	2.2277	1.592	1.5555	1.8038	1.9428	3.7243	0.685	0.4995	2.6435
AAK1	0.1193		0.3927	0.1797	0.0926	1.1095	0.1858	0.1439	3.2548	0.9575	0.2041	0.4585	0.0725	0.2754	2.8819	0.2591	0.0652	0.3123
AAMDC	15.6653	4.2513	2.7487	1.9679	5.4919	12.3373	2.0579			11.9657	12.8418	10.1728	11.1963	9.928		7.8047	6.9926	2.1548
AAMP	3.6963	3.1354	7.7667	6.4171	4.6784	5.523	2.8431	1.2687	3.039	6.3662	2.0541	6.5855	6.1201	4.6788	3.4901	2.1606	6.3503	5.2477
AAR2	0.279	0.1244	0.7418	1.0732		0.8538	0.3668	0.4521	0.4536	0.6006	0.6809	39.3053	0.7852	0.309	0.4932	3.5985	0.2827	1.3296
AARD							1.3965
AARS	11.1447	11.0432	11.625	14.5392	17.5864	14.0118	25.4268	13.0596	16.7129	10.1896	11.8935	12.0949	9.5942	18.6519	17.8756	11.7914	20.4695	15.292
AARS2	2.9022	2.2591	3.0004	4.3889	2.9382	2.1704	1.9472	2.2384	1.8305	4.2517	2.4988	2.6219	2.4347	2.7553	3.2617	1.6464	2.3716	1.4913
AARSD1	1.1215	0.8892	1.3325	1.3258	0.8624	1.2508	0.9451	1.0562	1.1211	1.3239	0.7387	1.0607	1.3647	1.0532	1.0273	0.8476	0.7842	1.2093
AASDHPPT	7.7845	13.9238	10.3222	8.4482	25.5245	11.9424	9.7753	9.0599	10.5034	10.8373	15.2961	9.5278	8.4678	11.4072	7.5961	5.2689	9.3834	9.3119
AASS	1.2048	0.5478	1.3625	1.2766	1.5019	0.3601	0.4916	2.6339	0.6311	3.5029	0.5589	1.2376	2.4466	0.7114	1.3465	1.4848	0.8733	0.9857
AATF	2.448	6.2427	1.7087	2.0148	1.297	3.0975	0.8785	2.1159	1.3057	3.2491	2.6506	2.4048	3.2085	2.0074	2.4951	1.1648	1.5403	1.7204
ABAT		0.0315				0.0571		0.0412		0.1847			0.028	0.0504		9.4744	0.9062	0.0532
ABCA2						0.0091
ABCA3	1.1744	0.0429	0.4753	0.2612	0.0373	0.1149	0.0669	0.5247	0.0063	0.5931	0.8316	0.0404	1.394	1.0369	0.021		0.0288	0.2803
ABCB1					0.0492	0.1036			0.0606						0.0353	0.4033		0.1861
ABCB10	0.8351	2.2786	1.7448	1.6281	1.1918	1.2983	1.2255	0.8949	1.6963	2.4534	1.8592	1.0913	1.5657	1.5695	2.2486	1.0205	0.9115	1.5922
ABCB6			0.0385	0.0448	0.0684					0.0365		0.0512	0.0465		0.0654	0.1566
ABCB7	0.5641	1.0468	0.6377	1.0021	1.5372	1.0225	0.486	0.3919	0.5095	0.8953	0.8739	1.1055	0.5981	0.7498	0.3009	0.4957	0.5729	1.038
ABCB8	0.103	0.0735	0.1221		0.1773	0.1213		0.3741	0.0106		0.2589	0.0177	1.9371	0.0663		0.1712
ABCC1	0.0842	0.1058	0.0391	0.0647	0.0487	0.1908	0.0183	0.07	0.1682	0.1173		0.0787	0.1047	0.0455	0.0966	0.3889	1.5433
ABCC4	0.1495	0.0721	0.0402	0.3497	0.4508	0.0928	0.1804	0.0435	0.847	0.1753	0.3614	0.3827	0.0347	0.1986	0.6792	0.0872	0.1314	0.0508
ABCC5	0.2672	0.1494	0.0305	0.0734					0.1592		0.2825	0.1035		0.3469
ABCD3	2.621	1.0586	1.0695	4.5528	2.0528	3.4172	1.4615	1.3173	3.5882	2.5487	2.5995	3.4937	1.7236	2.9386	3.7519	3.25	2.118	1.4422
ABCD4							0.0639				0.0604
ABCE1	28.8556	26.6963	23.9379	31.4556	27.1039	26.4783	28.5295	16.1529	30.5003	17.5433	29.3252	30.628	16.4195	30.8101	35.3752	16.2595	32.8961	28.5445
ABCF1	13.8259	8.2551	8.3572	4.1447	8.3834	7.764	10.2507	11.2291	18.0466	10.1029	7.0819	8.4855	10.1473	9.0198	27.3478	16.547	7.0673	16.3066
ABCF2	6.3981	8.675	7.3479	6.2088	6.9008	9.2935	7.0128	4.9047	2.7011	7.0523	7.9861	6.5127	6.6229	6.1987	3.747	3.3269	4.758	4.7645
ABCF3	2.6629	1.2986	0.8033	1.4066	1.5851	1.8627	1.9758	1.6231	2.8017	1.3491	0.6499	3.5344	2.6346	1.1447	3.3431	1.641	2.6149	1.04
ABCG1														1.0197
ABHD10	4.8224	6.4232	1.8798	4.8163	6.7843	3.8432	0.338	5.8203	7.2075	7.215	4.2811	3.0907	3.4197	7.0375	9.6208	9.3789	7.7953	3.9122
ABHD11	5.2531	0.8555	3.256	1.5903	1.8292	0.7579	2.6787	4.5562	4.1081	7.6142	2.3568	2.8388	2.772	3.448	1.3766	4.4524	1.4249	1.8023
ABHD12	0.5238	0.31	2.3894	3.388	0.7532	1.4604	0.7942	2.408	0.7012	1.3882	5.8332	1.3482	3.9964	3.7674	1.8078	2.9824	0.216	0.719
ABHD14B	5.9163	8.6716	6.1933	2.7123	4.8947	5.8513	6.9531	4.1809	8.131	5.7426	4.4165	6.1524	2.8641	7.6606	6.143	6.0769	6.0151	4.7255
ABHD16A	0.081	0.2088	0.2188	0.2603		0.2056	0.0808	0.2406	0.6838	1.0619	0.0774	0.0979		0.2827	0.7907	0.0712	0.0802	0.8647
ABHD17B		0.8374	1.6574			1.1696	0.2366			1.3494							0.359
ABHD3															0.1141
ABHD4					2.1732
ABHD5			0.1201	0.203	0.0785	0.1202	0.0985	0.2019	0.2352	0.3195	0.0879	0.2224	0.1548		0.2552		0.0603	0.1041
ABHD6	0.1908	0.9215	0.2367	0.4603	1.0217	0.399	1.0252	0.4198	0.3021	0.4573	0.3097	0.7858	0.1704	0.4119	0.2568	0.1249	0.443	0.1775
ABI1	4.2731	2.0574	1.7308	5.7068	2.1112	2.9334	1.6195	3.3401	4.7375	3.1401	2.1545	2.2465	2.8518	4.9036	4.6282	5.7688	2.1171	3.4506
ABI2	0.4983	1.7724	0.7973	3.1027	2.9868	2.5718	1.2694	1.2621	2.3396	0.7201	1.3883	4.9257	1.1798	1.1243	2.2008	1.2807	23.9379	1.5403
ABL1	0.053		0.2286	0.0809	0.0163	0.0559	0.3317	0.0351	0.0954	0.0562	0.0532	0.5521	0.8736	1.6072	0.0783	1.2509	0.182	0.0414
ABL2	0.2705	0.5814	0.2687	0.3176	0.4148	0.4982	0.2945	0.2215	0.2218	0.1865	0.1397	0.2052	0.2886	0.2904	0.2047	0.1741	0.2096	0.1386
ABLIM1	0.2636	0.3471	0.293	0.7513	0.3845	0.2136	1.9606	0.774	0.2444	0.1869	0.3251	0.891	0.1632	0.6382	0.3409	0.4562	0.1209	0.5055
ABR		0.0561	0.0647	0.1614	0.1017	0.162	0.0145	0.0317	0.1475	0.0612	0.17	0.1886	0.0236				0.0606	0.1496
ABRACL	28.9729	16.0355	16.7078	24.0387	34.7498	41.4131	41.4086	25.5869	45.7607	48.9947	22.1077	53.2212	67.7425	29.4619	40.6748	39.4607	23.9244	64.6886
ABT1	4.1969	2.1442	3.3228	2.0754	1.0051	4.446	2.6391	2.9716	2.6022	5.1133	2.6237	6.2034	1.2809	2.6394	5.0991	2.1761	3.1333	3.3759
ABTB2		0.0573	0.0456	0.0196				0.263		0.0781							0.0128	0.0112
ACAA1	1.3423	4.9581	6.6481	1.4213	5.11	2.7744	0.8622	5.5312	5.4724	3.0905	3.5371	4.6719	4.8741	4.778	8.4653	9.2737	3.964	2.2305
ACAA2	4.1629	2.8495	4.7796	4.3653	4.6817	6.5636	5.4559	3.895	6.1411	6.1856	3.8895	10.7873	4.835	5.6466	2.2805	15.3691	2.802	6.3344
ACACA	2.3489	1.7403	3.3956	1.5481	1.7219	1.9886	1.6625	2.2414	2.3159	3.0496	2.2568	2.7788	2.1327	2.1525	2.2836	1.3175	1.8189	1.6306
ACACB	0.1668	0.0322	0.1763	0.0372	0.0249	0.1007	0.0338	0.0757	0.0158	0.1653	0.2	0.107	0.0408	0.1718	0.1917	0.0585	0.0246	0.0259
ACAD10			0.0128							0.0168						0.2587
ACAD11	0.5078	0.9504	1.4266	0.0972	0.5187	0.5243	0.4908		0.5725	1.1181	0.1092	1.5515	0.1545	0.8947	0.457	1.1229	0.1505	0.1232
ACAD8	1.4201	0.0895	0.7008	0.7305	1.8299	0.6373	0.0919	1.6094	1.6636	1.9	1.4796	1.5929	0.9461	0.8658	1.4402	1.5815	1.173	2.2193
ACAD9	2.4716	1.0489	3.9678	2.5614	1.825	2.2951	2.2831	3.2591	1.2304	2.7843	3.2414	2.8797	3.3966	2.7583	2.2649	2.7601	2.8975	3.8554
ACADL											0.0197					1.0811
ACADM	14.7704	17.7476	16.5921	19.1013	13.4372	17.1209	21.2185	19.6472	18.9581	12.5442	20.8508	12.6209	13.9039	16.675	23.0973	33.3379	13.8518	17.1834
ACADS	0.673	0.3343	2.9733	0.5336	0.8326	0.4951	0.3617	0.6638	0.8565	1.2847	0.9007	0.8531	1.2808	0.7835	0.3159	5.0869	0.3375	2.7366
ACADSB	3.0766	4.2729	2.8176	1.3137	2.9245	3.3388	2.7593	2.3547	6.625	4.0237	9.9407	3.4065	4.1253	4.736	3.6542	11.2845	3.7058	3.205
ACADVL	4.8176	1.2967	0.4663	0.7299	1.6185	0.82	0.4712	1.7906	3.2142	2.5747	1.3365	1.1361	0.4289	3.3501	0.6292	5.8083	0.8608	1.3371
ACAP2			2.2009	0.6794	0.2137	0.8034	0.0236	1.9004	0.0887	0.6282		0.7573	1.5402	1.5755			0.3745	0.6306
ACAT1	38.2966	30.6626	52.5306	40.3819	40.8961	48.1183	51.4622	47.9445	63.6552	32.9931	42.6328	34.5942	41.7939	53.138	65.801	124.921	56.286	23.84
ACAT2	15.0233	21.4548	22.5328	18.0213	21.2178	13.5118	16.8467	21.1215	22.5591	18.6563	17.0802	20.5808	14.8202	18.2659	22.4264	22.9528	16.9863	19.9036
ACBD3	7.0747	6.1726	6.7588	4.9168	4.8657	5.8621	4.7648	5.5992	4.634	5.6232	8.7462	5.9351	6.7442	4.1633	4.8949	5.6642	4.4123	5.8206
ACBD5	0.5133	0.5292	0.2338	0.1745	0.2443	1.8948	0.1104	0.3356	0.4569	0.6696	0.3587	0.1249	0.1837	0.5025	0.3301		0.6695	0.1399
ACBD6	3.3098	0.4432	1.6141	1.4717	0.7603	0.8111	1.4029	5.1986	2.4243	1.0971	0.7517	1.7179	0.732	0.4649	1.8591	0.7175	0.9869	5.6189
ACBD7	1.685	2.5149	0.7338	6.054	3.9961	1.7643		3.1809	2.2329	2.0494	3.0866		1.2047	4.9417		1.0248		1.9243
ACCSL																	0.1367
ACD		0.312	0.0626			0.2059	0.0522			0.4521	0.2896		0.1909	0.1503	0.1519		0.021	0.0852
ACE																0.0522
ACE2																0.3618
ACIN1	6.9483	5.5651	10.0856	9.3304	6.347	12.8158	14.0577	12.0604	14.5601	11.6376	11.0891	13.6055	17.3114	11.051	18.0739	12.5908	14.9454	13.9511
ACLY	37.2276	52.487	44.0398	45.9889	52.2732	52.2382	41.973	50.0344	51.886	47.9385	60.7908	46.3499	44.2	49.8591	42.7104	36.1978	50.928	55.862
ACMSD												0.0793
ACN9		1.4823	0.8784	0.3362	0.2175	0.3054	0.6849		0.36	0.4342		0.9391		0.4566	0.615		0.316	0.5152
ACO1	3.6582	0.7016	2.1993	3.6283	1.4304	3.5305	1.1024	2.7128	3.012	5.5459	3.9717	4.1654	1.9553	4.5535	2.5384	8.6147	1.2043	2.2857
ACO2	15.6844	10.8164	9.153	8.9786	15.4826	10.7381	33.6581	10.3247	13.6648	12.9317	10.047	11.8362	11.6291	7.7867	10.9478	24.4571	22.9282	11.638
ACOT1	4.4007	3.1736	2.1747	4.1484	4.2531	2.6407	3.9752	3.07	4.2407	2.9649	4.1067	4.1067	2.2852	3.8522	3.8015	4.8109	2.474	3.3182
ACOT11																0.1153
ACOT13	8.5229	4.3381	5.3298	5.8027	11.4778	22.817		1.4788	3.1497	11.6376	3.4087	2.3378	7.5222	10.1785	1.0267	8.3118		13.4765
ACOT2	3.6673	2.2374	1.8122	3.457	3.2258	2.2006	3.3127	2.5583	3.4936	2.4708	3.394	3.4222	1.7735	3.2102	3.1679	4.0091	1.9919	2.611
ACOT7	17.8685	25.0532	17.3974	26.7034	26.6603	24.5784	33.2053	11.9692	24.9836	17.9692	19.4353	26.2913	14.025	17.8093	27.5706	27.3009	23.819	25.5863
ACOT8			0.3675	0.3702		0.3781	0.2423		0.659	0.505	0.303	1.3199	0.1692	0.1554			0.1868
ACOT9	1.3584	0.3888	1.5434	1.4468	0.653	1.1628	0.5356	1.05	1.794	1.5496	0.5154	1.525	1.4842	0.2784	1.2046	0.8526	1.091	0.5954
ACOX1	0.4688	0.567	1.5513	0.3827	0.4491	0.8086	0.2802	0.729	1.594	0.8074	0.3184	1.8824	0.7624	1.3953	1.1796	1.5062	0.3119	0.4124
ACOX2																0.3741
ACOX3				0.1842	0.013	0.0489									0.1299			0.0335
ACP1	9.9772	23.1051	39.0609	40.3263	39.5278	33.3998	28.0033	33.0746	50.3472	16.2174	25.3695	54.2519	24.9981	9.3337	35.0523	8.0862	38.5353	38.938
ACP2	1.5871	1.5806	1.2034	1.3403	2.4994	0.9068	0.5469	1.2049	0.6001	0.426	2.1518	1.6905	1.947	1.5727	0.7739	1.489	1.1412	1.5
ACP6	0.0483		0.0782	0.0252		0.1318		0.0469	0.0296	0.2824	0.0515	0.0701	0.0323	0.0633		0.037		0.0476
ACPL2							0.057
ACPP																0.1894
ACSF2	0.2297	1.0175	1.2661	2.2274	0.7964	0.7626	0.6232	0.8663	1.3147	0.8696	1.1885	0.9879	0.3684		0.5615	4.5065	1.1047	0.5037
ACSF3	0.6709	0.605	0.4782	0.5889	1.5268	0.4687	0.4469	0.4558	0.736	0.6803	0.4165	1.485	0.8475	0.7917	0.8332	0.7818	0.8021	0.422
ACSL1	2.7144	1.165	1.8911	1.333	0.9285	2.3869	2.2659	2.5491	1.2807	1.3262	3.1517	2.4216	1.4964	1.3644	3.194	6.4464	2.1968	2.1791
ACSL3	2.8693	3.1036	3.4282	3.0387	4.0224	1.8934	2.1876	4.1928	2.6443	2.0197	4.627	2.9109	4.2484	2.9821	1.5505	1.8725	1.8074	3.2836
ACSL4	1.0814	0.9246	2.9244	2.7856	1.8581	1.2842	0.1879	0.4591	1.2809	0.8082	2.8546	3.8901	1.1534	0.17	1.6605	1.5944	0.4871	2.7799
ACSL5						0.0639											0.3475
ACSL6				0.0203	0.0556	0.0833				0.1566	0.2296			0.055		0.0948		0.1484
ACSM2A																12.4579
ACSM2B																8.4699
ACSM3																1.8773
ACSS1	0.54	0.7175	0.9063	0.7241	1.1754	1.1222	1.748	0.4475	0.7206	0.6752	0.5423	0.5873	0.673	0.9058	0.2897	1.0262	3.1427	0.2166
ACSS2	1.2426	0.4634	1.042	0.5953		0.9112		1.01		1.8173	0.3828	0.6564	1.3796	0.5301	0.1794	0.3064	0.285	0.1418
ACSS3												0.251				2.1403
ACTA1	138.631	137.687	142.031	198.112	120.269	158.543	234.495	138.206	203.516	177.779	186.553	177.707	155.33	156.503	228.196	151.907	187.46	141.75
ACTA2	136.894	137.201	141.603	197.987	119.009	157.154	234.282	137.368	202.739	177.274	185.497	176.424	154.846	155.772	227.269	151.566	186.956	140.834
ACTB	306.33	194.238	251.904	395.335	180.938	258.352	332.22	193.353	351.315	313.241	243.47	284.277	248.294	504.548	391.953	700.21	315.99	193.985
ACTBL2	23.3088	47.9697	20.6841	35.2575	57.9647	89.6088	42.1552	25.7131	45.2373	24.4624	27.3481	22.4435	24.6384	48.5744	37.538	65.5039	35.1783	23.0565
ACTC1	137.455	137.687	142.031	198.112	120.269	158.543	234.495	138.206	203.613	177.779	186.553	177.707	155.33	156.172	228.196	151.959	187.46	141.75
ACTG1	307.667	194.26	251.959	395.372	180.938	258.302	331.914	193.218	351.336	313.735	243.682	284.101	249.468	505.121	391.936	700.096	316.264	193.992
ACTG2	211.506	234.071	222.599	255.591	199.545	229.38	349.269	204.682	265.698	261.991	295.98	231.95	232.611	250.095	284.082	279.008	268.195	217.526
ACTL6A	4.7065	10.029	7.8004	5.9283	8.0996	7.5826	5.6886	7.2812	4.1582	10.4567	9.146	6.6907	9.0536	4.3338	3.8937	5.9092	6.9873	11.2756
ACTL6B	0.3364	1.04		0.0956	0.2725	0.4103	0.4929		0.5588	0.7623	0.3822	0.4526	0.3749	0.4355	0.5001	0.4442	0.5748	0.6582
ACTN1	26.8793	18.3701	21.8955	18.1688	15.7794	21.8321	18.8723	21.6517	23.0698	27.5476	24.2558	28.6429	27.5643	23.537	25.7726	41.5819	20.0773	20.9631
ACTN2	0.6383	1.9359	1.1547	1.5704	1.8778	1.9823	0.7342	0.9375	1.6051	1.647	1.079	2.1799	1.7513	0.9576	1.7952	2.2294	1.2413	2.3632
ACTN3	0.5227	0.5257	0.6729	0.883	0.2984	0.9293	0.3541	0.7517	1.2009	0.5037	0.3593	1.4985	0.5503	0.8513	1.3923	1.6019	0.898	0.9309
ACTN4	20.119	27.5257	23.5435	20.3767	25.3612	16.3051	26.8009	23.7208	27.5817	23.4628	20.8982	22.8769	15.7705	22.2383	28.3006	40.8793	23.6794	22.8462
ACTR10	1.1543	1.8302	0.8015	0.1601	2.1725	0.673	0.7634	1.3996	0.9868	1.5577	0.9765	1.4153	0.8819	1.1097	1.3398	1.2564	0.325	0.6808
ACTR1A	3.5586	10.2783	14.9653	15.3626	14.1123	15.3255	10.5205	9.8854	24.2084	8.5048	11.7375	16.2636	10.8232	9.3685	22.1712	22.2779	10.397	12.7387
ACTR1B	1.0581	1.7101	2.2364	4.6743	2.5236	3.1348	1.1344	2.2275	5.461	3.1184	1.121	5.9459	3.3296	0.3664	5.6225	1.6418	1.8489	2.2735
ACTR2	16.903	12.3872	8.9797	12.7887	14.826	21.0752	17.2192	11.0481	15.1926	14.1462	8.1758	15.1532	9.8614	9.6442	17.1475	12.3085	20.5372	17.5538
ACTR3	20.8347	19.9092	30.784	26.5536	36.7856	29.6536	43.0184	29.7428	39.5713	24.4465	29.5251	30.5489	24.8233	23.6843	41.7409	30.8483	22.4224	26.6316
ACTR3B		0.2448	0.5287	0.4318		0.0486	0.0726				0.2182	0.0857		0.0942		0.0999	0.0194	0.147
ACTR3C						0.0451	0.0673									0.0235
ACTR5	0.5347	0.3958	0.4866	0.1732	0.1032	0.3162	0.1254	1.1222	0.8757	0.2807	0.5359	0.7264	0.6153	1.9867	0.5202	0.3054	0.5245	0.2238
ACTR6	0.188	1.7675		0.1277	0.2156	0.2107	0.8038	0.5656	0.1433	0.7127	0.2619	0.1185	0.2218	0.2271	0.2529		0.6211	0.1885
ACTR8	1.1768	0.1253	2.4135	2.0642	0.7099	2.6183	0.4502	0.1154	0.7075	0.9872	0.5868	0.5491	1.4025	1.2197	0.5522	0.4708	0.8075	1.8914
ACVR1									0.1121						0.1064	0.2256
ACVR1B				0.1036
ACY1	0.5498	0.5742	0.4933	0.4719	1.3792	0.4502		0.602	0.5708		0.3461	1.0189	1.149	0.2037	0.9119	21.5949	0.4664	0.2896
ACY3																0.8293
ACYP1		5.6304	2.6626	5.1369	5.0705	4.0837	4.0727	5.3293	5.1452	1.0306	1.9168	3.4876	3.7269	4.6387	5.621	4.202	3.7297	0.9881
ADA	0.2769	0.1733	0.4331	0.2699	0.062	0.2419	0.4062	0.5228	0.5243	0.2743	0.2414	0.0733	0.2563	0.1317	0.5069		0.4804	0.55
ADAD1												0.1271
ADAL			0.2809	2.142				4.9438				1.1327	0.939	4.7232	0.6876
ADAM10		0.1566	1.0556	0.6654		0.2494	0.1599	0.4005		0.0207	0.1144	0.3436	0.8387			0.1143	0.1074
ADAM11								0.0602			0.0367		0.0303
ADAM15		0.0311		0.0493	0.17		0.061	0.0234		0.7802							0.009
ADAM17	0.0527	0.1462			0.1468	0.0291	0.2714	0.0197		0.0707	0.0142	0.0621		0.1181	0.0232	0.0156	0.0436	0.0773
ADAM9	0.2277		0.3216	0.1752	0.2507	0.0663	0.2159	0.3542	0.0964	0.0707	0.3416	0.1252	0.0693	0.1225	0.1456	1.082	0.1558
ADAMTS5		0.1536					0.2279
ADAR	5.1472	7.0995	7.0283	6.9813	7.8036	7.3178	3.2719	6.8141	6.4244	6.5399	4.602	7.5618	7.8657	6.4334	6.4951	3.6255	7.8229	5.1317
ADARB1	0.1494		0.0219	0.2233	0.859		0.0379	0.5368	0.098	0.0753		0.0465		0.062	0.4827	0.2404	0.0874	0.2708
ADAT2	0.0601	0.3379	1.1973	0.3669		0.5524	0.467	0.1652	3.1957	0.3822	0.6031	0.4968	0.6871	0.353			0.4562	0.0895
ADAT3	0.481	0.2149	0.4674	1.1338	0.3862	0.3768	0.4961	0.5152	1.0183	0.4389	0.4624	1.086	0.8227	0.3772	1.2774	0.5361	0.4411	0.4943
ADCK1																0.1515
ADCK3	8.4443	3.4654	5.3134	2.3819	1.9515	8.5195	3.1405	5.2933	2.9815	4.1033	5.1668	14.9646	12.3828	6.8171	3.7735	4.4918	0.8695	4.5813
ADCK4		0.0782	0.3495	0.124		0.2564	0.2812	0.4424	0.1902	0.0589	0.3547	0.2899	0.1102	0.0608	0.0549	0.0935		0.1451
ADCY9						0.0175				0.0288	0.0135	0.1192		0.518
ADD1	1.9003	2.8163	1.9528	1.8875	2.4227	3.9727	1.5961	2.5196	1.6893	2.247	2.0714	2.5761	2.5541	1.1678	1.8853	2.8416	3.4999	2.4211
ADD2	1.1817	1.2231	0.9774	1.2749	2.6661	2.1206	1.1679	1.5745	1.4785	2.1565	1.3272	1.1858	1.1767	1.7618	1.4864	1.4928	1.384	0.7735
ADD3	1.4894	0.4453	1.5648	1.0329	1.4477	1.5476	1.2141	1.1542	2.1361	1.3124	0.7851	1.7989	0.871	0.1518	1.4568	1.0646	2.7144	0.9279
ADH1A			0.0299			0.0219					0.0245					4.9209
ADH1B			0.0284			0.0208					0.0233					14.1939
ADH1C																4.7429
ADH5	5.3546	10.2394	20.3643	12.3355	8.706	18.9153	10.4957	11.465	14.6004	7.67	7.5648	7.6439	28.2734	7.8933	14.5288	9.0654	10.1885	8.9499
ADH6																0.8622
ADI1	7.229	4.8773	4.7825	5.5316	8.4688	5.9548	6.3245	2.0501	10.4401	4.8248	3.4336	7.0618	3.1423	8.3527	7.9588	9.4074	4.514	7.1987
ADIPOQ																0.3974
ADIPOR1	0.0641	0.0178	0.1002		0.0845	0.0624	0.1335	0.0649	0.1065		0.0746	0.0895	0.0552		0.0875	0.0698
ADK	3.7116	14.6559	11.3049	5.1256	9.7582	3.2896	3.3668	11.4231	3.0995	3.4875	2.7238	5.2811	3.1019	3.7452	2.9103	4.4282	3.9611	11.5757
ADNP	20.2327	1.0932	1.4109	7.4887	1.1529	1.1936	1.0857	0.9979	12.7015	1.4097	0.6074	1.0952	0.6386	22.1701	0.8553	0.5676	1.0915	1.0613
ADNP2	0.0573		0.0537	1.1851		0.0405		0.0825	0.6974	0.037	1.5406	0.0633	1.4739	0.1118		1.0531	0.2269	0.0342
ADO	0.6796		0.8472	2.6018	0.6916	0.4434		0.3997	0.7411	2.6192	0.4087	0.5237	1.7606	0.6614	0.7394	0.8981	0.7518	0.8862
ADPGK	7.4124	0.3244	2.4681	1.1863	0.5098	0.8564	1.2033	2.2194	0.9197	1.6569	1.2845	2.2619	1.5411	6.7656	1.9136	1.6042	1.3729	0.3968
ADPRHL2	4.7688	4.3758	5.526	2.3332	6.9236	4.5891	3.2462	3.2521	4.3219	3.654	4.8388	4.8443	3.1067	3.6137	4.5312	3.0635	4.5761	4.15
ADRBK1	2.7844	0.7866	0.6582	0.2824	0.067	0.4403	0.4021	0.5208	0.6385	0.6333	0.5165	0.5341	0.4151	2.6443	0.426	0.3921	0.6993	0.4035
ADRBK2	0.266	0.1905	0.1176	0.2136	0.067	0.2532	0.2415	0.2465	0.0885	0.3588	0.3451	0.3474	0.0879	0.4107	0.124	0.2853	0.2096	0.2563
ADRM1	0.201			0.1444		0.4655		0.2831	0.2507	0.1771	0.1744	0.5831	0.117	0.2475	0.1531	0.4401	0.289	0.0991
ADSL	13.0431	13.9311	15.0976	18.1095	14.2597	19.0567	17.7438	11.2142	23.2617	16.5512	15.1987	19.63	15.3629	16.759	19.9763	17.4569	18.4434	16.984
ADSS	36.3072	23.3566	28.5371	15.5379	24.355	16.0331	20.9549	33.573	45.506	31.1004	18.7546	24.7188	31.0835	39.0644	45.7781	27.0948	23.5774	28.9142
ADSSL1				0.0683		0.0235				0.0825				0.1856
AEBP1																0.3217
AEBP2						0.1674			0.0922	0.1406					0.1335
AES	0.7818		0.4078	0.4802		0.6482	0.1663	0.3928	0.363	1.1619		0.5664	0.9398	0.8792	0.8398	0.2793
AFAP1	0.0333
AFF1							0.0343					0.2282					0.1073
AFF2								0.2133
AFF4	0.3789	1.3927	0.3651	0.1301	0.1582	0.8255	0.175	0.7901	0.4205	0.399	0.4709	0.5669	0.4349	0.4046	0.5496	0.2158	0.2744	0.3413
AFG3L2	3.504	4.4011	2.3699	1.5009	1.7091	4.7306	1.9974	1.6782	1.9993	3.3519	1.8404	4.2741	1.9898	3.2136	4.3311	5.4108	2.7645	1.9047
AFM																0.7139
AFTPH	0.2159		0.0825	0.1185	0.2278	0.1167		0.1408	0.0441	0.0944	0.1852		0.156	0.2049	0.1384		0.033	0.1191
AGA	0.946	0.3312	0.0968	0.2079	1.1387	0.7752	0.1778	0.3177		0.8188	1.2083	0.1711	0.4872	0.4851			0.3263	0.928
AGAP1												0.0932				0.1282
AGAP2							0.2768
AGAP3	6.3659	0.4093	3.2004	5.5551	0.763	2.6121	0.665	4.542	1.2429	0.7928	0.2483	0.2851	5.33	4.525	0.7293	9.2404	0.5789	11.085
AGFG1	2.7559	0.9186	0.4824	1.7044	1.0037	1.5043	2.0148	1.5221	1.7471	2.0998	1.1389	3.1996	2.2505	1.8135	1.5027	1.6633	1.2315	2.0662
AGFG2							0.0924					6.7498
AGGF1			0.0346	0.0487		0.8893					0.9589		0.0256	0.0729			0.6218	1.0269
AGK	8.6565	9.286	9.1247	8.1375	9.0765	11.0917	5.1636	10.907	12.2408	3.7119	13.6305	8.6657	8.9041	9.3046	11.5487	8.0007	8.9112	10.7652
AGL	4.4345	3.8434	4.9417	5.2259	3.6381	4.4572	3.5104	4.0042	5.0982	3.6919	4.0745	5.5588	4.1432	6.0734	4.907	5.5588	3.1885	4.1653
AGMAT																13.1888
AGO1	0.1215	0.1499	0.5968	0.2616	0.1122	0.2011	0.0107	0.7396	0.6475	0.3431	0.515	0.857	0.2146	0.0531	0.2554	0.268	0.5078	0.1407
AGO2	0.4245	1.0465	1.483	0.6992	2.0722	0.4823	0.2312	0.3476	0.5385	0.4047	0.5918	0.2377	0.2267	0.5035	0.6883	0.6451	0.9586	0.1747
AGO3	0.16	0.3467	0.5339	0.3394	0.2306	0.4414	0.0367	0.2063	0.6594	0.3579	0.7108	0.1518	0.2266	0.2563	0.383	0.3861	1.0645	0.0522
AGO4	0.0097	0.0155	0.1128	0.0841	0.0915	0.1462		0.1458	0.3632	0.1338	0.2462	0.0407	0.0685	0.0361	0.1203	0.1669	0.4451	0.0526
AGPAT1	0.2137	0.2662	0.6169	1.2799	0.2669	0.5833	0.3139	0.4767	0.7182	0.4303	0.4084	0.6196	0.513	0.8757	1.3816	0.9186	0.3975	0.3852
AGPAT2							0.2161
AGPAT3	0.3345		0.3195				0.5031		0.0891	0.0814		0.0703	0.505			1.7345		0.6769
AGPAT4	0.0424					0.139	0.1864	0.0449	0.0424	0.0461	0.0932	0.1368		0.0535	0.0541		0.153	0.1152
AGPAT5		0.6517		1.2422	0.9628		0.3295			1.0655							0.1466
AGPAT6	0.6133	0.1266	0.0577	0.6447	0.1385	0.0927	1.0028	0.2947	0.0544	1.1726	0.8196	1.3394	0.3117	0.3644	0.3875	0.3194	0.2867	0.7801
AGPAT9	0.2979		0.2654				0.1033	0.1808			0.1848							0.2408
AGPS	2.3773	4.5909	4.6326	4.143	3.6356	6.9081	2.5433	5.4131	6.2307	3.8916	7.0568	6.2331	4.1716	6.286	9.8911	4.3817	5.9284	5.4554
AGRN										0.0036						3.3222
AGT																3.7216
AGTPBP1	0.27	0.1086	0.0695	0.268	0.1768	0.2502	0.1903	0.1536	0.3212	0.1809	0.1183	0.6326	0.4471	0.2962	0.2407	0.2264	0.1796	0.2119
AGTRAP			1.8035	0.6744				1.5543	0.8176	0.4411				1.7864	0.8968
AHCTF1	1.9422	0.5396	1.9061	2.3504	0.707	2.0942	0.6204	1.8673	0.5658	1.6583	1.3426	2.4393	1.3345	1.6413	1.2914	0.5428	1.4612	0.4978
AHCY	122.755	148.72	148.682	149.921	157.844	82.8529	181.246	109.112	152.961	112.635	142.117	143.949	114.597	187.671	149.117	100.792	154.905	133.122
AHCYL1	1.5843	3.408	3.7877	3.097	4.5213	4.509	2.0546	1.3068	1.8536	1.7991	1.9903	3.4105	2.7257	1.7284	1.5183	2.8135	3.7149	2.5235
AHCYL2	1.8236	3.9235	3.368	1.9207	4.0793	4.1085	1.4892	1.0735	1.3328	1.9844	1.934	3.5483	2.9203	1.2149	1.1901	1.4195	2.7799	2.1272
AHDC1							0.0045		0.0101	0.1101				0.0495		0.02
AHNAK	4.6176	1.1065	1.8532	3.5331	1.1221	1.8695	1.9799	1.3168	4.8616	3.2353	1.4645	2.8445	1.9221	2.449	4.7249	4.0239	2.5123	1.9968
AHNAK2	0.0394		0.0116	0.1964	0.0401	0.0472		0.0365	0.0916	0.0675	0.0273	0.0532	0.0456		0.1045	0.0317	0.0248	0.0753
AHSA1	35.5298	24.7752	27.9339	36.2135	29.8218	30.7114	29.0852	33.7693	26.4961	55.5032	21.3403	26.2046	25.2841	27.1294	29.8829	34.6607	28.744	38.2646
AHSG																4.1853
AIDA	7.8962	2.1861	2.1647	2.2295	1.9292	1.4683	0.7938	1.2855	3.4054	4.3612	1.2018	3.1988	5.9964	5.7655	2.781	3.3166	2.08	1.4419
AIF1																0.2723
AIF1L	0.2896	1.3204		0.425	0.5852	0.325	0.2486		0.5108	0.424	0.2542	0.5532	0.3298	42.6302		0.7738	0.2176	0.2722
AIFM1	22.8552	31.4698	40.0638	13.5887	44.6187	38.799	27.1158	31.2037	21.5265	32.5044	37.5329	20.014	26.9251	19.4828	15.4373	21.3282	23.4592	42.1453
AIMP1	16.9438	9.6246	23.5785	30.6876	6.0731	24.3057	23.5381	22.2888	39.9464	18.1084	22.3143	25.9397	22.4849	20.6339	37.4208	21.7032	19.2967	27.1927
AIMP2	15.7025	23.1803	12.1706	14.9977	21.6888	17.6823	18.6217	15.8003	24.682	19.6127	20.0306	20.3939	14.8931	15.6478	15.0467	15.6752	10.7388	15.0167
AIP	7.6994	23.6374	2.4936	6.8673	7.9774	7.3341	8.0204	5.4957	11.0671	6.7551	4.3441	5.0821	7.2497	8.1095	7.2866	6.8548	11.2586	3.2245
AJUBA			0.0858	0.1328	0.2067					0.0748			0.013
AK1	17.2747	17.5443	10.9055	12.9231	18.4843	14.0616	24.4991	9.8282	21.6384	12.4179	22.0226	14.6725	11.9719	20.0441	17.4498	20.7574	14.6957	13.7773
AK2	47.4453	107.163	111.344	78.87	124.14	70.5447	80.6838	46.5183	81.0744	95.3031	58.863	83.991	97.1577	82.7742	86.9808	79.6611	99.6329	63.7047
AK3	3.0029	2.7468	3.8569	2.6082	1.3059	3.5041	5.0126	3.1101	1.5601	5.4017	2.1559	3.6975	3.2835	1.4272	0.3637	4.0561	5.3406	3.4592
AK4	3.1663	3.6845	2.7301	2.0371	2.0883	4.3779	0.6528	2.775	1.8511	2.9498	4.0114	4.1529	3.6134	2.7472	1.8729	3.6077	2.1345	3.0692
AK5	0.4745	1.0322	0.728		0.4731	0.5165	1.1677	0.9162	0.7218	0.5982	1.1074		1.2162	0.5596	0.6255	0.6293	0.712	0.6896
AK7																0.0122
AKAP1	0.3489	2.0049	1.2002	0.6401	2.2144	1.7745	1.8869	0.9329	0.9117	2.9792	2.0604	1.3588	1.048	1.147	0.8724	2.743	0.7976	0.7356
AKAP10		0.0379	0.1306	0.1394	0.0575	0.1629	0.1035	0.2546	0.1679	0.1369	0.0109	0.2713	0.1327	0.1028		0.0492	0.0844	0.2
AKAP11		0.1197	0.3488	0.0161	0.0149	0.0082	0.0487			0.0623		0.0217			0.1334			0.003
AKAP12	4.7049	3.064	1.9106	2.4532	2.1229	1.8853	2.2591	1.92	2.1402	2.0074	1.723	3.362	2.1104	2.2556	2.9258	1.9051	3.5847	2.1177
AKAP13	0.3732	0.0294	0.3393	0.2712	0.2564	0.0494	0.1708	0.2822	0.184	0.2686	0.1644	0.0738	0.665	0.0674	0.0944	0.0416	0.1926	0.4087
AKAP17A	1.2034	0.5386	0.2876	0.5732	0.6796	0.5786	0.6206	0.257	0.3894	0.7209	0.5176	0.7358	0.5486	1.015	0.9474	0.5001	0.4399	0.2002
AKAP2	0.7676	0.1051	0.2196	0.1002		0.0663	0.3981	0.4695	0.7514	0.6477	0.2609	0.3838	0.2779		0.1642	0.1345	0.4447	0.5684
AKAP8	1.1532	0.6751	1.0498	1.083	0.2639	1.019	1.3209	0.6498	1.6144	1.5412	0.7901	1.4721	1.0849	0.8152	0.7471	1.0781	0.663	0.7324
AKAP8L	2.0694	0.6216	2.5084	2.2933	2.2625	3.2652	0.9697	2.9117	0.919	2.3908	1.9913	1.6758	1.3741	1.5526	1.5029	0.7961	1.6515	3.1941
AKAP9	1.9208	0.2294	0.3194	0.3466	0.1134	0.2666	0.0966	0.2606	0.1946	0.2962	0.1642	0.3064	0.2606	0.1334	0.169	0.174	0.3676	0.2644
AKIRIN2							0.6786				4.8886			3.3521	2.9311		0.1877
AKR1A1	3.984	5.4345	6.4106	3.8262	3.6631	6.7879	2.2101	5.1654	3.7437	5.3582	8.0329	3.0165	5.6418	4.0136	4.0093	16.8965	2.7677	5.4429
AKR1B1	16.4243	26.7407	26.1534	54.3538	29.4705	27.7965	31.7404	26.0885	50.8854	60.6447	42.8229	38.2211	42.4184	25.6103	58.2493	19.2419	27.5536	34.9827
AKR1B15	0.1028		0.1494	0.3658		0.516	0.0894	0.0301	0.0429	0.0964	0.0587	0.054			0.0216	0.0253	0.4546	0.0955
AKR1C1							0.0297									0.325
AKR1C2																0.0305
AKR1C3							0.1129									3.1488
AKR1C4							0.0297									0.1866
AKR1E2	0.354		0.4965	0.7833						0.3781		0.7606	0.2783	0.2529				0.0347
AKR7A2	3.8538	7.5679	7.8556	4.64	9.9771	9.287	2.0347	8.5088	4.4823	6.4348	14.4977	7.3008	6.3611	5.9011	3.7074	6.7375	2.9382	6.2242
AKR7A3	0.6833			0.3963	0.2243		0.1653	0.8809	1.2589		0.354	0.8195		0.5053	0.5335	0.5281	0.1011
AKT1	0.2007		0.3315	0.1686	0.1551	0.0779	0.1516	0.2101	0.211	0.2693	0.4682	0.7487	0.4223	0.16	0.1906	0.029	1.3022	0.4332
AKT1S1	1.7739	1.1822	0.9131	1.6368	0.9366	1.9805	3.936	1.2855	1.8341	2.5773	5.2539	2.6456	1.4737	1.4068	2.9465	2.0015	2.2678	1.2794
AKT2	0.1606	0.2057	0.7741	1.0543	1.2181	0.159	0.3074	0.3595	0.4414	0.4978	0.9555	2.2368	1.2494	0.8643	0.4558	0.5187	2.4976	0.9783
AKT3	0.0587	0.0511	0.4282	0.5057	0.3272	0.2874		0.0743	0.0893	0.2239	1.0372	1.693	0.6545	0.1601	0.1695	0.0611	2.4993	1.0216
AKTIP	0.155		0.1416	0.1192	0.0177	0.1432	0.0622		0.1988	0.12		0.3921		0.2941			0.1166
ALAD	0.817	0.7349	0.7519	1.0507	0.1504	0.8639	0.9684	1.093	1.172	0.8553	1.4124	0.3502	1.1373	0.8035	1.2448	6.4382	0.1811	1.1204
ALAS1	0.102	0.5523	0.8786	0.1541	0.0193	0.1285	0.3631	0.1592	0.0325	0.1455	0.0785	0.0527	0.6102	0.0922	0.0565	0.0519	0.0318	0.5303
ALB	5.0988	9.6345	4.2049	6.8174	11.6695	9.3896	7.9687	5.9088	5.5225	3.5933	8.4946	4.8739	3.4899	6.2262	10.1264	1204.51	7.1208	7.8983
ALCAM	4.1498	4.7509	5.1171	2.5531	8.3022	2.4905	3.705	3.2564	3.2122	3.4766	4.6059	8.7719	6.3103	12.4911	3.5602	2.85	0.9018	5.2928
ALDH16A1	0.8381	0.3283	0.705	1.3108	0.5504	2.0528	0.7583	0.8029	0.6017	0.9694	0.641	1.4109	2.5049	0.3298	0.5881	0.8771	2.1181	1.0024
ALDH18A1	17.868	27.5358	28.2046	22.887	36.4076	21.1382	18.7002	25.0554	31.7232	23.965	27.2784	28.876	26.2396	21.0136	33.958	17.173	22.284	25.3292
ALDH1A1		0.0794	0.0299	0.3169	0.212		0.1153	0.0032	0.0036	0.3937	0.5238	0.9443				19.7043	0.2289	0.4144
ALDH1A2	9.6632	5.8155	5.6797	10.3537	6.2242	10.5273	5.8421	4.8468	5.7747	8.395	10.2045	6.1839	3.5024	8.5576	5.2375	10.0847	8.7534	12.2965
ALDH1A3	0.1228	0.0125	0.2046	0.1738	0.2574	0.091	0.0068	0.0031	0.1117		0.0096	0.1097		0.0989		0.0649	0.4882	0.0704
ALDH1B1	14.4496	19.0533	7.6756	6.9555	17.9169	11.5386	15.1863	9.6431	15.0719	16.5453	13.7134	11.2164	26.4519	12.5728	12.0209	8.0434	14.9688	11.2101
ALDH1L1		0.1049	0.07	0.2097		0.064		0.0456	0.2167	0.0825	0.1171	0.1592	0.0444	0.1411	0.1738	1.2754		0.04
ALDH1L2	4.5008	2.706	4.2479	3.1348	4.0946	6.5774	1.7543	3.4583	4.1333	8.3855	3.7759	3.2989	3.6367	3.1466	2.5054	8.1014	2.2615	3.3872
ALDH2	13.9014	9.9574	11.9063	14.4184	18.7718	16.505	12.7618	12.6986	18.6028	13.4957	11.1573	17.7712	11.2112	13.5696	24.3592	13.8807	15.457	13.5796
ALDH3A1	0.0907	1.1152	0.1352	0.0151	0.5642	0.1226	0.0332	0.159	0.0505	0.0871	0.1558	0.0078	0.1046	0.1345	0.0534	0.4093	0.0496	0.1182
ALDH3A2	2.1592	11.5423	2.6465	2.4758	3.2699	1.5272	5.8448	1.6147	1.6718	2.3344	2.1443	3.1432	3.8077	2.3595	1.9735	4.4019	12.8598	2.8358
ALDH3B1	0.1935	2.3803	0.2886	0.0323	1.2043	0.2618	0.071	0.3393	0.1078	0.1859	0.3324	0.0166	0.2232	0.2872	0.1141	0.8735	0.1059	0.2523
ALDH3B2	0.1036	1.2745	0.1545	0.0173	0.6448	0.1401	0.038	0.1817	0.0577	0.0995	0.178	0.0089	0.1195	0.1538	0.0611	0.4677	0.0567	0.1351
ALDH4A1	1.9832	1.7051	0.3198	0.9571	1.2115	1.4932	0.3443	0.5291	0.9388	0.5747	0.6563	0.7589	0.3274	1.8498	0.9631	14.6526	15.8556	0.8304
ALDH5A1	3.1802	2.3058	2.7866	1.6706	1.4416	1.7676	2.4828	2.5862	2.7844	2.1396	1.5008	2.2136	2.5976	2.9704	3.0498	2.287	1.8584	1.7814
ALDH6A1	2.3595	5.2147	2.4111	3.3834	6.4762	2.0272	0.4591	2.8569	1.5261	2.5096	2.0142	3.5646	1.9346	1.9253	2.4868	31.1069	10.5909	1.3228
ALDH7A1	12.2092	14.4157	11.8217	19.8289	11.309	16.0436	8.2316	16.5885	24.5895	12.1375	17.0972	17.6832	12.6476	13.6203	22.9911	13.7923	9.026	14.8185
ALDH8A1																1.1366	2.9516
ALDH9A1	11.1158	17.1873	10.0078	14.4967	23.2082	18.603	18.0429	13.2374	8.1462	9.2927	14.8763	13.3925	7.259	8.1208	8.0576	12.5718	14.4826	13.5938
ALDOA	210.685	307.844	179.923	110.091	390.219	196.25	347.891	232.061	162.315	188.997	281.361	127.966	279.397	180.754	172.236	128.93	173.035	183.741
ALDOB																23.8282
ALDOC	12.6948	8.3353	30.2806	18.1008	7.7618	20.5013	10.915	24.9023	39.2693	25.3137	26.4838	19.5742	21.6944	27.9602	49.2079	18.1199	8.8525	30.2498
ALG1	5.263	1.4424	1.4092	0.4306	1.0253	0.0282	0.2853	1.0705	1.5467	5.7379		0.0398	1.6571	1.2197	0.8262	0.9643	0.2916	1.1422
ALG10		0.303	0.1168	0.1125			0.1446	0.0211	0.024			0.12	0.1149		0.2864		0.167	0.0154
ALG10B		0.303	0.1168	0.1125			0.1446	0.0211	0.024			0.12	0.1149		0.2864		0.167	0.0154
ALG11			0.2444	0.1219			0.066	0.2403	0.0912	0.1441		0.3058	0.2951	0.0856	0.3369	0.4198		0.0468
ALG12			0.0812			0.3448		0.0239		0.4116								0.4314
ALG13	0.2266		0.3549	0.0982	0.3276	1.8481				0.4224		1.88		0.3002		0.1425	1.2479	0.2186
ALG14		0.2537
ALG1L	0.1096					0.1462				0.1453		0.2061	0.1671	0.1186		0.1624
ALG2	0.2563	0.147	0.3196	0.1505		0.2098		0.1241	0.0536	0.5336	0.3614	0.1054			0.1082	0.4871		0.274
ALG3	0.0902	0.11	0.1009			0.0865		0.0982	0.1484	0.0991	0.0861	0.0857	0.022	0.1416		0.3634	0.1114	0.2356
ALG5	2.6547	2.2147	1.1795	2.4768	3.6616	3.3168	3.856	6.6232	1.2134	4.6116	3.5744	0.5649	1.1965	3.4255	2.5764	0.1249	2.2777	0.9201
ALG6				0.3458	1.2415	0.3955		0.1848	0.6608	0.6203		0.2117	0.4667	0.4968	0.536	0.2881	0.5532	0.1354
ALG8	1.3573			0.0293	0.8589	0.9756			0.0398				0.116		1.0497	1.3547
ALG9	0.129		0.1			0.1114			0.1598		0.1176		0.033	0.1686	0.2224		0.3422	0.105
ALKBH1	0.9336	0.298	0.1015	0.3773	0.1761	0.261	0.0348	0.2466	0.7632	0.0826	0.5926	0.4003	0.4797	0.4836	0.7574	0.7873	0.3918	0.7633
ALKBH2	1.9679	1.2896	1.777		3.1927	5.0319	1.1233	0.5206	2.0442	0.7477	0.1776	6.9044	5.4971	1.8781	1.172	0.3063	0.1899	1.1469
ALKBH3	0.3844		0.0533	0.3942	0.2762	0.5301		0.6961	0.0384		0.4071		0.3627	0.7767	0.296		0.2554	0.252
ALKBH4	0.3062	2.276	1.4007	1.4311	1.3131	1.1664	1.3476	4.1213	2.1608	0.6077	1.0836	2.1569	1.1303		2.2144	0.4023	0.5529	1.6436
ALKBH5	2.0676	1.3556	1.1209	2.1175	1.698	1.0245	2.7152	2.5553	0.5612	0.9872	0.9236	1.8836	1.1798	0.7397	2.4348	3.0387	0.5244	0.5492
ALKBH6	0.2931	0.4308	1.2405	0.3263	1.4053	1.5304	0.489	0.7012	0.0907	1.3482	0.4524	0.6624	0.6585	0.3603	0.1865		1.1563	1.5512
ALKBH7	0.5076		0.2541	0.175		0.3648			0.2666	0.8848	0.1273		0.1635	1.0065	0.2587	0.6628	0.1707
ALKBH8	0.019	0.0569	0.0875	0.218	0.4891	0.0831	0.077	0.1334	0.071	0.1327	0.0937	0.1009	0.1004	0.0151			0.0686	0.087
ALMS1				0.0251			0.0132					0.0451		0.0352	0.0549		0.0096
ALOX5AP																4.3082
ALPL																0.0622
ALS2	0.0392	0.0313		0.047	0.095	0.0541		0.028	0.0631	0.0583		0.0085	0.0369		0.0195	0.0158
ALX4					0.1766	0.8559						1.5491	0.4577
ALYREF	38.3741	49.3819	83.7338	76.2764	79.3033	82.8203	65.222	38.5633	61.6178	87.3383	64.6851	59.8797	110.294	40.9504	67.2805	28.9474	75.0352	81.9333
AMACR																2.4597
AMBP																5.5515
AMBRA1	0.0226		0.21	0.4153	0.1275	0.0609	0.026	0.0057	0.3663	0.0305	0.0551	0.3006	0.3274		0.1052		0.2106	0.2651
AMD1	0.4534		1.3291	0.1191		0.0797		0.0941	2.1844	0.1276	0.1173	0.1759		0.3033	0.1694		0.0441	0.09
AMDHD2	0.1866	0.1673	1.418	0.2221	0.5511	0.117	0.2311	0.1941	0.0329	0.249		0.6172	0.0291	0.1232	2.1844	0.2856	0.0496	0.0553
AMFR	1.0777	0.7921	0.5946	0.3039	1.2592	0.5619	0.1862	0.382	0.6764	0.1247	0.7366	0.2014	0.507	1.1486	1.0999	0.412	0.1809	0.3193
AMH		0.641
AMMECR1	0.3317	0.318	0.1504	0.3312	0.1781	0.9785	0.2532	0.1559		0.5309		0.5642	0.7629	0.2803				0.4568
AMMECR1L		0.1187	0.0562	0.0283		0.1825	0.0945	0.0582		0.1982			0.062	0.1046			0.0984
AMN1								0.0839									0.0904
AMOT	3.8842	3.7097	22.8664	2.6289	3.1297	4.9423	0.9943	2.5838	4.0939	6.3061	1.0404	3.1131	6.7173	2.8757	2.0378	4.0903	3.6183	3.3336
AMOTL1		0.3349			0.0234	0.074		0.1608			0.0479	0.1572	0.9652			0.1023	0.0732	0.1575
AMPD2	0.572	2.7666	4.7305	2.6138	4.0805	2.4643	3.842	2.7049	2.3683	4.1489	5.901	2.6058	2.7582	2.8672	1.7696	3.0973	2.9965	2.8551
AMPH	0.0885		0.1737	0.0307			0.218	0.0547	0.1619	0.033		0.3712			0.2945	0.3669	0.2306
AMZ2	13.4475	0.2716	4.0974	7.6188	0.45	8.0656	2.2157		1.0155	3.9682	3.0858		5.2826		1.0132		0.4167	10.897
ANAPC1	0.6038	0.1328	0.3688	0.3421	0.257	1.0485	0.3192	0.5264	0.7801	0.948	0.1298	0.732	0.6689	0.6179	0.3279	0.4267	0.3132	0.7521
ANAPC10	1.1014		2.0017	1.5252	2.1759	1.1855	5.2649	0.7099	0.7886	1.4439	1.6077	1.5986	1.4778	0.9786	1.0493		4.2789	1.5416
ANAPC13	0.7231		0.8894	1.4638	0.0684	0.6625		0.8644	0.7785	3.3003	0.4376	1.1072	0.5801	0.7974	0.9516			2.2848
ANAPC16	4.6088	1.5015	5.1309	0.6126		1.0326				6.9816		0.9566	0.7537	0.348	0.4205
ANAPC2	0.4578	0.4472	26.432	27.3124	2.6961	33.0578	1.0958	0.2822	0.346	0.2983	0.0494	0.3941	0.4723	0.6053	0.2811	0.65	0.8749	0.3183
ANAPC4	0.4058	0.2476	0.5929	0.6583		0.3632	0.978	0.4283	0.8337	0.6493	0.9121	0.9946	0.4625	0.7839	0.7584	1.035	0.1109	0.2006
ANAPC5	0.3651	0.1084	0.205	0.3475	0.2132	0.2004	0.7928	0.3522	0.716	0.4047	0.2633	0.3526	0.8913	0.3131	0.7254	0.169	0.5488	0.3596
ANAPC7	2.0613	0.9875	2.3424	1.9894	0.708	1.5726	0.3024	1.7425	1.1718	6.4294	1.7678	3.3521	1.419	1.2127	1.306	0.9914	0.8938	1.6184
ANGEL1			0.2741	0.3252	0.1225		0.3472	0.3363	0.3504	0.112	0.2281		0.1654		0.5246	0.2371		0.4206
ANGEL2	0.4817		0.2032	0.2437		0.2794	0.241	0.3225	0.2763	0.1003	0.1232	0.1576	0.2892	0.6238	0.4416		0.0565	0.2973
ANGPTL3						0.4614
ANK2	0.43	1.2985	0.4997	0.5194	0.9813	0.3995	0.1796	0.484	0.3096	0.75	0.4334	0.4574	0.4414	0.1674	0.3684	0.57	0.104	0.4564
ANK3	0.329	0.0643	0.2351	0.1789	0.1109	0.3013	0.3937	0.3919	0.6314	0.3605	0.3212	0.1838	0.2645	0.1345	0.5694	1.4929	0.6803	0.3075
ANKEF1				0.3075
ANKFY1	0.8652	0.793	0.7494	0.7398	0.9336	0.4151	0.4142	0.98	0.5692	1.5671	0.576	1.3566	0.5092	0.418	0.9488	0.4189	0.466	1.1502
ANKHD1	1.8734	1.4853	1.9063	1.8995	1.6037	2.2966	2.627	2.0969	0.9911	1.4556	1.3571	3.6784	2.5373	2.322	1.7231	1.6232	1.2046	2.3558
ANKHD1-EIF4EBP3	0.5201	0.2505	0.4287	0.5864	0.2992	0.7805	0.5967	0.5306	0.2972	0.5221	0.3645	1.0064	0.4601	0.5606	0.4455	0.4115	0.3593	0.4629
ANKLE2	0.8778	0.6049	1.4597	0.5374	2.7948	0.599	0.9099	0.5819	1.1866	0.5142	0.6919	1.46	0.4173	0.6568	1.1267	0.3773	1.2272	0.4688
ANKMY2	0.2938	0.1178	0.2697	0.4576	0.0793	0.4667	0.0885	0.1535	0.2463	0.3481	0.2254	1.9454	0.6887	0.2989	0.3044	0.5381	0.4549	0.0652
ANKRD11	0.014		0.0252	0.0384		0.0134	0.0308	0.0301	0.0182	0.0092	0.0265	0.0741	0.0125		0.0609		0.0104	0.0626
ANKRD13A	0.1044	0.5022	0.258	0.0814	0.3749	0.0673	0.3726	0.0411	0.1894	0.093	0.2715	0.2224	0.0864	0.0677	0.318		0.3129	0.2036
ANKRD13B											0.1152
ANKRD13C					0.0874
ANKRD13D			0.0103					0.0372			0.0463
ANKRD16	0.3596	0.1397	0.3818	0.6897	0.1048	0.3174	0.2104	0.2794	0.2101	0.1225	0.2343	0.4777	0.1783	0.3471	0.2152	0.3842	0.1531	0.1513
ANKRD17	1.4188	0.4593	1.9131	1.0034	0.9443	2.7084	0.8538	1.4878	1.0571	1.6111	0.8779	2.0182	0.9914	1.2665	1.4291	1.3265	0.7367	1.6285
ANKRD24		0.7883
ANKRD27	0.0976	0.017		0.1105	0.0284	0.1625	0.0987	0.3223	0.0898	0.0663	0.2109	0.5354	0.0367	0.0867	0.128	0.07	0.0996	0.0695
ANKRD28	1.6237	0.5694	1.2924	1.8583	0.7173	1.6661	1.1813	1.7459	1.0409	1.0673	0.6716	1.4374	1.769	1.6982	1.2114	3.1194	1.4462	1.4427
ANKRD30A													0.1524
ANKRD30B													0.1371
ANKRD39	1.5011								2.5174	0.602	2.0651			0.842	0.3556			0.7851
ANKRD40	1.7767		0.1359	0.1059	0.0949		0.1235	0.1249	0.1998	1.3363	0.1093	0.83	0.4466	0.1853	0.2165		0.5614	0.1258
ANKRD44			0.0455	0.1712		0.0782		0.0636	0.2336	0.0806		0.0556	0.0482	0.0736	0.0835	0.2705	0.0387
ANKRD46	1.8176		0.5828	0.2838		0.2556	0.1814	0.2488	1.1734			1.7664	0.2732	1.6496			1.5746	0.8584
ANKRD49	0.6832		0.2639	0.5745		0.3174		0.4989	0.9421		0.3408	1.435		0.7139	0.6593	0.3513	0.2653	0.3152
ANKRD50			0.004	0.0827	0.0243	0.6853		0.0131		0.068								0.0102
ANKRD52	1.2133	1.3072	0.9509	0.9895	0.0318	1.0466	0.5293	0.8629	0.1427	1.2343	0.3057	1.084	0.7139	0.2986	0.7312	0.3461	1.4489	1.032
ANKRD54	3.4216	0.3387	9.2224	1.2324		1.653			0.1657	6.6529	10.9129	2.3103	0.0188	7.3499	3.7455	0.5295	8.8868	1.7746
ANKRD65								0.1433
ANKS1A	0.2599	0.0086	0.1731	0.1959	0.345	0.5324	0.1578	0.4413	0.5346	0.3762	0.2995	0.3766	0.3694	0.4715	0.5405	1.0081	0.2714	0.1736
ANKS6	0.0172								0.0913
ANKZF1	0.3371	0.3202	0.7773	0.1248	0.1015	0.7723	0.7441	0.618	0.6311	0.4747	0.3027	0.7449	0.1997	0.0311	0.6143	1.1196	0.7428	0.1798
ANLN	0.2147	0.4518	0.59	0.2345	0.3521	0.3717	0.5867	0.5257	0.8114	0.4707	0.1366	0.2409	0.569	0.8429	0.9779	0.0813	1.8332	1.0852
ANO10	0.2149	0.1498	0.1535	0.2464				0.0673					0.044			0.2314		0.0946
ANO5				0.0268		0.0356	0.034	0.1006	0.0122	0.1232			0.74	0.0334	0.1182	0.428
ANO6	0.2254			0.0817		0.2632	0.3065	0.0296		0.5644	0.1529	0.2949	0.2229	0.1928	0.1075	1.5604		0.0212
ANP32A	104.971	61.9532	42.484	102.851	60.6805	57.2245	21.7891	76.1054	91.0364	85.4664	77.4508	58.9037	61.2705	45.6214	59.3595	36.6137	60.0694	72.9849
ANP32B	119.693	89.1632	119.293	189.767	136.94	76.3232	135.354	127.697	182.793	141.6	91.6208	219.66	119.944	168.634	187.318	103.172	115.773	191.996
ANP32C	100.267	59.0916	26.1742	102.286	61.4845	18.0663	8.7926	40.9323	87.4492	71.4323	48.4763	55.1044	45.8393	37.0178	60.4497	35.5245	47.4428	34.2547
ANP32D	11.7021	27.9713	11.2097	8.3868	27.1289	7.2347	4.8324	3.4718	1.852	5.9203	14.11	5.4554	6.6719	8.3803	1.8842	8.7195	5.611	8.98
ANP32E	89.3756	3.5222	32.8448	15.7681	26.9576	67.7586	63.0792	57.3157	34.3222	56.8238	29.2401	35.0894	73.6056	84.5864	36.1768	47.9347	31.0834	66.7594
ANPEP																15.032
ANTXR2																0.703
ANXA1	1.8563		2.0903	1.4313		2.2118	1.108	1.908	1.6901	2.0764	2.3071	0.8519	3.5824	1.6913	1.6006	8.7913	0.6069	0.3935
ANXA11	22.1006	8.0534	15.653	6.8318	7.7146	12.1232	9.6542	11.1568	8.143	29.0046	9.1838	20.611	17.5948	6.5708	12.9812	14.4988	8.2124	6.2826
ANXA2	21.1911	7.3645	15.6177	9.7719	16.8556	14.4026	10.3445	14.2859	14.1842	9.2919	15.9028	17.3308	11.2187	18.5566	14.4915	67.3941	22.8122	14.7995
ANXA3		0.1646	0.2576	0.1751	0.4234	0.1442			0.0379			0.3268				5.5427
ANXA4	3.3988	0.8995	2.926	3.1672	1.0068	4.7459	1.7058	0.353	3.4574	5.599	0.9861	2.6668	2.6563	3.0763	2.9821	8.9838	1.4408	4.0397
ANXA5	131.653	81.7405	84.2828	102.586	104.02	69.533	87.022	108.337	102.672	82.3023	103.551	71.9216	77.2688	115.032	100.746	197.658	89.7311	78.0002
ANXA6	10.6785	14.3362	13.8697	16.0949	13.6283	10.4759	15.9645	12.7984	17.3033	14.3203	11.8787	17.8817	13.251	12.423	17.5829	34.6923	12.7931	10.708
ANXA7	6.9812	7.5594	8.953	8.5738	14.1154	5.174	9.2172	11.6214	10.0752	9.7406	7.1444	10.5214	5.8932	6.4272	10.2344	10.267	9.2652	3.9572
AOC1																0.2037
AOC3													0.0214
AOX1																0.7139
AP1AR				0.5975	1.3898	0.2521
AP1B1	9.7861	7.265	10.4155	5.4412	6.8258	10.5902	4.164	10.5885	4.2379	12.6549	5.4485	2.8461	6.9149	8.3053	2.4896	4.2895	7.6302	6.5865
AP1G1	2.3444	2.3616	3.8548	2.9636	0.8262	3.6932	0.6216	2.1594	1.6844	5.1392	2.338	4.0448	6.2338	2.5734	1.7996	3.5834	2.382	3.1436
AP1G2	0.1513	0.2993	0.1747	0.3411	0.0852	0.2397	0.1633	0.1348	0.4419	0.3552	0.139	0.1775		0.07	0.3951	0.258	0.0314	0.2293
AP1M1	5.1859	4.4466	4.7471	7.0317	4.2377	3.1224	6.4105	3.9473	3.7265	2.8464	4.8977	5.1131	2.6565	6.6319	6.3461	4.7546	5.6259	4.4501
AP1M2			0.1016	0.1238	0.0123											1.587
AP1S1	5.8401	3.868	8.0654	3.3179	2.6926	3.9867	3.8133	3.362	12.0885	4.3793	3.7563	7.7641	1.7675	4.3	7.7571	6.9033	3.2301	5.5674
AP1S2	3.0852	8.5267	2.3747	2.1715	8.4034	1.9044	3.1632	2.773	2.0599	2.4803	1.8742	2.4596	2.4788	4.4152	1.1796	4.1754	0.9154	1.9631
AP1S3	0.218	0.2708	0.1669	0.207	0.7596	0.1713	0.1931	0.1932				0.2532	0.1826	0.2765		1.0175		0.146
AP2A1	3.2308	2.1492	4.9404	4.9844	2.4184	3.5118	2.1086	1.4226	1.8206	5.7094	1.507	4.0354	2.73	2.3778	2.7126	2.7722	2.4564	3.7928
AP2A2	1.9096	1.2636	2.4596	3.0964	2.0886	2.7082	1.7232	2.395	1.9156	2.455	2.3126	2.5872	3.0304	3.708	1.7076	11.124	2.921	2.9276
AP2B1	4.3858	1.3246	2.2172	2.6502	2.4118	4.3576	1.1838	3.5032	2.0578	2.408	2.3528	2.752	3.7568	3.154	1.9286	3.8896	2.1626	3.1116
AP2M1	0.9162	1.352	1.7466	2.2688	0.9662	2.4986	2.0194		2.5352	2.6836	1.797	3.8202	2.0026	1.7832	1.8474	2.1058	3.3068	1.4642
AP2S1	4.4577	3.0466	1.064	2.5664	4.6523	6.2174		4.7194	0.8552	5.2888	5.3085	0.7703	2.7029	1.6917	0.8432	3.2818		4.0458
AP3B1	5.242	2.4733	2.2276	1.5604	2.405	4.3616	1.8003	1.3972	3.6624	2.2549	1.8091	2.6384	1.8188	4.2494	1.6055	5.1692	1.6443	2.2127
AP3B2		0.0407	0.0703			0.0212	0.0225	0.0549	0.0285	0.0628	0.1047	0.0767	0.0282	0.0873		0.0994		0.0194
AP3D1	4.0206	3.6942	4.0271	2.8127	3.359	3.0407	3.1884	3.9494	4.5811	3.9917	3.5723	4.2061	4.4252	6.4977	5.7077	4.6154	4.2	2.4231
AP3M1	1.3575	2.1129	3.2328	1.943	3.5475	2.3746	2.9622	1.2832	1.8133	2.4169	2.8404	2.1013	7.5749	2.2863	4.7957	3.8047	2.0877	1.9933
AP3M2	6.86	0.4482	0.8562	2.2436	0.3626	0.2341	4.067	3.2162	3.2572	2.7403	4.7777	6.2893	3.522	3.6221	0.2068	2.6207	1.851	2.6055
AP3S1		5.47	0.8948	7.5451	8.0291	3.4389	5.3102	3.7863	10.1188	4.7455	6.5374	4.1793	2.7108	5.9473	8.3756	1.304	4.0485	2.8559
AP3S2	0.5428		0.3273	2.6061	0.171		2.1878	0.2521	0.3652	0.1224	0.3875	0.6242	0.2869	0.8171	0.3162	0.4272	0.3388
AP4B1					0.0239	0.0331			0.0524					0.0107	0.0283		0.027	0.0288
AP4E1		0.0374	0.0249						0.0261								0.0785	0.0186
AP4M1			0.2147		0.0466		0.0491	0.0207			0.0488						0.1608
AP4S1	0.6054	0.3059	0.323	0.3078	0.2487							0.4434		0.5625		0.5971		0.2404
AP5B1	0.2631	0.0456	0.2203	0.2936	0.0161	0.0517	0.076	0.0794				0.0073			0.0196		0.0854
AP5M1				0.0469	0.0576	0.0493	0.2235	0.4452	0.2912	0.1232		0.1157	0.1615				0.1607
AP5S1				0.3746		0.4135					0.1571
AP5Z1	0.0393		0.0932	0.1605	0.0391	0.1339	0.0455	0.105	0.0581	0.1411	0.0224	0.0512	0.0163	0.0825		0.0516		0.055
APAF1	0.0357		0.4661			0.0672	0.1046	0.0743	0.4932	0.6257		1.8312	0.5286		0.0806	0.0692	0.2481	0.3117
APBA2		0.0252		0.0166
APBB1	1.0531		0.03	0.6668		0.092	0.6174	1.9587	0.321	0.3202	1.7411	0.4261	1.6483	1.379	0.3068	1.3462		0.0695
APC	0.0109		0.0115	0.0257			0.1268	0.0309	0.0169	0.0135	0.0079	0.0424	0.0076	0.0063	0.0204		0.0198	0.0111
APCS																5.3077
APEH	6.9627	2.7161	9.6516	0.2679	3.6865	3.5199	1.1338	6.0498	1.713	0.781	5.2718	5.5073	9.0165	9.4369	7.1842	7.0335	3.1904	3.7617
APEX1	53.232	40.8157	56.0873	56.2176	47.0423	78.2349	46.6246	44.3142	42.5533	60.8729	59.4259	52.5694	48.1444	56.539	51.5552	33.1641	60.1002	45.9247
APEX2			0.0992						0.0252					0.509
APH1A	0.4344		0.5057	0.5194		3.3497		0.2701				1.5948	1.0142				0.9805	0.5911
API5	28.934	34.9271	30.3968	23.0832	45.6148	26.0476	74.2329	35.1162	21.0602	40.779	35.8679	28.3434	33.9417	30.5124	24.6237	26.4926	28.8557	35.5001
APIP	0.8551	0.8891	0.6437	0.7715	0.5189	0.3798	1.3438	0.3512		0.4986	0.5275	0.6792	0.3697	0.4187			1.2259	0.6484
APITD1	0.0379		0.1702	0.4214	0.187	0.412	0.0378			0.3104	0.0475	0.3798		0.1581	0.0562		0.0379	0.2842
APITD1-CORT	0.0379		0.2605	0.5106	0.187	0.4913	0.1092			0.3104	0.0475	0.5007		0.1581	0.0562		0.1095	0.2842
APLP2		0.0698	0.6427	0.4951		0.1667	0.0395	0.4521		0.2025	0.0854	0.4865		0.4303	0.1883		0.0645	0.7041
APMAP	12.0736	7.2201	11.1165	12.4499	4.5732	8.4765	4.7423	8.4404	9.0576	9.9226	7.4022	12.341	3.6744	8.1271	11.7425	10.729	7.5501	7.4874
APOA1																56.6005
APOA1BP	17.8353	22.8898	15.4635	17.1005	27.7188	18.2821	15.8406	21.2017	24.3672	23.8032	20.687	16.7476	20.4197	28.8201	32.3485	19.4412	9.992	15.1759
APOA2																7.4831
APOA4									0.0858							9.0702
APOB			0.0332					0.0043			0.014			1.0736		0.7043
APOBEC3F									0.134
APOBEC3G									0.0139
APOC3	2.0835		1.8638	1.7454		0.9862	2.7518	1.5179	3.4282	2.3444	2.2575	1.1993		1.157	2.8093		1.3378	1.9412
APOE																5.5397
APOH																35.7167
APOL2	0.7854	0.9824	0.9957	0.8434	0.8362	0.771	0.1901		0.022	0.7594	0.2645	1.0701	1.2039	0.4575			0.3024	0.8842
APOM											0.055
APOO	5.6592	0.4346	0.8689	1.2542		3.7649	6.3535	3.3207	5.4909	0.4079	0.7012	1.1496	4.4891	3.6391	5.7247	5.8854	3.976	4.7588
APOOL	0.8213	1.3788	1.1434	2.5056	0.4561	3.2369	0.8661	2.8213	0.7924	3.0151	2.0092	5.1714	4.5298	0.9508	0.7147	3.546	3.8683	1.1952
APOPT1														0.4844
APP	0.4224	1.1	0.3439	0.3686	0.3486	0.7051	0.0784	0.2946	0.3864	0.3178	0.359	0.9423	0.2452	0.7939	0.4233	1.0517	0.0702	0.6693
APPL1	1.6801	35.8863	1.6861	1.2118	2.4677	1.7881	1.7282	1.0722	1.2325	1.9388	0.8153	2.3449	0.7971	1.5328	1.3556	1.4341	1.9095	1.0108
APPL2	0.345		0.0446		0.0436		0.2601		0.0752			0.0906		0.2792		0.1235	0.0348
APRT	47.045	62.1773	51.5817	53.6437	57.2735	80.7156	64.6925	72.2167	86.9438	97.1312	78.144	88.6945	56.8824	68.0316	86.7346	36.8082	81.8184	68.209
APTX	1.2168	0.4861	0.6216	2.7654	0.3878	2.0238	0.934	0.2593	2.3607	1.1517	0.9129	1.8782	0.7688	1.6815	2.4297	1.6916	1.7206	0.8525
AQP1																11.5545
AQP2																0.2472
AQR	2.9939	6.0353	3.2849	3.012	4.6171	2.3924	1.6868	4.3673	4.71	2.4148	1.4079	3.7803	3.8213	3.2524	3.5423	3.4487	2.0109	3.3071
ARAF	0.6058	0.7826	0.7248	0.2884	0.9219	0.2484	1.5529	0.3138	0.1741	1.1317	0.1724	1.0439	1.0398	1.0338	0.5232	0.3122	0.8414	0.2724
ARAP1	0.2874	0.1015	1.2584	0.4354	0.1535	0.7454	0.1371	0.348	0.511	0.3	0.9671	0.464	0.1921	0.2606	1.0483	0.1873	0.1785	0.2358
ARCN1	17.0323	17.4174	23.0054	15.7496	20.8634	22.5462	17.8272	41.2724	26.5382	26.1616	22.939	35.1311	20.8278	24.6049	28.0382	29.1334	12.5735	16.3625
ARF1	1.8499	15.5605	14.5053	9.3756	13.9	12.7576	6.4604	2.7445	2.712	4.3912	5.0946	13.2954	19.1504	3.2851	0.2598	9.3225	13.3957	6.7954
ARF3	1.8499	15.5605	14.1552	9.2798	13.7549	12.6003	6.3769	2.4027	2.3126	4.2163	5.0946	13.0871	18.8963	2.8254		8.6853	13.2566	6.6581
ARF4	2.8008	9.5554	8.6638	8.7111	4.7632	6.3416	6.7496	2.5459	3.1293	4.3225	4.0957	6.7877	4.5525	4.0723		10.7933	7.0093	8.5914
ARF5	1.6817	4.652	1.6592	3.7309	2.0619	3.0169	0.9759	1.3693	1.4083	3.314	2.797	2.0916	2.2211	2.2776		7.8957	3.1562	4.8808
ARF6	1.5006	0.7799	1.7971	1.6138		5.2153	0.9431	1.4036	4.0846	5.7033	3.1987	2.062	3.2314	7.8629	1.2454	7.1131		7.9741
ARFGAP1	2.0231	1.6972	1.305	3.6252	1.5964	1.7006	2.5432	2.0375	2.2821	2.1596	2.0489	1.9348	2.1179	1.724	2.8142	1.8282	2.9964	2.5876
ARFGAP2	3.1069	3.2211	2.6343	2.8928	1.5257	3.3854	2.8967	1.4919	3.1605	1.3255	2.1503	2.4285	2.4304	2.6381	1.6712	2.5942	3.9221	2.3053
ARFGAP3	0.9582	0.4849	0.6567	1.5437	0.9765	0.4623	0.3828	0.2698	0.9792	0.4416	0.5052	0.4957	1.398	1.0532	0.8798	0.5905	0.4561	0.4632
ARFGEF1	0.877	0.126	1.6629	0.3798	0.1363	0.5943	0.0659	0.5885	0.2658	1.0271	1.4646	0.5605	0.5451	0.3959	1.2677	0.1937	0.0991	0.1081
ARFGEF2	0.4508	0.2533	1.9041	0.1258	0.5377	0.0884	0.1097	0.1896	0.1157	0.5001	1.0454	0.3698	0.0689	0.3873	1.2089	0.1968	0.0497	0.2395
ARFIP1	3.5234	5.7324	5.7347	4.0754	3.2243	2.2171	2.6487	6.4861	7.835	9.0588	2.8596	6.9978	9.6174	3.8008	7.8722	9.3425	18.948	6.3669
ARFIP2	1.4122	0.7245	1.0215	0.6209	0.7629	0.6776			1.7427	1.002	0.2875	0.6089	2.0987	1.7572	1.7347		1.6963	1.1901
ARFRP1			0.1322	0.1494		0.4674	0.485	0.2703	0.3306			0.2321			0.3203		0.8486
ARG2	3.5303	3.0478	2.5222	6.4189	3.8507	3.9944	4.5988	6.4282	9.9903	4.9551	4.0749	7.4481	4.8948	5.7297	10.143	6.4682	4.2968	4.2121
ARGLU1				0.339		22.0648					10.1015
ARHGAP1	4.7984	0.3228	5.2878	1.6346	0.6354	3.054	0.8632	1.824	1.2317	4.695	1.7947	7.8141	1.2787	2.2163	0.4297	1.6036	2.8703	2.3598
ARHGAP10						0.0474
ARHGAP11A												0.0481	0.0199		0.0566
ARHGAP11B															0.078
ARHGAP12			0.1604	0.4095	0.1175	0.5006	0.0276		0.0175	0.0675		0.0582	0.0573		0.0111		0.0264
ARHGAP17	1.1382	2.3825	1.8046	2.3848	3.0257	2.3885	1.5926	3.779	2.5376	2.7336	1.5438	2.4831	1.3589	0.6148	1.9264	1.5175	1.7718	1.7991
ARHGAP18	0.4592		0.1985	0.3275	0.0617		0.0306	0.2503	0.1291	0.0363	0.2703	0.2312		0.0571	0.1315	0.5017	0.0236
ARHGAP19	0.7433	0.0569	0.2895	1.9804	0.0966	0.3784	0.3989	2.21	2.2674	0.7437	0.1298	0.4026	0.3196	1.1851	1.0222	0.5612	0.0551	1.5902
ARHGAP21	0.0419	0.0645	0.0587	0.0146	0.0091	0.0304	0.0098	0.0909	0.1126	0.0419		0.0476	0.019	0.0461	0.0826	0.0611	0.0069	0.0565
ARHGAP22											1.749
ARHGAP26	0.0258			0.0219
ARHGAP29		0.0949
ARHGAP31												0.0522
ARHGAP35	0.3755	0.286	0.3241	0.9487	1.3789	0.3762	0.6595	0.1704	0.3429	1.9539	0.562	1.6666	0.4758	0.284	0.4159	0.3897	1.0428	0.2985
ARHGAP5	0.2552	0.1978	0.0864	0.324	0.1952	0.3888	0.375	0.1556	0.4198	0.6394	0.1654	0.104	0.3378	0.1754	0.36	0.2472	0.063	0.4286
ARHGAP8	0.1597	0.2128	0.1836	0.6205	0.1191	0.4246	0.0246	2.0168	0.3847	0.1734	0.0752	0.8291	0.2533	3.9615	3.1586		0.4309	0.4202
ARHGDIA	114.683	104.155	106.631	120.964	166.013	102.215	170.272	154.017	182.114	137.8	182.131	162.348	107.312	74.2881	145.148	108.942	195.327	122.651
ARHGDIB																7.3693
ARHGEF1	2.7043	2.9544	2.5915	1.7752	2.285	2.6895	1.1106	3.1018	2.7948	4.0554	1.5597	2.6391	2.9077	2.2583	3.1763	1.286	1.1134	2.0892
ARHGEF10			0.0447	0.0475		0.0814	0.0777	0.0772	0.159	0.1889		0.2971		0.0666	0.1044		0.0332	0.042
ARHGEF11	0.1231	0.1792	0.1437	0.2903	0.0434	0.074	0.094	0.043	0.051	0.0143	0.0304	0.1542	0.075	0.0217	0.0451	0.0887	0.7938	0.0353
ARHGEF12	1.4845	0.2648	1.4539	0.1933	0.1168	0.0227	0.1387	0.4474	0.2217	0.2017	0.0559	0.3071	1.0616	0.9263	0.3568	0.207	0.2946	0.2025
ARHGEF16	0.056		0.0297	0.0489		0.0443				0.0781			0.0365
ARHGEF17				0.1668										0.0041
ARHGEF18	0.0306	0.2347	0.1082		0.0446	4.4723	0.0287	0.1582		0.1246	0.269	0.1696	0.0247	0.143			0.056	0.2154
ARHGEF2	4.3533	1.1274	1.1991	2.4138	1.3902	1.3941	0.4878	2.2077	2.4348	1.4121	1.5348	1.8132	0.9921	0.69	2.079	1.8747	0.7575	0.861
ARHGEF39	1.1658			0.4779	0.0067			0.8165	1.523	1.2298	0.8949		1.08	0.8582			0.7398
ARHGEF4	0.0101
ARHGEF40	0.1245			0.2007	0.1175	0.0328	0.0446	0.062	0.3871	0.0197	0.103	0.1493			0.2467	0.2411	0.0986	0.0684
ARHGEF6	4.3822		1.246	3.274	2.405	1.2814	1.775	2.1743	2.9576	1.3136	1.783	6.0089	1.8998	0.1531	0.2805	0.0664	3.4753	1.1808
ARHGEF7	1.8025	0.2115	0.8892	1.991	2.5464	0.9735	0.2954	0.3781	0.8199	1.352	0.3839	0.1281	0.5631	1.6974	1.124	1.1504	0.2416	0.3515
ARHGEF9	0.0214
ARID1A	1.6917	2.9153	1.0933	1.6942	2.6939	1.4432	0.4111	1.629	1.224	1.8193	0.6908	0.8531	0.9532	1.097	2.1592	0.4576	0.7972	0.6039
ARID1B	0.0208	0.1964	0.4576	0.0915	0.1673	0.0746	0.0183	0.0857	0.0108	0.7523	0.737	0.5979	0.0673	0.9146	0.0239		0.0129	0.5825
ARID2	0.0747	0.0254	0.1654	0.1394	0.048	0.1586	0.0749	1.2445	0.2905	0.1734	0.2526	1.4297	0.3156	0.1981	3.6751	0.1498	0.1286	0.1942
ARID3A	0.7228	0.3324	0.3549	0.5922	0.7151	0.252		0.1681	2.6379	0.5403	0.7733	0.6211	0.1632	0.5631	2.2929	1.1796	0.4697	0.3214
ARID3B	0.4141	1.1005	1.1057	4.2666	0.9807	1.596	0.6999	0.8232	8.3727	1.1708	0.6543	5.6876	1.3693	7.8779	0.3099	0.7674	0.6975	5.9987
ARID4A	0.0406		0.0668	0.0463			0.0146		0.0709	0.095	0.0267			0.0335		0.0086
ARID4B	0.6652	0.2197	0.1462	0.1821	0.1843	0.2825	0.1537	0.0981	0.2656	0.2576	0.1903	0.3368		0.2681	0.2663	0.0975	0.4787	0.2244
ARID5B				0.0352		0.0265		0.0907		0.2022				0.1103				0.0077
ARIH1	2.4703	0.762	1.5471	0.9832	1.009	1.4576	0.5808	1.1754	1.3021	1.6661	2.1404	0.5849	1.786	0.9371	1.3116	0.8641	1.9982	1.2768
ARIH2	1.1642	0.2341	0.5117	2.058	1.7105	0.3137	0.6502	0.2719	0.3132	1.0903	0.6949	1.6828	3.172	1.0066	1.5368		1.0229	0.227
ARL1	0.9764	6.6891	0.8892	0.7291	0.3908	0.8039	0.4242	0.8922	1.2553	0.9116	0.7567	1.0558	0.8197	1.5033	1.225	2.1012	0.4854	0.7868
ARL10					0.8203				0.7907								0.3903
ARL13A							0.0309
ARL13B		0.0524				0.2042		0.1155		0.0628	0.1476
ARL14EP			0.1281
ARL15	1.4702		0.6973	0.5018	0.2663	1.5885	1.7619	0.1351	2.0439	2.1384	1.0635		0.6148	1.9566		0.5567
ARL2	2.9292	2.5838	9.724	3.7358	0.5526	1.8522		2.411	4.7217	12.4561	4.1361	13.6155	8.6778	1.243	6.5758	1.4147
ARL2BP		1.3567	0.2331		0.3008		0.9673	0.2666	1.2189		0.1589	0.2239		0.336	0.1995		2.4426	0.6569
ARL3	9.9152	8.7693	4.3759	4.8523	15.3162	13.8049	3.2279	12.0714	9.1946	6.914	13.5226	5.2693	3.3659	10.8073	7.7136	18.7102	3.5644	11.7042
ARL4A					0.1474
ARL5A										0.773
ARL5B	0.1176			0.1351								0.2211
ARL6	0.8257	0.3276	1.5783	1.1352	0.7706	0.7731	0.3327	1.0864	1.4615	0.9267	1.0684	0.975	0.829	1.2696	1.3011	1.0838	0.4778	1.5559
ARL6IP1	0.5109	4.069	4.9515	2.356		8.1992						2.4656	5.0397	0.2437			1.331	1.4164
ARL6IP4	1.63	3.7233	7.1434	1.131	2.4882	8.9377	3.1125	1.8628	5.3575	11.0778	4.0428	4.914	2.3498	5.0576	3.8725	3.456	2.7992	3.2092
ARL6IP5	7.7098	12.1256	46.0022	4.2876	10.1944	32.3859	15.3658	92.0293	22.0664	22.2724	16.6599	28.179	23.114	84.2113	21.0202	136.637	32.5331	29.2851
ARL8A	3.2541	2.605	4.1481	5.7238	4.5899	3.6746	1.2281	0.7973	1.3111	3.1056	2.1027	2.254	4.5552	2.3989	1.2011	3.3891	2.7437	3.59
ARL8B	4.3823	5.514	6.2253	6.4	7.4373	5.3814	1.8468	0.7973	1.3111	5.3709	2.643	3.6015	5.7493	2.8379	1.4145	3.6676	5.7779	5.2001
ARMC1	3.0049	1.5988	1.9015	4.7226	0.9774	2.7179	1.3975	4.8978	5.4751	3.7693	1.9978	3.8734	2.362	3.8695	5.2734	0.6553	2.7151	3.1217
ARMC10	0.4412		0.6857	2.5945			0.375	0.3175	0.6393	0.211	2.2209		1.361	3.7346	0.8771	0.4724
ARMC4																	0.3557
ARMC5		0.0299	0.2203				0.0317		0.078	0.2591	0.1201		0.151	0.2748	0.0701			0.0411
ARMC6	3.4819	3.0016	2.7921	3.7644	3.9931	5.9558	3.4938	2.8645	1.0533	3.2279	2.2172	3.3305	2.109	1.9066	0.9116	3.5791	2.2032	3.2542
ARMC8	1.0848	0.2485	2.3042	3.619	0.4245	4.1047	2.3641	0.8679	0.6869	4.304	0.9801	3.3726	0.6919	0.8712	0.8294	0.5577		3.5027
ARMC9	0.1126		0.154	0.0357	0.0562	0.1465	0.1033	0.1319	0.0931	0.26	0.0698	0.2232	0.0908	0.0134	0.2168	0.0805	0.1674	0.0985
ARMCX1							0.0634
ARMCX3	4.4212	1.732	2.6723	0.1333	0.6029	1.6243	0.2904	3.8266	2.6152	2.9878	1.4811	3.9011	3.222	2.1214	4.059	4.77	0.63	1.5267
ARMCX5	0.2086		0.0789			0.014			0.2149	1.4516	0.274	0.2037						0.2323
ARMCX5-GPRASP2	0.2419	0.0436	0.0437	0.4116	0.2848	0.2089	0.0681	0.1111	0.0353	0.2331	0.2095	0.1785	0.0772	0.0702	0.0568	0.0218	0.0233	0.14
ARNT	0.4014	0.6009	0.5335	0.3984	0.4326	0.4905	0.3925	0.382	0.0968	0.6133	0.153	0.2614	0.2323	0.5441	0.5087	0.2888	0.3253	0.6145
ARNTL										0.0318
ARPC1A	4.4639	3.2483	2.9237	5.0321	3.5733	5.1521	3.9516	2.9157	2.9636	4.8621	3.7356	4.194	3.1275	3.1207	1.7259	3.719	3.4255	2.3743
ARPC1B	5.7888	4.6074	2.3764	2.3374	6.6915	49.8531	1.8967	2.9521	1.0883	3.7921	3.9712	4.2808	5.6294	2.3522	2.8154	2.224	50.2304	2.6798
ARPC2	5.8652	8.7956	4.353	5.2066	9.4975	7.4059	5.1892	1.208	3.2331	8.5389	3.1719	7.2142	7.751	4.2522	2.8049	11.7785	10.3373	7.3679
ARPC3	8.7061	7.6246	9.3788	17.9381	9.6649	4.992	7.1349	6.9701	10.7818	8.2359	4.836	9.016	10.3387	8.9785	17.9374	12.9075	3.9878	7.8045
ARPC4	11.8879	9.5983	15.0979	9.1024	15.801	10.3614	9.4857	15.3521	14.6362	14.5174	11.2357	13.0315	11.1022	15.2241	14.0301	22.584	9.5648	14.3252
ARPC4-TTLL3	1.1169	0.7761	1.489	1.0479	1.3264	0.8457	1.3616	1.5962	1.7967	1.1344	1.0555	1.2555	1.0087	1.5976	1.6568	2.3705	1.2946	1.4983
ARPC5	18.4327	17.904	4.517	5.8269	12.8558	9.33	9.5665	5.6543	5.5453	16.3362	0.0592	9.5843	7.5138	14.6908	3.485	7.0128	11.8595	10.9207
ARPC5L	7.2086	8.1965	13.0184		7.5608	11.702	4.5623	7.0621	17.4864	11.0532	8.4111	13.6796	4.8037	11.9409	18.8062	2.6832	4.3234	6.0685
ARPP19	3.7933	1.9467	3.7351	4.2205	1.5348	3.5382	5.3616	4.1268	3.5518	6.2238	2.8566	2.4314	1.3368	3.4343	3.198	1.6835	8.5583	1.2956
ARRB1	0.5196		0.3256	0.2092	0.1252			0.1312				0.1286
ARRB2	1.671	0.4206	0.6254	0.3928		1.7712	0.286	2.2347	0.6375	2.2078	2.7512	0.7069	0.5496	0.4112	0.6196	0.1536		1.2069
ARRDC1	0.4665	0.4005	0.2576	0.3117		0.2159		0.2438	0.2866	0.3625	0.0693	0.2986	0.2199	0.4075	0.3161	5.0767	0.3582	0.2148
ARSA			0.0823	0.0899	0.0816					0.1019
ARSB	0.0937			0.116		0.114	0.0159	0.1796	0.093	0.1829	0.1126	0.2096	0.0695	0.1384	0.1029	0.5117		0.0702
ARSD																0.6672
ARSK			0.0197							0.0291
ARV1								0.0863	0.0362						0.0412	0.1659
ARVCF				0.0083	0.0084	0.3394									0.0621	0.0806
ARX															0.1088
AS3MT	1.3063	0.7073	6.5156	3.0579	0.4693	0.8595	3.9426	5.4635	1.5337	1.4434	1.8456	1.2874	1.1803	1.4383	1.8735	1.4412	0.4322	0.824
ASAH1	0.7292	0.2958	3.4907			0.8011	0.4561			0.2277		3.258	0.1529	0.7603	0.1202	4.2078
ASAP1	0.0734	0.2079	0.4162	0.1938	0.1722	0.4112	0.422	0.2629	0.836	0.1726	0.0575	0.6562	0.0197	0.0653	0.6243		0.4535	0.2235
ASAP3						0.054			0.2739			0.1628			0.1465
ASB18											0.1773
ASB3						0.1064				0.0465		0.4014
ASB6	0.8374	0.115	1.3806	0.6447	0.1604	0.2169		0.2413	1.016	0.3534	0.04	0.5821	0.1626	0.4402	0.3064	0.2028	0.1161
ASB7															0.1908
ASCC1	1.4432	1.1662	0.0768	0.957	0.0904			0.1266	1.3512	1.416	0.1262	0.2716	0.6436	0.1728	0.1356	0.2152	1.1142	0.158
ASCC2	0.9555	1.4113	7.0796	5.9407	0.1272	1.8686	1.0629	1.8971	4.9129	9.7237	0.5647	1.2843	0.5458	0.6121	4.1881	1.0226	1.3442	0.5309
ASCC3	1.5957	0.4062	1.5906	1.6629	0.6053	1.6011	0.9759	0.9948	1.589	7.1318	1.7247	2.4101	2.1806	1.8997	1.492	1.2378	1.5185	1.5394
ASF1A		0.7003	0.6805	0.4378		1.2305		0.35		0.764	0.8581	0.5593	1.3268				0.5507
ASF1B	2.2596	1.9491	1.4865	0.4763		1.642	1.7349	3.2118	1.7238	2.4337	1.054	1.8564	2.363	1.0387	1.6749	1.1426	2.1122	4.9185
ASH1L				0.0121						0.0062
ASH2L	1.295	1.2505	1.2096	1.9303	0.1625	2.343	2.4043	2.2504	1.6196	0.4398	1.7016	0.6376	0.3943	0.6854		0.3539	0.9864	2.0267
ASIC1			0.0362			0.0232	0.0472			0.0969		0.0326
ASL	0.1905		0.4516	0.2508	0.3363	0.0803		1.0474	0.3306	0.3301	0.747	1.0179	0.9315	0.3204	0.0687	2.3686		0.1228
ASMTL	0.1545		6.0351	4.7103	0.0465	0.2396	0.4329	0.2943	0.7699	0.702	0.0567	7.0298	6.1638	0.2121	0.5373	0.416	0.9552	0.1274
ASNA1	11.6324	15.5445	15.4658	5.998	16.3705	11.2791	18.6385	17.5906	28.9051	15.212	13.2743	17.1643	16.1095	10.5714	27.6465	17.7106	10.6235	11.5756
ASNS	36.5717	40.0496	33.0017	47.1775	50.1646	61.1834	35.6705	32.0722	37.0264	47.3524	34.7204	56.4671	40.2198	40.9557	34.5645	20.0288	42.0355	39.2484
ASNSD1		0.039	0.0207		0.0407	0.0367		0.2478		0.0829		0.0253						0.068
ASPA																0.8368
ASPDH																0.4419
ASPH	1.1294	1.6806	2.4837	1.4541	1.5712	2.5718	0.7059	2.0828	1.9059	0.8406	1.2723	2.4814	2.8089	0.4292	2.2536	0.4073	1.1635	0.734
ASPM	0.0575		0.1747	0.1209	0.0645	0.0358	0.0734	0.0476	0.0357	0.3139	0.0178	0.1764		0.2044	0.0238		0.0141	0.0324
ASPN											0.1413					5.983
ASPSCR1	1.2723	1.0762	1.2283	2.176	2.4566	0.7632	0.683	0.9402	1.7588	1.2928	0.7299	1.6973	0.802	1.5008	1.666	2.7506	0.8293	0.6045
ASRGL1	0.5857	3.3193	0.3948	0.763	1.8517	0.4855	1.6396	0.8301	0.1789	0.0897	0.4166	2.2551	0.9529	1.1168	0.0213	0.6022	1.6528	1.0927
ASS1	2.9386	3.1515	2.9533	1.6945	3.2473	4.4286	1.7977	0.7467	2.1153	2.9012	2.5203	4.1014	1.4148	2.327	3.8202	15.7898	4.2664	2.5914
ASTE1	0.049				0.0346			0.0478		0.0228
ASUN	0.9878	1.4584	0.8059	0.8133	0.6873	1.5141	0.984	0.8672	1.4191	0.5928	0.8512	1.6817	0.9895	0.4995	1.8474	1.2344	1.8251	0.5354
ASXL1							0.0207	0.4				0.9588				0.0435	0.1259
ASXL2				0.1603		0.0208	0.0135	0.033		0.0268	0.0099	0.0175	0.0752	0.0194
ATAD1	0.9737	1.0962	0.4484	1.4971	3.2935	1.8684	0.8531	3.14	3.8591	5.7877	2.1882	2.0399	1.4857	3.2313	0.2758	1.2903	4.2417	0.4213
ATAD2	1.745	0.5962	0.715	0.4592	0.3321	0.3625	1.0132	1.1244	0.4966	1.1802	1.0931	0.6099	0.7267	1.0058	0.5622	0.619	0.7374	0.597
ATAD2B	0.2432	0.7056	0.3746	0.4478	0.2254	0.988	0.3188	0.4432	0.2404	0.3202	0.2562	0.3218	0.3426	0.4618	0.1706	0.1254	0.2972	0.1832
ATAD3A	8.5978	14.7458	9.1677	12.5342	14.9174	20.7319	14.7281	10.1335	14.1388	5.9668	11.6014	13.5426	11.1732	9.8124	10.2717	10.2786	10.9268	15.754
ATAD3B	2.6982	5.64	3.3851	3.0538	5.3511	4.4421	4.7157	4.2805	4.0405	1.5952	3.7026	4.0008	5.4485	3.8841	3.0029	2.9037	3.9694	3.7137
ATAD3C	1.6035	3.0173	1.761	2.4013	2.0195	2.8433	3.2189	2.0926	1.9584	1.1226	2.6698	3.0581	3.1081	1.9619	1.6457	1.9994	3.0788	2.2734
ATAD5	0.0771	0.0186	0.1097	0.1335	0.0174	0.0049	0.2165	0.0731	0.0998	0.0276	0.0244	0.0418	0.0259	0.0504	0.0634		0.1843	0.0835
ATAT1	0.2233	0.0903	0.1914	0.4154				0.3438	0.5559	0.3139	0.1934	0.2721		0.2668	0.527	0.4696		0.1516
ATE1	1.3715	0.1849	1.1953	1.3933	0.8742	0.6057	0.2999	0.7012	1.0833	1.0714	0.6359	2.8704	1.7869	0.4483	0.5865	0.2526	2.0295	0.5138
ATF1			0.2986							0.1801		0.5287
ATF2		0.2762			3.5436		0.0661	0.0454		0.2001		0.6939	0.0599	0.1763	0.7195			0.3586
ATF3	0.4254		0.1506		0.5527									0.6465
ATF6				0.0339
ATF6B	0.0366							0.0548	0.0682		0.0062	0.0026			0.0096	0.0478
ATF7	0.3008	0.1192	0.1916	0.9416	2.9352	0.1934	0.121	0.0914	0.491	0.1826		0.0972	0.1496	0.2262	0.4156	0.215	5.5264	0.1702
ATF7IP	0.313	0.1187	0.6571	1.0048	0.5133	0.2701	0.1592	0.597	0.7546	0.2045	0.2285	0.4259	0.5849	0.4657	0.4447	0.2604	0.2348	0.4071
ATG13	0.5888	0.0553	0.1041	0.1234	0.9854	0.0935	0.0154	0.3221		0.677	0.1284		0.1071		0.1491	0.0208	0.0843	0.3531
ATG14						0.0987		0.255				0.2689	0.1267	0.423			0.1382	0.1237
ATG16L1	0.8487	0.0424	0.66	0.305	0.142	0.4829	0.247	0.3839	0.6	0.837	0.3682	0.7804	0.3134	0.5419	0.4183	1.6768	0.0989	0.1075
ATG2A	0.4223	0.0158	0.1112	0.1003	0.0439	0.2838	0.039	0.2477	0.1091	0.0398	0.2106	0.1593	0.088	0.3821	0.1791	0.0804	0.1006	0.2939
ATG2B	0.3207	0.1187	0.2958	0.2016	0.129	0.2966	0.0679	0.2355	0.1633	0.245	0.2637	0.4471	0.1858	0.4874	0.2581	0.2601	0.0287	0.2313
ATG3	3.061	2.5561	3.4339	1.9854	2.4595	3.0272	2.4881	3.6579	0.5222	3.0557	3.4518	2.4756	2.3213	2.3356	1.1637	0.6062	2.9279	4.2223
ATG4A		0.0671	0.1532	0.1951		0.0997		0.1856	0.0437	0.1108		0.2303	0.1946	0.0838		0.0544
ATG4B	2.8066		3.2578	2.357	1.2299	1.3245	1.6003	1.7931	2.0475	2.5995	1.2047	2.4622	1.3755	4.2618	3.9569	3.1949	1.4257	1.3071
ATG4C	0.0712	0.1463	0.6317		0.1082	0.2729	0.0748	0.0984				0.508				0.0799		0.4356
ATG5	1.478	0.8954	1.0187	1.6466	1.0027	1.4361	1.8441	1.4552	3.2514	0.6199	1.8902	2.7767	2.634	1.9048	2.8833	3.0415	2.0427	1.542
ATG7	0.1546	0.6608	0.208	4.3369	0.2289	1.3928	1.0075	0.4099	2.7184	2.8374	0.0874	1.2828	0.152	2.0852	3.4485	3.5001	0.4913	1.4902
ATG9A	0.1556	0.7848	0.1777	0.1537	0.5724	0.6374	0.3433	0.5216	0.1134	0.6012	0.259	0.3979	0.3809	0.605	0.7847	0.1709	0.4106	0.5192
ATG9B	0.074
ATHL1				0.4883			0.007		0.2504								0.0098
ATIC	54.463	67.103	54.4339	65.8577	74.187	64.1371	60.0381	74.0661	53.7109	66.4095	62.6421	72.3859	45.9093	62.1571	88.8049	44.548	60.0233	62.5817
ATL1	0.1054	0.013	0.1126	0.0748	0.074		0.0716	0.0726	0.063	0.0818	0.0592	0.433	0.0702	0.1254	0.075	0.1422	0.0772
ATL2	0.1564	0.2653	0.7036	0.5864	0.3483	0.0459	0.6272	0.5412	0.0964	0.4654	0.2189	0.5541	0.1401	0.6789	0.1381	1.8036	0.3499	0.0413
ATL3	0.5026	1.6158	1.1723	0.9959	1.4749	0.7802	1.6834	0.8067	0.8151	0.7057	0.6134	1.1372	0.4889	0.4651	1.0029	1.1945	0.6414	0.7157
ATM	0.369	0.0509	0.0388	0.0773	0.127			0.0221		0.571		0.0046				0.0499	0.0304	0.0679
ATN1														0.019
ATOX1	20.5778	34.4277	23.0205	18.4332	28.502	14.225	95.2373	10.7914	16.2094	18.766	13.4483	23.9426	20.9188	16.5961	19.2509	20.2975	34.6643	8.6889
ATP10D			0.0675					0.0786
ATP11A					0.0149							0.0763	0.0449			0.0419
ATP11B					0.0074							0.0382	0.0224
ATP11C	0.3866	0.1772	0.428	0.1432	0.49	0.3636	0.6512	0.6222	0.3124	0.4177	0.2276	0.4609	0.4788	0.5401	0.545	0.2472	0.3124	0.168
ATP12A	1.279	0.925	1.0104	0.7596	0.997	1.2264	0.83	0.4466	0.3394	0.7314	0.5992	1.0684	0.8114	0.7138	0.292	0.0504	1.086	0.7436
ATP13A1	1.7129	2.5692	0.429	3.7242	0.6515	2.0065	1.3106	1.0328	0.6501	2.285	1.4527	0.8045	0.936	1.2118	1.3477	1.8258	1.5515	1.1224
ATP13A3						0.0371	0.3153				0.0414		0.0456
ATP13A4												0.0611
ATP1A1	15.7031	18.9727	20.1975	16.4045	21.2138	16.4243	23.6114	13.8317	22.4942	18.6063	17.1484	15.3328	16.3307	14.465	12.9971	20.4249	17.1204	18.1958
ATP1A2	0.7748	1.0158	0.8115	0.417	1.1185	0.8391	0.7749	0.5002	0.8164	0.8769	0.5785	0.8528	1.0234	0.5368	0.72	0.5419	0.8355	0.6265
ATP1A3	4.4946	4.7278	5.0488	4.1802	7.2365	3.929	5.2284	2.2305	4.5111	4.2915	3.3341	4.317	3.6222	3.0404	4.2245	2.5075	5.1831	3.3837
ATP1A4	0.6896	0.9289	0.5448	0.4096	1.0357	0.6613	0.6184	0.2481	0.4257	0.8694	0.3443	0.5761	0.8966	0.3849	0.4419	0.0814	0.7598	0.4107
ATP1B1	1.7076	2.1227	1.7131	0.0315		2.2276	2.4293	2.2011	2.3696	2.283	1.036	2.0765		1.2354	2.3853	7.5264	1.4322	0.0511
ATP1B2			0.0807	0.1209						0.1367
ATP1B3	21.6558	49.6558	13.4956	27.8923	17.7788	3.6625	33.6246	29.4758	26.2103	18.0091	26.7246	20.9357	25.31	37.3182	18.4766	12.6478	40.9905	16.6344
ATP1B4																0.1744
ATP2A1	0.8366	0.9995	0.5153	0.5527	1.3075	0.9604	0.9256	0.5394	0.5808	1.2306	0.7925	0.8989	0.8508	0.9545	0.5564	0.277	0.6558	0.9551
ATP2A2	8.8516	7.6349	6.6459	6.5319	9.5764	5.5692	9.3901	6.6145	4.8338	6.5578	5.7294	6.4288	7.1865	8.4493	6.0513	5.7715	5.7563	7.8007
ATP2A3	0.5627	2.2703	1.0049	0.1994	1.5149	1.0353	0.4283	0.4649	0.9585	1.6501	2.0013	0.3586	0.6567	1.718	0.3952	0.8415	0.3938	1.3211
ATP2B1	0.2777	0.5028	0.9884	0.3986	0.3259	0.7032	0.0459	0.4989	0.1122	0.5544	0.6545	0.447	0.2152	0.6451	0.4106	1.1074	0.0839	0.3901
ATP2B2						0.0039		0.0063	0.0175	0.0046	0.0079			0.1613	0.0136
ATP2B3						0.0042		0.0378	0.0189	0.005	0.0085			0.1743	0.0147	0.0276
ATP2B4	0.8905	0.2505	1.5436	0.8038	0.4338	0.582	0.5336	0.8064	0.6241	1.112	0.7722	0.718	0.8061	0.8324	1.1037	0.9696	0.7853	0.5628
ATP2C1	0.1476		0.0309	0.0086	0.4088	0.1314	0.1404		0.1819	0.2549	0.2155	0.5331	0.2728	0.1164	0.1237		0.0224	0.2659
ATP4A	0.6145	0.4101	0.5616	0.4015	0.4111	0.553	0.3665	0.2274	0.1728	0.3778	0.3161	0.5626	0.4495	0.3636	0.1487	0.0257	0.5608	0.4013
ATP5A1	135.795	122.008	160.397	142.142	157.147	136.554	189.592	146.824	173.48	126.068	154.53	114.321	120.031	113.427	191.012	224.946	122.407	105.08
ATP5B	179.727	186.922	198.256	200.488	219.614	202.49	245.669	230.135	233.52	208.917	219.261	255.658	221.559	193.365	243.588	337.945	231.108	207.358
ATP5C1	7.9217	19.7531	10.1262	6.6731	4.8212	10.057	3.1139	0.4703	3.2819	6.6641	6.2991	5.5524	6.5569	7.1522	2.0474	13.185	10.5965	9.1108
ATP5D	19.301	53.3409	26.2986	28.1717	73.5058	27.1711	44.8188	12.4061	4.4291	17.1942	16.7313	27.1823	19.1254	13.7153	4.7556	8.7086	85.9041	35.3282
ATP5F1	4.7978	2.0324	3.9258	2.4414	3.1774	2.659	0.9936	2.9626	5.0225	1.702	3.1707	3.0367	3.809	3.3089	5.1644	7.8374	3.3486	3.2938
ATP5H	20.25	53.6255	28.2358	60.4973	55.1657	29.7452	30.629	14.695	9.1977	24.3467	46.7399	76.3924	34.8828	11.4106	5.3418	13.2205	58.0737	33.7009
ATP5I	69.9615	45.0963	88.0386	76.4222	35.0385	80.7679	83.3446	66.3479	39.9218	25.0221	77.7966	44.1818	123.779	59.7757	30.7092	58.734	79.2789	61.5083
ATP5J	5.8955	11.5023		10.2674	7.4631	10.9265	1.0542	5.6456	3.0391	6.1418	6.8897	9.2846	0.3705	9.5445	1.2766	5.7873	2.1549	10.2945
ATP5J2	37.2842	11.9134	10.4546	0.9202	11.1414	17.9746	5.2878	12.1082	3.8426	48.5534	15.447	22.2208	28.0668	23.6624	8.9646	93.542	5.725	15.8382
ATP5J2-PTCD1	2.1262	0.3754	0.4608	0.3636	0.3207	1.1559	0.2366	0.4948	0.3396	2.3876	0.6796	1.1553	1.8677	1.5424	0.6052	2.4034	0.369	0.6937
ATP5L	13.6936	3.9556	7.5216	11.5965	10.0387	8.2246	11.7472	9.7201	25.3425	15.0634	14.083	23.1282	9.3195	11.4662	29.4857	13.8186	4.3623	14.9853
ATP5O	19.3635	44.2354	24.1739	17.3632	32.3959	20.672	20.3767	26.5905	19.3759	8.6083	15.442	27.1719	29.9493	22.0236	20.3373	37.2364	24.4971	15.6274
ATP5S			0.4518	0.8048			0.1141	0.5942	1.2823			0.7671	0.6078		0.6546	1.0328	0.3396
ATP5SL	0.1589	0.0985	1.3822		0.284	0.2062		0.1827		0.1533	0.2705	0.1416	0.2875	0.102		0.6222	0.1168	2.4238
ATP6	4.2233	3.1207	4.4148	5.553	3.703	4.8521			6.4149	5.9947	5.2642			5.4148	6.9254	14.4746		4.6829
ATP6AP1	2.4902	1.9781	2.3793	2.155	2.8952	0.9755	1.6204	2.3159	1.1698	1.9102	1.8793	4.2668	0.8365	2.4951	1.4529	2.0679	2.3779	1.135
ATP6AP2	2.3273	6.4502	9.2532	1.809	7.7388	2.4031	0.3406	0.616	0.3495	8.4166	1.0317	0.3829	1.3259	0.8312	0.2874	1.1391	1.3535	1.0014
ATP6V0A1	2.3004	1.0887	1.6878	2.8437	1.4547	1.4502	2.4141	1.5342	2.5572	2.3214	1.3386	2.5392	1.389	2.9634	2.7642	3.0756	2.6856	1.1448
ATP6V0A2	0.3037	0.0733	0.1135	0.0769	0.2828	0.0954	0.2872	0.3072	0.4633	0.3549	0.0869	0.2299		0.1453	0.2432	0.0868	0.0325	0.1751
ATP6V0A4																2.1805
ATP6V0C	4.6967	4.0038	15.8555	13.7938	3.1638	7.5462	4.5552	6.3752	15.1556	11.6549	9.8164	28.3243	6.3726	5.383	8.4204	3.9432	5.7024	10.7248
ATP6V0D1	4.3677	4.988	5.2415	1.4659	7.7514	4.5218	4.8279	5.4945	4.2462	3.8085	5.0611	3.287	2.8517	6.0183	4.2753	2.8505	5.4842	4.8577
ATP6V1A	4.7557	6.5308	6.4316	7.3612	6.5302	6.4375	3.0071	4.2069	6.9141	11.0669	7.525	5.668	5.5043	2.4884	4.4858	6.9141	5.1361	4.3049
ATP6V1B1	0.7027	1.1647	1.1695	0.9064	1.2038	0.8108	0.7333	0.5544	1.6604	1.5681	0.3814	0.6271	1.0599	0.8689	0.7626	0.862	0.7022	0.1863
ATP6V1B2	9.5583	10.4795	11.0859	7.6964	9.8874	15.0456	8.9202	13.9787	13.5475	9.8327	15.2716	10.1947	10.0865	6.6147	14.1881	10.4667	6.263	11.9732
ATP6V1C1	5.2077	3.7986	4.8704	2.9167	3.7664	2.9722	1.7615	6.6996	6.198	3.2727	5.8491	5.7414	5.7898	4.6407	9.339	5.7425	4.3127	2.9082
ATP6V1C2															0.0657
ATP6V1D	1.0483	1.6435	1.174		1.3199	0.979	0.7776	0.9493	1.0573	0.3402	0.9468	0.9408	0.9655	0.6975	1.2163	2.3033	0.1774	0.7696
ATP6V1E1	5.8263	5.1338	4.3963	8.7815	5.7059	9.0523	9.1198	6.8592	12.308	5.3623	1.9889	11.7633	4.1377	3.9089	12.5792	6.591	9.3883	6.0123
ATP6V1E2	0.1625	0.0545	0.1777	0.189	0.1374	0.2334		0.1759	0.0848	0.3165	0.0435	0.2572	0.0309	0.2147	0.0235	0.212	1.8077	0.0289
ATP6V1F	2.4615	5.923	4.581	2.7315	0.9495	1.6911	0.5667	2.0183	4.0053	7.4994	3.7591	4.4736	1.3942	4.2439	5.5331	3.7271	5.3454	1.7177
ATP6V1G1	11.427	9.9717	8.7873	8.4885	9.9166	0.9353	14.028	10.7482	7.4307	7.3289	11.2517	5.1575	3.8044	5.3159	6.1767	4.6975	8.3769	3.6061
ATP6V1G2	0.5943			0.5153	1.5139	1.6209	1.0568	1.2127	0.783	0.5847	0.3677			0.6103	0.5362	0.6238	1.0507
ATP6V1G3								0.4593			0.546
ATP6V1H	1.7111	0.4462	0.7778	1.775	1.0745	0.8407	0.2644	1.5388	0.3003	2.2668	1.5031	1.9659	1.5442	2.1096	0.163	2.7997	0.7754	1.1412
ATP7A	0.0197		0.0847	0.0362		0.1017	0.5489	0.0587		0.0688	0.0358	0.0319	0.1088			0.0463	0.0592	0.0285
ATP7B			0.1164	0.0417		0.1008	0.1875	0.1847	0.0348	0.056	0.1334	0.0364	0.1463	0.0386	0.0346		0.1503	0.0231
ATP8		6.8947				5.6352												15.7299
ATP8B2				0.0073
ATP9A	0.0381			0.0889				0.0283	0.0418	0.0162				0.0484
ATP9B				0.209		0.0763			0.0763						0.0634
ATPAF1	0.1263	1.1279	1.0224	1.6545	4.1657	2.0459	1.3756	1.6733	1.1388	2.8928	4.737	2.4288	2.7172	1.4938	2.3552	0.1677	1.3143	3.5097
ATPAF2	1.5817	0.6634		0.6031	0.6428	0.4001		0.7874	1.0962	0.8091		0.6546	0.5138	0.9729	1.2775	0.2115		0.3414
ATPIF1																	0.0728
ATR	0.723		0.3425	0.3004	0.1658	0.0972		0.0134	0.0122	0.1127	0.0961	0.2457	0.1184	0.2427	0.4303		0.1963	0.0148
ATRIP		0.1746	0.969	0.243	0.2389	0.2502	0.1727	0.2927	1.0603	0.0256		0.2941	2.0293	0.0303	0.8028	0.6712	0.2311	1.6621
ATRN	0.0108	0.1402		0.0297		0.1			0.0262	0.0286	0.0172	0.0233		0.0311	0.0378	0.0514		0.0087
ATRX	0.1696	0.1542	0.143	0.0993	0.4615	0.2059	0.0643	0.3664	0.1234	0.0888	0.1728	0.0733	0.3782	0.1873	0.061	0.2251	0.1161	0.1836
ATXN10	6.872	5.1464	5.1966	7.4998	1.9039	5.7748	6.8616	5.58	7.8494	12.6282	7.2874	9.5967	5.1874	6.9357	11.0034	6.9539	6.0303	7.2375
ATXN2	0.1432	0.8889	0.7912	0.4135	0.773	1.3282	1.5407	1.1226	0.3872	0.716	0.6549	0.9437	1.0551	0.171	0.3181	0.6902	2.5811	1.7248
ATXN2L	2.6125	6.1358	7.1076	5.9881	4.3215	3.5896	2.8531	3.9855	2.3215	3.2955	2.0735	6.0068	6.3046	4.3346	2.8069	1.7434	4.2382	2.9647
ATXN3	1.8678		2.6295	0.0901	1.0526	0.7966	4.4182	3.953		0.0903	1.2998	2.3655		2.3725	1.5618		3.1902	0.0624
ATXN7L3	0.2802	0.1117		0.1731				0.3329	0.1499			0.161
ATXN7L3B	6.0983	9.5857	9.8617	9.5084	3.8639	4.3689	9.052	10.8344	10.3451	5.9457	10.2938	6.468	9.6438	20.5673	20.7951	5.8505	7.7448	20.8629
AUH	2.6785	5.7798	2.4444	0.3828	1.2722	0.6874	2.1549		0.2092	2.4014	0.6879	3.9969	1.2044	2.5203	0.6126	6.6544	1.6337	0.329
AUP1	2.831	6.9305	2.2402	4.3449	4.7951	2.1733	3.5795	5.2626	5.4746	2.5093	4.7491	5.191	2.5947	2.8644	2.9961	2.0078	3.201	2.3729
AURKA	0.5682	1.0055	5.2947	0.2491	0.8395	0.5629	1.4693	1.2456	0.9379	0.823	0.7848	0.4089	0.427	0.8996	1.1961	1.4302	0.5813	0.4545
AURKAIP1				0.4598													2.2269
AURKB	4.9924	8.9766	4.0833	1.2112	5.0565	4.6297	10.0493	13.0519	12.1931	12.1364	17.6463	4.0506	7.78	8.3692	8.4557	4.8323	3.6894	10.5118
AURKC		0.2207	0.0357
AUTS2		0.0452	0.2065	0.111			0.2029	0.1467	0.209		0.1352	0.0931		0.1391	0.2197		0.0739	0.121
AVEN	1.6439	0.1177	1.7778	2.3302	0.2933	0.4819	0.2876	1.4969	0.8638	2.1728	1.088	0.5133	0.5161	1.7444	0.791	1.4669	0.6772	0.9569
AVIL																0.0888
AVL9			0.2657	0.1386			0.6017	0.1503	0.0548		0.0691	0.1447	0.2705		0.0392		0.4665	0.1094
AXIN1										0.1079							0.0237
AXL									0.0634
AZGP1																28.7914
AZI1	0.1048	0.0362	0.3448	0.4959	0.2276	0.1222		0.0332	0.3959	0.0646	0.0449	0.1041	0.1605	0.0822	0.3198	0.0336	0.0675	0.0907
AZI2	0.1213	0.1247	0.0887			0.0824		0.0191	0.1306	0.1179			0.0812	0.1323			1.4756	0.0665
B2M	5.7913		1.8431	0.231	0.3232	3.504	0.8754	1.0126	2.744	3.8188	2.3659	1.328	2.2294	3.7425	2.0531	13.1548	1.5471	2.642
B3GALT6	0.2562		0.4046		0.1374	0.1759		0.9915	0.2351	1.329	0.1578	0.4841	0.0771	0.3494		2.017	0.0464	0.2409
B3GALTL				0.363	0.6712	0.2379		1.0232	0.7756	0.4543	0.1171	1.2375	0.3257	0.2415	0.5547	12.0821		1.9455
B3GAT3	0.3069	0.3987	0.3331	0.8982	1.4883	1.3199	0.1588	0.121		0.1542	0.1366	0.8663	0.3385	0.2775	0.1065	0.2373	0.778	0.3574
B3GNT1	0.8539	6.9726	1.6873	1.9077	5.8915	2.7616	1.8537	7.3678	8.0729	1.1148	2.5756	2.237	5.1595	1.8257	6.6619	1.5741	3.3791	2.1662
B4GALT1	1.084		0.0932	0.543		0.0609	0.0709	0.1184	0.256	0.6228	0.1033	0.3564	0.1499	0.2278	0.3413	0.2312		0.1144
B4GALT3	4.5824		2.6266	2.3435			0.0574		0.8478	0.7505	0.0398	2.1802		2.435			0.1288	2.4029
B4GALT4																0.5169
B4GALT7	0.0773		0.0617	0.066		0.0545	0.053	0.0883		0.0732	0.0837	0.0702	0.0615	0.0812		0.0724		0.065
B9D1			0.1974	0.243		0.2881		0.4404	0.2613	0.2757	0.439	0.2198			0.2717		3.4631	0.4283
B9D2							0.1031
BABAM1	0.952	1.1035	0.6776	0.929	0.7883	1.8274	0.4799	0.5077	0.8588	1.0478	0.7406	1.1058	0.7979	1.3287	0.8291	0.2974	0.6619	1.3934
BACH1				0.0259						0.0496
BAD				0.7189			0.054		0.0731	0.0954		0.0896						0.0527
BAG1	4.4261		0.6231	3.44		0.7178	0.2992	1.5068	0.6133	1.6938	1.6158	2.7907	0.9467	2.8371	0.6932	5.0117	5.1449	0.7793
BAG2	8.9217	9.299	5.8999	8.6242	7.1961	7.9813	8.0716	10.3906	8.0115	8.8575	7.6639	5.5584	6.645	9.7886	8.5898	11.2947	13.7167	7.8744
BAG3	1.8732	1.5125	1.4056	1.1239	2.0178	2.1042	0.9425	1.4463	0.9964	1.8786	1.9242	2.0352	0.5413	1.3298	0.8591	0.8947	1.5819	1.2805
BAG4	0.1963	0.0732	0.2883	0.1982		0.5786	0.3572	0.0999	0.149	0.0925	0.0572	0.7513	0.3775	1.3321	0.6386		0.2305	0.057
BAG5	1.0181	0.6997	0.4422	1.206	0.6675	1.0705	0.784	1.3683	1.4034	2.1156	0.9651	1.3001	1.1711	3.1289	4.0551	2.2888	0.8041	1.2771
BAG6	7.4399	4.9259	4.8017	7.8344	7.3171	4.8977	6.2335	5.3671	6.085	5.5111	4.7187	7.4663	8.1912	9.1688	7.2803	2.6973	7.7486	3.4991
BAHD1								0.0432		0.0149
BAIAP2	2.5815	1.5881	1.6476	1.8759	1.8653	2.0005	1.5896	2.1444	1.9053	2.7792	1.9991	2.7135	0.7221	2.401	2.2755	1.052	2.3179	2.7095
BAIAP2L1	1.593	0.867	0.4151	1.5603	0.7027	1.4383	0.2777	0.6331	0.2518	1.9885	0.5714	2.0947	0.8348	1.6246	0.5901	0.4458	0.5809	0.0684
BAK1	1.8669		1.608	6.9079				1.4997	0.1646	0.2176	6.6893			3.3998		0.084		8.4044
BANF1	20.6195	20.1162	36.8744	50.5907	18.9877	31.8883	35.2801	38.3001	52.0696	24.2978	36.2164	26.4442	22.034	17.6958	56.0387	20.3586	49.7423	42.505
BANP								0.6061
BAP1	0.1491	0.054	0.2285	0.2719	0.1765	0.0827	0.3291	0.0357		0.2597		0.0834	0.0471	0.1206	0.3553		0.3116	0.3212
BARD1	0.1745	0.0425	0.1366	0.0563	0.3776	0.0257	0.0376	0.061	0.0671	0.1409	0.066	0.0804	0.0797	0.1118			0.0581
BASP1	1.7079	2.9311	1.1355	5.6975	0.7888	1.252	3.1991	1.3925	1.3611	4.7778	4.0696	0.867	1.0446	0.3086	1.9443	6.5015	0.6915	1.7511
BAX	3.1051	0.5008	7.7772	0.9378	6.8832	8.3703	4.2397	3.2346	2.5327	4.2853	3.2452	3.2237	1.9312	2.8766	1.7596	1.2561	3.9574	6.9602
BAZ1A	1.7536	1.4818	1.0656	0.876	1.1028	0.9976	0.7374	0.5437	1.0539	1.3381	1.0153	0.999	1.2616	1.007	1.5098	0.8737	2.2234	1.41
BAZ1B	1.5334	2.9916	1.5902	1.9965	3.1003	2.2379	1.9781	1.8556	4.4566	2.6322	2.6837	4.1488	1.8745	1.6693	4.9059	4.428	2.1613	2.8383
BAZ2A	0.4413	0.6464	0.71	1.0077	0.2696	1.3959	0.4869	0.4442	0.4086	1.4028	0.4087	0.9897	0.6411	1.1129	1.1723	0.0752	0.4834	0.7768
BBC3	0.4429		0.4442		0.1481	0.1397	0.1537	0.3996	0.4408		0.2517	1.0952	0.3153		0.1828		0.247
BBOX1																4.8493
BBS1	0.1038			0.0239		0.0511		0.0404	0.2393	0.062		0.4279		0.1109		0.2856
BBS2		0.061	0.0506	0.0591				0.0769	0.0688	0.1052	0.0999	0.1556		0.0344	0.0568
BBS4				0.078								0.1068	0.0248	0.182
BBS7				0.028		0.9964			0.0557	0.0484					0.0565			0.6587
BBS9												0.107
BBX	0.3438	0.1354	0.4341	0.3074	0.5063			0.2487	0.3445	0.1561	0.2898	0.0953	0.1714	0.2551	0.6533	0.36	0.7177	0.1275
BCAM			0.062		0.0272	0.0303			0.27	0.4432	0.079	0.057	0.0295		0.0891	7.2802	0.0425	0.4115
BCAP29				0.0659		0.0692		0.098		0.0611		0.1639					0.1632
BCAP31	2.4312	0.4404	5.2756	6.087	2.6171	11.1254	3.2312	2.1711	2.1025	1.8826	3.9597	11.8497	6.7018	2.3694	1.6935	6.9104	17.0153	4.9914
BCAR1	0.3438	0.3427	0.235	0.3406			0.1997	0.3293	0.4371			0.3156		1.0529	0.3687	0.3852	0.1207	0.2353
BCAR3				0.2533			0.1859							0.3011	0.4277	0.352
BCAS2	8.8444	18.8012	11.9506	7.0623	21.0784	10.55	14.2131	15.0559	13.1523	12.5503	8.5259	6.8451	13.2669	4.9976	14.1241	17.0078	16.9492	10.7436
BCAS3	0.2956	0.2972	0.3924	0.7953	1.2305	0.2301	0.1037	1.3295	0.0722	0.1397	0.5362	1.8238	0.1686	0.4493	0.2349	0.3343	0.5269	0.1474
BCAT1	9.2033	1.9054	2.2538	7.9758	3.9485	4.3801	3.8981	11.4955		0.4853	4.5279	1.8264	4.1794	3.3795	6.0733	8.2334	0.8679	3.8312
BCAT2	3.8326	3.6027	4.2428	4.6835	6.9973	8.2299	3.2774	2.7074	2.0263	4.3341	3.0165	4.3638	2.9646	1.9815	4.5434	3.5275	5.5742	5.2535
BCCIP	10.6907	11.6612	7.7708	11.6348	13.1601	10.55	13.0685	5.6497	15.1503	10.6425	9.7592	10.589	8.7653	12.6725	15.9553	10.7916	8.578	8.5603
BCDIN3D				0.0727						0.0832
BCHE	0.0768		0.0444	0.05		0.0308				0.0671		0.0717	0.0301
BCKDHA	6.1281	1.7649	4.0335	2.2338	5.6604	2.143	0.7391	3.498	1.4041	3.8317	2.7649	5.0733	4.2722	1.9761	2.3964	2.1852	1.6367	3.0249
BCKDHB	2.9891	1.3877	1.0352	1.2127	0.4674	1.1229	0.3787	4.8758	1.9697	2.4181	2.6884	1.4307	3.9264	3.0483	1.8414	3.5466	2.1268	1.1888
BCKDK	2.0651	1.4378	3.6706	3.6387	1.6505	1.904	0.2123	2.9216	1.3484	1.5933	1.055	2.0296	1.0431	2.0589	3.1064	1.8388	0.0862	0.5989
BCL10	0.8832	1.6759	0.7631	0.5583	1.8801	1.5408	0.8107	1.1332	0.782	0.9146	0.8067		1.3621	0.6475	0.9353	0.6796	0.7308	0.6501
BCL11A		0.0334		0.1144							0.0164						0.113
BCL2L11	0.525											0.2238			0.7273
BCL2L12	1.1994	1.8796	1.9647	2.0588	2.0557	0.4064	0.4624	2.4032	0.6665	0.9545	0.9945	2.1939	2.0684	0.7294	1.5391	0.9929	1.1889	0.4852
BCL2L13	1.6058	3.0539	0.9363	3.1495	1.7928	2.9196	2.9559	2.2266	1.1533	2.5882	0.809	3.0148	1.9432	0.9682	1.4768	1.2059	1.4101	2.1264
BCL2L2		0.1844			0.1238	0.5146	0.1256			0.051			0.4067	0.2945			0.0409	0.3445
BCL2L2-PABPN1	4.6903	3.5119	5.1298	6.4513	4.4263	4.1072	9.2342	2.7699	7.8693	3.7197	5.8084	8.152	6.1673	6.4566	9.1833	3.9111	4.9917	5.2231
BCL7A	0.0616		0.9678		0.3733	0.9842				0.0827							0.7816
BCL7B			0.4642	0.458	0.4491	0.4629	0.2459		0.5548	0.5363	0.531	0.4645	0.4713	0.7006		0.501	0.1148	0.2492
BCL7C	0.6086		0.2985	0.2654	0.1768	0.4352	0.9405	0.6942	1.0783	0.6257	0.502		0.4021	0.7877			2.4426
BCL9	0.0844	0.0304	0.0199	0.1504	0.1064	0.1042	0.1138	0.0649	0.0507	0.0541	0.0665	0.1275	0.0695	0.102	0.0803	0.0157	0.1962	0.0493
BCLAF1	12.4181	11.2126	10.7465	14.8043	9.8967	12.0416	11.5211	8.5752	12.1454	8.1682	7.5611	11.9167	11.5062	7.4847	11.5654	5.5638	17.0041	8.5848
BCMO1	0.0801					0.0564	0.0234	0.0878	0.109	0.175	0.1122		0.1477		0.1088	0.2384	0.0436	0.0768
BCOR	0.7765	0.2607	0.5849	0.787	0.1187	0.4968	0.3663	0.3956	0.34	0.3519	0.3547	0.5072	0.398	1.7286	3.6233	7.9919	0.2273	0.4434
BCORL1	0.4307	0.0086	0.1661	0.4328	0.1236	0.0673		0.0798	0.1387	0.1489	0.397	0.1491		0.1003	0.1235	0.0093	0.0547	0.1065
BCR	0.4208	0.7292	0.8489	1.4622	0.0449	0.7214	0.0913	0.7308	0.6066	0.4997	0.2034	1.0379	0.7974	0.3392	0.8576	0.3091	0.3541	0.2396
BCS1L	1.9134	1.7131	2.2868	5.2648	2.3452	1.2715	1.5393	3.1918	1.6017	3.905	1.7646	4.1618	4.6581	2.6078	3.448	5.2258	6.5777	1.3881
BDH1		0.3471		0.3926	0.3036	0.2821		0.0594	0.0585	0.5817	0.3221	0.1685	0.3066	0.2842	0.0793	5.6602		0.2216
BDH2	0.4313			0.2322	0.3194				0.0791			1.1048		2.4714		6.5953
BDP1					0.0158		0.0108		0.0216	0.0331	0.007	0.0117		0.0123	0.0424			0.0267
BECN1	1.5916		1.6592		0.1137	1.2871		0.981	1.8772	0.7945			0.9396	1.0641	7.8508	2.5895		0.134
BEND3	0.0237	0.1325	0.1337	0.0499	0.109	0.1062	0.0186	0.0997	0.1659	0.1876	0.1081	0.0957	0.0202	0.0982	0.2772	1.5772	0.2043	0.0501
BEND4					0.0474
BEST2							0.5424				0.389
BET1				0.7167		4.5171			0.638		1.8568							1.1814
BET1L		0.0973	1.929	0.7461								1.5457					0.4033
BFSP1			0.0124
BGN						0.5258					0.452					82.2914		0.5889
BHLHA9										0.2432
BHMT							0.1681									39.6163
BHMT2																5.2741
BICD1	0.0371	0.1422	0.0071			0.0579	0.1687	0.0228		0.1734	0.0101	0.0859		0.0137	0.0424	0.036	0.1174	0.0232
BICD2	0.9158	0.8436	1.0615	1.8918	0.377	1.2931	0.2392	0.9056	0.6103	1.5668	0.674	1.6934	0.9144	1.3219	0.593	0.8893	1.7911	0.9122
BID	14.1066	6.4444	11.9575	17.4741	8.1338	8.9914	13.6942	19.8039	17.1372	11.2566	13.8349	18.7714	10.9741	14.7417	16.335	15.0631	8.014	14.4197
BIN1	0.7209	0.1221	0.2762	0.3588	0.2115	0.5066	0.2898	0.4346	0.3734	1.2401	0.9368	0.8534	0.5975	0.5761	0.2237	2.0586	0.2626	1.245
BIN3												0.2023
BIRC2	0.1493	0.0593	0.4425		0.0502	0.0704		0.0595		0.2269	0.0507		0.0842	0.1633		0.6229	0.084	0.2495
BIRC3	0.0757		0.0995		0.0254	0.0356		0.0301		0.1149			0.0427	0.0827		0.0546	0.0425	0.0958
BIRC5	0.4606	0.3983			0.2857	1.0643				2.2466	0.2536	0.404	0.6883	0.6676	0.1587	0.4486		0.2833
BIRC6	0.4035	0.6632	0.6681	0.37	0.177	0.319	0.6863	0.6576	0.2672	0.4356	0.4088	0.3762	0.8496	0.3518	0.3302	0.1309	0.2666	0.3714
BIVM-ERCC5	0.0073		0.0259		0.0031	0.0073	0.0914	0.0844	0.094	0.0318	0.0047	0.0307		0.0534	0.1133	0.1524	0.031
BLK	0.1628	0.539	0.1201	0.0685	0.6281	0.0802	0.1331	0.0806	0.0014	0.1647	0.1205	0.0989	0.2075	0.1262	0.0012	0.0013	0.1572	0.3196
BLM	0.1166	0.2236	0.1974	0.3647	0.0764	0.458	0.0999	0.429	0.3699	0.3342	0.2363	0.3993	0.3363	0.5574	0.242		0.1653	2.0058
BLMH	4.7201	11.3737	4.2895	3.5596	11.2093	6.1173	6.7298	1.2334	4.4532	6.083	4.8296	5.6817	5.4238	4.0552	6.5563	4.3753	8.2582	8.0541
BLOC1S1	2.488		2.0789	3.3721	0.9018	2.9467	0.817	2.0758	4.4206	4.1352	3.6302	3.5447	0.5592	3.6051	4.2253	0.1936	0.7517	2.2152
BLOC1S2	0.7442	0.7321	0.4483			0.4058	0.711	0.3456			0.1116	0.2467		0.5744		0.6509	0.2287	0.4047
BLOC1S3	0.7352	1.0698	1.8852	3.6035	1.2085	0.4688	1.7	1.2494	2.827	0.7104	1.6172	0.9248	0.7591	0.752	2.5404	1.7105	2.5048	1.7736
BLOC1S4	0.5927	2.298	0.7814	0.5848	0.6164	1.0258	1.5104	0.6157	0.0795	0.6791	1.0799	0.7206	0.6866	0.2896	1.1326	0.4604	0.8372	1.1169
BLOC1S5	1.0872	0.526		1.18	1.4729			0.6331		0.8118	1.3939	0.9977	1.3307	0.8553		0.6861
BLOC1S6	1.9013	0.3972		0.806	0.6051	0.9529	1.0346		1.8883	0.9888	0.7135	0.7732	0.7254	1.2503	1.7895		1.6535
BLVRA	5.6758	9.5355	8.8646	7.4559	11.6688	3.6159	8.0974	12.1485	7.3811	4.5039	5.4626	7.7553	8.6693	5.9822	9.7911	5.2711	7.5275	4.1388
BLVRB	6.45	5.5202	6.8943	9.183	5.6779	7.6509	7.4072	6.7549	8.2632	11.3479	9.6837	5.8553	5.5339	8.2829	10.391	17.4547	6.5208	8.5097
BMI1	0.1502		0.1374	0.2197		0.3695		0.0651	0.0677	0.139	0.0908		0.1398	0.0811				0.3875
BMP2K	0.0774	0.166	0.0478	0.0698		0.0228		0.2787	0.1872		0.054	0.028	0.0397	0.0396	0.0623			0.3093
BMS1	1.7214	2.1668	2.6944	2.3331	1.4927	2.5218	1.7255	1.7247	2.7054	2.9144	1.8006	1.8826	2.754	2.4988	2.5135	2.8015	2.5759	2.2428
BNIP1	0.693	5.3834	1.2445	1.8375	1.5698	2.9426	1.291	4.9597	2.1851	4.4574	3.3333	1.2082	6.4401	6.3513	2.4636	1.3335	2.4338	5.4509
BNIP2				0.0858								0.8663
BOD1	1.6203	2.3093	1.7573	1.6206	0.645	1.1769	2.1306		2.7805	2.1733		3.338	2.2506	1.7017	5.3905	1.5919	2.1023	1.6593
BOD1L1	0.8571	1.5697	0.8511	1.1498	0.2084	0.6119	0.5335	0.7588	0.6871	0.8726	0.5204	1.1773	0.5313	1.0537	0.752	0.3502	0.6224	3.0503
BOD1L2									0.2353	0.1629		0.1735		0.2253	0.2403		0.0916
BOLA1	5.0478	2.9626	3.1538	2.1792	5.5218	7.023	6.7692	11.2293	4.3757	10.8294	3.1916	0.9648	4.0495	5.8566	5.1967	3.9118	7.0298	7.6842
BOLA2	6.2855	9.0165	11.165	8.212	15.2922	6.3573	6.746	8.3851	5.414	5.5462	7.56	8.4172	6.7168	5.2118	5.3774	6.6905	9.3459	7.671
BOLA2B	6.2855	9.0165	11.165	8.212	15.2922	6.3573	6.746	8.3851	5.414	5.5462	7.56	8.4172	6.7168	5.2118	5.3774	6.6905	9.3459	7.671
BOLA3	1.6186	0.3411	0.8625	1.2282	0.4828	0.2689	0.7431	1.9335	0.5057	2.1824	1.692		0.9815	0.8382	0.3133	0.1151		2.1813
BOP1	11.1946	17.3491	12.6063	13.6025	16.3306	9.5796	12.3533	12.0828	8.5258	14.1899	7.1428	18.9911	15.0224	13.6832	8.9725	7.5962	8.0123	9.198
BORA	0.2912		0.1335		0.0365	0.1661		0.1235			0.0334	0.0517	0.1329	0.182		0.0257
BPGM	3.2426	1.3227	1.3821	2.1062	3.8694	1.9148	1.9125	0.954	2.2974	3.0944	3.3797	3.1671	2.6341	0.1924	2.2418	1.1131	0.5601	2.0904
BPHL	2.32	0.3289	0.7839		2.4931	0.5743	0.6756	4.0977	3.5831	2.0298		5.2439	0.5771	3.4604		3.4142	0.7358	0.805
BPIFA2				0.1982
BPIFA3	2.0601	1.917	1.6672	1.8854	2.2359	1.8208				2.3378	1.016	2.3008	2.2107					1.4848
BPNT1	6.4251	20.6012	12.9945	10.1352	17.9723	10.1713	8.5533	19.8559	4.114	11.324	11.4855	9.6628	8.6063	5.8487	5.3915	4.0727	11.4828	5.6569
BPTF	0.5068	0.6572	0.7136	0.3939	0.3483	0.4122	0.4293	0.8041	0.2936	0.6765	0.3368	0.7156	0.8068	0.4247	0.3723	0.3709	0.6615	0.4708
BRAF	0.4635	0.602	0.1375	0.187	0.1683	0.0354	0.0705	0.0565	0.0016	0.4051	0.0229	0.2388	0.4076	0.2922	0.0237	0.1561	0.1083	0.1636
BRAP	0.0808	0.015		0.2429	0.0665	0.1377	0.243		0.2572	0.3237	0.1453	0.8439	0.6859	0.1367	0.2241		0.0367
BRAT1	1.601	0.8409	1.6994	0.7962	0.7714	1.095	0.8812	1.3249	0.4361	1.344	1.7715	1.6365	1.2444	0.8933	0.5237	0.5228	0.923	0.8714
BRCA1	0.095	0.0102	0.3193	0.2534	0.623	0.1015	0.2443	0.3162	0.2363	0.2572	0.0792	0.9269	0.2626	0.0371	0.5027	0.1455	0.0817	0.0664
BRCA2			0.0094	0.0101					0.0191	0.0049		0.0124	0.027	0.0071	0.0192			0.0055
BRCC3	3.5194	1.8061	1.6651	2.0946	2.4322	0.088	4.1994	2.1137	2.4203	3.8497	1.6694	1.8503	0.5714	3.9736	2.5413	2.8058	3.7884	1.7264
BRD1	2.0924	0.307	0.2634	0.2937	0.3241	0.5894	8.5982	0.2295	0.6679	2.1322	0.0955	0.1183	0.2621	0.1964	0.4144	2.6293	0.256	0.1183
BRD2	2.4461	2.878	3.7244	3.1711	3.549	2.4313	3.7391	2.6758	2.9062	3.5874	3.3669	3.01	2.7837	3.5325	2.7972	2.1011	3.8813	2.8046
BRD3	4.0861	6.1084	1.6623	1.4514	5.4257	3.6228	0.7703	1.0997	1.032	4.4795	2.798	3.9328	1.3038	3.4629	1.3194	3.1985	6.3807	1.8758
BRD4	2.8361	2.944	1.9865	3.0199	2.3434	4.2471	1.024	2.8936	2.2198	2.7873	1.3103	2.4514	2.4557	3.34	3.3997	2.1064	10.0151	3.1818
BRD7	0.6694	0.721	0.471	0.1494	0.3032	0.3756	0.398	1.099	0.1476	0.2884	0.6004	0.4158	0.8052	0.3692	0.5528	0.6644	0.3364	0.6496
BRD8	1.451	1.2025	1.2448	0.823	1.1281	1.2134	0.3608	1.0479	0.4983	0.7549	1.5673	1.9074	0.6495	0.7082	0.4612	0.3052	0.851	0.7701
BRD9	0.3068	0.2923	0.1882	0.3865	0.0787	0.3121	0.269	0.1582	0.4922	0.3607	0.2443	0.2249	0.0677	0.1392	0.5789		0.0862	0.2068
BRE	0.5144	1.7984	2.2752	2.5332	2.7076	0.6111	0.3216	1.6164	0.6904	0.7048	1.7952	0.1152	1.1792	1.8488	0.5028	1.1248	0.038	0.0664
BRF1	0.3337		0.6337	1.2525		0.3423	0.14	0.3502	0.4397	0.8364	0.4812	0.5168	0.4427	0.5606		0.7219	0.4786	0.2296
BRI3BP	1.4626	1.2351	0.7258	1.0652	0.7385	1.1203	1.2797		1.8233		1.2915	1.3009	0.9027	1.4564	2.0798	2.1488
BRIP1			0.0201	0.2212	0.9751	0.2237	0.027	0.1193	0.0334	0.0095	0.2654		0.0098	0.045				0.0261
BRIX1	11.367	8.9741	10.6432	19.1753	9.617	16.6837	11.1092	16.7419	23.1336	16.2628	17.839	16.3124	14.8207	15.6025	17.2819	10.6379	10.9048	19.889
BRK1				3.1544	0.0902	1.9707	0.1767	1.2205	2.2544	0.4728	0.8978	0.2332		2.2531	1.6928		0.2409	0.8913
BRMS1			0.7305		0.0766		0.0163			1.0786		1.7748	0.1875	0.5772
BRMS1L			0.0484		0.4636							0.0935			0.1624
BROX	3.0301	1.4567	2.1255	3.1937		2.4748	2.2228	2.9922	2.6301	3.8294	3.1617	2.7694	1.9761	4.8601	4.1218	3.9485	1.8462	0.9652
BRPF1	0.3148	0.0612	0.1546	0.261	0.5936	0.2094	0.6616	0.233	0.5336	0.1868	0.1242	0.2322	0.107	0.122	0.2468	0.0538	0.1334	0.045
BRPF3	0.0884		0.0152	0.025	0.1017	0.0171	0.0169	0.0343	0.0575	0.1186			0.0385	0.0439	0.0233		0.3315
BRSK1	0.0046			0.0095			0.0211	0.0177	0.0091			0.0426	0.019	0.0086	0.0283
BRSK2	0.5262	0.0182	0.0204	0.3675	0.4801	0.019	0.13	0.2375	0.2521		0.1271	0.5519	0.6631	0.9778	0.1551		0.2988	0.1891
BRWD1										0.009
BRWD3	0.1275								0.1765					0.4097
BSCL2			1.7987
BSDC1	0.8888	0.7102	3.7347	0.8757	0.2903	0.1322	0.1383	0.3751	0.687	0.4079	0.7305	3.6817	1.9299	0.1297	0.2746	1.0538	0.3933	1.3415
BSG	34.6144	41.2559	31.441	38.3472	46.9412	44.209	58.3505	51.9118	61.2217	57.8566	45.0444	55.6986	53.9937	61.2594	63.6684	28.5962	62.4561	49.865
BST1																0.5793
BST2																0.2527
BTAF1	0.9323	0.5717	0.4516	0.9148	0.6737	0.9379	0.4057	0.7723	0.813	1.3352	0.5461	1.0097	0.8228	1.2802	0.922	0.5065	0.8231	0.8188
BTBD1	0.2922												0.2832
BTBD11		0.009
BTBD2			0.2165					0.0667
BTBD8												0.0539
BTD												0.0387
BTF3	83.2031	44.8442	44.0565	26.4962	37.7375	87.4191	72.3574	41.2256	96.816	36.2266	10.8141	69.2785	49.3875	90.3334	88.3718	67.1624	47.1441	99.5955
BTF3L4	10.7217	14.384	21.0208	15.1935	8.0641	17.2838	11.4174	20.7504	16.836	8.3117	19.2	16.6341	15.36	17.9539	21.6495	10.2854	16.4776	30.918
BTN2A1	0.1808		0.5224	0.2937		0.1685		0.1461	0.3391	0.3912		0.5424	0.2003	0.2393	0.3835	0.2065	0.0893	0.335
BTN2A2				0.0919		0.0186				0.1276			0.0392
BTNL8															0.3579
BTRC	0.0807	0.0596		0.1134	0.2271		0.4581		0.1081	0.1155		0.074	0.1364	0.0957	0.1175		0.0813
BUB1	0.1826	0.428	0.1349	0.417	0.2586	0.0686	0.2097	0.0195	0.2333	0.381	0.1831	0.8281	0.2847	0.2306	0.2096	0.6453	0.0062	0.9466
BUB1B	0.1532	0.462	10.3888	9.2649	0.6336	2.4468	0.7889	1.8114	3.13	3.8154	1.6621	10.4933	0.8938	2.3407	1.7071		0.5	2.2249
BUB3	13.1444	10.3226	5.1738	2.3866	7.6554	10.2976	3.9482	5.6556	4.872	6.4956	8.0612	21.2306	18.8868	3.3822	3.7914	4.5884	6.861	7.8138
BUD13			0.0653			9.2536	0.0483				8.3638		6.9573				0.043	8.2396
BUD31	3.8408	4.0841	2.9433	4.706	2.1925	4.7142	13.4877	3.9375	2.9978	4.4776	5.4616	3.8075	4.0197	2.2566	3.4808	5.1231	17.9861	10.795
BVES																0.0435
BYSL	8.2898	11.0302	11.0983	6.1803	11.5788	8.2869	7.731	9.0121	8.7197	10.2324	10.5059	14.9784	8.6779	9.1021	9.3292	5.5021	9.7483	8.3492
BZW1	10.6882	9.622	7.8205	8.6067	16.5016	8.4377	9.0241	7.9857	7.2526	10.3294	10.112	10.1569	10.9205	8.5294	8.5546	4.7641	10.4687	6.879
BZW2	11.3579	6.697	10.4301	13.9505	6.0891	12.5224	14.1878	11.6988	13.9021	10.4699	8.2939	10.8239	9.8885	11.5998	11.8534	8.1375	16.5469	10.8812
C10orf118	0.079	0.0692	0.065				0.0427	0.0264	0.1226		0.1051				0.2196		0.0342
C10orf12	0.3482	0.2513	0.0973	0.3572	0.0491	0.4018	0.1371	0.236	0.1079	0.2699	0.0505	0.1807	0.2368	0.5717	0.1298	0.2057	0.2045	0.2232
C10orf137		0.0745	0.0324	0.0443	0.0503	0.0598	0.3107	0.0977	0.0229	0.053	0.0278	0.1374	0.2323	0.0284	0.0252		0.1904	0.045
C10orf2		0.1205	0.5602					0.2305		0.0312		0.2961	0.2464	0.0702
C10orf32		1.9026	1.8161	2.6963		1.4317	1.4019	1.9726	5.4244	1.9276	2.1518	2.9929	2.1002	1.1436	4.5927	3.0454	0.7295	1.9027
C10orf35	1.3355	2.9422	1.1872	0.3266	1.083	0.9283	3.818	1.5307	0.9305	1.021	0.9792	0.993	1.1833			1.0689	1.9751	0.6684
C10orf76	0.032		0.0385	0.0233		0.0526		0.0425	0.5105	0.2393	0.0277	0.19	0.0377	0.0384	0.075	0.409		0.0693
C10orf88			0.2189					0.0985			0.0952						0.5697
C11orf30	0.0091	0.0629	0.3556	1.1556	0.0226	1.0911	0.0862	1.3104	0.6932	0.0281	0.0461	0.2652	0.0047		1.1825		0.028	1.0419
C11orf31	7.0393	11.7572	11.1826	15.2741	8.8666	5.0067	15.1298	12.6576	15.9197	6.1507	6.663	8.6907	7.1608	7.6388	7.8903	9.4501	13.6515	6.8792
C11orf54	0.7231	0.8219	2.4986	0.4258	1.0289	0.69	0.5515	2.0455	0.4164	1.0773	1.432	1.5714	1.9145	0.4682	0.3917	0.4871	0.458	0.4303
C11orf57			0.1128		0.22	0.2274	0.144	0.1418			0.1582	0.2444						0.3012
C11orf58	13.1047	5.672	12.2908	7.894	4.8608	9.1013	11.8256	15.1446	12.8444	9.9417	10.3612	9.799	7.9037	14.6961	12.2602	4.8464	6.6297	8.6126
C11orf68	2.4024	16.9192	2.4362	0.8436	2.8584	0.9522	1.8566	0.7454	2.2172	1.3762	2.2808	3.5256	0.6756	1.9716	2.5018	0.9476	0.7774	1.2272
C11orf73	6.2857	10.567	6.0162	4.4124	18.0474	6.1559	3.4133	3.6721	8.7611	9.3278	4.4749	8.2062	7.6391	2.6981	8.0056	3.531	13.5244	3.6506
C11orf83		1.109		1.8263	2.1078	2.0442				1.9075	1.7798	1.5235	2.6568		3.7116	2.4931	6.4778	1.5196
C11orf84	1.4971	0.1793	1.6806	1.4427	1.0025	1.2699	1.4694	1.2728	0.3499	1.0265	1.5248	0.934	1.6488	2.1453	0.9718	0.4095	0.6367	0.8746
C11orf95					0.0131
C12orf10	7.8986	6.2447	5.58	7.4225	9.2692	4.9167	7.157	4.9453	9.2118	6.693	9.6692	8.9504	10.3232	8.47	9.774	3.7886	11.0221	6.3694
C12orf23	1.2045	3.445	1.959	1.7352		2.2317		0.866	0.9718	2.2394	1.7254	1.3754		3.0509	1.1623		1.7046	1.3538
C12orf29	2.2904	3.3299	0.4171	3.3909	5.7077	1.3081	5.0225	1.6802	3.4619	0.2265	2.1375	2.7743	1.5798	1.1877	1.51	1.9559	1.1349	1.829
C12orf4			0.0153	0.0251													0.0637
C12orf42									0.0924
C12orf43	2.2263	4.5794	3.6694	3.9689	4.4029	1.3053	4.619	0.8322	3.9019	2.2081	2.6331	6.7926	1.4535	6.9775	2.615	3.4481	0.6617	2.8372
C12orf44	0.6168	0.6377			0.2403	2.9629		0.4483	0.3595	3.5013			0.2751	1.1171	0.0656
C12orf45	2.0944			1.0249	0.95				0.1243	0.2104	0.5897	1.0063	0.743	0.7644	0.1696		4.1424
C12orf5	0.5913	1.0985	0.8453	0.9927	0.4394		0.3901	0.747	0.6324	1.3382	1.7973	0.7478	0.4486	0.3194	0.6465		0.224	0.5695
C12orf55																	0.3991
C12orf57	2.7463	1.0851	2.0541	3.2382	2.1354	2.4996	0.8861	2.864	2.1514	2.2777	1.4945	1.7134	1.1273	1.152	1.7393	5.6439	0.8639	2.6632
C12orf73					1.7589	0.3782
C14orf1		1.2198		2.7539	1.3742	1.9768	1.144										1.7327	2.189
C14orf119		1.2417	0.9093	1.3156		2.4726	1.6368	0.9345		1.716	0.4757	3.1365	0.8996		1.0996	0.7559	1.2821
C14orf142	2.1763	3.3851	1.1421	7.8549	0.3319	24.3747	0.8092			30.0253		1.7165		1.2556	3.0238		12.2338	36.7998
C14orf159	0.06		0.6235	0.0433		2.2416				0.0641	0.0465	0.4046				1.1692
C14orf166	8.829	24.0209	11.7023	24.4251	25.0675	13.9556	33.6087	19.6571	4.8246	16.721	9.7632	16.6194	9.364	32.1274	4.1595	15.4021	13.9042	15.8082
C14orf2		3.7666	4.4471	7.3369					0.2271			9.0705	6.4098		0.4536			0.3484
C14orf80	0.1449	0.1087	0.077	0.2579	0.1104			0.1664	0.2031	3.0053	2.0819	0.1106	0.1738	0.1335	0.0697	0.2195	0.1333	0.0316
C15orf38	0.8348	1.9046	0.3262	0.6322	1.9356	0.803	0.0304	0.2677	0.3985	0.7255	0.6761	0.7598		0.4971	0.419	0.823	1.5453	0.3823
C15orf38-AP3S2	0.7677	1.1593	0.3551	0.516	1.26	0.4888	0.2324	0.2835	0.4172	0.5002	0.5969	0.761	0.1372	0.6933	0.4063	0.7053	1.1027	0.2327
C15orf39	0.3058	0.2285	0.3207	0.2029	0.3063	0.077	0.187	0.2978	0.4371	0.629	0.1472	0.2869	0.4037	0.3561	0.1511		0.2944	0.0539
C15orf40				0.1358	0.8061	0.9907			0.3154			0.1629	0.7696		0.3644
C15orf57	1.5246		4.113	2.1402	0.36	0.417	0.0988		0.3214		0.1828	2.1128		1.009	0.2664		0.1802
C15orf61				0.4921										1.2391	0.16
C16orf13	0.7111	0.1238	0.5351			0.3625	0.3104		0.5528			0.9831	0.7418	0.1496			0.3991	0.0964
C16orf55	0.2761	0.4623	0.3225	0.2537		0.1994	0.27	0.2654	0.3078	0.2731	0.33	0.3404			0.2579	0.3195		0.2856
C16orf58	0.1262				0.0465	3.2436	0.0252	1.0322		0.2622	1.2324	3.4226	0.0707		1.3689		0.215
C16orf59	0.5516	0.0473				0.1742								0.1955
C16orf62	0.2459	0.1213	0.2993	0.0931	0.18	0.3852	0.098	0.1938	0.2725	0.3426	0.2614	0.4035	0.2688	0.6807	0.3115	0.3379	0.4717	0.0651
C16orf70		0.2286	0.2504	0.4739	0.1917	0.2219		0.1537	0.1662	0.2495	0.092	0.2563	0.2081			0.1244	0.1462	0.2012
C16orf80	1.3355	4.1564	1.642	4.6853	2.9047	5.4112	1.1007	1.8371	2.666	1.769	1.6063	6.7304	5.2236	2.3317	3.1941	0.042	1.2233	3.748
C16orf87			0.5736	0.1438	0.8859	0.6047	0.4824	0.5674	0.6797	0.6336			0.6092		0.6298		1.0461	0.5501
C16orf91	0.1125			0.4497		0.0831			0.72	0.2108			0.0671	0.1613	0.4237	0.2497		0.3072
C16orf93													0.1675
C17orf103	0.152					0.1425	0.181		0.5605					0.1969	0.4298		0.5154
C17orf49	5.4566	20.7068	11.6011	2.0009	18.0003	11.6182	14.0126	9.5445	15.2016	12.385	14.4605	7.3167	8.4031	15.1361	14.1422	12.2944	5.9068	7.6884
C17orf53	0.0284			0.0422	0.028	0.6626	0.0312	0.0144	0.027	0.0416		0.0772	0.0638		0.054		0.0554
C17orf59	3.104	0.1623	0.3962	0.2659	0.0725		0.3915	0.6877	0.9327	2.0145	0.1479		0.699	0.8485	0.3831	0.6229	0.5084	0.7546
C17orf62			0.6066									0.2538				0.5114
C17orf70			0.326	0.0495		0.0917	0.05	0.803	0.0705	0.4643	0.5119	0.1054	0.7296	0.2395	0.1895	0.0833	0.5867	0.1827
C17orf75	0.6361	0.3637	0.6121		0.3521	0.3353	2.3435	0.2154	0.0728	0.9658	0.3971	0.6196	0.303	1.5912	0.0471	0.1336	1.414	0.2851
C17orf80	0.5938		0.1133	0.188	0.6912	0.2476	0.9885	0.1358	0.3917	0.2163	0.1913	0.2236	0.2419	0.5842	0.4089	0.3374		0.5813
C17orf85	2.4803	1.1931	2.9442	1.1331	0.7892	0.8763	1.3999	1.6767	1.63	2.7544	4.0481	0.5594	1.8858	2.5224	1.8933	1.5001	1.5236	1.3039
C17orf89			0.7712				0.851				0.3546	1.1007
C17orf96					0.043
C18orf21		0.0305	0.2817		0.2628	0.3147
C18orf25	0.1969	1.8145	0.839	2.9416	1.0503	0.7917	3.0024	1.8381	0.0642	6.6633	3.5038	0.6098	1.6439	1.8239	1.2931	1.116	2.1302	0.6727
C18orf8		0.1011	0.2272	1.3092	0.1532	1.6163	0.2787	0.1963	0.1272	1.0078		0.0767	0.874	0.0363		0.0817	0.0733	0.6699
C19orf10	8.7806	4.8516	3.5254	8.1064	4.4414	10.7593	5.6532	5.7667	5.149	3.4602	3.8642	11.2811	12.6817	4.9633	4.8075	6.4983	5.1305	7.0456
C19orf25	8.7678	3.3519	3.8651	3.3205	3.2785	2.7046	0.2253	2.706	3.8879	4.7336	2.9408		4.1104	4.3906	5.9486	6.1806	0.2181	2.1978
C19orf43	6.8214	12.665	11.4109	2.2736	10.2964	7.3607	9.4886	5.5724	1.7852	1.7963	6.2574	5.4208	7.636	8.2306	2.594	2.979	1.9775	6.7199
C19orf47	1.3469	0.541	0.1395	0.6623	0.2948		0.1929			0.0483		0.0842					0.1916
C19orf52			1.1882	0.6665	0.0499	1.8396	0.4863	1.7239	2.3533	1.7178	0.9931	3.1405	1.0985	0.3607	1.7692	0.9542	4.6203	0.395
C19orf54	0.4887	0.3269	0.6798		0.5426	0.7521	0.1422		0.3409	0.3472		6.9611	3.5781	0.2815	1.4281		0.2549	0.1602
C19orf55		0.0729		0.0421			0.5344								0.0533
C19orf59						0.0376
C19orf70	19.3798	0.111		6.9527	2.3204	13.6308	0.1816	10.0263	15.497	14.2432	7.8122	0.7057	13.3954	7.4898	10.2668	12.5985	11.4268	9.3541
C19orf77																2.2592
C1D																	1.3616
C1GALT1						0.0573			0.2643	0.1143		0.3374			0.0605
C1orf109									0.0402
C1orf112		0.0249	0.2805		0.052	0.1045		0.0966	0.5228	0.1921	0.2248		0.2343	0.0882			0.0503	0.1737
C1orf122	1.6301	0.5324	1.1258	1.2425	0.336	0.9945	4.2792	1.6389	2.3416	2.1838	2.1055	0.5104	1.8129	1.0469	2.0303	1.1025	0.4394	1.7511
C1orf123	6.4632	2.4706	6.8034	18.1164	11.7923	4.0641	4.6389	4.2592	22.6201	4.9823	5.8808	18.8298	7.1307	12.8586	13.7087	16.2371	3.6472	9.3248
C1orf131	0.9384	1.3442	2.5673	3.1409	1.1655	4.7511	0.9445	1.6304	3.3191	1.4432	2.5684	6.6283	6.9007	2.6184	2.9466	3.0742	1.1428	1.0441
C1orf174						0.7624											1.2293
C1orf198	1.1906	4.0179	0.777	0.2279	1.4138	2.1786	0.6136	1.3201	0.7719	0.4725	0.8238	1.6285	0.5211	1.2338	0.555	0.9017	0.1257	0.3941
C1orf210														6.6063
C1orf226	1.2258				0.1764		0.3281	0.1566			0.9728		1.2363				0.3007
C1orf27	1.2733	1.1852	1.0329	0.8551	1.0378	1.157	1.0155	0.3181	0.5489	0.6479	0.5324	1.3074	1.0672	0.7441	1.0272	0.758	0.4823	0.1325
C1orf35	5.5651	5.6095	5.0602	6.0865	2.1156	6.4812	4.6779	3.6815	10.705	6.2115	5.3303	7.2689	4.6244	6.4892	10.1921	6.0502	7.0313	8.5163
C1orf43				0.0661
C1orf50		0.9496	0.3161	0.3716	1.9538		0.3886	3.4908	3.4383	1.24	5.1969	0.862	3.2179	4.1263	3.4874	3.1374	5.5295	4.9575
C1orf52	5.4499	2.1529	5.0882	5.3117	1.1576	4.4228	49.5172	1.9506	9.857	3.6836	5.0137	5.1815	5.495	9.2903	8.2203	5.5765	38.036	2.5404
C1orf85	0.782		1.7391			0.811	0.8597	1.2978	1.0752	0.9589	0.5238		1.1554	0.6282	0.96	1.6631	0.6373	0.972
C1orf86									0.1608
C1QBP	649.195	117.22	473.536	394.048	122.115	523.814	505.278	582.261	700.115	653.947	560.106	610.738	478.292	620.827	740.39	468.589	491.351	553.751
C1QTNF5																0.817
C1R																0.51
C1S																0.1335
C20orf112			0.0622
C20orf24		0.4642								0.3547	0.201			0.1361
C20orf27	1.5335	2.5633	1.9522	3.0375	2.5105	1.0362	0.4722	0.6598	1.134	7.2902	3.5691	2.0368	1.2498	1.4709	0.2263	0.1209	0.9776	4.1509
C20orf85							3.0786
C21orf2		0.3607	0.144	0.1633	1.1158	0.3672	1.149	0.3116	0.2333	0.1645	0.1578	0.2535		0.187		0.1904	0.7306	0.1398
C21orf33	7.1336	10.5361	5.8606	12.1348	8.4969	10.6348	5.7204	5.5605	16.1267	6.1269	6.1753	8.6331	9.2513	4.6355	16.1587	20.0617	6.6467	8.9308
C21orf59	0.8553	0.2648	0.2297		0.2586	0.5123	0.0197	0.9137		0.8539	0.7314	1.2374	1.4444	1.6485	0.0517			0.3602
C2CD2L			0.0316	0.0448					0.1216						0.0615	0.047
C2CD3							0.0047
C2CD5	0.7711	0.1337	0.4465	0.2158	0.2136	0.0629	0.0347	0.2708	0.5995	0.1728	0.2483	0.7976	0.6297	0.5131	0.4368	0.5288	0.0475	1.1235
C2orf43	0.0822	0.4913	0.2789	0.2313	0.1668	0.3434		0.0712	0.3786	0.1444	0.0698	0.4677	0.3585	0.129	0.3995	0.0869		0.0668
C2orf44	0.6343		0.1969	0.3948	0.3583	1.2855		0.3255	0.0564	0.7454	0.1443	0.2706		0.1941	0.5727	0.7434	0.4612	0.1925
C2orf47	4.2657	0.0899	0.8726	1.2297	0.6823	1.1688	0.9436	3.6896	3.2195	3.2132	0.6301	3.0939	1.0951	2.7843	1.8022	1.5047	0.8659	0.6997
C2orf49	3.0642	10.8481	3.544	3.7676	1.0304	0.2515	2.0307	2.9386	2.4754		3.6265	9.5284	3.0788	2.8077	2.7012	1.0335	2.2018	2.5993
C2orf69	0.0894		0.0346			0.0077				0.1042		0.0544	0.0811	0.0709			0.023
C2orf76			6.3147		0.0697							4.3872				1.0161
C2orf81									0.0267
C3				0.1587		0.0155			0.0463	0.0406			0.046	0.0439	0.0396	10.1084	0.0357	0.0285
C3orf17	1.0777	0.2369	0.2117	0.2207	0.3226	0.3784	0.4814		0.2879	2.5871	0.5816	0.3957	0.365	0.4631	0.4686		1.4091	0.4808
C3orf30		0.13
C3orf37	2.3988	0.9967	1.6716	2.7415	0.5376	2.3536	0.8073	2.1608	2.3315	2.2919	0.882	0.9296	0.7058	0.9783	2.4825	0.7184	1.9916	3.3196
C3orf38		0.2971		0.1581													1.4845
C3orf58	2.8435		0.79	1.4576	0.379	1.0185		0.3515		1.8328	0.1483	2.1579	0.9702	0.2671	2.2055		0.8188	1.2642
C4A																0.5958
C4B																0.1534
C4B_2																0.1534
C4BPA																1.2728
C4orf27	0.5634	1.408	0.6833	1.8778	0.9378	1.328	0.8682	1.2011	1.1253	3.4993	1.6383	3.3963	0.7093	0.9391	2.8938	1.1741	2.1669	1.8081
C4orf32	2.3145	1.2591	2.1433	4.5209	0.6666	2.1366	2.238	0.4954	2.6751	3.499	3.17	0.7943	3.206	5.5103	3.0346		1.9366	2.319
C4orf46												2.2641
C5																0.5528
C5orf15		0.4767	0.6213	0.6561	0.4856	0.9837		0.4542		2.0901	0.8135		0.7591					0.8591
C5orf22	1.0703	0.4088	1.0175	3.6177	1.0967	1.9348	1.1292	0.594	5.1123	1.6571	4.1195	0.5197	2.6589	3.4847	11.2293	4.5777	0.3381	1.0083
C5orf24	1.0647	1.4495	3.1619	2.5806	1.4733	1.5951	1.6483	1.589	0.8384	2.122	2.1517	2.4782	1.3615	1.5628	1.354	1.7002	2.0209	2.5383
C5orf42	0.0119
C5orf45	0.1205	0.693	0.1071			0.1657		0.1291	0.1369	0.1264	0.1161		0.0869		0.0957	0.0742		0.1191
C5orf51	4.2913	2.5214	1.5871	0.5644	0.0813	1.7832	0.3779	0.8511	0.9113	1.7439	0.9495	0.5226	0.8994	0.7177	1.2837	0.6256	1.1552	0.8743
C6																1.8964
C6orf106							0.0815										0.0549
C6orf120			0.4399	0.2201	0.0904	0.6835	0.2894	0.9047	1.2088	1.3158	0.6036	0.78		0.1709	1.4804	0.9472	0.3778	0.7062
C6orf163					8.7422												0.0406
C6orf165	0.103							0.1479		0.1666				0.1098
C6orf211	1.1781	1.9524	1.838	1.6653	1.5503	1.5255	0.3816	3.7788	1.2637	2.4682	2.563	2.1824	2.4937	1.806	1.225		1.4909	2.9158
C6orf47			0.3495			0.173		0.3096	0.1979	0.7197		0.1337			0.1554	0.2058	0.1139
C6orf89				0.1857	0.2614	0.3028	0.3036	0.1297		0.2404		0.1206	0.7343			0.1621	4.2459	0.2703
C7																1.7126
C7orf10	0.1855	0.2136	0.1324	0.1998	0.2545	0.0532	0.0353	0.1136		0.2156		0.1892	0.3284	0.0958		0.1547	0.1712
C7orf26	0.1849		0.4972							1.1833	0.5442			0.2071	0.1561
C7orf41	0.4796	0.1466				0.3689				0.4452		0.5208	0.3183	0.522	0.1727	0.5065		0.3361
C7orf50	11.4445	5.8577	16.8895	14.1242	5.7091	11.8832	9.4502	14.6754	14.2388	7.6282	10.6133	8.0711	11.2859	3.6038	13.8487	9.3842	13.7957	6.4563
C7orf55	7.4335	5.3941	7.1771	7.7694	7.2368		4.7086		4.1227	7.6873	3.7639	3.3669	3.4368	5.6836	8.9447	10.456	4.4983	2.3662
C7orf55-LUC7L2	10.3876	10.432	8.3015	13.2757	13.8595	7.254	11.1161	6.8876	9.1444	6.9486	10.0195	9.165	4.8621	6.8733	11.1361	7.0394	8.7759	7.2941
C7orf63		0.0445
C8A																1.0025
C8B																0.7479
C8G																1.4552
C8orf33	8.5687	7.2823	10.7585	9.314	5.1299	14.3382	6.392	12.807	8.0122	9.0916	9.6969	11.4363	8.9924	12.7576	8.188	7.0629	3.2354	9.2325
C8orf44-SGK3	0.1216	0.0146			0.06	0.0766		0.1719			0.0293	0.2198		0.056	0.0384	0.0365	0.1333	0.0241
C8orf47		2.2336		0.149			0.7812		0.0645			0.0299			0.0454			0.0361
C8orf59				0.8487	2.6213	0.1122
C8orf82	1.0609	0.7091	0.8236	1.059		1.2067	0.756	0.3425	1.4775	0.9361	1.6837	0.2618	0.7189	1.0824	1.461	3.1173	0.7737	0.8629
C9																10.596
C9orf114		0.5811		0.3615		0.1222		0.2366	0.4837	0.4779	0.4339	1.6308	0.2548	0.4871	0.5071	0.6847	1.0281
C9orf129	0.4274		0.3259	0.3876	0.1025		0.5716	0.1601		0.4431	0.3364	0.2963	0.3561	0.2992				0.2635
C9orf142	3.5177	0.0739	0.5694	0.4461	0.4854	0.2125	0.5697	0.1396	0.3794	0.2389	0.5349	0.4096	0.2219	4.3691			0.1658	0.4791
C9orf156							0.1518
C9orf16					0.7551	2.1469
C9orf40	0.398		0.9328	0.4395	0.6967	1.1	0.4362	1.3309	1.8449	1.9445		4.3882	0.419	0.4656		0.4437	0.9689	1.0481
C9orf41		0.8782	0.6745	0.9001	1.6107	0.7688	1.4487	0.5179		0.7385	1.5002	0.1297	1.2759	0.3682		0.3085	1.592	0.6197
C9orf64	3.2976	5.1997	2.9998	1.8314	12.4197	3.4213	3.2473	1.5472	1.6041	2.6242	2.787	4.6977	6.8285	3.4367	1.6549	1.4428	6.3408	2.7215
C9orf72	0.5142		0.9414	0.4304			0.0507	1.6374	1.2667		0.7804	2.1361	0.442	0.5013	1.1283	0.4472		0.3421
C9orf78	5.9584	0.7858	2.72	0.4303	0.9622	1.8817	0.1847	1.4935	0.1291	3.3031	1.9199	0.4023	0.8904	2.1097	3.0858	1.0834	0.3613	0.7477
C9orf89	0.3118			0.3689		0.2959		0.5552	0.161					0.2418	0.1519	0.6739	0.2517
CA1																10.7528
CA12																6.094
CA13																	0.2176
CA2	226.087	198.578	225.311	214.553	269.325	218.087	307.003	278.945	384.288	213.495	319.89	268.524	316.757	262.058	377.542	264.09	293.079	245.133
CA4																3.2198
CA5B																0.7547
CA8	1.7158	1.5121	2.4852	2.9381	2.2998	2.7362	19.6457	3.1442	0.9382	1.8997	2.1908	1.5063	4.3963	3.6275	2.7199	1.6044	2.4494	3.1048
CAAP1	2.0326	1.2857	0.7335	1.3331	0.817	3.4548	2.9307	5.1875	5.4235	3.901	1.0683	4.7118	1.7053	2.9958	1.3555	0.8583	1.5797	1.0235
CAB39	3.0613	1.2692	1.1038	0.6909	1.2648	1.346	1.3541	2.0144	2.0724	3.0094	1.4761	3.0156	1.3862	3.4862	2.6932	3.8346	2.2493	1.8634
CAB39L	2.4246	1.6524	2.2428	2.7343	0.9549	2.9658	0.7398	2.9716	4.0118	1.3088	3.4235	3.6283	2.6657	2.8836	3.8486	3.2717	1.0371	3.3648
CABIN1	0.1016	0.0139	0.0476	0.0762	0.0566	0.118		0.0571	0.2154	0.0284	0.1489	0.0662	0.0217	0.1284	0.2496	0.0306	0.2638	0.3433
CABLES1	1.4241	1.0064	0.1027	0.0278	0.6508	0.7389			1.029			1.0587		2.699			0.1059
CABP4												0.1631
CACHD1	0.0421	0.1308	0.0057	0.1916	0.0401	0.1687		0.2646	0.0916	0.2165	0.2099	0.1085	0.1461	0.6032	0.0535		0.055	0.1662
CACNA1F									0.0085
CACNA2D1	0.039	0.1849	0.1861	0.028	0.0677	0.0263	0.1336	0.6466	0.0409	0.0262	0.0695	0.039	0.0422	0.1599		0.02	0.0494	0.1766
CACNA2D2			0.2625			0.1194			0.0093	0.1554			0.0489	0.0423	0.0909		0.1386
CACNG6						0.5221												0.117
CACTIN	1.3193	0.4019	0.999	2.2341	0.1961	0.7322	0.3545	0.7438	1.0273	0.8824	1.3259	1.6552	1.1787	0.9998	0.9294	0.6033	0.3596	0.9752
CACUL1	0.2767		0.0868	0.3264	0.1944	0.3393	0.1458	0.4169	0.4279	0.178	0.1667	0.3817	0.5015	0.1884	0.4143	0.3857	0.157	0.2003
CACYBP	43.7867	71.0621	78.4433	75.4852	66.5988	60.0683	71.8712	63.2636	52.1486	68.981	69.9212	87.7913	72.9142	66.3966	66.5764	37.5893	66.2594	71.1469
CAD	8.731	11.3811	9.6949	7.4651	9.9269	9.9119	5.4265	10.3002	8.5155	10.3635	8.9921	9.2571	9.8878	11.6089	9.985	8.3365	9.2903	10.8863
CADM1	0.5384	10.1076	4.0638	2.0166	0.5198	2.4396	5.5596	0.9516	4.2198	5.8324	1.5932	1.989	1.1432	4.3524	3.4236	4.4384	2.0626	3.518
CADM4		0.2186	0.0505			2.3262	0.566	0.0832			1.9179	0.0484	0.0267		0.1401	0.2708	0.3226	0.2391
CADPS													0.0377
CADPS2				0.0093								0.0045	0.0344		0.2081
CALB1																11.4353
CALB2																1.8313
CALCOCO1		0.0343	0.0461	0.1007				0.2042		0.1534	0.1653							0.136
CALCOCO2		0.1847	0.7108	0.0939	0.2618		0.1731	1.1365	0.7067	1.445	0.2144	0.2082	1.2458	0.5704	0.3101	0.1349	0.4097	0.1652
CALD1	4.4846	3.681	4.5284	1.4381	3.238	4.9492	9.904	4.0124	2.7712	2.928	3.6176	2.7289	2.9359	3.4372	2.8243	6.4543	9.5601	2.6937
CALM1	44.7576	39.9872	35.8161	38.1485	34.7799	17.8549	47.3268	47.8439	61.7302	36.979	37.4484	45.2663	45.2504	47.9199	58.2523	53.6541	49.0458	34.4967
CALM2	44.7576	39.9872	35.8161	38.1485	34.7799	17.8549	47.3268	47.8439	61.7302	36.979	37.4484	45.2663	45.2504	47.9199	58.2523	53.6541	49.0458	34.4967
CALM3	44.7576	39.9872	35.8161	38.1485	34.7799	17.8549	47.3268	47.8439	61.7302	36.979	37.4484	45.2663	45.2504	47.9199	58.2523	53.6541	49.0458	34.4967
CALML3	2.2265	4.9238	3.1014	2.4714	3.5924		4.264	2.6977	1.6013		2.4481	7.4843	2.2195	4.3906	1.6743	6.517	6.4181	2.2462
CALR	92.5556	51.4612	78.0204	65.5817	48.4964	114.555	78.1162	117.721	142.24	102.423	100.878	110.431	121.076	109.479	165.695	72.25	79.5273	115.668
CALU	13.0807	19.1668	18.0542	14.1016	27.0359	17.5611	16.1491	24.3679	19.82	35.2969	20.9705	17.2414	26.6455	24.1369	17.0414	7.0958	31.9581	19.8771
CAMK1	3.0676	1.4214	1.2871	2.3157	0.8416	2.13	2.5793	1.2061	2.5368	1.7576	2.0792	2.44	1.8165	2.6588	4.298	1.6878	2.7801	1.6852
CAMK1D	1.0401	0.4808		1.5573	0.4212	1.1332	0.6105		1.3314	0.5634	1.3668	1.2393	0.5821	1.3569	2.221		4.9621	0.4619
CAMK2A	0.0186	0.9304	0.0236	0.0174	0.2152	0.0716	0.5954	0.1442		0.0752	0.1586	0.0236	0.1716	0.1956	0.1188	0.2582	0.3784	0.0168
CAMK2B	0.0709	1.4431	0.09	0.0667	0.8215	0.4081	2.2728	0.5501		0.2871	0.6666	0.0899	0.6784	0.7468	0.4535	0.9855	1.4443	0.0643
CAMK2D	1.3714	0.8963	1.2986	0.8725	1.7966	1.4448	41.3293	1.8802	1.0801	1.4549	2.6015	1.6925	2.2933	2.0992	2.6999	1.3392	1.5978	1.1726
CAMK2G	0.5283	1.0955	0.3888	0.2028	0.8177	0.3128	1.7414	1.1518	0.376	0.6861	0.9751	0.6024	1.4862	1.0207	0.7392	1.5642	1.377	0.5218
CAMK4	9.0615		0.1206			7.6884	0.2707		0.1584	0.098		0.302	0.0327	0.2566	0.0986		0.1286
CAMKK2	0.7489	0.8306	0.0454	0.0364		0.2186		0.186	0.0326			0.0397	0.0975	0.573	0.059
CAMKMT	0.1629	0.0982	0.1412	0.215	0.0812	0.0477	0.0731	0.0869		0.1716	0.1352	0.3112					0.0922	0.1028
CAMKV		0.1717	0.1653	0.1649	0.0289	0.1628	0.2408	0.129		0.1751					0.2584			0.0696
CAMLG	5.0641	0.6845	0.7169	2.9438	0.9581	3.1921	1.3377	6.0485	5.5449	2.947	3.0536		0.6015	6.425	4.2848	6.1139	0.6705	8.1594
CAMSAP1	0.0698		0.1027	0.0107	0.0124	0.0154	0.0686	0.182	0.0695	0.0494	0.0443	0.1758	0.0719	0.1253	0.0142	0.1589	0.0535	0.0458
CAMSAP2	0.266		0.3632	0.2652	0.2282	0.24	0.164	0.0643	0.2238	0.7306	0.0697	0.7795	0.2128	0.1578	0.1328	0.0612	0.0604	0.4505
CAMSAP3	0.4009	0.718	1.5491	0.5554	0.7599	0.3991	0.5415	0.3683	0.4168	0.4897	0.1637	1.329	0.2943	0.3412	0.132	0.2966	0.3336	0.4382
CAND1	9.9249	17.2788	14.6776	12.179	21.2808	17.8316	17.8081	8.9488	13.9449	17.9029	16.987	18.9229	10.9507	13.1745	12.571	13.7084	18.9795	14.0163
CAND2	1.6081	0.6584	0.6486	1.6802	1.3319	1.1021	0.6689	0.5147	1.2416	0.4003	0.7358	1.6569	0.996	1.2621	1.1908	0.74	0.3412	0.3379
CANT1			0.1541	6.5276	0.0624	0.2327	0.054	0.2314	0.2913	0.165	0.1886	0.0475	0.2502	0.1304	0.0866		0.1741	0.0632
CANX	30.5424	42.2095	47.366	35.1555	44.3599	57.4552	34.6839	49.4355	70.1294	61.6582	43.4704	53.6649	51.5174	53.1815	57.6958	33.7603	51.5867	45.1031
CAP1	18.3214	17.8513	14.5059	6.1157	22.9515	9.5321	18.3012	11.7025	7.9381	12.0362	10.7356	6.961	13.9045	12.1435	5.0934	7.2126	6.8078	15.1311
CAP2		0.7638	0.3072	0.7773	0.6541	0.8207	0.3036	0.7986	1.0122	0.5923	0.6378	0.3937	0.4745	1.1638	0.4824	0.3998	1.5765	0.6526
CAPG			0.3134	0.0954					0.0444	0.2046						0.9052		0.154
CAPN1	2.5844	4.1084	3.4288	3.1606	3.7256	5.4609	2.7804	2.8769	4.7147	3.1906	2.0175	3.1257	2.9912	3.5089	4.3471	5.9933	4.6511	2.4109
CAPN15		0.1693	0.0102	0.0315	0.0063		0.0154	0.054	0.0072			0.0132	0.0216	0.0113
CAPN2	2.485	1.2994	3.3021	3.4136	1.3507	2.1034	2.0978	2.1559	2.9517	3.2879	0.7835	3.259	2.2984	2.3387	2.7363	3.4246	2.4151	1.6256
CAPN5																0.4555
CAPN6									0.2633
CAPN7	0.2507	0.2515	0.2027	0.1662	0.1336	0.5141	0.0369	0.0634	0.2966	0.0792	0.1187	0.1872	0.1053	0.2568	0.299	1.2706	0.2979	0.1282
CAPNS1	6.8316	18.8484	8.9368	11.7617	13.6423	21.1266	6.8705	8.8764	6.7022	7.1995	4.496	8.8668	6.921	2.5406	6.7417	9.0472	10.6789	6.2011
CAPNS2	1.7066	3.8766	1.928	1.4635	2.922	1.7552	2.0544	1.3676		1.7278			1.5738	1.0747			1.4994
CAPRIN1	9.9451	23.2067	20.985	6.2044	37.5478	22.5748	14.4459	17.3738	16.9941	16.4134	12.6373	10.1676	8.7801	13.1505	20.415	13.0793	7.8165	21.1439
CAPZA1	66.2448	51.6037	61.2592	41.6832	48.6995	85.2597	65.5557	55.5796	85.3258	55.4541	58.2759	71.5299	68.0475	54.5927	87.3123	78.9358	61.781	47.5081
CAPZA2	18.6363	11.2841	23.1765	12.4863	14.9808	51.3294	23.2309	16.1542	26.1724	24.1598	19.6679	32.6606	12.9501	12.9769	44.8428	33.8483	19.8749	13.5818
CAPZA3					0.0595
CAPZB	7.0129	16.5367	22.4853	17.9342	26.3032	28.3675	40.1188	17.2628	16.556	16.2835	7.9429	21.0076	19.391	18.2552	29.3695	8.2706	26.2581	14.939
CARD14											0.0764
CARD8	0.0711						0.2503	27.4741		0.3519		0.4222					0.2765
CARHSP1	34.6208	19.9372	34.7095	41.4926	19.7165	27.3377	26.1904	33.6945	39.3013	32.556	40.8369	27.9353	29.5424	38.5593	43.3683	19.5419	25.1896	33.6077
CARKD		0.15	0.1462		0.1308	0.0886		0.0848								1.546
CARM1	1.2333	4.3788	1.5148	2.9513	1.5007	2.9369	1.8345	1.7231	2.1282	1.624	2.1986	2.732	2.5115	1.4903	1.3037	1.019	3.3455	2.181
CARNS1	0.0157		0.0193		0.0377	0.0309							0.0204	0.0203				0.0324
CARS	5.3987	5.5984	5.6125	9.7764	8.0152	4.5569	5.5752	4.1327	6.7747	7.2842	7.9063	8.4247	6.4135	6.535	8.0937	6.9407	5.4949	5.383
CARS2	2.1528	0.8112	1.7213	0.6646	0.9987	1.394	0.8382	1.5283	2.6022	2.5053	1.2519	2.1108	1.7804	1.1031	1.6325	2.9903	2.7219	1.0301
CASC3	0.1913	0.1405	0.5356	0.7295		0.1411	0.0945	0.2201	0.0666	0.0728	0.1692	0.7471	0.1215	0.1974	0.8388	0.2224	0.0892
CASC4	0.3519								0.2393					0.9372	0.2309	0.3837	0.2174
CASC5	0.4851	0.0498	0.0669	0.1004	0.0392	0.0105	0.0408	0.4431	0.2126	1.026	0.0145	0.1104	0.315	0.1592	0.0163		0.0253	0.3907
CASK	1.1073	2.0034	0.35	1.1736	1.0769	0.4869	0.4568	1.0319	0.7028	1.0834	0.8242	0.6777	0.6105	1.9464	1.388	1.4062	2.8337	1.291
CASKIN1	0.0085								0.0134			0.0852			0.0098
CASKIN2	0.1439		0.0413	0.0187	0.133	0.3106	0.815	1.1031	0.6333	0.0811	0.0287	1.2273	0.0714		0.1577	0.0906		0.3103
CASP2	2.473	0.1402	3.6918	2.4951		1.2135	1.2829	0.6875	0.9343	2.9246	2.4189	2.2737	1.3884	2.0367	0.6908	1.0519	1.2205	1.5274
CASP3	2.1435	1.807	0.8825	2.158	1.533	2.074	1.7736	2.7547	0.8418	2.1361	1.7316	1.9599	1.7032	0.734	1.1484	2.1573	0.25	2.462
CASP6	1.8435	1.4412	0.5655	1.3298	0.0698	12.2664	0.5282	3.8239	5.2897	1.078	0.5669	2.7142	0.9678	2.5265	1.2075	1.0091	0.5541	0.1018
CASP7	0.6004	0.5671	0.6999	2.4306	1.3021	1.9758	1.043	2.9132	2.6201	2.0174	1.1927	1.8818	1.4106	2.6224	1.3445	2.4002	0.2338	2.1115
CASP8	0.5208	1.2265	0.6385	0.4908	0.3349	0.1938	0.4961	0.2951	0.9558	0.2697	0.1375	0.7754		1.862	0.4382	0.6373	0.303	0.2256
CASP8AP2								0.0038		0.1665			0.0082	0.0452
CASP9	0.0718					0.0881		0.1267		0.0661		0.0925	0.0771	0.1326	0.1266	0.1232	0.0469
CASR																5.1566
CAST	1.3725	1.5493	2.1848	2.0154	1.3192	1.5533	5.9336	1.4503	1.9713	1.8048	1.7746	1.6944	2.7084	1.3912	1.4078	3.8247	5.8989	2.41
CASZ1			0.0387	0.0409					0.0444	0.0445	0.0356	0.0483	0.0175	0.0684			0.0143
CAT	5.6201	5.1759	4.0342	7.0082	6.3617	4.1785	5.083	6.011	7.3079	3.4874	6.1246	2.6965	7.0808	7.3396	1.8103	9.9022	5.4881	6.5831
CAV1					0.2037				1.2583						1.34	4.5498
CBFA2T2	0.1147		0.0519	0.0712		0.0456	0.0197		0.1126		0.0715	0.089	0.076	0.0654			0.1798
CBFA2T3	0.0835		0.0378	0.0215		0.0332	0.0143		0.0697		0.052	0.0648	0.0553	0.0476
CBFB	4.5925	2.8338	3.0373	2.623	1.4677	1.9514	2.2796	3.3846	2.5112	2.4435	2.3007	3.6622	2.2179	5.6996	0.9112	2.1862	1.9092	1.3787
CBL	0.3942	0.4544	0.4733	0.7164	0.3476	0.6594	0.3368	1.1133	1.1679	0.8507	0.6843	4.1741	1.2791	1.169	0.745	0.0676	0.9995	0.322
CBLB	0.361	0.0421	0.1828	0.1841	0.0309	0.3065		0.3312	0.3676	0.02	0.2584	0.3202	0.2691	0.2458	0.3257	0.6297	0.0663	0.1624
CBLL1	0.3671	0.2725	0.1164		0.174	0.2135		0.4106	0.5911	0.4065	0.2319		0.2903	0.6958	0.7143		0.3216	0.1885
CBR1	63.7921	72.268	107.404	75.7553	87.1861	69.8157	81.3924	80.6512	132.446	88.8211	60.5978	103.421	97.1301	86.0402	123.093	104.503	72.5409	56.2765
CBR3	13.0513	17.2798	15.6723	12.236	17.6021	12.2422	18.2578	12.9074	14.629	16.0633	8.743	16.6521	10.7117	14.8524	11.6204	14.2848	10.8735	11.1371
CBR4	0.6171	0.9909	0.9281	0.2232		1.2564	0.7017	1.2802	0.7943	0.7338	1.0955	0.6467		0.7164	0.8758	1.8421	0.5816	0.5575
CBS	10.8473	34.9472	14.34	14.578	31.7783	16.6631	15.2513	15.7002	12.2119	16.1111	15.6574	16.0719	13.3259	15.098	14.2791	11.6035	10.4839	13.953
CBWD1	0.3298	0.1556	0.1597	0.2428	0.1433	0.089	0.1733	0.1595	0.8888	0.3525	0.2314	0.3193	0.5246	0.578	0.753	27.5121	1.4825	0.1495
CBWD2	0.106	0.0757	0.0777	0.1076	0.0697	0.0286	0.0699	0.0776	0.3752	0.1133	0.0744	0.1375	0.1933	0.1858	0.2335	0.2028	0.4908	0.0481
CBWD3	0.0378	0.0757	0.0777	0.1076	0.0697	0.0286	0.0699	0.0776	0.1974	0.0337	0.0302	0.1375	0.1185	0.0926	0.2756	8.7869	0.4908	0.0481
CBWD5	0.0449	0.0899	0.0923	0.1277	0.0828	0.034	0.0831	0.0921	0.2344	0.0401	0.0358	0.1633	0.1407	0.1099	0.3273	10.4345	0.5828	0.0571
CBWD6	0.0378	0.0757	0.0777	0.1076	0.0697	0.0286	0.0699	0.0776	0.1621	0.0337	0.0302	0.1375	0.1185	0.0926	0.2195	8.7869	0.4908	0.0481
CBWD7	0.0599			0.0325		0.0453	0.0443		0.1741	0.0534	0.0478	0.0551	0.0725	0.1465	0.2797	13.7758		0.0761
CBX1	13.4427	18.0958	15.925	3.9462	5.7843	29.0915	20.8465	35.1338	17.2482	29.1915	23.7969	17.1239	24.1054	13.8773	10.5156	16.95	25.0145	31.8155
CBX2	0.8386	0.3894	0.5407	0.3988	0.5059	0.673	0.3493	0.4126	0.0229	0.914	0.5721	1.7115	1.1665	0.9288	0.3667	0.0168	0.5934	0.4345
CBX3	80.6606	171.334	44.4174	70.1691	106.597	57.9068	76.2122	60.4055	48.4807	85.1682	91.9467	52.3293	54.6495	47.2042	56.5196	65.3564	66.1677	110.084
CBX4	0.6008		0.1164	0.8694	0.3278		0.0369		0.0744	0.8877	0.2746	0.7867	0.4779	0.3582	0.0744	0.0542		0.7283
CBX5	46.2233	16.5199	10.4534	15.5498	22.5105	31.8502	25.1773	15.2594	30.7487	16.9424	49.3839	22.4129	27.1058	16.2462	24.3382	19.7977	35.9781	30.1248
CBX6		0.1686		0.27	0.156		0.1519	0.8818	0.6865	1.0652	0.063	0.1646		0.7746	0.7054		0.0647
CBX8	1.8632	3.0759	2.0155	3.2457	5.0385	1.5874	2.1576	3.7954	1.8845	2.7291	2.6841	2.2629	2.2132	1.7867	2.8383	2.5633	2.3986	2.4014
CBY1												0.318
CC2D1A	3.2662	1.075	0.938	1.1405	1.0599	1.8015	2.9063	3.2304	1.678	1.5208	1.405	1.5811	1.8295	1.5182	3.2368	3.3701	1.6916	2.1903
CC2D1B	0.8275	0.3515	1.9334	2.434	1.5191	0.4357	0.3387	0.7075	0.3538	0.5982	0.3991	0.6343	0.1198	0.6385	0.4622	0.1478	0.4013	0.5598
CC2D2A			0.057
CCAR1	6.2703	6.1074	6.3243	7.5566	6.228	6.6927	6.928	6.2559	8.878	5.1299	5.494	6.8514	5.816	5.7086	7.9336	4.3623	6.8056	5.072
CCBL1	0.2821		0.065			0.3223					0.1107
CCBL2	6.4358	5.0023	3.3363	5.3213	7.1041	5.6474	7.3205	5.576	8.5416	7.1255	5.8094	6.7727	6.2614	5.6277	7.7472	7.627	3.6545	6.9176
CCDC101	0.3017	0.5176	0.1296	1.1719		0.1875	1.0616	0.0721	0.8999	0.2364	0.189	1.1417	0.8378	0.9508	0.3168	0.1982	0.8031	2.6889
CCDC102A	0.0718	1.1663	0.1035	0.1193	0.0403	0.3566	0.0857	0.4565	0.0733			0.0716	0.6049	0.0577	0.0689	0.1739	0.3235	0.2945
CCDC104	2.8402	2.3342	1.8437	1.7357	0.9872	3.3135	1.5679	2.1028	0.5814	3.4755	1.1481	1.137	0.5939	2.3287	0.7751	0.8918	1.5217	2.6263
CCDC106	0.2165		0.2697	0.3992		0.278		0.3751							0.4143			0.5589
CCDC109B				0.3324		0.0711		0.1149	0.1843	0.267	0.2115	0.2059	0.205	0.1159	0.214
CCDC114						0.0101
CCDC115				0.0279	0.247												0.5501
CCDC117	1.0547	0.1267	0.9502	1.5233	0.4748	0.6248	1.3534	0.507	0.6963	0.4379	0.064	1.6014	0.7077	0.6866	0.7666		1.4228	0.5798
CCDC12	4.1176	6.0412	4.1148	6.0144	4.7179	2.3467	4.8545	7.0478	18.0307	6.391	7.14	6.8132	2.0826	7.1645	8.717	2.5291	3.1079	7.1533
CCDC124	9.5975	14.7114	3.3734	13.7097	14.8048	11.513	1.639	5.7825	9.911	5.6329	7.2431	9.2602	3.8374	6.6219	4.9674	6.2046	3.2632	5.628
CCDC126					0.1346
CCDC127	0.2759			0.4734					0.2327			0.2914		0.0767	0.2827	0.1565
CCDC130												0.0703					0.0648
CCDC132	0.1618	0.401	0.7136	0.1896	0.2761	0.0782	0.177	0.3339	0.271	0.1695	0.2266	0.6326	0.1688	0.3272	0.3184	0.7658	0.243	0.2271
CCDC134	10.5468	2.4448	2.755	1.9692	1.6743	7.6146	2.352	7.9965	6.2913	22.05	2.0722	8.894	2.5005	9.2973	3.6655	3.4922	4.3831	1.1383
CCDC137	4.5716	5.345	5.9009	2.9537	3.7311	4.8068	3.6741	2.3369	3.9885	3.1396	2.5352	3.3552	4.4854	3.9376	3.3115	3.4127	3.3596	4.1841
CCDC138	0.1621		0.1975	0.2125				0.4058			0.4607	0.0998	0.0751	0.2324	0.1009	0.1419
CCDC141				0.0564
CCDC147						0.018												0.0208
CCDC158																	0.1748	0.0633
CCDC167				3.9582								4.7416
CCDC174	0.3458		0.3069	0.1418	0.0624	0.7877	0.1395		0.6476	0.1288						0.3087	0.1216
CCDC18		0.043				0.2522	0.0359						0.2535
CCDC181								0.0239
CCDC22	2.8227	2.1405	1.6149	1.7605	2.2864	1.5276	1.1407	1.5215	2.6106	2.0915	1.1179	2.0019	0.4691	2.3827	1.9478	1.1021	0.7081	1.4228
CCDC23																	0.8384
CCDC25	0.5666	3.2964	2.199	1.0693	5.2055			0.2861		0.2609	0.7546	1.3096	0.8969	0.4624			2.7781	0.915
CCDC28A			0.2758			0.037		0.0444	0.1976		0.0412	0.0441			0.365
CCDC28B												0.0687			0.3391
CCDC33				0.1032
CCDC41				0.7106	0.1096													0.0422
CCDC43	5.5222	6.7185	21.2979	14.782	13.0197	14.1933	5.2049	6.337	5.7304	5.4148	4.2915	6.4845	2.7688	4.6768	5.0802	1.5811	7.3882	7.4351
CCDC47	6.7084	4.083	3.7963	5.1393	3.59	3.4036	5.4128	2.8658	6.21	6.1703	5.699	8.9056	3.2057	3.3519	7.2901	1.7619	4.0008	5.1083
CCDC50	0.1038	0.1662	0.2672	0.1528	0.0736	0.2209		0.2094	0.4177	0.2164	0.0707		0.188	0.3637			0.0178	0.3115
CCDC51	3.7367	4.3405	2.3255	4.0597	2.0014	3.0904	2.6174	3.8895	3.9633	3.7452	3.4512	3.2021	2.0592	2.7796	2.8448	1.056	3.8426	2.4029
CCDC53	13.0053	0.9329	4.2637	0.0613	1.164	15.3713		0.1173	8.6703	8.1917	16.6287	11.4625	0.1112	9.3383	5.7285	0.2005	1.46	11.1158
CCDC58	6.4259	4.1919	12.2577	1.4217	8.7037	9.5882	14.9298	8.5832	10.6233	5.8062	5.3182	7.8741	8.6427	7.9032	12.3102	0.6275	14.1632	6.0282
CCDC59	0.996	1.3474	1.5645	1.2847	0.6287	0.2728		1.8276	0.8317	0.9751	0.5816	0.504	0.3021	0.8565	1.5686	0.4747	2.7764	1.916
CCDC6	29.9345	2.6236	4.3016	5.5881	3.2041	2.7561	2.683	3.914	3.5144	2.6053	3.9402	3.8435	2.3714	20.0017	4.1495	3.483	3.8957	14.3227
CCDC61														0.0132			0.0227
CCDC71	0.1077	0.2295									0.0482	0.3191		0.0693				0.0636
CCDC71L	0.2405		0.089		0.7615	0.1471	1.2416	0.2916	0.3381	0.1644	0.2542	0.2504			0.408			0.2214
CCDC77		0.0663						0.0921										0.0595
CCDC8	0.2381	0.0637	0.1784	0.294	0.1456	0.296	0.6069	0.3042	0.085	1.3965	0.3286	0.4562		0.1072	0.0419	0.9386	1.7338	0.2709
CCDC81							0.1176
CCDC84												0.062
CCDC85B	0.2255				0.0904	0.1627			0.2766	0.1571		0.2999	0.0938	0.1867	0.1568		0.1305
CCDC85C	2.0424	0.4459	0.7244	1.1147	1.1679	1.6165	0.4238	0.5506	0.4459	0.8461	0.7572	0.9268	1.2903	0.8666	0.5919	0.1419	1.7447	1.1154
CCDC86	6.232	7.8358	5.3902	7.0055	7.2849	8.9422	6.1455	7.1295	1.8794	4.1777	8.406	2.9743	5.2774	2.8258	1.3825	2.2956	4.2722	9.4743
CCDC88A	0.5575	0.0597	0.2214	0.3572	0.1064	0.2429	0.0819	0.2988	0.1666	0.4695	0.1949	0.2359	0.4448	0.2096	0.2577	0.0218	0.1083	0.2513
CCDC88C			0.0405	0.0076	0.005	0.0195	0.0205	0.0217	0.006	0.0432	0.0399	0.2181	0.0254	0.1208	0.0353
CCDC9	0.1214	0.19	1.0814	0.2343	0.1902	1.1183	0.09	0.2111	0.2383	0.3081	0.3413	0.2284	0.1583	0.1914	0.1981		0.8962	0.2307
CCDC90B	0.4078						0.1729	0.2585		0.6412				0.2171		1.8516	0.047
CCDC91					0.0836	0.2251	0.0352					0.0382				0.0688
CCDC93	1.3426	0.2348	1.5162	0.3029	1.1837	0.6156	0.8474	2.2029	1.0558	1.2639	1.1003	1.3987	1.2478	0.4196	0.3005	0.9986	0.449	0.5924
CCDC94	1.2266	1.4975	0.342	2.557	0.9614	1.3211	2.5681	2.1259	8.5153	1.6291	2.017	2.9127	0.5601	1.9227	11.8945	0.7924	2.7676	0.5593
CCDC97	5.6411	1.7959	1.0915	2.8028	1.9037	0.8008	0.7184	0.9548	1.5336	7.6787	1.0867	1.1788	1.3794	4.6342	1.1686	0.1371	1.0097	0.9925
CCHCR1				0.0179	0.4251						0.0367	0.0123			0.0464			0.0105
CCL20																2.6548
CCNA2	0.7462	1.0698	1.3852	0.4124	0.0296	0.8053	0.5213	0.6742	0.1595	1.0514	1.0281	1.0675	0.7198		0.1419	0.9184	0.2433	0.7562
CCNB1	4.6358	1.8936	3.8958	2.202	1.6724	4.33	0.8007	2.4557	1.8244	4.5391	2.1736	4.2398	3.7617	0.8045	2.114	1.76	4.5881	1.673
CCNB2	0.3908	0.1984	1.5157	0.2792	0.5765		0.3715	0.4313	0.3475	1.3846	0.7194	0.4329	0.2529	0.6321	0.3964	0.3817	0.3949	0.3467
CCNC					0.0955
CCNDBP1			0.1646	13.5653	0.3693					13.641
CCNH	0.3931	0.3397	0.8303	0.6653	0.9693	2.2878	0.2279	1.1263	0.7307	1.0728	1.75	0.3248	1.7993	1.9894	1.3353	2.1957	0.7248	0.8453
CCNK	3.5981	0.9764	1.286	6.7578	2.3078	1.04	2.164	2.8665	1.9541	1.7914	3.0548	5.6426	3.2539	2.5802	2.3633	1.1948	2.244	2.6538
CCNL1					0.1274		0.3484	2.4745		0.1249			1.2671				0.2197	0.0953
CCNL2			0.3142			0.7131
CCNT1	3.5275	0.1782	1.5816	1.9994	2.2056	1.1709	0.8817	1.4405	1.4254	0.7227	1.6416	1.8888	0.2366	1.9858	1.4703	2.0431	9.2613	1.6021
CCNT2	0.169				0.1256						0.0757			0.1172
CCNY	0.6032		0.0299	0.1109	0.0262	0.6659			0.1754	0.1522		0.1479	0.1162	0.2736	0.1484	0.1853	0.6424	0.2754
CCNYL1	0.2095				0.1065	0.1125	0.0744	0.1045		0.1203		0.1087						0.0988
CCP110	0.3112		0.9577	0.0632	0.1301	0.2406		0.2454	0.2653	0.3224	0.2137	0.6994	0.2559	0.2137	0.017	0.3348	0.0591	0.1942
CCRN4L					0.2553			22.1022	0.0554			11.4075					18.1418
CCS	1.2778	0.1541	0.4372	5.3209	0.6124	4.3407	2.1815	2.728	4.1482	1.5638	0.9736	5.4373	1.0469	1.3781	3.7877	0.0221	4.3042	3.4455
CCSER2				0.0442
CCT2	82.3142	83.6129	56.08	64.2314	81.3928	67.3666	80.5153	86.9027	98.1291	84.3499	64.6471	72.9087	56.0498	64.1972	90.6151	62.5728	78.7887	74.5608
CCT3	131.254	176.405	146.833	95.312	137.831	134.954	148.679	125.747	139.827	133.032	147.84	118.477	129.325	99.9059	138.858	82.4679	129.327	158.115
CCT4	67.916	92.7261	82.9684	63.1825	86.2466	80.4985	66.7684	82.511	90.4177	80.4781	80.1312	90.8855	78.5982	60.9605	85.6352	66.5061	86.4104	77.3956
CCT5	64.5242	84.6302	83.0535	66.9876	91.7284	89.1628	103.808	95.2932	78.9592	88.8737	114.916	111.784	74.7864	79.1144	83.6145	63.4155	97.3207	89.8868
CCT6A	86.4065	84.0453	70.9096	95.9097	87.2445	64.2669	86.5726	67.2836	111.819	79.1368	83.0142	74.4271	63.6561	68.6367	117.692	83.0813	99.4069	75.1189
CCT6B	5.394	5.3384	5.2632	4.3115	2.6218	3.2868	3.1773	5.9066	5.525	4.945	3.3117	14.6252	6.5574	3.3391	4.475	2.7629	14.6048	6.475
CCT7	83.3359	94.9416	97.8389	107.442	117.759	115.141	87.4585	68.9058	79.3397	100.294	79.3126	132.242	103.92	77.978	74.1242	67.2333	113.959	105.685
CCT8	99.6001	124.018	113.332	113.531	130.551	93.4946	138.174	113.772	169.877	107.02	100.142	110.144	87.7116	151.098	173.3	111.989	107.918	97.3574
CCZ1	0.1976	1.3631	4.8997	0.4497	0.113	0.4653	0.3874	0.3561	0.376	0.3626	0.2828	0.5173	6.3238	0.4112	0.3694	0.1244	0.1425	0.2145
CCZ1B	0.1976	1.3631	4.8997	0.4497	0.113	0.4653	0.3874	0.3561	0.376	0.3626	0.2828	0.5173	6.3238	0.4112	0.3694	0.1244	0.1425	0.2145
CD109												0.0069
CD14																3.7094
CD151												0.1453				0.7858
CD163																2.8061
CD164																0.2034
CD276	1.3403	0.6845	2.2802	0.7102	1.9952	1.6974	1.3157	2.1801	4.1887	6.5045	0.9829	4.6423	0.3195	2.0648	3.9796	1.2893	3.4083	3.2561
CD2AP	9.2104	2.8372	5.7356	4.4534	3.3937	4.0455	4.1592	4.4251	10.4077	3.6278	6.5776	2.8614	7.1537	3.9826	9.8733	2.2819	4.0145	2.938
CD2BP2	19.2525	2.2518	2.0406	2.2798	2.2511	5.9297	0.5798	1.892	5.4394	2.1451	3.4702	4.3937	3.4696	3.9048	4.6494	1.9459	1.7393	4.7493
CD320	1.5385	1.8703	1.3699	5.4849	1.1381	5.2808		2.5052	1.4157	9.8055	1.3886	4.2313	3.1619	0.3661	2.6669	0.619	1.1447	5.0239
CD36		0.0291														2.4358
CD3EAP	4.4196	4.0124	4.4037	4.9247	1.9817	1.9407	4.5353	4.4286	3.9787	4.5419	5.3559	5.0641	3.2401	1.5341	4.5577	0.9877	3.2065	3.5388
CD40	0.4638		1.1367	0.3724							0.237	1.8788	0.977	0.1312			0.18
CD44																2.5084
CD47		4.3938	0.8594	9.8552	5.4492	13.6165						7.0875	3.2352				3.9536	9.0472
CD55	0.7475	0.4012	0.4854	0.6715	0.6196	0.5177	1.7544	0.8619	0.8321	1.6182	1.4158	1.676	0.9893	1.3354	1.7663	0.1224	0.7845	1.2351
CD58				0.3516		0.4914	1.6252			1.8274				0.4314				0.5274
CD59	0.7063	4.7571	1.4948	1.6317	4.1742	0.6441	1.1399	2.8206		0.6011	3.4341	1.3553	1.0486	0.3086			4.4216	0.5863
CD63		3.425	1.996		3.1096	4.7683	2.6408	1.5315	1.0373				7.0627	2.2044	1.0967	4.5337	2.0881	0.2327
CD81	18.6316	14.3088	26.8371	32.8126	17.0759	31.2342	27.58	33.6255	56.9616	35.06	21.7104	17.0586	27.0558	31.683	55.1946	36.346	27.0633	27.8078
CD82																0.0547
CD9	6.4212	6.621	6.5693	3.7559	1.1086	8.4195	0.9794	4.9864	2.8336	6.6806	5.8768	4.8715	3.9514	3.1435	4.2438	21.403	2.7954	3.5882
CD97		0.0215		0.0617		0.1234	0.1206		0.1531		0.3325		0.0749	0.0531	0.042	0.6011	0.0653	0.125
CD99																	1.0302
CD99L2																0.2207
CDAN1	0.0435		0.1172	0.0475	0.0814	0.0892	0.161	0.1053	0.0579		0.0948		0.0259	0.037	0.0703	0.0929		0.0786
CDC123	3.617		0.3491	2.2501	2.3144	2.9471	1.159	3.1291	1.5419	1.4599	2.6851	0.5188	1.811	2.3518	2.5116	2.5158	2.0514	2.3685
CDC16	1.3328	2.0162	1.331	1.5105	1.0297	0.8543	0.9715	1.5998	1.2525	2.0812	1.9999	2.5694	0.5726	1.149	1.3386	1.2103	2.6319	1.9433
CDC20	7.2643	3.0966	3.3852	1.9876	2.2839	0.8612	0.3626	0.7349	0.4592	0.6884	3.2934	5.4196	0.2571	1.8663	0.5096	0.0892	0.3341	3.1877
CDC20B			0.1828
CDC23	0.3104	0.066	0.271	0.274	0.1253	0.4527	0.2912	0.323	0.671	0.3484	0.2791	0.675	0.2439	0.6568	0.4709	0.5057	0.0064	0.464
CDC25C		0.2801	0.1771	6.4505	0.2961		0.1884	0.508		0.5531	0.7199	0.2109	0.1638	0.374	0.1523		0.0401	0.1339
CDC26		1.5215	2.1271			1.4746	2.2893		3.2354						3.7033			1.7489
CDC27	1.8596	1.6	0.4528	0.9631	1.4307	1.4674	0.4032	0.3977	0.645	3.5986	0.7818	5.0915	1.1063	2.7763	0.312	0.2677	1.1561	2.2175
CDC34	4.9359	0.6358	1.5793	3.7633	4.3249	6.1449	4.8198	1.8715	5.7201	6.9217	4.0699	2.8606	1.7641	2.0735	7.3479	3.5029	4.5228	0.7683
CDC37	28.4883	14.6069	33.0014	22.0521	20.1117	39.7525	23.4084	33.0178	32.5227	34.0883	17.7095	29.0821	21.3986	38.6319	13.9188	19.6043	26.221	24.7758
CDC37L1						1.5854
CDC40	1.5542	0.5446	2.658	2.0619	1.2644	2.051	8.9513	2.2177	1.0241	4.0087	3.2984	2.961	2.6875	3.4565	0.8021	4.8153	6.6595	2.4031
CDC42	16.1494	7.4703	7.3609	5.4832	2.1484	5.0606	13.4944	7.8519	7.497	4.0548	6.0268	2.6556	8.6304	15.8781	7.8786	21.6314	7.5989	4.8976
CDC42BPA	0.2074	0.1069	0.1192	0.7069	0.2942	0.4749	0.1875	0.2484	0.1183	0.8164	0.2029	0.2218	0.8419	0.3504	0.0301	0.1632	0.2396	0.0574
CDC42BPB	0.3155	0.1732	0.6887	0.4614	0.1869	0.3913	0.2351	0.4517	0.4902	2.907	0.1551	0.4213	0.0796	0.2459	0.2404	0.077	0.1243	0.4005
CDC42BPG	0.0107		0.1349					0.1843		0.7606				0.013				0.0055
CDC42EP1	0.1857	0.187	0.7848	0.7251	0.2187	0.3604	0.1981	0.2199	0.7907	0.6392	0.2118	0.3872	0.4408	0.1414	0.7414	1.0663	1.3045	0.2965
CDC42EP2	0.294		0.4261			0.3341			0.5746		0.5871		0.3696	0.329	0.7831		0.1744
CDC42EP4		1.0107	0.4851	0.4083	0.9496	0.3417	0.6091	0.7456	0.0513	0.59	0.2929	0.4886	0.494	0.2823	0.9213	0.2362	0.2271	0.4319
CDC42SE2										0.5825
CDC45	1.9395	1.8619	1.4202	2.2806	2.8548	1.2655	0.4101	1.3961	1.4177	1.9338	0.0845	2.3635	1.1249	1.3577	1.9485	2.334	1.9986	2.4773
CDC5L	7.1146	11.8565	12.9399	15.3132	10.2603	10.4538	9.1298	12.6692	12.9096	10.3222	9.6576	11.7833	13.1825	13.0929	13.7632	8.8587	10.6046	12.9656
CDC6		0.4532	2.8985	0.0236	0.2237		0.0612	0.0419	0.0426	0.0795	0.0667		0.076	0.0316
CDC7	0.4342	0.6821	0.9584	0.8371	0.6616	0.4149	0.9523	0.7266	0.7228	0.6716	0.5048	0.6651	1.3554	0.4048	0.5054		1.5871	0.571
CDC73	3.2701	4.5829	2.9974	3.3314	2.4993	4.0379	4.1615	5.1562	3.4712	5.6598	2.6318	3.58	4.0218	1.8373	2.9457	1.5795	3.7149	15.8626
CDCA2	0.025	0.0815	0.9473	1.2712	0.0554		0.1129	0.0193	0.047	0.0223		0.017		0.0362	0.0265	0.2905	1.5504	0.0676
CDCA3	0.1772		0.2923	0.8352		0.5281		0.137		0.0887	0.1909	1.2008	0.6454	0.6884	0.6768	0.4299	0.1627	0.9059
CDCA5	1.4539	3.6135	2.0309	1.7328	1.5022	0.8887	1.7655	1.09	1.5822	3.2829	1.3801	3.0615	1.4371	1.3676	1.5878	1.8226	1.4746	1.016
CDCA7		0.3439	0.2077	0.1937	0.7925			0.2517			0.1077		0.0875	0.6764
CDCA7L					0.1336			0.079	1.771	0.164		0.1114
CDCA8	2.8763	2.6406	1.0872	0.7695	1.9781	1.7166	0.7761	2.7698	2.6292	0.7058	1.5847	1.6323	2.9092	1.3976	2.1703	3.4637	2.7519	1.4483
CDH1																0.2179
CDH13																1.8536
CDH16																7.5608
CDH17											0.3123
CDH2	1.843	2.6701	2.0861	9.1353	1.3813	1.704	2.0254	6.6571	12.7404	1.4413	6.2185	1.8229	1.4752	2.2028	12.2724	4.0307	4.8625	4.6216
CDH26																0.2305
CDH4											0.0501				0.0179
CDH5																0.0844
CDIPT	3.5411	0.1913	4.9887	2.6173		1.8298		5.3737	3.3226	2.155	1.8707	0.2856	0.1466	0.1754	2.4422	0.519		1.2484
CDK1	32.501	48.7288	36.1956	61.1932	66.9003	47.3023	60.7422	175.781	54.2277	42.3983	42.8836	46.6661	58.6719	37.0876	55.3639	30.8443	41.8154	34.4749
CDK10												0.561	0.1831	1.1649
CDK11A	0.7391	1.0427	0.8757	0.8328	1.011	0.8229	0.7365	0.6693	0.7341	0.9409	0.5541	0.7223	0.8223	0.5497	0.6237	0.8427	0.5879	0.7435
CDK11B	2.335	3.7814	2.985	2.2938	2.69	3.0096	2.267	2.1146	2.8072	2.9726	1.7507	2.2821	3.0394	1.7368	1.9706	1.7472	2.0385	3.1702
CDK12	2.777	0.9872	2.3172	0.9746	1.5912	1.8544	1.2776	0.8312	1.9768	3.2582	1.475	1.0968	1.6558	4.188	1.0232	0.6712	0.9986	1.3616
CDK13	0.241	0.1346	0.147	0.4387	0.2032	0.7256	0.092	0.0747	0.7654	0.2052	1.8453	0.1021	0.1668	1.268	0.4776	0.0968	0.1132	0.2059
CDK14								0.0185
CDK16	0.7251	0.4618	0.8775	0.1263	0.1491	0.2561	0.2472	0.0932	1.0844	2.9102	1.7453	0.0471	0.2428	1.9099	0.8534	0.7664	0.6761	4.1458
CDK17	0.1552		0.1322	0.1318		0.1338	0.0594	0.059	0.1004	0.2276		0.0228	0.1776	0.0756	0.0406	0.0714	0.3916	0.0482
CDK18	0.0422			0.1144		0.1233			0.119	0.022			0.1728	0.0873	0.0566	0.0532		0.41
CDK19		0.0983	0.05	0.3098	0.2087	0.5117					0.2441	0.1565		0.629			0.257
CDK2	5.0214	4.241	7.8821	5.976	4.6359	6.3949	6.3222	7.4283	9.0389	9.0188	6.1511	8.6535	6.1861	5.1812	5.2641	2.6015	10.2847	7.1081
CDK20	1.3057	4.3238	0.963	0.5493	5.0382	0.6432	1.0678	0.6467	0.011	1.321	0.9666	0.7932	1.6639	1.0123	0.0097	0.0108	1.2607	2.5636
CDK2AP1	0.632		0.7927			0.6413			3.8464			1.5232		0.8426		1.6566	0.4504	0.6892
CDK3	0.1485	0.5899	1.0107	0.2874	0.3335	0.471	0.1479	1.8092	2.0203	0.9169	1.0101	1.3458	0.5438	0.0997	0.097	0.2218	0.101	0.4102
CDK4	6.7957	9.9984	9.1661	10.5177	11.7959	6.0776	10.8593	9.2571	13.0257	14.0311	11.2712	13.5131	8.5244	8.8301	18.063	9.4659	11.0855	9.3426
CDK5	2.6353	3.5837	1.5988	2.4155	4.112	2.1712	4.8408	1.7952	2.4746	2.6633	2.2719	3.0283	1.3078	2.8413	2.1007	2.0296	6.1661	2.2856
CDK5RAP1	0.8832	0.7003	1.0344	0.8797	0.9628	0.9652	0.7434	1.4679	1.7154	1.8677	0.9874	0.9242	0.9101	1.4313	1.5375	0.2013	0.6117	0.7245
CDK5RAP2	0.0205		0.0089	0.0388	0.0437	0.025	0.0187	0.0096	0.0057	0.0309	0.006	0.1487	0.0105	0.1163	0.1331			0.0404
CDK5RAP3	0.9333	0.5094	0.8775	0.7669	0.3236	1.6258	1.2596	0.9207	0.4929	0.8949	1.7903	0.6201	0.9006	1.0084	0.4327	0.5491	3.043	1.2089
CDK6	2.3546	0.4315	0.646	1.2206	0.638	5.1744	1.1634	1.0095	0.3148	7.7342	0.8588	3.1184	2.2002	1.0744	2.037	2.3538	0.2101	1.0379
CDK7		0.3559	0.0859	1.5796	0.7541	0.8717	0.4357	0.9162		1.3748	0.544	0.5098	0.3433	0.2735			0.0104
CDK8		0.1811	0.05	0.3489	0.2087	0.5845		0.1359		0.0661	0.2441	0.1565		0.629			0.257
CDK9	0.803	2.5812	0.9606	0.9175	1.9054	1.5592	2.1574	1.9399	2.421	1.1182	2.7455	1.1804		0.3228	1.8383	1.4579	1.7415	1.6866
CDKAL1	1.6417	0.1061	1.2398	1.1303	0.5827	11.7847	0.3785	0.6066	0.8947	1.2603	0.9111	1.1915	1.2358	0.6798	0.288	0.3973	0.2975	2.3137
CDKL1		0.0308		0.0454	0.039	0.0325	0.0415	0.038		0.0361	0.0405	0.044	0.0348	0.0232		0.0313	0.0316	0.0347
CDKL2		0.0269		0.0398	0.0341	0.0285	0.0363	0.0332		0.0316	0.0355	0.0385	0.0304	0.0203		0.0273	0.0277	0.0303
CDKL3		0.0525		0.0775	0.0664	0.0555	0.0708	0.0648		0.0616	0.0691	0.075	0.0593	0.0396		0.0532	0.0539	0.0591
CDKL5		0.0104		0.0154	0.0132	0.011	0.0141	0.0129		0.0122	0.0137	0.0149	0.0118	0.0079		0.0106	0.0107	0.0117
CDKN2A	23.6831	24.3603	20.2919	63.4041	14.2496	25.9058	44.2068	24.2572	62.4586	8.2037	37.1309	64.5199	44.3867	53.4569	88.1932	28.4864	36.6232	21.9487
CDKN2AIP	0.7513	1.2556	0.73	0.446	1.7264	1.0784	0.2426	0.1953	0.4287	0.2792	0.6291	0.2729	1.1621	0.4808	0.1408	0.4183	0.4104	0.6676
CDKN2AIPNL	1.1987	0.1175	0.0531	0.2715		0.2766		0.2221		0.322	0.2314	0.8848	1.1261	1.0354	1.6803	0.4977		0.2789
CDKN2B	2.3574	1.095	2.2969	4.2772	0.9417	3.0346	3.0569	2.4322	7.3656	2.1592	1.0633	5.855	0.3352	1.8739	7.6219	2.334	2.7037	2.4473
CDKN2C	0.9624	4.6508	0.6489		0.9912	0.1183				0.8008	0.7377		0.5011	0.4284				0.6181
CDO1							0.2821
CDPF1	0.4892		0.6615						3.9624	0.9856		1.2753		2.3211		3.2178
CDR2			0.0981	0.0997		0.0558		0.2294	0.2077		0.085		0.0938	0.1208	0.2964	0.1488		0.0742
CDR2L	0.203		0.1622	0.3985														0.195
CDS1										0.0552		0.0516	0.0362
CDS2	1.0215	0.2837	0.8069	0.3431	0.6309		0.5725	1.0561	1.6852	0.3551	0.3619	0.5907	0.4949	1.0051	0.525	1.1719	0.3755	0.4419
CDT1		0.7542		1.1086	0.5977		0.0779						0.1231				0.3052	0.905
CDV3	15.9105	17.0689	16.6513	9.5152	29.2199	20.2952	19.5975	19.7849	14.2945	12.287	24.0778	12.1431	8.9748	15.0457	13.7759	9.559	22.326	15.7879
CDY1		0.0194
CDY1B		0.0194
CDY2A		0.0099
CDY2B		0.0099
CDYL	0.3019	0.4768	0.0581	0.2221	0.3937	0.1579	0.0336		0.2788	0.4739		0.8814	0.1482	0.2305	0.3073	0.0558
CEBPB			0.3704	0.7879		0.3915	0.74	0.1069	0.1708		0.8568	0.1629	0.7433		0.1626	0.1147
CEBPG						1.8982												0.6945
CEBPZ	7.1831	2.9622	5.8566	6.8578	3.3664	5.5911	2.0713	3.3761	3.0002	7.7407	6.2933	8.1519	6.3936	3.6495	3.1191	7.1108	3.7108	7.2009
CECR2		0.023	0.1578	0.1088	0.2175	0.1677	0.5862	0.1727		0.4674	0.1152	0.2235	0.4489					0.1216
CECR5	6.0889	11.1392	9.4259	10.7759	45.6423	8.6276	12.8012	7.5608	6.2811	5.2101	6.96	8.9247	8.1054	4.8221	8.6606	8.5373	12.642	11.3459
CELF1	2.6705	2.2052	2.1709	1.8288	2.7239	3.1077	0.1523	1.4195	0.8471	1.974	2.4192	2.9036	1.3162	1.4523	0.7528	0.6419	0.346	3.6553
CELF2	0.1219		0.435	0.4615	0.6583	0.2476	0.1515	0.3684		0.3144	0.2697	0.1628	0.2113	0.2631				0.2734
CELSR2				1.0418		0.0034			0.0041			0.0066	0.1844		0.0037
CENPB	1.1202	0.7336	1.0452	0.739	1.8651	0.7731	1.1888	0.645	1.1269	1.0805	0.8357	0.919	0.7394	0.7359	1.9402	0.9711	1.1493	0.7259
CENPC1	1.1702	0.1958	1.6234	0.7958	0.1625	1.2806	0.1046	0.4154	0.9144	1.149	1.3512	1.5179	0.1081	0.2153	0.8654	0.2979	0.7085	0.4522
CENPE			0.0461	0.0382		0.1349	0.0712	0.0271	0.0465	0.1192	0.0172	0.1786	0.0222	0.0597	0.0504		0.0779	0.1086
CENPF	1.1371	0.6347	1.1583	1.7669	1.1064	1.184	0.6357	0.5696	2.1374	0.6678	0.7396	1.4432	0.8597	0.9618	0.7065	0.7507	0.5857	0.524
CENPH		0.4199	0.0901		0.2226	0.2165		0.311			0.3716				0.0326		0.369	1.1179
CENPI															0.0289
CENPJ				0.1471
CENPK	0.1625			0.2335		0.0966		0.0958	0.2634	0.5269		0.8649	0.6012	0.1748	0.3576	0.8976
CENPM	2.2976	1.591	2.1924		2.8382	1.6089							1.3305	1.1669				0.5382
CENPN	0.187		0.1335	0.1266					0.1008	0.1683	0.0886	0.2624		0.1662	0.0793
CENPO	0.7261			0.9835			0.1717	0.3834	0.472	1.2057	0.3044	0.6132	0.5571	1.0356	1.1658
CENPP		0.0986	0.1891	0.0757			0.1359		0.987	0.083		0.9593		0.8736	0.1996		0.1245	0.0716
CENPQ			0.1401					0.4275					0.4283			3.3096
CENPT				0.1428	0.0163	0.1195	0.2353	0.1672	0.0808	0.2968	0.1539	0.0271	0.0758	0.2705	0.307		0.1509	0.1747
CENPV	2.6011	0.4005	2.0424	2.4815	1.7682	3.0272		3.1304	0.1114	2.5465	3.0739	1.7059	1.3088	0.4643	1.1765	1.3597	1.0008	1.8801
CEP104		0.128		0.1416	0.0831		0.0589	0.0905	0.3197	0.1559	0.12	0.2139	0.1357	0.4333	0.1041		0.0794	0.0953
CEP120				0.0408		0.0063
CEP128	0.0846		0.0917	0.0432		0.0844	0.2645	0.0693	0.2219	0.0975	0.0731	0.023	0.1029	0.1248	0.0802		0.0496	0.0089
CEP135	0.0377	0.0728	0.1594	0.0137	0.129	0.121	0.1805	0.0612	0.1789	0.0864	0.0144		0.0751	0.0799	0.1914		0.0889	0.1939
CEP170	2.0324	2.1515	1.9075	1.1316	3.464	2.2141	3.7557	1.2612	1.2073	1.9314	1.516	2.0705	1.5061	1.4524	0.7426	1.0134	2.7351	1.5755
CEP170B		0.0754	0.0785	0.0331	0.6504	0.0487	0.0878		0.0696	0.0566	0.0448	0.2425	0.0651	0.0786			0.0131
CEP192	0.0094		0.0229	0.0438			0.188	0.0303	0.0022	0.0099		0.0079			0.0212	0.014
CEP250	0.1335	0.1436	0.048	0.0452	0.0507	0.1973	0.0254	0.0451	0.1155	0.1664	0.0534	0.1294	0.3894	0.129	0.0938	0.0509	0.0892	0.0481
CEP290	0.0192	0.0648	0.1432	0.0347	0.0778	0.7071	0.0423	0.0851		0.4133	0.0188	0.1632	0.2899	0.1803		0.0079		0.3636
CEP350	0.1949	0.022	0.2207	0.061	0.006	0.0513	0.0385	0.075	0.1142	0.1101	0.0102	0.0792	0.0365	0.222	0.1159	0.0238	0.4052	0.0399
CEP41	0.2426	1.3764	0.3432	0.246	0.0801	0.1377	0.612	0.3536	0.2591	0.735	0.1763	1.694	0.2664	0.0471	0.0432	0.1044	0.5954	0.3201
CEP44	0.1278	0.0328	1.3768	0.2122	0.0806	0.6006	0.0968	1.68	0.1374	0.4638		0.1622	0.2552	0.189	0.1408	0.1744	0.7256	0.6872
CEP55	0.3039	0.8676	0.2111	0.1985	0.4228	1.7055		0.3636	0.2467	0.1451	0.3036	0.2356	0.081	1.4213	0.1203		0.0866	0.2471
CEP57				0.0396								0.0428
CEP63							0.3437										0.2708
CEP72			3.7809	2.3452		2.9006						3.8793					0.0527	1.3438
CEP76								0.0146	0.0082	0.2227		0.5172					0.0257
CEP78	0.2588	1.2268	0.029	0.1994	0.0422	0.2072	0.339	0.044	0.1714	0.2028	0.0486	0.4208	0.3588	0.2278	0.2772		0.4706	0.5322
CEP85	2.0918	0.3072	0.0347	0.7945	0.3297	0.5033	0.186	0.3693	0.7389	1.5684	1.4296	0.4691	0.2006	0.2633	1.1032	0.6617	0.311	0.2926
CEP95			0.0209
CEP97		0.3267	0.1043	0.1622	0.1143	0.0629	0.1548	0.068	0.4857		0.1149	0.0631	0.5287	0.3287	0.1456		0.3033
CERS1		0.461	0.8524	1.4648		0.619		0.3378	1.1746	0.2656	0.4474	0.602	0.6944	0.3448		0.767	1.6126	0.981
CERS2	5.7129	6.1009	4.5778	5.7172	9.9742	4.769	9.2947	5.0274	12.2376	5.5379	5.8138	4.8337	4.1834	12.6882	13.7439	1.8268	7.8602	3.528
CERS4										0.3086
CERS5			0.0844	0.0896								0.2057	0.1184				0.0346
CERS6				0.2242		0.798						0.3494
CES2			0.09					0.103								1.0393
CES3	0.0152	0.1112	0.563	0.6349	0.0665	0.3597	0.1811	0.0118	0.091	0.6414	0.011	0.0568	0.0088	0.0688	0.0752	0.1602	0.0156	0.3582
CETN1						0.2037
CETN2	0.779	1.1477			1.8711	0.2037	1.2126	0.5842	0.1932	0.8885	0.983	1.9821	4.0592	0.6494	0.2611		0.0683	1.0902
CETN3	0.1789	0.4296	0.939	0.4073	0.2193	0.6474		0.4738	0.4506	0.1986	0.4094	1.1118	0.3151	0.2335	0.5344	0.4319	0.4237	0.6403
CFB																0.8701
CFD																6.8389
CFDP1	3.1785	0.5828	1.9256	3.0338	1.8136	2.2183	2.4979	2.3998	3.4751	3.2788	1.7828	2.5002	1.7944	4.0376	5.2544	4.2795	3.5815	1.4361
CFH																0.9936
CFHR1																1.7746
CFHR2																2.1669
CFHR5																3.3218
CFI									0.1298							0.7737
CFL1	93.4226	297.208	173.738	25.9841	210.845	330.32	61.4204	228.374	54.9457	245.23	364.382	84.4884	98.7636	69.5734	49.8278	34.6338	66.455	325.31
CFL2	28.1263	61.9065	44.4364	14.1046	46.1122	50.8924	32.8257	25.2963	30.2289	48.8403	48.5736	45.3564	14.8737	17.3064	32.1256	16.4857	18.7973	53.5367
CGGBP1	7.3753	6.1144	5.83	10.2634	12.1591	6.8563	7.5844	7.6125	8.6428	11.1876	4.3566	6.5888	7.8356	11.683	9.4079	6.3881	9.4089	5.2644
CGN		0.1568	0.1995	0.0671	0.0992	0.33	0.0221	0.3187	0.0735	0.2327	0.0309	0.1459	0.3102	0.3379	0.1761	0.1674	0.3166	0.1736
CHAC2	1.0708	1.298	3.9974			2.618	6.9104	0.4765	1.8753	4.3849	2.645	2.2313	2.6177	3.5721	0.7914		1.9532	1.3018
CHAF1A	2.2649	1.0031	1.7461	2.985	0.9626	1.6468	1.049	2.1811	2.4225	2.0797	1.7922	2.6603	0.7366	2.7731	2.7372	1.0897	2.7521	1.6302
CHAF1B	1.3272	1.352	1.6016	0.3994	2.5397	1.7591	0.5307	0.4099	1.227	1.5488	0.3578	1.6886	0.8634	1.2667	1.4852	0.5439	0.9881	1.3416
CHAMP1	1.5589	1.8465	1.2145	2.1766	1.2827	1.5618	0.9719	2.1457	1.2531	1.805	3.5389	0.9538	4.0827	3.7045	1.1231	1.3737	0.8811	1.6306
CHCHD1		5.8203	3.4038	3.4771	1.6416			4.4567	4.3761	4.9622	4.0906	5.3661	3.9596	3.5439	5.8188	4.7461	1.9904
CHCHD10			1.7422	1.7039	0.1844	3.0731		3.2497		4.2322	2.4116		3.9001	3.8265	5.0872	3.3565	1.7705
CHCHD2	31.8267	34.3408	16.0096	18.7278	16.7651	20.7356	41.6615	27.5168	36.1643	33.964	26.3858	17.1266	27.9425	10.929	18.634	17.6002	35.3109	26.7156
CHCHD3	28.7141	37.0594	23.9649	24.6401	31.3822	14.3628	27.7515	27.0781	20.8329	23.6557	22.4307	15.3854	24.0727	26.3465	22.8309	21.4654	25.9705	15.8104
CHCHD4	3.714	4.8143	3.2173	4.7816	5.5911	2.516	7.5481	2.5371	6.6266	7.0068	0.1966	4.1081	2.0932	2.9421	2.7416	9.038	6.3273	2.6457
CHCHD5	5.0324	3.989	4.2528	1.2814	10.9713	7.012	1.43	2.862		5.3262	3.3236	2.9887	3.7713	2.0413	2.8658	0.7923	10.0995	3.5362
CHCHD6	4.0523	0.77	3.3044	4.0209	0.1535	4.3119	1.8266	0.1888	1.7933	4.7346	0.9129	3.184	3.9112	2.6042	1.8198	1.0621	2.7906	2.7128
CHCHD7		1.3452			0.8013	0.8935		1.4896	1.5582	1.3343	0.9338	1.4697	1.1261	1.0335	2.762	2.0884	0.8254	1.1213
CHD1	0.5152	0.2867	0.9455	0.7595	0.2602	1.0818	0.6127	0.4549	0.6358	0.9001	0.6446	2.2469	0.4959	0.9867	0.5941	0.5104	0.5694	0.8436
CHD1L	0.8515	1.121	0.2477	0.4859	1.2094	0.6374	0.4108	0.3736	1.3408	0.7724	0.6884	0.8172	0.2776	1.0279	1.1397	0.736	1.0963	0.6294
CHD2	0.2271	0.1826	0.4843	0.0685		0.2114	0.0872	0.1926	0.1464	0.0279	0.076	0.268	0.2063	0.2619	0.1599	0.259	0.1027	0.1465
CHD3	0.4572	0.6437	1.8144	0.5077	0.5145	0.7261	0.0664	0.8321	0.7339	1.0146	0.6012	0.298	0.5399	0.4742	0.4993	0.4141	1.2038	0.4593
CHD4	4.5997	4.985	4.203	5.7531	3.1246	4.8966	3.5347	4.1334	5.1733	4.4749	3.9073	5.1445	3.3256	4.4148	5.4559	5.4236	3.0895	5.462
CHD5	0.4472	0.7116	0.5737	0.9108	0.5773	1.2306	0.3737	0.4657	0.5479	0.6009	0.7291	0.4511	0.3277	0.9025	0.526	0.5217	0.3945	0.5795
CHD6	0.0168	0.0059	0.0276	0.0587	0.0258	0.0376	0.0578	0.0354	0.0865	0.3144	0.0344	0.0384	0.065	0.0529	0.1297	0.0145	0.0259	0.098
CHD7	0.261	0.2648	0.1995	0.6101	0.3003	0.0916	0.1746	0.2009	0.3966	0.1335	0.2611	0.2653	0.0879	0.3638	0.2497	0.1091	0.2355	0.0873
CHD8	0.4312	0.3903	0.8111	0.6886	0.3739	0.5209	0.4089	0.4979	0.6071	0.4662	0.3956	0.7366	0.4091	1.0709	0.5389	0.1755	0.6318	0.58
CHD9	0.0181	0.0048	0.0216	0.0383	0.0153	0.4905	0.006	0.0224	0.0355	0.0241	0.0296	0.0356	0.0141	0.3198	0.0166	0.0458	0.0353	0.4833
CHDH	1.3889	0.616	1.3668	1.5893	1.1373	1.2665	0.43	1.5426	0.54	0.8043	1.8965	1.1486	0.4292	0.4128	0.2956	5.5451	0.8791	1.2775
CHEK1	1.4404	1.831	0.2783	1.574	1.8973	1.4047	0.6532	1.0726	2.0892	1.6747	0.7577	2.2607	0.6344	2.1568	2.0926	1.1544	2.1007	0.7385
CHEK2	0.3301	0.411	0.9436	0.6427		1.0021	0.1266	1.1814	1.0918	0.6702	0.5499	1.236	0.9588	0.1642	1.094	0.8062	0.3938	0.4564
CHERP	6.7315	6.3186	8.689	7.3562	7.8787	8.2663	3.3894	6.3657	4.3615	7.0336	6.9302	8.6644	5.4661	4.2004	5.4791	3.824	7.279	6.869
CHFR											0.0507
CHID1	0.8731	1.3122	0.8939	1.6661	0.7339	0.5942	2.5553	0.3604	0.9229	0.6148	0.9347	1.0513	1.1154	1.1255	0.7271	1.8502	1.179	1.3461
CHKA	10.2539	1.34	8.9647							0.0934	10.0722		9.5899	6.4366
CHKB								0.0606			0.0445
CHM	0.0972		0.2404	0.3063	0.4079	0.4305	0.1037		0.1885	0.1896	0.1607	0.1907	0.2218	0.2763	0.1248	0.1463	0.255	0.1792
CHML	0.1708	0.0122	0.5513	0.2856	0.4632	0.4723	0.0389	0.2066	0.3891	0.2498	0.253	0.4293	0.3257	0.0724	0.6361		0.3027	0.2902
CHMP1A	1.2309	0.4969	0.3344	0.1926	0.9199	3.4618	0.1192	0.374		0.279		1.291	0.3167	0.8332	0.2768		2.3582	0.3365
CHMP2A	0.6733	0.5748	0.983	0.4287	0.7146	1.6756		0.5936	0.8543	0.3524	0.7151	0.7881	0.9382	1.2414		0.3874	0.7784	1.0498
CHMP2B		0.3165		0.7122		3.0029	0.3329					1.0176	5.992				4.0529	2.13
CHMP3	1.3395	3.6266	2.3531	2.3139	4.163	2.7432	2.6944	3.0149	2.0026	3.072	2.7091	4.9598	1.9566	4.3581	3.244	4.183	3.2483	2.8235
CHMP4A	4.302	3.7612	1.133	1.1164	2.1313	0.9764	4.0532	3.3894	1.2527	3.843	0.1204	1.3197	0.2011	0.9594	1.5341		3.3479	1.1177
CHMP4B	3.5186	18.1314	4.7402	5.6134	6.4713	9.4579	9.2678	4.4683	0.9122	7.1392	2.5833	6.6788	4.2727	3.0473	2.3088	3.705	8.2831	5.139
CHMP5	21.4721	24.6528	11.4129	12.5459	22.9138	12.3195	22.3761	13.7922	12.6991	13.124	17.0362	10.6128	12.4221	12.9035	14.5548	8.991	20.4679	10.9141
CHMP6	0.8143	1.4704	1.532		0.5908	0.9127	0.1169	2.1673	0.2765	0.7114	0.8836	0.1258	0.7029	0.4097	0.6205	1.1506		0.6539
CHMP7	0.6912		1.0977	0.8911	0.334	0.4387	0.5503	0.4019	0.9666	0.2284	0.4553	0.2844	0.349	1.7072	0.6362	0.5886	0.0357	0.3931
CHN1				0.0991						0.2716
CHORDC1	20.9381	55.3517	24.6988	26.2192	55.4543	25.0818	40.3937	27.8245	39.668	21.9288	31.1261	27.4854	25.1067	25.5262	40.6843	15.6378	33.5252	20.3548
CHP1	5.0167	3.7785	2.2898	5.6066	3.5202	3.6857	4.091	4.8026	7.407	11.3304	4.5633	10.8581	3.1383	7.7193	7.2179	7.0333	6.4987	4.5753
CHPF			0.0314	0.0366			0.0059	0.0352		0.2316		0.0454	0.0305
CHPF2	0.0138		0.0241			0.0144	0.0112	0.0269	0.0101	0.0271	0.0227	0.0224	0.011	0.0165			0.0083	0.0231
CHPT1			5.7496					6.6714			7.6074	0.1354	0.0561
CHRAC1	0.1615		2.8724			2.3319	1.1305	3.8801			2.8784			0.191		3.2177
CHRNA10												0.1534			0.035
CHST12										0.0254
CHST14	0.3236	0.0557	1.0181	1.3048			0.1059	0.122	0.4481	0.5704	0.0378	1.1555	1.4306	0.1616	0.4221	0.2202
CHST5													2.9657
CHST9			0.1229	0.1533	0.0736
CHTF18	0.5693	0.4767	0.685	0.7791	0.2282	0.6912	0.0855	0.4617	0.3661	0.7203	0.6509	0.8355	0.1976	1.2589		0.1158	0.1651	0.7049
CHTF8				0.3009		0.2549	0.1958			0.3813		0.4577	0.2942		0.591		0.2071	0.2916
CHTOP	0.7084	7.2914	4.093	4.7082	7.4168	4.777	2.2294	3.318	0.1964	2.8892	3.6498	0.3287	2.0658	3.4149	2.5041	0.1838	1.4432	4.3116
CHUK	1.9191	0.3179	0.8577	0.8005	1.4324	0.7139	0.3971	0.5098	1.3511	2.1782	1.3681	2.0723	1.1847	1.1042	0.8715	0.3033	1.4315	1.1366
CHURC1			0.0545		0.4403	0.6938		0.086	0.6632	0.5001				0.9434				0.4682
CHURC1-FNTB	0.1294	0.1736	0.2317	0.1216	0.3514	0.2845		0.0299	0.2307	0.1599	0.2216	0.343		0.6562	0.0475		0.1202	0.3478
CIAO1	1.9907	2.5756	3.2989	2.9943	1.3713	3.3444	1.4039	1.7891	1.4848	2.233	1.2738	3.5839	1.6071	2.6292	1.2185	1.0715	2.3896	3.111
CIAPIN1	7.7375	4.6472	13.1673	13.6079	9.4303	6.396	10.8603	10.4193	4.9152	5.8364	7.7905	15.3682	7.7211	5.4393	10.5095	7.2322	9.2268	5.9387
CIB1				0.0542		0.7586						1.1363	1.461			0.2372		0.1033
CIC			0.0157	0.0213		0.015		0.1344	0.0471	0.0252	0.1413	0.025		0.0055	0.0374	0.0126		0.1679
CILP																		0.0532
CINP		0.4879		0.1106			0.2032			0.6884							0.1731
CIR1																	0.0773
CIRBP	10.9553	4.5709	6.5532	9.8393	3.5609	7.2985	11.8497	8.3489	14.2856	13.9339	4.1407	10.9874	7.6652	12.0146	1.6105	11.4307	7.708	3.7547
CIRH1A	1.5835	3.9676	2.5579	1.8691	1.6836	1.5133	2.0537	2.1969	1.7127	2.4105	1.9531	2.9216	2.2523	2.0963	2.3637	1.057	2.5535	1.5661
CISD1	31.3973	13.9833	31.5464	6.7287	27.0282	14.7586	6.7651	0.5135	3.1486	8.3049	3.3681	9.5637	18.1363	24.7608	3.0473	25.0507	2.6613	4.0782
CISD2	20.8707	7.3905	13.7223	42.5139	17.7722	11.8331	20.6919	15.4952	18.8357	17.1289	17.8831	21.255	17.3437	43.8773	17.6494	34.1879	22.9129	15.3431
CISD3	0.2441		0.2352								0.1358
CIT	0.845	0.3334	0.1833	0.5038	0.096	0.5412	0.3024	0.2726	0.0726	0.6267	0.1978	0.4647	0.0115	0.2921	0.2562	1.2493	0.2607	0.2431
CIZ1	0.3989	0.0879	0.7878	0.2747	0.0589	0.2745	0.5696	0.674	0.3209	0.3742	0.2363	1.0127	0.7945	0.3011	0.2416	0.1256	1.7536	0.6324
CKAP2	0.2148	0.3392	0.2158	0.3716	0.0858		0.1034	0.049	0.171	0.547	0.2858	0.121	0.228	0.2522	0.3756	0.0772	0.1926	0.0574
CKAP2L					0.1197
CKAP4	23.638	15.838	11.8732	16.3483	18.3516	8.7668	12.8651	12.1133	15.6172	9.3081	17.6759	14.2785	8.8972	20.8608	13.4701	13.7287	22.2129	13.0397
CKAP5	4.7277	3.8513	3.8049	5.4383	4.7873	4.9642	3.037	3.7978	4.9281	8.2841	4.5687	5.3955	5.6723	3.3979	4.6057	4.2437	3.2209	5.6549
CKB	679.167	471.974	641.292	706.62	421.382	570.954	752.62	550.16	1035.42	779.657	720.995	618.37	603.792	733.518	973.992	728.689	703.85	551.834
CKM	5.6037	0.2477	1.8374	4.801	0.7541	1.4854	13.9759	2.0887	2.285	2.3926	1.3956	1.4018	1.9019	2.2208	2.2177	2.1924	0.5471	1.203
CKMT1A	3.5044	13.6876	4.563	6.8637	8.0631	5.3538	7.0498	5.0569	7.0186	3.3228	3.3378	4.9246	6.5397	10.5887	10.0235	9.7472	5.2991	7.451
CKMT1B	4.4997	14.6579	5.1003	7.9307	8.1797	7.719	7.6912	8.6864	8.1877	4.4235	4.3638	5.5719	9.9065	12.2639	11.6192	10.525	8.2754	10.6955
CKMT2	0.1527	0.955	0.0502	0.1052	1.0945	0.0469		0.2136	0.1712	0.152	0.1244	0.0904	0.1091	0.1761	0.188	0.1186	0.0421	0.1522
CKS1B	1.0649	0.1969	0.8373	1.0104		0.9567	0.427	0.9811	0.8773	1.4735	0.6868	1.3573	1.2006	0.504	0.9713	0.8289	2.6379	1.0247
CKS2			1.2958		1.2659	1.6104						3.5888	1.2394				2.9857	0.1412
CLASP1	1.3678	0.5565	2.6807	1.0935	0.4925	2.2829	0.8168	1.526	0.542	2.1444	1.5295	1.9021	2.7348	1.191	3.8381	0.8051	1.4246	0.7324
CLASP2	1.4608	1.2772	1.0825	1.0441	0.5674	0.768	1.2576	2.9099	2.9081	3.0987	7.2879	4.1612	4.3794	2.5116	4.124	5.2676	1.1649	0.4493
CLASRP		0.0812	0.3003	0.0716	1.2825	0.2234	0.2293	0.227	0.3061	0.3484		0.2924	0.5003		0.2887	0.3363	0.1844	0.2256
CLCC1	0.6869	1.3982	0.7129	1.2893	0.4533	1.1928	0.29	0.8604	0.5634	0.8238	0.4766	1.3101	0.8328	0.2929	0.6755	0.3091		0.9292
CLCN1				0.0943
CLCN3		0.0404	0.033	0.9358		0.0475			0.832			0.035		0.0133	0.1446		0.0535
CLCN5			0.0174							0.0294			0.065
CLCN6						0.016	0.0084										0.0135	0.0179
CLCN7	1.1908	0.2044	2.6738	1.419	0.642	1.8406	0.8386	2.5264	1.4856	2.9002	4.1286	2.342	1.671	1.1322	1.2416	0.8548	0.8444	1.9936
CLDND1				1.8481		0.6448			1.1914			0.5254			1.4141
CLEC11A																0.6906
CLEC16A	0.0261		0.0214				0.0449			0.0432				0.0122				0.0294
CLEC3B																2.012
CLGN	1.5511		1.6311	1.0503	1.0266	0.8101	1.3041	1.1757	1.1516	1.6957	1.1483	1.6827	1.3015	2.0413	1.9461	1.019	0.9844	1.0907
CLIC1	47.0977	57.2081	60.9399	55.1825	44.416	57.9286	54.732	51.131	69.7764	38.597	56.2051	50.6015	56.7095	50.5391	69.014	51.2591	61.5511	67.9168
CLIC4	14.7287	9.895	15.4075	10.4277	11.6578	8.623	9.2318	15.5261	13.876	18.4987	10.8255	12.2539	11.1705	14.8499	15.4523	25.9724	7.7136	10.5809
CLIC5				0.9005								2.3779
CLIC6		0.0522		0.1253								0.3308
CLINT1	5.1493	8.2507	10.7425	7.1326	13.6336	4.0706	4.9071	8.6301	3.6799	4.8455	6.9921	7.1634	7.9208	3.7612	4.5193	8.9244	5.9856	2.7367
CLIP1	0.5926	0.8686	0.6803	7.163	0.7878	2.7464	0.7681	0.7291	0.4296	3.0168	0.6662	6.8917	1.2716	1.5644	0.8235	0.6565	1.5381	0.8725
CLIP2	0.0325	0.0096	0.0165	0.0195	0.0094	0.0171		0.0179	0.0094		0.0201	0.0253	0.0349	0.0201		0.0207	0.1236	0.0274
CLK1	0.1351	0.1544	1.8279	0.0937	0.1043	0.3399		0.1911	0.125	0.0417		2.1816	0.166	1.1102
CLK2	0.7897	0.6516	0.7593	0.8152	0.2102	0.6498	1.8489	0.6726	1.7539	0.4684	0.721	0.2369	1.321	0.8265	1.5009	1.0485	0.6867	0.5535
CLK3	0.4382	0.1145	0.2789	0.0695	0.0357	7.7745	2.3734	0.3134	0.4352	0.5083	8.56	0.5115	0.3218	0.1982	0.404	0.123	2.0353	0.3988
CLK4	0.0772	0.0882	0.0725	0.0535	0.0596			0.1092		0.0238			0.0948	0.0841
CLMN																0.19
CLN3							0.0731		0.1204			0.0994	0.0851		0.1042
CLN5	1.0775	0.1639	0.6741	0.9116	0.9193	0.9569	0.897	1.9638	0.3763	0.375	0.7827	0.6228	1.3866	0.3043	0.2942	0.5528	0.5707	0.4383
CLN6	0.4602		0.3968	0.4074			0.2292	0.4477	0.5427	0.5406	0.3512			0.2679	0.623	0.3193		0.2052
CLNS1A	76.9618	44.6632	65.0837	23.686	71.0626	60.0743	41.3875	76.0134	62.6008	64.1496	86.7111	45.1008	51.2378	78.8581	47.4195	82.7844	57.8194	56.3532
CLP1	0.507	0.5991	1.0227	0.0958	0.6935	1.0606		0.9956	0.4111	1.5719	0.1194	0.9871	0.4978	0.4472	0.2349	0.2058	1.968	0.7615
CLPB	3.4719	3.4691	4.101	3.6374	4.1453	3.0813	0.7823	3.3071	2.5405	4.7449	5.5301	3.6077	3.7841	3.1343	4.7164	29.6428	4.6865	3.5729
CLPP	2.3433	3.5951	3.6678	3.5089	4.1105	2.8223	3.3308	2.1755	5.8928	4.2629	3.1683	3.1733	3.9551	3.741	3.3254	6.0814	2.4977	2.387
CLPS														0.9099
CLPTM1	0.4705	0.6499	1.0239	0.1453	1.8057	1.4739	1.3547	1.4267	1.2927	1.3549	1.0277	0.6021	1.113	0.3787	1.0086	1.2216	1.0888	1.0373
CLPTM1L	1.2304	1.3524	0.9957	7.0612	1.7983	0.0671	0.3381	0.8025	0.5024	1.2921	0.7785	1.0328	0.7685	0.1622	0.4575	0.6587	0.7413	0.0134
CLPX	4.5225	3.4007	4.3511	3.686	1.8004	3.8255	4.3073	5.8278	2.703	4.8166	5.171	3.1048	3.598	3.8501	5.8989	2.5016	2.1514	3.4929
CLSPN	0.0581	0.015	0.1115	0.3046		0.1439		0.1004	0.282	0.2806	0.0312	0.17	0.1745	0.1162	0.101	0.0518	0.4393	0.4653
CLSTN1				0.1038				0.1274		0.1841
CLTA	11.0029	29.9335	29.0524	14.1582	10.0782	7.1775	30.9125	18.3282	33.6835	12.4877	19.6638	12.8363	21.2927	17.3007	34.6041	9.7849	33.0286	17.9685
CLTB		4.6012	4.4592	8.2644	0.6806	13.1084	4.792	3.7454	1.0268	4.7106	0.156	5.366	5.809	5.162	1.204	0.9408	0.0964	5.017
CLTC	23.9067	23.4956	20.7369	18.9757	24.1131	24.7781	17.7148	20.701	36.5199	30.5185	20.1878	21.5811	19.4409	28.4092	32.109	33.7918	17.5792	23.7682
CLTCL1	3.8544	4.4275	3.1595	3.1259	3.9752	2.6966	1.9337	2.3493	6.5376	2.6216	2.3233	2.5297	2.442	2.8793	2.7017	5.1609	2.6691	2.1903
CLU																15.474
CLUH	4.2446	3.2129	5.5779	4.8487	4.2738	3.9186	4.6867	4.9491	6.2446	5.1806	4.3764	8.2605	6.6508	4.3457	7.141	4.0099	4.6958	4.0955
CLVS2							0.0163		0.0232
CLYBL	0.6649	0.4413	0.2793		0.1276	0.5742		0.0606	0.4831	0.5064	0.2516	0.7179	0.065	0.3352	0.7181	10.643	0.0837	0.0731
CMA1																2.6062
CMAS	2.5838	7.9752	3.6221	3.103	4.4065	1.7567	2.1454	2.1884	2.9713	3.04	3.1446	3.4084	2.0014	2.7525	3.3039	2.6944	1.5203	2.3059
CMBL	0.582	1.4877	1.3559	2.3443	0.9108	0.7452	0.4683	0.518	1.1344	0.8811	0.8465	1.1822	0.5719	0.7817		2.3504	1.4856	0.5643
CMC1			0.2306	0.9085		2.0641											2.992
CMC2			3.4103	0.9676		2.5385	2.1774	5.6646	1.2214		2.4262	3.1095					2.3487	2.5439
CMC4	2.8537	2.4186	2.2542		2.5093				4.354		2.241	2.1371	5.8648	1.7659	2.655	3.5407	2.4254
CMIP			0.0654				1.3297		0.0886
CMPK1	13.3507	12.284	16.8205	20.9704	9.7253	11.6903	12.9353	18.3102	31.2843	11.4518	12.7534	22.2978	19.1507	18.324	32.355	21.2844	12.2732	15.9128
CMSS1	1.7396	7.7928	6.4522	1.1544	4.5466	1.939	2.0466	5.6442		6.7006	4.5944	5.4094	1.7828	5.3716		0.3782	1.01	3.7714
CMTM1										0.418
CMTM6										0.5875
CMYA5		0.0153									0.0129
CNBP	7.6402	7.9377	11.2916	5.7518	8.2621	4.4228	10.7366	18.7581	11.5586	4.061	8.7887	11.0452	14.1667	5.1917	8.555	7.0603	8.5161	6.9458
CNDP2	8.7624	5.3599	7.2858	7.271	5.013	7.1112	6.0171	10.57	10.8542	11.6424	5.7519	12.4376	5.5193	9.3353	7.9349	33.6029	8.7775	7.5544
CNEP1R1												0.0792
CNIH										0.1543
CNIH4	4.1857		3.3937	15.0956	0.289	1.9724	1.6496	2.5227	7.0003	5.6967	1.8206	6.9444	2.7704	8.802	7.8764	8.4443	2.5166	0.7304
CNKSR3														0.04
CNN1																1.4187
CNN2	0.4913	4.9132	6.7636	3.8878	2.697	20.4228	18.8665	1.3583	1.3469	0.7402	1.7463	0.3506	20.7012	6.5062	1.6088	2.7787		2.2624
CNN3	4.9437	7.1142	8.442	8.4389	9.7964	8.3399	13.9229	6.0658	8.1753	7.9945	7.3739	7.2679	11.1041	8.3981	11.2762	7.3137	7.258	6.8225
CNNM1				0.6515
CNNM2	0.0403	0.1938	0.0691						0.0445	0.0279					0.0322		0.061
CNNM3	0.8912	2.8947	0.8478	0.5351	0.5288	0.7862	0.1399	0.2017	1.9423	1.66	0.4578	0.7521	0.2043	1.1072	1.8138	0.6318	0.2781	0.2126
CNNM4	0.1711		0.026						0.0593	0.0166		0.068	1.0919	0.0666	0.0768
CNOT1	2.4099	2.8644	3.6542	2.852	3.2184	3.1411	1.3423	3.3916	3.6949	4.3383	2.2515	2.5576	5.7385	2.0653	1.9888	1.4645	2.2626	4.9597
CNOT10	0.8962	0.8605	0.7734	1.2048	0.8987	1.054	0.748	0.6607	0.7552	1.1214	1.1508	1.0054	0.3406	0.6386	0.6745	1.0024	0.6334	0.9094
CNOT11	1.4093	2.1723	1.1075	0.2893	3.5473	1.5352	0.9017	1.2272	0.7517	1.086	0.8566	1.148	1.0817	0.9971	0.6725	0.846	1.323	1.5372
CNOT2	0.7807	2.0554	0.1488	0.5768	1.3919	0.917	0.2744	0.6123	0.3276	0.113	0.6333	0.5561	0.7792	0.3306	0.342		0.175	0.7067
CNOT3	2.6601	1.2477	3.306	3.5562	0.7006	0.7031	0.8135	3.882	6.8945	2.0256	3.116	4.2831	3.9086	3.9393	3.4626	2.8998	1.9324	0.8029
CNOT4	0.0866	0.1178	0.2574	0.2902	0.5156	0.7782	0.1524	0.346	0.118	0.358	0.1256	0.3828	0.1704	0.355	0.2834	0.2106	0.1888	0.5156
CNOT6	0.1949	0.3074	0.4996	0.3681	0.1242	0.1822	0.1917	0.48	0.5224	0.493	0.2008	0.8005	0.2625	0.3914	0.2368		0.0719	0.2133
CNOT6L	0.383	0.2784	0.4363	0.51	0.0613	0.2545	0.1011	0.6287	0.7346	0.6873	0.3232	0.7786	0.3587	0.5977	0.43		0.0698	0.2263
CNOT7	2.7778	0.8706	1.3376	1.2158	1.4465	0.8749	1.1254	2.9749		1.3434	2.3171	1.7556	0.5318	2.7579	0.2285	1.4114	0.6404	0.8306
CNOT8	2.3392	3.4444	0.3403	2.0171	6.2212	1.263	1.5814		0.3213	1.8389	1.8978	2.5324		1.6308			0.2562	1.7943
CNP	4.3867	3.2528	6.9993	5.9212	6.0912	5.9615	3.1373	6.6583	4.2059	11.0571	3.9478	7.1056	7.3483	3.0001	5.569	5.0267	4.9586	6.1599
CNPY2	10.9012	20.1461	25.5464	13.8916	12.1991	13.4494	18.7254	12.4034	17.4994	24.6173	7.5701	17.2189	12.4563	19.2559	11.4735	15.4978	16.2223	14.3772
CNPY3	1.554	2.0446	1.7331	0.2488		0.2745	0.1647	2.4442	1.4711	1.9425	0.5247	3.0811	1.3652	1.1615	0.2687	1.1684	0.5655	0.7937
CNPY4	0.9401	0.6403	0.2236	0.8804	0.4558	0.1407	0.8816	1.0328	1.1697	0.1687	0.8163	1.247	5.7721	1.4123	1.059	1.198	0.8403	0.71
CNTFR				0.7358		0.0742
CNTN1				0.0371		0.1326	0.0738		0.0878						0.0824		0.0526	0.0075
CNTNAP1		0.015		0.1212	0.0102	0.025			0.0088	0.0164
CNTNAP2														0.1298
CNTROB									0.0251		0.0141	0.104			0.0037
COA1	65.2831		0.4956	0.2683		0.2493	0.5361	0.322	0.4501	66.9918	24.5434	0.557	1.9092	46.5948			1.7178
COA3	7.1532	10.9505	10.746	4.0549	6.2166	2.6028	10.1705	5.5422	5.5195	1.6514	1.2804	5.7627	12.0938			7.9085	12.7278	8.2957
COA4	8.4604	5.5617	13.1598	11.5654	4.787	8.6266	9.7149	7.6776	11.1	8.0589	12.0998	9.4392	7.0935	18.3437	15.3444	6.2884	15.5811	7.821
COA5						0.3839		0.5564									0.2714
COA6	24.6108	34.0073	21.7356	6.7532	27.3634	33.1123	15.7761	5.6715	20.9702	34.3339	34.2848	29.7996	30.4404	16.4887	20.3244	3.5876	17.7725	30.532
COASY	6.6921	2.3707	7.7628	3.8725	3.2373	5.2143	1.7323	7.2802	4.8548	5.0108	6.4161	4.8073	8.5805	1.7877	5.3135	6.1726	1.8134	2.851
COBLL1	0.2225	0.0757	0.1625			0.1128		0.1274	0.0586	0.1363	0.0601	0.0085		0.1463
COCH			0.0658	0.1074								0.1551
COG1	1.7556	1.3803	1.3425	0.4196	0.251	0.6167	0.3537	1.4231	0.8261	0.9499	1.4869	0.9893	0.8287	1.5216	1.7278	0.5682	0.2579	0.7958
COG2	0.5337	1.0142	1.0303	0.7351	1.1098	0.5389	0.2774	0.6092	0.4917	0.6984	0.3232	1.385	0.7038	0.4343	0.499	0.0982	0.4868	0.494
COG3	0.0532	0.8179	0.6437	1.5367	0.3321	0.1745	0.6227	0.2639	0.221	0.2986	0.565	0.5019	0.1582	1.1731	1.5292	0.0455	0.9603	0.6054
COG4	0.349	0.4684	1.166	1.02	0.2578	0.9626	0.4164	0.8101	0.4119	1.111	1.8082	0.9109	0.3824	0.0783	0.2414	0.0392	0.1384	1.7206
COG5	1.6837	0.5708	1.2082	0.5709	0.3584	0.4672	0.706	1.0369	0.053	0.1633	0.9113	0.6359	1.2624	0.0799	0.0396	0.0405	2.3128	0.0775
COG6	0.5155	1.0052	3.4792	1.5979	0.6217	1.8525	0.627	2.0104	2.3582	4.0908	1.7283	3.7111	1.4032	1.3654	2.161	1.7076	0.1383	1.2415
COG7	0.6871	0.1869	0.6183	0.927	0.8544	0.9135	0.3778	1.2417	0.5667	1.3243	0.278	0.8508	0.4249	0.4891	0.2281	0.2288	0.5426	1.1114
COG8		0.1293	0.5612	0.207	0.5535	0.5797	0.2671	0.5749	0.4228	0.5796	0.3632	0.8566	0.3971	0.1744	0.5241	0.269	0.1068	0.2853
COIL	4.523	1.9868	4.6998	5.6068	1.7241	0.5454	1.4471	3.3536	2.8564	1.0564	4.5747	1.5335	2.2806	1.9796	2.7416	0.883	0.6526	1.6819
COL12A1																1.5555
COL14A1		0.0082				0.0322										37.8029
COL15A1					0.124		0.018									1.5966
COL18A1				0.016						0.0451						11.8155
COL1A1						0.2927	0.0037				0.601					1.6924		0.6734
COL1A2						0.8234					0.864					1.1019		0.7232
COL27A1								0.0475		0.0772
COL28A1				0.0089					0.0317	0.0268		0.0272			0.0311
COL4A1																0.2634
COL4A2	0.0225		0.1091				0.0898	0.0176		0.0364	0.0448					1.0126	0.0288	0.0335
COL4A3																0.0721
COL4A3BP	0.4703	0.325	0.1654	0.412	0.1418	0.4853	0.73	0.3782	0.7981	0.3493	0.3953	0.5587	0.2881	0.3885	0.9135	0.841	0.3301	0.4934
COL6A1	0.2557	0.1462	0.4125	0.5254	0.3035	1.0428	0.2925	0.5485	0.2761	0.2847	0.9715	0.3268	0.2471	0.2418	0.2005	3.9459	0.1157	1.0652
COL6A2			0.0032			0.3778					0.6058					2.9264		0.8456
COL6A3						0.5875					0.794		0.0132			8.7911		0.8269
COLEC10										1.185
COLEC12			0.0991	0.03		0.3042	0.2844	0.068		0.621	0.3582	0.1122				0.3508	0.2008	0.3138
COLGALT1	2.795	2.5306	1.97	2.6964	4.379	2.3334	2.4473	3.3833	2.0639	2.3618	2.2596	3.1875	1.0676	1.9492	1.9242	1.7486	3.367	3.0226
COLGALT2													3.3879
COMMD1	0.2768						0.6139						0.7452				0.5586
COMMD10	0.966	0.6704		0.6757	0.9701	0.984			1.0671	0.9447	0.7182			0.9019	1.1076	1.7154		0.4545
COMMD2	0.6604	2.7441	1.1999	1.5372	0.1728	0.8142	0.462	0.5105	1.9162	0.752	0.403	0.3598	0.4731	0.6563	1.5309	0.6165	0.8036
COMMD3	0.2826	0.9202	1.5014	0.7712	0.769	1.2857	0.9263	1.325	0.6083	1.9809	1.0432	1.6639	1.8072	1.7078	1.6117	1.303	1.3768	1.1805
COMMD3-BMI1	0.2005	0.3893	0.2913	0.4446	0.3253	0.7429	0.2065	0.5412	0.2938	0.2372	0.4902	0.2054	0.7029	0.3982	0.6819	0.5513	0.5825	0.7081
COMMD4					0.4626	0.2081				0.2455		0.1522	0.0618	0.064	0.0622	0.6433	0.1381
COMMD5	1.0681	0.249	0.4391	0.3331	0.8856	0.9081	0.2661	0.8766	0.8993	1.5866	1.6004	0.683	0.6502	1.334	0.643	1.4983	0.3925	1.2296
COMMD6		0.1926	3.5462	1.6312	1.873	2.0476		3.0738	1.2306	3.3056	2.5728	2.1726	1.2486	0.8764	1.1326			2.656
COMMD7	0.24		0.2122	0.1136						0.0842		0.2682	0.162	0.3262	0.2168	0.3034	0.1146
COMMD8	3.0108	0.752		2.3595	1.1478	1.5358	2.0838	2.9168			2.6897	8.4324		0.6527	4.8882	3.1262	1.9036	2.402
COMMD9	4.2777	3.9384	6.8081	6.887	4.7314	3.6779	2.115	3.8169	4.6859	8.485	1.0639	4.6585	5.4476	5.2973	4.5508	3.6912	6.5039	3.6953
COMT	2.9359	1.5697	3.5858	11.4586	1.7838	4.1134	0.7215	6.1284	3.1475	7.4575	3.4513	16.1937	2.1135	4.4044	12.5537	5.8372	1.3423	2.3322
COMTD1	0.788	1.9198	0.6628	1.03	0.8162	0.5935	0.7316	0.5963	0.487	0.5234	0.7374	0.7904	0.8711	0.9864	1.7509	0.2909	0.4826	0.2596
COPA	9.4926	9.5334	10.1562	9.9042	13.0484	9.4674	9.6268	10.1806	8.5092	8.0618	12.4574	11.811	9.6438	6.4358	13.284	9.9756	12.149	12.3682
COPB1	6.6072	8.3757	7.6403	4.4918	8.2401	7.0039	13.2445	9.8368	11.2945	7.0728	7.9837	7.8553	8.085	7.5312	13.5179	7.921	7.4385	7.1596
COPB2	4.2178	5.4734	4.134	4.2059	5.0768	5.7615	3.912	4.4073	7.3212	4.8876	3.8918	5.0444	4.5824	3.5897	6.8127	2.9878	7.804	4.3685
COPE	2.5496	8.2202	2.611	3.6975	4.8237	4.1751	2.7324	4.4241	5.8034	3.5538	6.9687	6.762	3.1267	3.3569	5.8619	6.4941	6.7119	5.2292
COPG1	6.4755	5.672	4.9886	5.4394	2.0437	5.9018	2.3376	3.7647	4.0915	13.3732	4.0946	4.9808	4.6358	2.6264	3.8191	4.2618	4.754	5.683
COPG2	2.1998	2.0699	1.8063	6.2076	2.1326	6.713	1.0063	1.6384	2.7267	6.5648	1.3826	2.326	10.8735	1.621	2.1286	2.043	0.9614	0.6751
COPS2	5.6556	8.8598	3.6332	20.1972	8.2886	6.003	4.988	5.905	8.9706	5.9416	6.6622	9.262	6.8564	9.045	8.9232	4.0586	5.039	8.5202
COPS3	2.4882	5.7683	24.6932	26.6866	8.0203	39.5982	3.5732	5.9158	5.7875	23.9017	2.4623	23.3524	2.2453	32.4125	8.9174	4.4662	4.1303	22.1556
COPS4	4.2967	9.6323	8.9415	6.8148	17.6228	6.0755	2.074	5.656	3.1462	6.6441	6.0249	11.3721	9.1466	4.6766	1.284	6.7696	8.7415	2.883
COPS5	6.5887	5.3673	6.8712	12.8888	6.4182	4.2175	4.5876	2.9457	10.8656	9.5159	3.7209	3.1682	6.1285	3.8187	14.0048	0.2359	5.4922	4.3872
COPS6	6.0146	9.9894	6.308	7.1494	7.6863	6.3932	5.8767	3.2084	4.9781	4.9723	5.922	10.903	6.0741	6.9425	5.6093	5.5727	5.7792	5.1266
COPS7A	3.2188	4.1457	0.8855	2.209	4.5899	0.3047	2.3257	3.4534	4.3242	0.8195	2.9595	2.6355	4.1663	2.802	3.7242	2.7956	1.3693	2.0892
COPS7B	3.4238	5.6966	6.6716	0.7166	1.7698	7.2043	4.321	3.1367	0.6377	4.8837	2.778	3.1638	4.4093	2.9596	0.4165	1.8736	3.9529	6.0101
COPS8	15.9872	13.3801	50.247	43.4193	16.9757	16.2251	35.3192	25.2595	40.2825	34.1585	32.6132	41.3045	58.3751	37.524	33.9633	60.405	69.8623	53.0758
COPZ1	20.7258	23.3964	15.3821	21.4418	100.029	15.4454	17.7297	18.1531	13.7087	39.3114	21.5817	32.3972	14.4294	13.5218	3.0004	7.0113	25.2205	26.0273
COQ10A				0.2102												0.2516
COQ3	0.3289		0.8892	0.0887	0.219		0.4102	0.3795	0.3528		0.3508	0.3205	0.0582	0.3215	0.1684	0.7507	0.2096	0.0778
COQ4		0.434			1.285				0.2113						0.0757
COQ5	11.5668	0.5931	1.4243	1.8747	1.0061	1.0311	1.8584	6.3423	0.8817	0.7117	0.9851	1.6921	4.5994	1.1253	1.1292	0.8985	0.7604	1.8538
COQ6	1.1794	0.5052	2.3715	2.8205	0.5122	2.0636	3.8003	2.0074	2.8383	1.6994	1.6354	2.6417	1.1679	1.5638	1.5822	0.9896	4.6417	1.8943
COQ7		0.8933		1.0404	0.9655	0.5057	0.6702	2.0002		0.2167		0.1099		1.7407			0.483
COQ9	0.711	0.5175	1.3686	1.2292	0.186	1.4689	1.5084	1.2486	1.7109	2.1396	1.4373	1.5153	1.3337	1.1826	1.369	2.0548	0.5503	1.6151
CORO1A	0.3098	0.1314	0.2407	0.4601			0.3829	0.2097	0.3316	0.215	0.2124	0.3912	0.2593	0.4899	0.2491	0.5836	0.6768
CORO1B	2.3814	4.1118	1.2179	0.6272	0.7733	2.2808	2.1448	2.9609	3.0499	2.521	2.5849	4.9443	1.325	1.3444	3.1905	2.517	2.5332	2.8515
CORO1C	5.2393	4.4524	9.3074	6.9792	4.9755	8.8905	7.0147	6.6757	12.1643	2.4969	8.9738	11.6539	10.5244	6.9934	11.1142	11.7502	8.9773	9.2158
CORO6	0.4307		0.6721	0.3828	0.3332		0.1611	0.7964	0.1003	0.2332	0.1571				0.3958	1.7389	0.1611
CORO7	1.8563	1.2591	1.3562	1.2867	0.3805	3.5396	1.2113	1.1543	0.4969	1.9461	0.7927	2.0397	2.2329	1.5718	1.3989	2.6844	1.6927	1.9482
CORO7-PAM16	0.8591	1.1621	0.9686	0.5409	0.5751	1.6173	0.7534	0.6172	0.474	1.5047	0.4264	1.5304	1.3887	0.7775	0.7471	1.2201	1.0672	1.211
COTL1	3.2469	0.4868	0.2508	2.2769	6.6879	1.744	0.7403	0.9912	1.142	1.1958	1.3468	5.1732	2.4832	2.2451	1.563	0.9204	1.4168	1.3589
COX1																	0.3748
COX10				0.2997					0.429
COX11		0.6235	0.979	0.4996	0.6323	1.0528	1.5876	1.464	1.004	1.2508	1.091	0.6919	0.1082	0.2821	1.0781	0.6982	0.5946	1.2385
COX15	1.1492	0.8194	0.8594	1.1096	0.5268	1.0725	1.0201	0.9751	0.6382	1.531	0.5138	1.8523	0.4887	1.3361	0.9157	0.8526	1.1708	0.5148
COX16	0.7542	0.4392		0.4788	2.3778	0.1614	0.2355	0.2789	1.1183	0.3589	0.5459			0.9794	0.8197		0.4899
COX17	4.2752		1.4149	1.9071	1.9811	1.2368	3.135	5.2328	3.2009	1.9258	4.2148	1.7441	1.6861	5.8921	1.5723	6.7958	1.0668	4.8919
COX18	0.0815	0.1948	0.0744	0.1124		0.6149		0.0852	0.2269					0.0684	0.1695			1.6062
COX19	6.0546	0.7449	4.4281	2.8001	3.1039	2.4466	2.8555	1.3051	3.0572	2.6007	3.73	5.3446	4.6611	8.0095	2.8554	1.0246	1.216	2.3496
COX2	64.7645	83.0129	72.8394	79.9228	100.3	94.3377	92.753	94.3903	133.145	77.3453	92.1217	106.832	84.2255	114.482	122.947	150.682	81.8207	91.0867
COX20	17.4861	0.7936	1.6516	34.8096	0.6389	43.5095	1.8178	44.5151	2.9528	1.1463	2.3441		30.9813	3.0841	1.2183	5.7465	0.2532
COX4I1	28.812	29.4551	52.6529	60.0141	38.4979	34.3861	48.1953	24.3387	51.7324	37.7917	40.6362	67.7461	52.7093	38.8361	48.2872	72.7295	65.8734	28.2813
COX5A	1.4501	3.3935	1.6025	3.9603	3.4155	7.6819	2.861	4.2451	3.9894	1.6706	2.1413	4.3303	4.4853	3.1386	2.759	1.084	9.9681	2.5429
COX5B	44.9377	42.4959	68.9541	33.8999	66.9201	112.61	53.3215	93.0568	63.2562	52.5399	78.8304	83.3468	88.0688	50.6743	40.1633	56.0367	50.1826	58.3527
COX6A1			1.1333						0.9099							10.0582
COX6B1	11.9855	4.0797	17.3818	8.9108	13.1045	27.1712	9.7989	16.0455	16.0288	29.8057	24.2617	14.2685	17.0687	12.8398	22.9552	3.6015	14.1655	30.6719
COX6C	1.1839	4.7137	13.8994	12.0014	6.5407	16.6654	7.2014	7.3587	9.5196	1.6978	3.7065	2.4412	2.0132	8.97	7.0322	8.1749	19.0686	0.3632
COX7A2					3.3794	5.9134			3.2416		6.6839	0.5798	5.4569	12.8589	4.0358	22.5695
COX7A2L	0.9861	0.7016	2.7398	2.0322	4.3915	4.1488		3.7628	0.2767	2.4575	3.0129	3.0005	2.5327	3.4295	0.6266	4.4483	2.7362	3.118
COX7C		8.3817	8.9387	9.7052	18.4779	11.6242	10.2635	13.6463	1.9564	10.5851	7.944	10.7923	10.021				9.9525	13.5308
CP																2.5023
CPA3																0.6065
CPD	0.7496	0.6973	0.6963	0.5968	0.6847	0.836	0.5837	0.9859	0.7627	1.2158	0.5588	1.2846	0.3656	2.0548	0.7522	0.6551	0.4819	1.0865
CPE		0.084	0.0771		0.0465		0.0398				0.0187	0.0627		0.0283	0.0341
CPEB1				0.0369
CPEB2			0.0166
CPEB4			0.0126														0.0057	0.007
CPLX1		0.3636	1.7133	1.5891	0.4669	0.4738	0.3389	0.3366	0.6379	0.6408	0.9849	1.7918		0.2206	0.434	2.0581		1.4874
CPM																1.2918
CPN2																0.1716
CPNE1	4.6356	3.1329	9.3639	9.3222	7.3701	8.9429	3.05	12.2874	12.0828	8.7874	8.308	6.5842	9.0445	10.35	9.9578	14.4344	4.7666	7.6188
CPNE2	1.1591	0.5987	1.4415	1.4924	1.1788	0.7183	1.4847	1.0852	1.3737	0.9282	1.0695	0.9513	0.7862	2.2691	1.4061	1.2736	1.0282	0.9005
CPNE3	17.1864	10.7798	15.4647	17.3257	21.8664	18.7798	15.0224	15.7195	14.4265	18.9662	15.9413	18.0539	13.7251	16.2947	18.5613	15.9695	14.4029	17.3328
CPNE4	1.0818	0.5588	1.2138	1.0328	1.1002	0.5951	1.3433	1.0129	1.2821	0.8663	0.9426	0.8879	0.7338	1.441	1.2699	1.1887	0.9596	0.8404
CPNE5	1.0469	0.5408	1.1746	0.9995	1.0647	0.5759	1.3	0.9802	1.2407	0.8383	0.9122	0.8592	0.7101	1.3945	1.2289	1.1504	0.9287	0.8133
CPNE6	0.9835	0.508	1.1034	0.9389	1.0002	0.541	1.2212	0.9208	1.1655	0.7875	0.8569	0.8072	0.667	1.31	1.1544	1.0806	0.8724	0.764
CPNE7	2.0464	1.0571	2.296	1.9537	2.0812	1.1257	2.541	1.916	2.4252	1.6387	1.7831	1.6795	1.388	2.7259	2.402	2.2486	1.8152	1.5898
CPNE8	1.2291	0.5588	1.7478	1.2103	1.1002	0.5951	1.347	1.0687	1.5697	1.3503	1.2151	0.8991	0.8634	1.7308	1.2898	1.3103	0.9664	0.8488
CPNE9	1.0818	0.5588	1.2138	1.0328	1.1002	0.5951	1.3433	1.0129	1.2821	0.8663	0.9426	0.8879	0.7338	1.441	1.2699	1.1887	0.9596	0.8404
CPOX	13.2074	10.0842	9.9326	8.8623	14.2617	14.7127	16.7151	11.7581	15.5217	20.3389	9.449	13.8546	15.6505	13.6112	14.6369	12.9441	13.5074	12.3666
CPPED1	0.3123	0.2849	0.506		0.4363	0.729	0.097			0.2972	0.325	0.3779	0.3932	0.1239			0.8642
CPQ																1.0139
CPS1	0.4689	0.4335	0.6674	0.5803	0.3773	0.4095	0.1307	0.2205	0.1055	0.2814	0.3434	0.6479	0.5492	0.3581	0.2129	0.0363	0.5466	0.3194
CPSF1	1.2762	0.6062	1.6469	1.5344	1.3429	1.3624	1.0331	8.5281	1.6896	1.5429	0.9837	2.8682	1.1279	15.1851	2.4721	6.413	1.4402	1.5372
CPSF2	3.4929	6.6125	4.6759	6.1058	7.0508	2.9282	1.5601	3	2.2971	5.0992	2.0685	7.4388	3.2424	2.5616	1.302	1.2809	3.0809	2.935
CPSF3	3.5451	2.9361	3.4725	5.2736	3.4517	3.0834	3.006	2.5648	2.8792	3.7562	3.1119	3.8526	3.197	2.2404	4.0303	2.6367	3.4762	2.8591
CPSF3L	0.1693	0.1832	0.2729	0.2436	0.2296	0.1898	0.0479	0.1618	0.1436	0.1563		0.4657	0.8137	0.1823	0.1461	0.222	0.1851	0.0839
CPSF4	1.1394	2.3865	1.8791	4.1593	0.5771	4.5678	1.2114	4.5272	4.8928	3.8779	2.4812	7.0195	3.2276	1.8863	5.2184	1.894	1.4989	2.3854
CPSF4L												0.1005
CPSF6	8.0585	11.6345	8.3314	7.3084	12.7556	13.6126	15.3848	16.135	8.9903	15.3521	17.8431	12.6623	11.8906	10.0638	7.1938	7.2529	12.527	14.2662
CPSF7	19.0509	2.4025	6.067	25.1473	9.478	25.1957	2.3043	6.5834	3.9526	24.2571	15.747	4.2555	5.0469	11.9655	4.0974	5.9605	2.2153	20.6632
CPT1A	0.2406	0.4339	0.5688	0.4692	0.4144	0.0528	0.3891	0.2445	0.5597	0.1676	0.286	0.3543	0.3575	0.46	0.5638	2.359	0.1744	2.0155
CPT1B										0.0202						0.0545
CPT2	1.7824	1.8497	1.8431	2.0025	1.8903	2.7628	1.4083	1.6474	2.5153	1.8101	2.8079	2.7392	1.8101	2.0123	3.2493	6.3261	1.9795	1.9214
CPVL	4.0909	6.031	4.653	6.0642	7.4315	3.7303	6.074	3.2971	5.7994	3.0308	4.826	4.6671	2.9309	5.0836	5.7848	9.0479	4.0702	4.7555
CPZ								0.2207
CRABP2	5.1237	1.2154	4.7051	7.6955	2.099	13.129	6.307	1.0901	5.7257	3.6663	3.5805	5.1694	3.3893	6.1459	4.2709	6.6363	4.8068	2.9347
CRADD	5.4108		8.9451	4.5646	1.3514	4.569	1.4156	4.7807	2.8257	8.2596	9.7512	5.57	4.5977		5.0024			3.3405
CRAMP1L		0.0196														0.0418	0.0088
CRAT	0.2333	0.5661	0.6471	1.423		0.9761	0.4558	0.6459	1.209	0.849	0.0687	1.1842	1.1027	0.1516	0.128	6.8882	0.126	4.0554
CRBN	0.32		0.3918	0.0342	0.1446	0.2502	0.1858	0.2128	0.1672	0.1008	0.124	0.0752	0.1614	0.3562	0.6048
CRCP	0.2573		13.2533	0.1839		0.0425						0.447		0.2935	2.683
CREB1	1.42	1.6256	0.7394	0.9676	2.4245	2.3027	0.9572	1.7628	3.4876	2.1366	5.5792	2.8364		3.0425	3.2961	1.5552	3.2437	3.5135
CREB5																	0.0788
CREBBP	0.424	0.1566	0.664	0.2545	0.2354	0.3151	0.2303	0.1633	0.1424	0.6072	0.701	0.3919	0.4502	0.4753	0.1152	0.7203	0.1003	0.1778
CREBZF	0.0429
CREG1	0.2329		3.0693	0.5906	0.2252	1.2942			1.467	0.4714	4.4236	4.3459	3.5547	0.2439	5.7164	0.1279		2.5716
CRELD1								0.1137	0.1654	0.1548			0.2926	0.1928
CRELD2	0.4384		0.1976	0.3702		1.0331	0.1614	0.1507		0.4614		0.3324			0.4998		0.1588	0.1086
CREM			3.4127							2.0589		6.0418
CRIP2																1.1626
CRIPT	7.6782	1.7396	5.7632		3.6714		1.9534	6.7353		6.4461	6.5301	7.0122	5.8133	11.2595		2.744	3.2987	6.4607
CRK	1.0636	2.3925	1.1206	1.5072	1.4165	1.1895	2.0475	1.5728	1.7313	4.2571	0.5923	2.3991	4.1467	1.901	5.2692	0.1311	0.6114	0.9254
CRKL	29.5485	15.217	16.8039	17.0891	10.3895	20.8172	14.7912	35.0949	17.4835	21.939	26.4772	23.8476	12.1292	17.4788	8.1371	27.1536	11.8367	23.3491
CRLF3	1.0102	0.1156		1.2242	0.7826	1.572	1.2026	1.5034	1.286	0.1407	0.8064	0.8991	0.817	0.7718	1.0432	0.9494	1.3966	1.1438
CRMP1		0.0446	0.1322	0.1174	0.0999	0.2037	0.0514		0.2606	0.2003	0.0925	0.0134	0.1646	0.0381	0.2788	0.1834	0.0654	0.176
CRNKL1	5.1501	2.3098	3.1986	2.072	2.9321	3.2767	1.73	3.6099	2.4132	4.362	2.5385	5.2636	2.1628	4.5073	1.5073	1.2952	1.6488	1.6842
CROCC	0.0858		0.0326	0.0151			0.0139		0.1031			0.06		0.0293	0.0072
CROT		0.1547	0.0328	0.5848		0.3717	0.1114	0.1646	0.1879	0.0684		0.1318		0.7263	0.1272	0.1182	0.183	0.3554
CRTAP	2.1845	1.6222	1.2833	2.6902	0.7815	0.9449	0.689	0.7988	1.9963	2.874	1.3004	5.2464	2.6006	2.6005	1.4841	1.015	1.1401	1.119
CRTC1				0.1734			0.1394	0.2666	0.2008	1.6292	0.1288	0.2372	0.5882		0.3012		0.4998	0.1946
CRTC2	0.1927	0.2888	0.7252	0.2951	0.4219	0.5215	1.0418	0.6698	0.3205	0.5253	0.9236	0.094	0.1641	0.2626	0.1322	0.1051	0.2995	1.3825
CRTC3				0.07		0.0778		0.062					0.0484		0.057
CRYAB						0.1206										3.9166
CRYBG3	0.0506	0.037	0.0624	0.0098		0.0154	0.0153	0.062	0.107	0.0477	0.1632	0.0814	0.0675		0.092	0.2499	0.0039	0.005
CRYGD	0.171		0.1924	0.338		0.0831			0.3587	0.1242			0.0804	0.1054	0.2997		0.1327
CRYL1																7.9734
CRYM							0.0533									0.3381	0.0454	0.0856
CRYZ	7.2515	5.8344	7.8628	5.0831	5.388	10.2298	7.5543	5.9349	4.0905	6.0897	6.3627	6.0024	9.9695	3.2853	4.1791	24.2979	3.6956	5.0435
CRYZL1	0.982	0.6041	0.5555	2.4737	1.4565	1.8315	0.4323	0.5725	2.9478	0.5814	0.7656	2.5843	1.131	0.7139	3.3981	0.8891	0.869	0.5146
CS	22.8252	31.6974	23.254	32.9428	30.8941	48.136	28.6589	34.1495	34.6	15.9266	23.9758	17.2002	22.3996	14.5471	33.6068	21.4758	43.4685	32.6235
CSAD										0.157
CSDE1	5.5265	5.1985	8.1303	6.3277	16.6607	6.784	3.6706	4.6433	3.3022	7.0338	5.0933	5.293	5.5679	5.1388	2.8328	3.5974	4.4582	6.1091
CSE1L	20.6731	29.2931	25.792	32.3167	41.13	32.9369	35.1145	16.9827	27.2428	20.0337	27.2814	29.3136	28.473	30.4533	34.1083	20.4496	31.5277	25.1954
CSF1R			0.0469	0.0784	0.1313					0.0667			0.0619				0.066
CSK	3.2708	6.0127	3.1933	2.2762	5.3447	4.1229	4.0191	2.3977	3.0589	4.799	4.9063	3.5964	2.6973	1.7488	1.8784	1.3943	4.1476	4.2327
CSMD3				0.0078
CSNK1A1	1.5563	3.2666	3.3286	5.2866	2.4815	1.856	1.3114	3.8032	2.0899	3.6252	3.747	5.3639	2.5206	2.6109	5.2739	2.3836	0.857	2.6923
CSNK1A1L	0.0661	0.1234	0.2344	0.6089	0.0703	0.1401		0.2642	0.1294	0.1437	0.0791	0.5641	0.2821	0.4663	0.1353	0.2098	0.1974	0.2108
CSNK1D	2.4634	2.1402	0.2101	0.5993	1.699	1.3982	22.3562	1.1758	1.6534	0.8231	1.1831	1.2267	1.3003	1.4239	1.9497	1.4011	0.8243	1.9162
CSNK1E	1.276	1.335	0.7983	1.4311	1.3489	1.6676	12.2983	1.5756	0.5761	1.5021	1.8502	2.5965	2.1488	1.3001	1.9248	1.2136	0.5222	2.7551
CSNK1G1		0.0881	0.0576	0.0476	0.0408	0.1944					0.3492	0.1662	0.0634					0.0287
CSNK1G2	0.0543	0.0942	0.0869	0.0476	0.0484	0.2413	0.0121	0.0149	0.0469	0.0619	0.3785	0.2164	0.0834	0.0287	0.0653	0.0295	0.0083	0.0431
CSNK1G3	0.3767	0.4765	0.6394	0.7991	0.1938	1.322	0.0724	0.0325	0.4987	0.5152	1.595	1.5962	0.5113	0.4151	0.5391	0.176	0.0498	0.4868
CSNK2A1	14.4311	17.6029	10.5907	20.5083	23.555	25.7164	21.4117	15.4484	15.9772	11.1154	13.2757	10.8991	10.941	15.1217	20.6063	16.1268	22.6185	15.7242
CSNK2A2	10.8288	7.4112	7.5687	10.4452	12.0458	6.7264	8.4496	4.383	13.7449	5.4024	4.055	10.5311	4.1042	7.1664	10.1198	7.3764	8.4965	8.644
CSNK2A3	8.1555	9.1936	5.3319	11.6971	12.3696	12.2277	11.9669	9.4524	9.2685	7.4546	8.2776	5.7043	5.6781	8.6726	12.3138	7.8335	11.5607	10.0833
CSNK2B	8.6658	12.56	20.4895	16.9931	16.8573	8.4816	8.1941	16.5098	13.345	10.172	12.9003	28.7536	17.4613	4.27	10.2252	6.6537	13.6199	4.3287
CSPG4	0.0428			0.0451			0.0038	0.0093	0.0042		0.0305	0.06		0.0254	0.0144	0.0611	0.0027
CSPG5															0.4877
CSPP1							0.0069					0.0172	0.0651	0.1779
CSRP1																5.2902
CSRP2	3.1218	5.4252	4.3361	2.6956	6.5286	4	3.6718	4.5402	0.9543	0.4635	4.0035	3.0397	2.9297	2.1077	0.7779	2.2989	3.4141	4.0177
CSRP2BP		0.0128			0.0109
CST3	0.4858		0.5233	1.2143		0.4065	1.5197	0.3882	0.2663	0.2837	0.4437	0.4551	0.2908	0.2925	1.233	7.8597	0.563	0.8808
CSTB	123.33	217.238	123.09	91.2254	232.544	109.584	201.228	118.505	173.81	94.2172	118.541	83.92	114.652	73.9811	212.351	123.21	113.525	142.223
CSTF1	2.6914	3.2504	3.4291	4.7246	3.4704	3.584	2.153	4.3993	2.9484	5.3343	4.0966	4.4965	2.2625	2.7372	2.5601	0.5889	2.9839	3.4248
CSTF2	10.279	5.4381	9.2643	7.5322	11.4024	6.3654	4.3825	10.4774	4.068	10.086	8.5186	7.8744	7.1844	8.1052	3.916	12.8949	7.0055	8.1859
CSTF2T	1.7203	1.0984	1.0451	2.0381	0.8207	0.879	1.7804	1.5332	3.0126	2.5896	0.6938	1.5419	3.0124	4.8445	1.0313	3.8842	1.6133	1.9128
CSTF3	2.2721	1.4362	7.3973	1.8963	6.4522	1.0025	10.2875	2.1235	0.6386	2.6119	1.2103	1.4255	1.4255	2.3834	1.5357	1.5608	9.4806	1.1897
CT45A1	0.2244	0.0607	0.1416	0.5991	0.0451		0.0286	0.1849	0.1104	0.0478	0.0801	0.1262	0.0738	0.3022	0.1369	0.3208	0.0669	0.077
CT45A2	0.2244	0.0607	0.1416	0.5991	0.0451		0.0286	0.1849	0.1104	0.0478	0.0801	0.1262	0.0738	0.3022	0.1369	0.3208	0.0669	0.077
CT45A3	0.2244	0.0607	0.1416	0.5991	0.0451		0.0286	0.1849	0.1104	0.0478	0.0801	0.1262	0.0738	0.3022	0.1369	0.3208	0.0669	0.077
CT45A4	0.2244	0.0607	0.1416	0.5991	0.0451		0.0286	0.1849	0.1104	0.0478	0.0801	0.1262	0.0738	0.3022	0.1369	0.3208	0.0669	0.077
CT45A5	0.2244	0.0607	0.1416	0.5991	0.0451		0.0286	0.1849	0.1104	0.0478	0.0801	0.1262	0.0738	0.3022	0.1369	0.3208	0.0669	0.077
CT45A6	0.2244	0.0607	0.1416	0.5991	0.0451		0.0286	0.1849	0.1104	0.0478	0.0801	0.1262	0.0738	0.3022	0.1369	0.3208	0.0669	0.077
CTAGE1				0.0259	0.0164	0.0113		0.0428	0.0061	0.0058					0.0076		0.0089	0.0126
CTAGE15	0.0733	0.021		0.0241	0.0198		0.0646				0.0206		0.0166	0.0943		0.0041		0.0405
CTAGE4																0.0041
CTAGE5	0.6109	0.235	0.3537	0.6718	0.3414	0.4482	0.6634	0.4813	0.4447	0.1619	0.2974	0.5864	1.6415	1.0258	0.4689	0.0294	0.6463	0.837
CTAGE6	0.0733	0.021		0.0241	0.0198		0.0646				0.0206		0.0166	0.0943		0.0041		0.0405
CTAGE8																0.004
CTAGE9					0.0085							0.0339				0.0041
CTBP1	1.9312	1.7366	1.8609	2.9549	1.5673	3.6636	1.4823	1.9519	4.5582	3.942	13.5546	3.6683	1.6964	3.7678	4.1122	4.899	3.3249	6.9311
CTBP2	2.3229	0.934	5.2759	3.0802	1.2615	2.2855	3.9079	2.8435	3.7828	1.6821	2.8931	4.7291	5.4065	1.5795	5.2563	3.2337	3.9158	3.844
CTCF	0.4725	0.0859	3.4676	0.3987	0.2648	0.4324	1.7028	0.5273	0.7243	0.2747	0.0951	0.3816	0.3721	0.2818	0.1452	0.2287	0.051	0.305
CTDP1	0.6318	0.3909	0.9295	0.1568	1.2727	1.0558	0.3336	0.3076	0.4978	0.8648	0.2394	0.7199	0.4264	0.3464	0.4039	0.9769	0.6748	0.5858
CTDSP1		0.3482		0.6176	1.3461	0.178	1.8153	0.178		0.1158		0.3429	0.2579			0.3756	1.1806
CTDSPL												0.0599
CTDSPL2	5.0977	1.3523	0.8795	1.1661	1.3194	3.4301	0.4269	1.5906	0.6157	2.0277	1.1476	1.4055	0.2638	2.7235	0.7653	0.5656		1.2566
CTF1	0.2002		0.1042	0.0784		0.3898		0.1178	0.0774	0.3638			0.074		0.1188
CTH	20.5273	18.9939	16.311	16.2323	13.8649	12.8333	21.7662	6.4178	27.9142	22.6537	16.9293	16.8905	16.2527	20.005	27.2374	26.1931	20.7225	11.1301
CTIF	0.1532	0.0462	0.441	0.3688		0.1338	0.0788	0.1804	0.1166		0.2334	0.1846	0.0274	0.232	0.1568		0.119	0.127
CTNNA1	4.1275	8.904	6.399	3.7399	5.901	8.636	16.4831	5.2616	6.0327	10.6283	5.4311	7.8334	9.3634	6.6107	2.9169	9.9965	4.0047	6.0109
CTNNA2	0.1283	0.4316	0.1848	0.2233	0.3445	0.2243	0.2609	0.4139	0.4537	0.4895	0.1493	1.0569	0.238	0.271	0.3745	0.9933	0.1385	0.7064
CTNNA3	0.1081	0.113		0.1133	0.1926	0.1246		0.1081	0.1548		0.1063		0.0949	0.1406		0.1634		0.0219
CTNNAL1		0.1199	0.4191	0.2776	0.0297	0.6996	0.0488		0.0377	0.4447	0.1635	0.8408	0.81				0.0469	0.2466
CTNNB1	4.1392	4.4801	3.9264	4.364	6.1767	4.2937	4.3019	3.9323	3.7833	5.6047	4.4734	5.9344	2.4762	4.4849	3.0755	4.3455	4.849	4.007
CTNNBIP1		1.9233			2.0528	11.7165							4.7388
CTNNBL1	7.2689	5.9554	7.6122	8.0516	14.0544	12.5784	5.5307	5.295	8.5846	16.4854	6.5025	8.8518	4.4291	7.951	8.0971	3.446	6.0368	8.6846
CTNND1	4.6669	4.1081	4.9881	4.0141	5.4241	3.1454	3.912	5.3999	5.4462	5.2453	4.0066	5.4968	4.3601	4.0196	5.8284	5.2414	4.5223	4.1779
CTPS1	18.9712	28.0859	21.9599	34.1243	32.702	25.0478	28.586	18.8422	34.7671	24.0568	29.0968	24.476	19.3116	28.2145	29.8676	20.8746	28.0815	23.0881
CTPS2	1.5702	1.3302	1.1017	2.6581	1.5797	2.1078	2.0184	1.5437	1.088	2.6506	2.3024	2.8169	2.8568	1.2612	0.8649	0.9355	2.8071	1.3213
CTR9	1.5751	1.2062	1.8204	1.4787	1.6139	0.7525	1.1514	2.3738	2.5531	1.7034	2.7466	2.0551	0.7699	3.2796	2.9585	1.3693	1.2849	0.9305
CTSA			0.0777						0.3108				0.1613			0.9363	0.061	0.3495
CTSB	1.2755	0.8883	1.1636	3.6262	2.7668	1.8958	2.504	3.9002	1.1189	0.5255	2.716	1.4515	2.8586	0.4724	0.8615	2.9035	2.3206	4.5262
CTSC	1.1084	1.017	0.69	0.2417	1.6606	1.1547	2.8663	1.2729	1.0274	1.1268	2.4916	1.1428	0.4054	0.649	1.0561	4.4783	3.0306	1.8819
CTSD	8.1676	22.7309	13.7486	13.3204	19.7927	19.6603	15.5392	17.5517	21.8327	3.4336	19.6023	19.5165	19.8133	14.7545	19.6786	31.0194	15.6823	10.5742
CTSG																0.2674
CTSH																0.275
CTSL		0.3487	0.1713			0.5171		0.2039		0.4663	0.444		0.1609					0.362
CTSS																0.0767
CTSV		0.0172		0.1122							0.1201
CTSZ		0.3446	0.1263	4.4601			0.3059		0.0903		4.3318				0.0747	0.9253
CTTN	4.6917	7.6483	7.1803	4.8264	4.4346	6.0914	3.3994	5.2539	6.7125	4.3253	6.7137	4.3868	7.0187	5.6267	7.1679	2.7431	5.4267	7.7939
CTTNBP2NL	0.8434	1.181	5.0221	0.1619	1.7944	0.3452	0.7392	1.0532	1.5896	0.4389	0.6774	2.7817	3.5381	0.3715	0.4931	0.7113	0.7667	1.0606
CTU1	0.4119	0.2867	0.7057	0.137	0.7642	0.4286	0.8782	1.2945		0.288	0.3023	0.8684	1.5039	0.916		0.8907	1.0851	0.6323
CTU2	0.0964	0.0638	0.0914	0.958		0.2133	0.0887	0.1759	0.1865	0.7084	0.096	0.3462	0.0749	0.1292	0.2011	0.0422	0.1331	0.1381
CUBN																2.006
CUEDC2	0.1357		0.1186	0.8521		0.7828	0.1233	0.1473	0.2313	0.68	0.0585	1.9083		0.15	0.2009		2.7667	0.4423
CUL1	1.9827	2.2698	2.1055	2.155	1.9485	3.7083	1.0589	2.4201	1.766	2.8777	2.834	3.1583	2.1409	1.9423	2.0955	2.0743	2.5495	2.0346
CUL2	6.0386	1.9759	11.6126	6.3942	1.9749	9.1668	6.3231	5.4936	5.5338	7.1697	5.6406	2.2912	1.9912	6.5445	1.0869	0.8495	0.6679	6.0436
CUL3	2.5103	1.4634	5.5239	4.6117	0.6829	5.2973	3.14	4.7759	6.0065	3.985	3.8555	5.7586	2.1464	4.2315	10.5793	2.6772	4.4652	1.3378
CUL4A	0.584	0.4573	1.054	0.8423	0.6293	0.5764	0.3597	0.2621	0.7518	0.6661	0.6515	0.7248	0.661	0.9709	0.656	0.7398	0.2672	0.6689
CUL4B	2.4063	2.7965	3.1682	2.0399	2.3675	2.607	2.2525	2.6134	1.559	3.2612	3.3125	3.4149	2.5527	2.1166	2.4368	2.7635	2.3806	2.2563
CUL5	9.3543	0.7036	1.8036	3.0402	1.5494	1.9357	0.6326	2.0143	1.3667	9.0459	1.6607	2.1965	1.6103	6.2184	1.6025	1.3512	1.3247	1.4022
CUL7	0.433		0.1696	0.1067	0.0966	0.0545	0.0559	0.1359	0.2206	0.1657	0.0878	0.2461	0.0563	0.4044	0.2334	0.2013	0.2032	0.1297
CUL9	0.041													0.0413		0.0078	0.0023
CUTA	18.6812	36.1551	9.3192	5.0124	26.7129	24.0219	19.641	2.5905	5.8167	42.7681	39.6765	9.0818	18.8093	43.6989	14.2566	22.899	21.9135	41.5884
CUTC	1.4044	5.2887	1.413	3.7039	7.0118	2.6591	3.2345	0.7498	0.7365	1.8547	5.0764	4.6551	1.2926	0.7719	2.0358	27.9123	2.8652	5.1737
CUX1	2.0588	0.4006	2.4651	0.8034	0.6697	0.7963	0.6729	0.55	2.1332	2.7816	0.5731	2.6274	1.5914	2.0126	1.4638	1.2183	2.8825	0.605
CUX2						0.137											0.232
CWC15	2.1435	1.3466	2.1699	1.0402	1.7777		0.6027	2.3772	3.0071	3.4184	0.8147	1.1055		4.0576	3.3747	0.6582	2.0286	0.8955
CWC22	0.1223	0.2158	0.4963	0.1315	0.2473	0.3615	0.0081	0.1074		0.3869	0.7221	0.5633	0.2521	2.949			0.4325	0.3645
CWC25	2.5949	1.1377	2.443	2.8483	0.8276	1.9915	0.2401	2.1671	4.3791	3.6418	2.2983	0.0757	2.5044	2.7779	4.8197	2.0857	1.0478	0.2053
CWC27	1.4249	1.7854	0.1394	2.5874	1.3363	0.9052	1.9087	1.4102	2.6555	3.7983	0.6792	0.8564	2.1831	2.5323	3.0494	1.7414	0.6827	1.3087
CWF19L1	2.3737	2.248	2.4949	1.6541	1.7041	1.9485	0.8528	1.1459	1.9563	1.6952	1.3349	2.846	3.6421	3.3938	3.8284	2.2406	1.4188	1.7969
CWF19L2	0.197	0.6863	0.2358	0.4138	0.6786	0.3908	0.1686	0.5188	0.2739	0.1765	0.1798	0.4214	0.409	0.4611	0.383	0.0664	0.5052	0.4635
CXADR	0.4281	0.2963	0.431	0.7135	1.6556	0.7967	1.5093	1.0916	0.2291	1.8877	1.0173	0.0248	0.0709	0.8505	0.7445	1.898	2.3912	0.5399
CXorf38	0.5194	0.926	1.6048	0.2993	1.8277	0.3822	0.4453	3.9424	1.6837	1.5112	0.861	2.1188	3.225	0.5445	1.0166	0.3521	0.5957	0.3725
CXorf40A	0.4358	0.0604			0.2459	0.0534				0.5854							0.221	0.0487
CXorf40B	0.8716	0.089			0.3624	0.0787				0.8627							0.4218	0.0718
CXorf56	4.8843	4.96	6.3656	3.0003	5.0894	9.6393	1.7623	4.9117	0.8816	2.1457	4.588	8.4921	5.0651	4.5493	0.9403	3.4779	0.9977	4.3679
CXorf57	0.4574	0.7746	0.9768	0.5617	0.7376	0.7072	0.0574	1.0323	0.611	0.6752	0.3827	1.4649	0.7044	0.2958	0.7518	0.2945	0.2743	0.8148
CXXC1	1.764	1.9538	1.3028	2.4456	1.5398	1.0904	1.3708	1.1428	0.723	1.4432	1.8834	2.2244	1.5486	1.6946	1.206	1.3408	1.6256	1.7022
CYB561D2			0.3381			0.9755						0.5915	0.4644
CYB5A	15.1483	5.1314	7.5165	8.0371	8.3678	2.4557	7.534	12.9532	5.9049	7.4369	2.1277	10.128	2.9597	5.7623	9.8748	38.5612	3.6932	1.848
CYB5B	15.5909	7.3092	4.8127	14.8474	26.9618	16.6549	13.336	27.645	23.2392	17.8051	22.9425	14.7242	22.4092	6.9034	24.5525	17.0466	13.9124	25.8247
CYB5D2														0.1045
CYB5R1	4.7712	2.3618	2.8285	5.7439	3.4499	2.6849	1.488	2.0811	0.0537	4.7592	4.0543	2.4623	1.4997	2.9576	1.179	9.3079	1.9423	2.5931
CYB5R2			0.3148
CYB5R3	26.1413	23.5728	20.008	24.648	36.0406	24.086	33.3171	13.7107	28.1934	19.548	24.6269	31.7011	21.7826	25.6137	32.149	34.8532	30.8898	28.2758
CYB5R4	0.0528	0.3573	0.3383	0.5908	0.2201	0.3405	0.1624	0.874	0.2454	0.3101	0.2325	0.7099	0.1141	0.0857		0.2074	0.2216	0.2818
CYBA				0.8641		0.5739
CYBB																0.1842
CYC1	20.9083	9.647	6.3678	28.388	23.3537	10.3398	28.9474	33.8951	16.2646	15.4158	21.1703	17.7513	1.7665	7.325	24.1538	23.412	23.382	4.9756
CYCS	41.0713	284.496	88.6469	56.5888	223.648	38.7028	128.154	31.3626	87.8214	33.6466	70.8076	109.488	44.5752	97.4122	62.8507	53.9307	123.312	78.485
CYFIP1	0.9825	1.1037	1.283	1.7744	1.7573	1.1729	1.5393	1.1963	2.0077	1.8079	2.2946	1.4492	1.3897	1.4655	2.3285	1.3153	2.266	1.6824
CYFIP2	0.3726	0.4372	0.5856	0.5112	0.575	0.3493	0.3424	0.4616	0.562	0.4893	0.6734	0.38	0.5194	0.3452	0.3963	0.2862	0.7833	0.3724
CYLD																0.0246
CYP1B1																1.2474
CYP20A1	0.0772	0.0562	1.6919	2.342	0.0529	0.0758		0.5052	0.1309	2.2834		0.1011	0.8524	0.1103	1.9591	0.3335	0.4779	1.6081
CYP27A1																0.4637
CYP2E1			0.0525
CYP2S1				0.0395			0.0474
CYP2U1				0.0245						0.0326		0.0209		0.0387				0.0232
CYP4A11					0.0255											1.6302
CYP4A22					0.0265											1.6906
CYP4F2													0.168
CYP4F22														0.2011
CYP51A1	9.3	5.8553	7.3349	8.4098	7.8986	7.2759	7.8641	7.5694	7.8142	7.1955	6.8319	6.7438	10.577	11.1314	9.1954	3.5867	8.0486	8.1181
CYSTM1		2.4928	3.6248		5.1469							6.306	2.7352
CYTB													0.4113			1.2052		0.265
CYTH1	0.1124	0.053	0.4948	0.162	0.1224	0.1668		0.3942	0.9128	0.1956	0.0932	0.1192	0.142	0.2264	0.6744	0.5064	0.119	0.1524
CYTH2	0.118	0.0556	0.0816	0.3848	0.0556	0.0982			0.1426	0.2336	0.0978	0.1252		0.0738	0.1614	0.4574	0.061	0.1264
CYTH3	0.059	0.0278	0.0408	0.0406	0.0278	0.0491			0.0713		0.0489	0.0626		0.0369	0.0807	0.2287	0.0305	0.0447
D2HGDH	0.1542		0.0293	0.3382	0.0784	2.1679			0.8051		0.7374	0.4414			0.226	2.108	0.3668	0.2255
DAAM1			0.0643					0.0308	0.0309					0.0672
DAB2												0.2273				0.7928
DACH1	1.4927	2.0949	1.3135	1.6554	0.0323	0.6147	0.7824	1.3919	1.1396	1.0361	0.2304	1.4434	0.5758	0.8843	1.1097	1.1594	0.526
DACH2		0.0889	0.3463										0.1543				0.1368
DAD1		2.8202		12.2957	4.8303	3.0158	0.2978			4.7196	3.2992	6.2994	6.0675				6.5114	3.1172
DAG1	0.8589	4.6273	1.4923	0.6469	0.4305	1.3846	0.4577	2.2824	0.447	2.1977	0.4719	0.812	2.1294	0.2469	0.1684	0.8269	0.2377	1.0692
DAGLB	0.5268	0.8142	0.0993	0.8587	0.3429	0.197		0.3687	0.1631	0.4259	0.096	0.1235	0.4129	0.2948	0.2906	0.5067	0.2126	0.3349
DAK	2.2247	1.1444	2.045	2.8157	1.9271	0.9491	1.2357	1.1633	3.8272	1.7143	2.3832	4.2009	1.8127	2.0384	4.5299	5.1305	1.1197	2.1749
DALRD3										0.5352
DAO																0.3251
DAP	7.7224	0.6393	0.6035	0.37		0.3582	1.1287	2.3868	0.7343	0.7692	0.707	0.7071	0.492	0.3741	0.3724	0.3541		1.1648
DAP3	7.2152	9.5357	12.014	10.3596	11.0084	9.6753	8.1195	13.841	14.1117	9.9745	18.3971	8.7656	9.5996	7.6524	17.1656	6.7983	9.8452	17.5171
DAPK1	0.047		0.0816	0.0749				0.1303			0.0322	0.0269	0.0669	0.0115
DAPK2				0.0323					0.0493
DAPK3			0.2473	0.2421		0.4229	0.3248	0.2716	0.5816	0.191	0.3461		0.4612	0.1963	0.4485	0.353
DARS	17.5267	30.1888	21.4738	21.1083	22.4453	17.04	23.7116	20.3255	23.7612	20.8851	22.8577	21.5798	21.1498	22.6465	30.7399	15.5662	23.5624	21.3362
DARS2	9.3633	7.7847	12.1647	14.7892	10.6017	9.5371	8.5474	12.032	13.0175	9.5615	8.9742	14.9713	9.4786	9.618	17.4141	14.954	9.6194	7.5932
DAXX	0.7325	1.2413	1.3971	0.8279	1.0978	0.8594	1.6384	2.2114	2.4734	0.0642	0.5146	3.7644	1.1758	1.6165	1.3729	1.3923	1.3654	0.2081
DAZAP1	40.0158	23.5898	11.4029	15.1577	23.6904	10.4366	16.7517	19.6944	18.9635	17.4136	18.7967	6.9459	33.124	33.7598	9.9135	9.9831	7.8569	20.4438
DBF4B									0.3782						0.6058
DBI	25.4454	26.6901	64.3695	32.0244	21.1389	79.2204	26.1099	32.9265	57.6515	61.9433	36.0773	60.5805	55.1873	81.1662	89.6031	32.4006	34.3952	101.203
[truncated: 7,482 more rows]

## Sheet: Origin analysis
	CDC						KIRC						KIRP						KICH
	Subclass	Cell type composition (Full Name)	State Level 2	State Level 1	Substructure		Subclass	Cell type composition (Full Name)	State Level 2	State Level 1	Substructure		Subclass	Cell type composition (Full Name)	State Level 2	State Level 1	Substructure		Subclass	Cell type composition (Full Name)	State Level 2	State Level 1	Substructure
	aTAL1	Adaptive / Maladaptive / Repairing Thick Ascending Limb Cell	adaptive - epi	altered	Distal tubules		aTAL2	Adaptive / Maladaptive / Repairing Thick Ascending Limb Cell	adaptive - epi	altered	Distal tubules		aTAL2	Adaptive / Maladaptive / Repairing Thick Ascending Limb Cell	adaptive - epi	altered	Distal tubules		dC-IC-A	Degenerative Cortical Intercalated Cell Type A	degenerative	altered	Collecting tubules
	cycDCT	Cycling Distal Convoluted Tubule Cell	cycling	altered	Distal tubules		MYOF	Myofibroblast	adaptive - str	altered	interstitium		aPT	Adaptive / Maladaptive / Repairing Proximal Tubule Epithelial Cell	adaptive - epi	altered	proximal tubules		OMCD-IC-A	Outer Medullary Collecting Duct Intercalated Cell Type A	reference	reference	Collecting tubules
	dIMCD	Degenerative Inner Medullary Collecting Duct Cell	degenerative	altered	Collecting tubules		MYOF	Myofibroblast	adaptive - str	altered	interstitium		aPT	Adaptive / Maladaptive / Repairing Proximal Tubule Epithelial Cell	adaptive - epi	altered	proximal tubules		cycPT	Cycling Proximal Tubule Epithelial Cell	cycling	altered	proximal tubules
	aTAL2	Adaptive / Maladaptive / Repairing Thick Ascending Limb Cell	adaptive - epi	altered	Distal tubules		cycCNT	Cycling Connecting Tubule Cell	cycling	altered	Collecting tubules		aPT	Adaptive / Maladaptive / Repairing Proximal Tubule Epithelial Cell	adaptive - epi	altered	proximal tubules		cycEC	Cycling Endothelial Cell	cycling	altered	vessels
	aPT	Adaptive / Maladaptive / Repairing Proximal Tubule Epithelial Cell	adaptive - epi	altered	proximal tubules		cycMNP	Cycling Mononuclear Phagocyte	cycling	reference	interstitium		cycPT	Cycling Proximal Tubule Epithelial Cell	cycling	altered	proximal tubules		dIMCD	Degenerative Inner Medullary Collecting Duct Cell	degenerative	altered	Collecting tubules
	MYOF	Myofibroblast	adaptive - str	altered	interstitium		cycPT	Cycling Proximal Tubule Epithelial Cell	cycling	altered	proximal tubules		dC-TAL	Degenerative Cortical Thick Ascending Limb Cell	degenerative	altered	Distal tubules		dC-TAL	Degenerative Cortical Thick Ascending Limb Cell	degenerative	altered	Distal tubules
	MYOF	Myofibroblast	adaptive - str	altered	interstitium		cycEC	Cycling Endothelial Cell	cycling	altered	vessels		dDTL3	Degenerative Descending Thin Limb Cell Type 3	degenerative	altered	intermediate tubules		dM-FIB	Degenerative Medullary Fibroblast	degenerative	altered	interstitium
	cycCNT	Cycling Connecting Tubule Cell	cycling	altered	Collecting tubules		dCNT	Degenerative Connecting Tubule Cell	degenerative	altered	Collecting tubules		dVSMC	Degenerative Vascular Smooth Muscle Cell	degenerative	altered	interstitium		dPT	Degenerative Proximal Tubule Epithelial Cell	degenerative	altered	proximal tubules
	cycPT	Cycling Proximal Tubule Epithelial Cell	cycling	altered	proximal tubules		dC-TAL	Degenerative Cortical Thick Ascending Limb Cell	degenerative	altered	Distal tubules		dM-FIB	Degenerative Medullary Fibroblast	degenerative	altered	interstitium		dPT	Degenerative Proximal Tubule Epithelial Cell	degenerative	altered	proximal tubules
	dC-TAL	Degenerative Cortical Thick Ascending Limb Cell	degenerative	altered	Distal tubules		dVSMC	Degenerative Vascular Smooth Muscle Cell	degenerative	altered	interstitium		dFIB	Degenerative Fibroblast	degenerative	altered	interstitium		dPOD	Degenerative Podocyte	degenerative	altered	renal corpuscle
	dDTL3	Degenerative Descending Thin Limb Cell Type 3	degenerative	altered	intermediate tubules		dM-FIB	Degenerative Medullary Fibroblast	degenerative	altered	interstitium		dPT	Degenerative Proximal Tubule Epithelial Cell	degenerative	altered	proximal tubules		dEC-PTC	Degenerative Peritubular Capillary Endothelial Cell	degenerative	altered	vessels
	dM-FIB	Degenerative Medullary Fibroblast	degenerative	altered	interstitium		dFIB	Degenerative Fibroblast	degenerative	altered	interstitium		dPT	Degenerative Proximal Tubule Epithelial Cell	degenerative	altered	proximal tubules		dEC	Degenerative Endothelial Cell	degenerative	altered	vessels
	dFIB	Degenerative Fibroblast	degenerative	altered	interstitium		dPT	Degenerative Proximal Tubule Epithelial Cell	degenerative	altered	proximal tubules		dPT	Degenerative Proximal Tubule Epithelial Cell	degenerative	altered	proximal tubules		REN	Renin-positive Juxtaglomerular Granular Cell	reference	reference	interstitium
	dPT	Degenerative Proximal Tubule Epithelial Cell	degenerative	altered	proximal tubules		dPT	Degenerative Proximal Tubule Epithelial Cell	degenerative	altered	proximal tubules		dPOD	Degenerative Podocyte	degenerative	altered	renal corpuscle		FIB	Fibroblast	reference	reference	interstitium
	dPT	Degenerative Proximal Tubule Epithelial Cell	degenerative	altered	proximal tubules		dPT	Degenerative Proximal Tubule Epithelial Cell	degenerative	altered	proximal tubules		dEC-PTC	Degenerative Peritubular Capillary Endothelial Cell	degenerative	altered	vessels		PL	Plasma Cell	reference	reference	interstitium
	dPOD	Degenerative Podocyte	degenerative	altered	renal corpuscle		dPT/DTL	Degenerative Proximal Tubule Epithelial Cell / Descending Thin Limb Cell	degenerative	altered	proximal tubules		dEC	Degenerative Endothelial Cell	degenerative	altered	vessels		ncMON	Non-Classical Monocyte	reference	reference	interstitium
	dEC-PTC	Degenerative Peritubular Capillary Endothelial Cell	degenerative	altered	vessels		dPOD	Degenerative Podocyte	degenerative	altered	renal corpuscle		DTL2	Descending Thin Limb Cell Type 2	reference	reference	intermediate tubules		N	Neutrophil	reference	reference	interstitium
	dEC	Degenerative Endothelial Cell	degenerative	altered	vessels		dEC-PTC	Degenerative Peritubular Capillary Endothelial Cell	degenerative	altered	vessels		FIB	Fibroblast	reference	reference	interstitium		EC-PTC	Peritubular Capillary Endothelial Cell	reference	reference	vessels
	REN	Renin-positive Juxtaglomerular Granular Cell	reference	reference	interstitium		dEC	Degenerative Endothelial Cell	degenerative	altered	vessels		PL	Plasma Cell	reference	reference	interstitium
	FIB	Fibroblast	reference	reference	interstitium		REN	Renin-positive Juxtaglomerular Granular Cell	reference	reference	interstitium		MAC-M2	M2 Macrophage	reference	reference	interstitium
	PL	Plasma Cell	reference	reference	interstitium		VSMC/P	Vascular Smooth Muscle Cell / Pericyte	reference	reference	interstitium		ncMON	Non-Classical Monocyte	reference	reference	interstitium
	NKT	Natural Killer T Cell	reference	reference	interstitium		FIB	Fibroblast	reference	reference	interstitium		N	Neutrophil	reference	reference	interstitium
	MAC-M2	M2 Macrophage	reference	reference	interstitium		PL	Plasma Cell	reference	reference	interstitium
	ncMON	Non-Classical Monocyte	reference	reference	interstitium		NKT	Natural Killer T Cell	reference	reference	interstitium
	N	Neutrophil	reference	reference	interstitium		MAC-M2	M2 Macrophage	reference	reference	interstitium
							MDC	Monocyte-derived Cell	reference	reference	interstitium
							cDC	Classical Dendritic Cell	reference	reference	interstitium
							ncMON	Non-Classical Monocyte	reference	reference	interstitium
							N	Neutrophil	reference	reference	interstitium
							PT-S1	Proximal Tubule Epithelial Cell Segment 1	reference	reference	proximal tubules
							EC-GC	Glomerular Capillary Endothelial Cell	reference	reference	renal corpuscle
							MC	Mesangial Cell	reference	reference	renal corpuscle
							EC-DVR	Descending Vasa Recta Endothelial Cell	reference	reference	vessels
							EC-PTC	Peritubular Capillary Endothelial Cell	reference	reference	vessels

## Sheet: H&E and IHC images
									IHC staining images showed positive staining of INI-1 (SMARCB1) in tumor samples with 22q deletion (such as CDC_#11, CDC_#13 and CDC_#39) (scale bar: 50 μm).
	CDC_#09		CDC_#35		CDC_#49		CDC_#51
	HE staining histopathological images (A-C) represent the same CDC tumor tissue (CDC_#09) observed at increasing magnification levels (4.0x, 10.0x, and 20.0x), providing a comprehensive analysis of its characteristics as follows.		HE staining histopathological images (A-B), both from different regions of the same CDC tissue (CDC_#35) at the same magnification level (20.0x), provide a comprehensive view of the tumor's morphological diversity as follows.		HE staining histopathological images (A-C), corresponding to the same CDC tumor tissue (CDC_#49) at increasing magnification levels (4.0x, 10.0x, and 20.0x), provide a detailed analysis of its aggressive characteristics as follows.		HE staining histopathological images (A-B), taken from different regions of the same CDC tumor (CDC_#51) at the same magnification level (20.0x), provide a comprehensive view of its aggressive features as follows.
	A. Tumor cells originated in the renal medulla, closely adjacent to the renal sinus, a critical anatomical location containing blood vessels, lymphatics, and the renal pelvis. The tumors proximity to the renal sinus was significant because it facilitated potential spread into surrounding vascular and lymphatic structures, contributing to its aggressive nature. This interface underscored the chall…		A. Tumor cells were arranged in irregular, distorted tubules. These tubules were embedded within a dense desmoplastic stroma, reflecting a fibrotic reaction often seen in CDC. The irregular arrangement of the tubules and pleomorphic nuclei further underscored the aggressive and invasive nature of the carcinoma (scale bar: 50 μm).		A. Tumor cells showed an infiltrative and irregular growth pattern. The tumor's boundaries were poorly defined, with malignant cells extending haphazardly into the surrounding stroma. The prominent desmoplastic stroma, composed of dense fibrous tissue, enveloped the infiltrating tumor nests, which was a hallmark of CDC's aggressive nature. The irregular borders and invasive growth pattern further…		A. Tumor cells were arranged in well-defined, irregular tubules. These tubules were embedded within a dense stroma, indicative of the tumor's invasive nature. The cells lining the tubules exhibited pleomorphic nuclei, reflecting the high-grade characteristics typical of CDC. The presence of these tubular structures highlighted the glandular differentiation commonly associated with CDC, emphasizin…
	B. Tumor cells displayed extensive areas of necrosis. The necrotic regions were characterized by large, eosinophilic, acellular zones where the tissue architecture had been completely lost, reflecting the rapid tumor growth that exceeded its blood supply. Surrounding these necrotic areas, viable tumor cells were observed infiltrating the adjacent stroma, displaying a disorganized and invasive gro…		B. Areas of sarcomatoid differentiation. Here, spindle-shaped cells were arranged in a disorganized, swirling pattern, indicative of mesenchymal-like transformation. This sarcomatoid component highlighted the tumor's progression toward a more aggressive phenotype, associated with poor prognosis (scale bar: 50 μm).		B. Tumor cells showed a multinodular growth pattern, where the tumor formed multiple nodular aggregates separated by dense fibrous septa. This fibrotic response was indicative of significant desmoplastic stroma, which was typical in CDC. In addition, there was lymphocytic infiltration within the stroma, reflecting an immune response to the tumor. The combination of complex architecture, stromal r…		B. Areas of sarcomatoid differentiation, characterized by spindle-shaped cells with elongated, tapering ends, arranged in a disorganized, swirling pattern. This mesenchymal-like transformation was a hallmark of more aggressive behavior in CDC and was often associated with a poorer prognosis. The presence of these spindle cells, along with the high-grade nuclear features, suggested that the tumor …
	C. Tumor cells showed high-grade nuclear features, including significant nuclear pleomorphism, hyperchromatic nuclei, and prominent nucleoli. In addition, there was visible high mitotic activity, with numerous mitotic figures observed, reflecting the rapid cellular proliferation typical of aggressive carcinomas. These high-grade nuclear characteristics, combined with active mitosis, further empha…				C. Tumor cells showed high-grade nuclear features. These cells exhibited marked nuclear pleomorphism, prominent nucleoli, and dense chromatin, alongside visible mitotic figures, indicating rapid cellular proliferation. To the right of the image, an area of coagulative necrosis was observed (as indicated by the arrow), where the tumor tissue had undergone necrotic death, losing its cellular detail…
	IHC satining images suggested that AE1/AE3, CK7, CK19, 34BE12, Vimentin, INI-1, FH, PAX8, and PAX2 showed positive staining, while CK20, P63, GATA3, TFE3, P504S, and CD10 exhibited negative staining.		IHC satining images suggested that AE1/AE3, CK7, CK19, 34BE12, Vimentin, INI-1, FH, and PAX8 showed positive staining, while CK20, P63, GATA3, TFE3, P504S, and CD10 exhibited negative staining.		IHC satining images suggested that AE1/AE3, CK7, 34BE12, Vimentin, INI-1, FH, and PAX8 showed positive staining, while CK20, P63, GATA3, TFE3, P504S, and CD10 exhibited negative staining.		IHC satining images suggested that AE1/AE3, CK7, 34BE12, Vimentin, INI-1, FH, and PAX8 showed positive staining, while CK20, P63, GATA3, TFE3, P504S, and CD10 exhibited negative staining.

## Sheet: Abbreviations and full names
Abbreviations	Full names
CDC	Collecting duct carcinoma
RCC	Renal cell carcinoma
NAT	Normal adjacent tissue
TMB	Tumor mutational burden
ccRCC/KIRC	Clear cell renal cell carcinoma
CRGA	Clinically relevant genomic alteration
OS	Overall survival
PFS	Progression-free survival
FUSCC	Fudan University Shanghai Cancer Center
SYSUCC	Sun Yat-sen University Cancer Center
TMUCIH	Tianjin Medical University Cancer Institute and Hospital
SCH	Shandong Cancer Hospital and Institute
QLH	Qilu Hospital of Shandong University
WES	Whole-exome sequencing
RNA-seq	RNA sequencing
WB	Western blotting
IF	Immunofluorescence
IHC	Immunohistochemistry
CO-IP	Co-immunoprecipitation
ChIP	Chromatin immunoprecipitation
KIRP/pRCC	Papillary renal cell carcinoma
NMF	Non-negative matrix factorization
MMR	Mismatch repair
AA	Aristolochic acid
QC	Quality control
MS	Mass spectrometry
FDR	False discovery rate
FPKM	Fragments per kilobase of transcript per million mapped reads
KICH	Chromophobe renal cell carcinoma
TCGA	The Cancer Genome Atlas
IMCD	Inner medullary collecting duct cell
HR	Hazard ratio
RRP	Ribosome-related protein
KSEA	Kinase-substrate enrichment analysis
SCNA	Somatic copy number alteration
PPP	Pentose phosphate pathway
PGD	Phospho-gluconate Dehydrogenase
HCC	Hepatocellular carcinoma
tRCC	Translocation renal cell carcinoma
PCA	Principle component analysis
FC	Fold change
BH	Benjamini-Hochberg
GSEA	Gene set enrichment analysis
ECM	Extracellular matrix
HPA	Human Protein Atlas
ORA	Over-representation analysis
OXPHOS	Oxidative phosphorylation
rRNA	Ribosomal RNA
TME	Tumor microenvironment
TF	Transcription factor
RNA pol I	RNA polymerase I
ICB	Immune checkpoint blockade
ORN	Onco-regenerative niche
CRC	Colorectal cancer
SMG	Significantly mutated gene
RP	Ribosome protein
GSVA	Gene set variation analysis
KEGG	Kyoto Encyclopedia of Genes and Genomes
DEP	Differentially expressed protein
PR	Partial response
SD	Stable disease
PD	Progressive disease
ssGSEA	Single-sample gene set enrichment analysis
IQR	Interquartile range
