# Supplementary material for: Proteogenomic Analysis Identifies Clinically Relevant Subgroups of Collecting Duct Carcinoma
Source: Research (Wash D C). 2025 Sep 3;8:0859. doi: 10.34133/research.0859 (PMC12408255; doi:10.34133/research.0859)
Supplement: Supplementary 1 — Figs. S1 to S8 Data S1 to S6 [file research.0859.f1.zip › Supplementary Data 2.xlsx]

## Sheet: Description
Table S2, Genetic alterations in CDC.
Genomics variation events	28 major mutated genes in this CDC cohort
TMB	Comparison of tumor mutation burden (TMB) among different RCC types
Prognostic proteins	The 15 prognostic proteins assoicated with TMB
Mutational signatures	Mutational signatures of CDC tumors
SBSs analysis	The associations between SBS22 and TMB and ribosome signaling, as well as the association between SBS6 and TMB and MLH1 expression.
Sig arm-level CNA	Significantly deleted or amplificated chromosomal arm in CDC
Sig arm-level CN	Copy numbers of significantly deleted or amplificated chromosomal arms
Cox regression	Univariate analysis of significant arm-level CNA events
Cis-genes	Correlation and univariate analysis of 13 cis-genes on 1p
H-Score of FUBP1	The semi-quantitative H-score assessments of FUBP1 in ccRCC, tRCC, and CDC

## Sheet: Genomics variation events
Symbol	AHNAK2	NF2	FLG	HYDIN	OBSCN	CSMD1	DNAH14	IGFN1	PKD1	CCDC168	STARD9	DNAH17	KMT2C	KMT2D	MDN1	MUC12	CHD6	DMBT1	FAT1	MAST4	SETD2	DNMT3A	HRAS	PIK3CA	TP53	FBXW7	BAP1	VHL
Mutation Count	16	15	14	12	12	11	10	10	10	9	9	8	8	8	8	8	7	7	7	7	7	4	4	4	4	3	2	2
CDC_01	0	0	0	0	0	0	0	0	0	0	0	0	0	0	0	0	0	0	0	0	0	0	0	0	0	0	0	0
CDC_02	0	0	1	0	1	0	0	0	0	0	0	0	1	1	0	0	0	0	0	0	0	0	0	0	1	0	0	0
CDC_03	0	1	0	0	0	0	0	0	0	0	0	0	0	0	0	0	1	0	0	0	0	1	0	0	0	0	0	0
CDC_04	0	0	0	0	0	0	1	0	0	0	0	0	0	0	0	0	0	0	0	0	0	0	1	1	0	0	0	0
CDC_05	0	1	0	0	0	0	0	0	0	0	1	0	0	0	0	0	0	0	0	0	0	0	0	0	0	0	0	0
CDC_06	0	0	0	0	0	0	0	0	0	0	0	0	0	0	0	0	0	0	0	0	0	0	0	0	0	0	0	0
CDC_07	0	0	0	0	0	0	0	0	0	0	0	0	0	0	0	0	0	0	0	0	0	0	0	0	0	0	0	0
CDC_08	0	1	0	1	0	1	0	0	0	0	0	0	0	0	0	0	0	0	0	0	1	0	0	0	0	0	0	0
CDC_09	0	1	1	0	0	0	1	0	0	0	0	0	0	1	0	0	0	0	0	0	1	0	0	0	0	0	0	0
CDC_10	0	1	0	0	0	0	0	0	0	0	0	0	0	0	0	0	0	0	0	0	1	0	0	0	0	0	0	0
CDC_11	0	1	0	0	0	1	1	0	0	0	0	0	0	1	0	0	0	0	0	0	0	0	0	0	0	1	0	0
CDC_12	0	0	0	0	0	0	0	0	0	0	0	0	0	0	0	0	0	0	0	0	0	0	0	0	0	0	0	0
CDC_13	0	0	0	0	0	0	0	0	0	0	0	0	0	0	0	0	0	0	0	0	0	0	0	0	0	0	0	0
CDC_14
CDC_15	0	1	0	0	0	0	0	0	0	0	0	0	0	0	0	0	0	0	0	0	0	0	0	0	0	0	0	0
CDC_16	0	0	0	0	0	0	0	1	0	0	0	0	0	0	0	0	0	0	0	0	0	0	0	0	0	0	0	0
CDC_17	0	0	0	0	0	0	0	0	0	0	0	0	0	0	0	0	0	0	0	0	0	0	1	0	0	0	0	0
CDC_18	0	0	0	0	0	0	0	0	0	0	0	0	0	0	0	0	0	0	0	0	0	0	0	0	0	0	0	0
CDC_19
CDC_20
CDC_21	1	0	0	0	0	0	0	0	0	1	0	0	0	0	0	0	0	0	0	0	0	0	0	0	0	0	0	0
CDC_22	1	1	1	1	0	0	0	0	1	0	0	1	1	0	0	0	0	0	0	1	0	0	0	0	0	0	0	0
CDC_23	0	0	0	0	0	0	0	0	0	0	0	0	0	0	0	0	0	0	0	0	1	0	0	0	0	1	0	0
CDC_24	1	0	0	1	1	1	0	1	1	1	0	1	1	0	1	1	1	1	1	1	0	1	0	0	1	1	0	0
CDC_25	1	0	1	1	1	0	1	1	0	1	0	1	0	0	1	1	0	0	0	1	0	0	0	0	0	0	0	0
CDC_26	0	0	1	0	1	1	1	1	0	1	1	1	1	0	0	0	0	1	0	0	0	0	0	0	0	0	0	0
CDC_27	1	0	1	1	0	0	0	0	0	1	1	0	0	1	0	1	1	1	1	0	0	0	0	0	0	0	0	0
CDC_28	0	1	1	1	0	0	0	1	0	0	0	1	0	1	0	1	1	0	0	0	0	0	0	0	0	0	0	0
CDC_29	1	0	0	0	0	0	0	0	0	0	0	0	0	0	0	0	0	0	0	0	0	0	0	0	0	0	0	0
CDC_30	0	1	0	0	0	0	0	0	0	0	0	0	0	0	0	0	0	0	0	0	0	0	0	0	0	0	0	0
CDC_31	0	1	0	0	0	0	0	0	0	0	0	0	1	0	0	0	0	0	0	0	0	1	0	0	0	0	0	0
CDC_32	0	0	0	0	0	0	0	0	0	0	0	0	0	0	0	0	0	0	0	0	0	0	0	0	0	0	0	0
CDC_33	1	0	0	1	1	1	0	0	1	0	1	0	0	0	1	0	1	1	0	0	0	0	0	0	0	0	0	0
CDC_34	0	0	0	0	0	0	0	0	0	0	0	0	0	0	0	0	0	0	0	0	0	0	0	0	0	0	0	0
CDC_35	1	0	1	1	1	1	1	1	1	1	1	1	1	1	1	1	0	0	1	0	0	1	0	1	1	0	0	0
CDC_36	1	0	1	0	1	1	1	0	1	1	1	0	1	0	1	1	1	1	0	0	0	0	0	0	0	0	0	0
CDC_37	0	0	0	0	0	0	0	0	0	0	0	0	0	0	1	0	0	0	0	0	0	0	0	0	0	0	0	0
CDC_38	0	1	0	0	0	0	0	0	0	0	0	0	0	0	0	0	0	0	0	0	0	0	0	0	0	0	0	0
CDC_39	1	0	0	0	0	1	0	0	0	0	0	0	0	0	0	0	0	0	1	0	0	0	0	0	0	0	0	0
CDC_40	1	1	1	1	1	1	0	0	1	0	1	0	0	1	1	0	0	0	1	1	1	0	0	0	0	0	0	0
CDC_41	1	0	1	0	1	1	1	1	0	1	0	0	0	0	0	0	0	0	0	1	0	0	0	0	0	0	0	0
CDC_42	0	1	0	0	0	0	0	0	0	0	0	0	0	0	0	0	0	0	0	0	1	0	0	0	0	0	0	0
CDC_43	1	0	1	0	1	1	1	0	1	1	1	0	0	0	0	0	0	0	1	1	0	0	0	0	0	0	0	0
CDC_44	0	0	0	0	0	0	0	0	0	0	0	0	0	0	0	0	0	1	0	0	0	0	0	1	0	0	0	0
CDC_45	0	0	0	0	0	0	0	1	0	0	0	0	0	0	0	0	0	0	0	0	0	0	1	0	0	0	1	0
CDC_46	1	0	1	1	1	0	1	1	1	0	1	1	0	0	0	1	1	1	0	1	0	0	0	1	0	0	0	0
CDC_47	0	0	0	0	0	0	0	0	0	0	0	0	0	0	0	0	0	0	0	0	0	0	1	0	0	0	0	0
CDC_48	1	1	1	1	0	0	0	1	1	0	0	0	1	0	0	0	0	0	1	0	0	0	0	0	1	0	0	0
CDC_49	0	0	0	0	1	0	0	0	0	0	0	0	0	1	0	0	0	0	0	0	1	0	0	0	0	0	1	1
CDC_50	1	0	0	1	0	0	0	0	1	0	0	1	0	0	1	1	0	0	0	0	0	0	0	0	0	0	0	0
CDC_51	0	0	0	0	0	0	0	0	0	0	0	0	0	0	0	0	0	0	0	0	0	0	0	0	0	0	0	1
CDC_52
CDC_53

## Sheet: TMB
	Sample No.	RCC Type	TMB		Sample No.	RCC Type	TMB		Sample No.	RCC Type	TMB		Sample No.	RCC Type	TMB		Sample No.	RCC Type	TMB
	CDC_01	CDC	0.0298329		xp11_49	tRCC	3.93795		TCGA-B0-5098	KIRC	16.4804		TCGA-G7-6797	KIRP	22.9888		TCGA-KN-8428	KICH	18.6592
	CDC_02	CDC	0.0894988		xp11_86	tRCC	3.84845		TCGA-A3-A6NL	KIRC	11.3128		TCGA-DZ-6133	KIRP	14.8603		TCGA-KN-8427	KICH	1.50838
	CDC_03	CDC	0.178998		xp11_24	tRCC	3.49045		TCGA-B0-4698	KIRC	11.0335		TCGA-HE-7129	KIRP	11.8715		TCGA-KN-8432	KICH	1.50838
	CDC_04	CDC	0.357995		xp11_15	tRCC	3.10263		TCGA-CJ-4920	KIRC	3.54749		TCGA-HE-7130	KIRP	9.69274		TCGA-KO-8408	KICH	1.25698
	CDC_05	CDC	0.178998		xp11_47	tRCC	2.65513		TCGA-A3-A8OV	KIRC	3.49162		TCGA-DZ-6132	KIRP	8.82682		TCGA-KL-8335	KICH	1.17318
	CDC_06	CDC	0.0894988		xp11_56	tRCC	2.50597		TCGA-CZ-5468	KIRC	3.12849		TCGA-A4-7583	KIRP	8.01676		TCGA-KL-8339	KICH	1.17318
	CDC_07	CDC	0.0596659		xp11_20	tRCC	2.3568		TCGA-CJ-6030	KIRC	2.87709		TCGA-BQ-7044	KIRP	7.7933		TCGA-KO-8404	KICH	1.17318
	CDC_08	CDC	0.149165		xp11_48	tRCC	2.32697		TCGA-B8-5550	KIRC	2.84916		TCGA-HE-7128	KIRP	7.76536		TCGA-KL-8341	KICH	1.08939
	CDC_09	CDC	0.477327		xp11_71	tRCC	2.29714		TCGA-CZ-5465	KIRC	2.84916		TCGA-BQ-7060	KIRP	6.39665		TCGA-KN-8430	KICH	1.08939
	CDC_10	CDC	0.298329		xp11_14	tRCC	1.96897		TCGA-CW-6093	KIRC	2.82123		TCGA-BQ-7049	KIRP	6.28492		TCGA-KN-8426	KICH	0.921788
	CDC_11	CDC	0.238663		xp11_25	tRCC	1.90931		TCGA-BP-5176	KIRC	2.7933		TCGA-UZ-A9PS	KIRP	5.72626		TCGA-KM-8443	KICH	0.893855
	CDC_12	CDC	0.566826		xp11_69	tRCC	1.73031		TCGA-B0-5713	KIRC	2.73743		TCGA-BQ-7059	KIRP	5.64246		TCGA-KL-8324	KICH	0.837989
	CDC_13	CDC	0.924821		xp11_74	tRCC	1.73031		TCGA-CZ-4859	KIRC	2.73743		TCGA-G7-6793	KIRP	5.36313		TCGA-KL-8345	KICH	0.837989
	CDC_14	CDC			xp11_65	tRCC	1.67064		TCGA-A3-A6NN	KIRC	2.68156		TCGA-BQ-7048	KIRP	5.30726		TCGA-KL-8343	KICH	0.810056
	CDC_15	CDC	0.536993		xp11_19	tRCC	1.64081		TCGA-BP-5168	KIRC	2.68156		TCGA-G7-6795	KIRP	4.88827		TCGA-KN-8424	KICH	0.810056
	CDC_16	CDC	1.10382		xp11_35	tRCC	1.64081		TCGA-A3-3313	KIRC	2.59777		TCGA-GL-6846	KIRP	4.27374		TCGA-KL-8323	KICH	0.782123
	CDC_17	CDC	1.22315		xp11_82	tRCC	1.64081		TCGA-B0-4811	KIRC	2.59777		TCGA-DZ-6131	KIRP	4.21788		TCGA-KM-8476	KICH	0.782123
	CDC_18	CDC	0.268496		xp11_79	tRCC	1.58115		TCGA-B0-4823	KIRC	2.59777		TCGA-BQ-7053	KIRP	4.16201		TCGA-KL-8329	KICH	0.726257
	CDC_19	CDC			xp11_76	tRCC	1.55131		TCGA-B0-5701	KIRC	2.59777		TCGA-BQ-7056	KIRP	3.63128		TCGA-KM-8438	KICH	0.670391
	CDC_20	CDC			xp11_28	tRCC	1.46181		TCGA-B0-4712	KIRC	2.56983		TCGA-P4-A5EB	KIRP	3.51955		TCGA-KM-8441	KICH	0.670391
	CDC_21	CDC	7.63723		xp11_66	tRCC	1.40215		TCGA-AK-3444	KIRC	2.5419		TCGA-B9-A44B	KIRP	3.43575		TCGA-KL-8338	KICH	0.642458
	CDC_22	CDC	16.9451		xp11_88	tRCC	1.40215		TCGA-CZ-4853	KIRC	2.5419		TCGA-IA-A83S	KIRP	3.43575		TCGA-KN-8435	KICH	0.642458
	CDC_23	CDC	1.07399		xp11_32	tRCC	1.34248		TCGA-GK-A6C7	KIRC	2.5419		TCGA-2Z-A9J3	KIRP	3.40782		TCGA-KL-8326	KICH	0.614525
	CDC_24	CDC	32.9952		xp11_77	tRCC	1.34248		TCGA-B0-5712	KIRC	2.51397		TCGA-MH-A854	KIRP	3.29609		TCGA-KL-8330	KICH	0.614525
	CDC_25	CDC	17.5418		xp11_78	tRCC	1.31265		TCGA-A3-3382	KIRC	2.43017		TCGA-G7-6796	KIRP	3.21229		TCGA-KL-8332	KICH	0.614525
	CDC_26	CDC	17.8998		xp11_61	tRCC	1.28282		TCGA-CJ-5679	KIRC	2.43017		TCGA-SX-A71S	KIRP	3.18436		TCGA-KL-8336	KICH	0.614525
	CDC_27	CDC	18.4666		xp11_67	tRCC	1.28282		TCGA-A3-3346	KIRC	2.3743		TCGA-GL-7773	KIRP	2.98883		TCGA-KO-8407	KICH	0.614525
	CDC_28	CDC	17.4821		xp11_50	tRCC	1.25298		TCGA-B0-5119	KIRC	2.3743		TCGA-5P-A9JY	KIRP	2.93296		TCGA-KL-8342	KICH	0.586592
	CDC_29	CDC	0.387828		xp11_29	tRCC	1.22315		TCGA-BP-4976	KIRC	2.3743		TCGA-2Z-A9JS	KIRP	2.87709		TCGA-KM-8639	KICH	0.586592
	CDC_30	CDC	0.71599		xp11_41	tRCC	1.22315		TCGA-CJ-5672	KIRC	2.3743		TCGA-B9-A8YI	KIRP	2.84916		TCGA-KN-8433	KICH	0.586592
	CDC_31	CDC	0.71599		xp11_52	tRCC	1.22315		TCGA-CZ-5459	KIRC	2.34637		TCGA-SX-A71V	KIRP	2.82123		TCGA-KO-8403	KICH	0.586592
	CDC_32	CDC	0.178998		xp11_83	tRCC	1.22315		TCGA-A3-3331	KIRC	2.31844		TCGA-SX-A7SS	KIRP	2.82123		TCGA-KL-8325	KICH	0.558659
	CDC_33	CDC	4.50477		xp11_38	tRCC	1.16348		TCGA-B0-5075	KIRC	2.2905		TCGA-BQ-5885	KIRP	2.76536		TCGA-KO-8414	KICH	0.558659
	CDC_34	CDC	0.865155		xp11_63	tRCC	1.16348		TCGA-B8-5164	KIRC	2.2905		TCGA-SX-A7SN	KIRP	2.76536		TCGA-KO-8415	KICH	0.558659
	CDC_35	CDC	76.6408		xp11_18	tRCC	1.13365		TCGA-BP-4964	KIRC	2.26257		TCGA-UZ-A9PR	KIRP	2.76536		TCGA-KL-8328	KICH	0.530726
	CDC_36	CDC	21.3305		xp11_26	tRCC	1.04415		TCGA-DV-A4W0	KIRC	2.26257		TCGA-EV-5903	KIRP	2.7095		TCGA-KL-8331	KICH	0.530726
	CDC_37	CDC	0.477327		xp11_42	tRCC	1.04415		TCGA-3Z-A93Z	KIRC	2.23464		TCGA-GL-A9DC	KIRP	2.7095		TCGA-KL-8337	KICH	0.530726
	CDC_38	CDC	0.775656		xp11_57	tRCC	1.04415		TCGA-A3-3357	KIRC	2.23464		TCGA-BQ-7051	KIRP	2.68156		TCGA-KM-8442	KICH	0.530726
	CDC_39	CDC	1.31265		xp11_85	tRCC	1.04415		TCGA-B0-4852	KIRC	2.23464		TCGA-HE-A5NI	KIRP	2.68156		TCGA-KM-8477	KICH	0.530726
	CDC_40	CDC	17.7208		xp11_58	tRCC	0.954654		TCGA-CW-5580	KIRC	2.23464		TCGA-4A-A93X	KIRP	2.65363		TCGA-KN-8423	KICH	0.530726
	CDC_41	CDC	16.8854		xp11_10	tRCC	0.924821		TCGA-CZ-4865	KIRC	2.23464		TCGA-MH-A561	KIRP	2.65363		TCGA-KN-8434	KICH	0.530726
	CDC_42	CDC	1.73031		xp11_1	tRCC	0.775656		TCGA-DV-A4VX	KIRC	2.2067		TCGA-B1-A656	KIRP	2.6257		TCGA-KL-8327	KICH	0.502793
	CDC_43	CDC	14.29		xp11_34	tRCC	0.775656		TCGA-MM-A564	KIRC	2.2067		TCGA-UZ-A9PX	KIRP	2.6257		TCGA-KL-8346	KICH	0.502793
	CDC_44	CDC	0.805489		xp11_9	tRCC	0.775656		TCGA-B0-5094	KIRC	2.17877		TCGA-2Z-A9JD	KIRP	2.59777		TCGA-KN-8422	KICH	0.502793
	CDC_45	CDC	0.835322		xp11_75	tRCC	0.71599		TCGA-B0-5096	KIRC	2.17877		TCGA-G7-A8LB	KIRP	2.59777		TCGA-KN-8436	KICH	0.502793
	CDC_46	CDC	14.9463		xp11_17	tRCC	0.686158		TCGA-CJ-4643	KIRC	2.17877		TCGA-BQ-7061	KIRP	2.56983		TCGA-KO-8410	KICH	0.502793
	CDC_47	CDC	0.119332		xp11_27	tRCC	0.686158		TCGA-CW-6090	KIRC	2.17877		TCGA-Y8-A896	KIRP	2.56983		TCGA-KO-8416	KICH	0.47486
	CDC_48	CDC	11.9033		xp11_40	tRCC	0.686158		TCGA-BP-4782	KIRC	2.15084		TCGA-GL-A9DE	KIRP	2.51397		TCGA-KO-8417	KICH	0.47486
	CDC_49	CDC	4.26611		xp11_73	tRCC	0.686158		TCGA-AK-3451	KIRC	2.12291		TCGA-4A-A93W	KIRP	2.4581		TCGA-KL-8340	KICH	0.446927
	CDC_50	CDC	3.28162		xp11_80	tRCC	0.686158		TCGA-B8-4621	KIRC	2.12291		TCGA-B1-5398	KIRP	2.4581		TCGA-KL-8344	KICH	0.446927
	CDC_51	CDC	0.477327		xp11_87	tRCC	0.686158		TCGA-BP-4985	KIRC	2.12291		TCGA-B9-5155	KIRP	2.4581		TCGA-KN-8419	KICH	0.446927
	CDC_52	CDC			xp11_37	tRCC	0.626492		TCGA-CJ-6027	KIRC	2.12291		TCGA-UZ-A9PO	KIRP	2.4581		TCGA-KM-8440	KICH	0.418994
	CDC_53	CDC			xp11_13	tRCC	0.566826		TCGA-BP-5185	KIRC	2.09497		TCGA-2Z-A9J5	KIRP	2.43017		TCGA-KN-8421	KICH	0.418994
					xp11_46	tRCC	0.566826		TCGA-CZ-5451	KIRC	2.09497		TCGA-A4-A48D	KIRP	2.43017		TCGA-KN-8425	KICH	0.418994
					xp11_39	tRCC	0.536993		TCGA-MM-A84U	KIRC	2.09497		TCGA-P4-A5E7	KIRP	2.43017		TCGA-KN-8431	KICH	0.418994
					xp11_59	tRCC	0.477327		TCGA-A3-3320	KIRC	2.06704		TCGA-PJ-A8JU	KIRP	2.43017		TCGA-KL-8333	KICH	0.391061
					xp11_16	tRCC	0.447494		TCGA-A3-3387	KIRC	2.06704		TCGA-B9-A8YH	KIRP	2.40223		TCGA-KN-8418	KICH	0.363128
					xp11_43	tRCC	0.447494		TCGA-A3-A8OU	KIRC	2.06704		TCGA-GL-A9DD	KIRP	2.40223		TCGA-KN-8429	KICH	0.363128
					xp11_53	tRCC	0.357995		TCGA-B0-5092	KIRC	2.03911		TCGA-SX-A7SL	KIRP	2.40223		TCGA-KO-8411	KICH	0.363128
					xp11_11	tRCC	0.328162		TCGA-B0-5095	KIRC	2.03911		TCGA-Y8-A895	KIRP	2.40223		TCGA-KO-8413	KICH	0.363128
					xp11_5	tRCC	0.328162		TCGA-BP-4963	KIRC	2.03911		TCGA-A4-A6HP	KIRP	2.3743		TCGA-KM-8439	KICH	0.335196
					xp11_54	tRCC	0.298329		TCGA-A3-3308	KIRC	2.01117		TCGA-BQ-7045	KIRP	2.3743		TCGA-KO-8406	KICH	0.335196
					xp11_12	tRCC	0.268496		TCGA-B0-4827	KIRC	2.01117		TCGA-BQ-7046	KIRP	2.3743		TCGA-KO-8409	KICH	0.335196
					xp11_68	tRCC	0.268496		TCGA-B0-5106	KIRC	2.01117		TCGA-2Z-A9JE	KIRP	2.34637		TCGA-KL-8334	KICH	0.27933
					xp11_60	tRCC	0.238663		TCGA-B8-A54H	KIRC	2.01117		TCGA-2Z-A9J1	KIRP	2.31844		TCGA-KO-8405	KICH	0.27933
					xp11_51	tRCC	0.178998		TCGA-BP-5199	KIRC	2.01117		TCGA-B1-A47M	KIRP	2.31844		TCGA-KN-8437	KICH	0.139665
					xp11_21	tRCC	0.149165		TCGA-CJ-5689	KIRC	2.01117		TCGA-GL-A59R	KIRP	2.31844
					xp11_30	tRCC	0.149165		TCGA-CZ-4864	KIRC	2.01117		TCGA-SX-A71U	KIRP	2.2905
					xp11_4	tRCC	0.0894988		TCGA-G6-A8L8	KIRC	2.01117		TCGA-BQ-5878	KIRP	2.26257
									TCGA-B0-4710	KIRC	1.98324		TCGA-HE-A5NK	KIRP	2.26257
									TCGA-B4-5835	KIRC	1.98324		TCGA-AL-3468	KIRP	2.23464
									TCGA-CJ-4634	KIRC	1.98324		TCGA-IZ-8196	KIRP	2.23464
									TCGA-CJ-5682	KIRC	1.98324		TCGA-P4-A5E6	KIRP	2.23464
									TCGA-CZ-5453	KIRC	1.98324		TCGA-5P-A9KA	KIRP	2.2067
									TCGA-AK-3430	KIRC	1.95531		TCGA-WN-AB4C	KIRP	2.2067
									TCGA-CJ-4882	KIRC	1.95531		TCGA-2Z-A9JK	KIRP	2.17877
									TCGA-CZ-4866	KIRC	1.95531		TCGA-SX-A7SR	KIRP	2.17877
									TCGA-BP-4983	KIRC	1.92737		TCGA-5P-A9JW	KIRP	2.15084
									TCGA-CZ-5457	KIRC	1.92737		TCGA-5P-A9KC	KIRP	2.15084
									TCGA-CJ-4869	KIRC	1.89944		TCGA-5P-A9JU	KIRP	2.12291
									TCGA-CJ-5677	KIRC	1.89944		TCGA-B1-A655	KIRP	2.12291
									TCGA-A3-3367	KIRC	1.87151		TCGA-B9-4116	KIRP	2.12291
									TCGA-B0-5085	KIRC	1.87151		TCGA-B9-A69E	KIRP	2.12291
									TCGA-B0-5099	KIRC	1.87151		TCGA-DW-7840	KIRP	2.12291
									TCGA-B0-5709	KIRC	1.87151		TCGA-MH-A55W	KIRP	2.12291
									TCGA-B4-5844	KIRC	1.87151		TCGA-MH-A55Z	KIRP	2.12291
									TCGA-CJ-4912	KIRC	1.87151		TCGA-2Z-A9JG	KIRP	2.09497
									TCGA-A3-3319	KIRC	1.84358		TCGA-5P-A9K0	KIRP	2.09497
									TCGA-A3-A6NI	KIRC	1.84358		TCGA-A4-8098	KIRP	2.09497
									TCGA-AS-3778	KIRC	1.84358		TCGA-B9-5156	KIRP	2.09497
									TCGA-B0-5705	KIRC	1.84358		TCGA-DW-7838	KIRP	2.09497
									TCGA-B8-5162	KIRC	1.84358		TCGA-HE-A5NH	KIRP	2.09497
									TCGA-BP-5198	KIRC	1.84358		TCGA-2Z-A9JL	KIRP	2.06704
									TCGA-CJ-6031	KIRC	1.84358		TCGA-5P-A9KE	KIRP	2.06704
									TCGA-CZ-5461	KIRC	1.84358		TCGA-A4-7585	KIRP	2.06704
									TCGA-B0-5698	KIRC	1.81564		TCGA-UZ-A9PP	KIRP	2.06704
									TCGA-B4-5832	KIRC	1.81564		TCGA-2Z-A9JT	KIRP	2.03911
									TCGA-BP-5173	KIRC	1.81564		TCGA-A4-7996	KIRP	2.03911
									TCGA-CJ-4638	KIRC	1.81564		TCGA-V9-A7HT	KIRP	2.03911
									TCGA-CJ-4918	KIRC	1.81564		TCGA-Y8-A894	KIRP	2.03911
									TCGA-CJ-6033	KIRC	1.81564		TCGA-Y8-A898	KIRP	2.03911
									TCGA-CW-5587	KIRC	1.81564		TCGA-2Z-A9JQ	KIRP	2.01117
									TCGA-CZ-5462	KIRC	1.81564		TCGA-BQ-5877	KIRP	2.01117
									TCGA-B0-5703	KIRC	1.78771		TCGA-DW-7837	KIRP	2.01117
									TCGA-B2-4102	KIRC	1.78771		TCGA-P4-AAVL	KIRP	2.01117
									TCGA-B2-5641	KIRC	1.78771		TCGA-SX-A7SM	KIRP	2.01117
									TCGA-B8-4153	KIRC	1.78771		TCGA-SX-A7SP	KIRP	2.01117
									TCGA-BP-5195	KIRC	1.78771		TCGA-2Z-A9J2	KIRP	1.98324
									TCGA-A3-3317	KIRC	1.75978		TCGA-EV-5902	KIRP	1.98324
									TCGA-B4-5836	KIRC	1.73184		TCGA-A4-8517	KIRP	1.95531
									TCGA-B4-5838	KIRC	1.73184		TCGA-A4-A57E	KIRP	1.95531
									TCGA-CJ-4907	KIRC	1.73184		TCGA-B3-4104	KIRP	1.95531
									TCGA-CZ-4856	KIRC	1.73184		TCGA-G7-6790	KIRP	1.95531
									TCGA-A3-3358	KIRC	1.70391		TCGA-IZ-A6M8	KIRP	1.95531
									TCGA-B0-5695	KIRC	1.70391		TCGA-SX-A7SQ	KIRP	1.95531
									TCGA-B0-5700	KIRC	1.70391		TCGA-GL-8500	KIRP	1.92737
									TCGA-B0-5702	KIRC	1.70391		TCGA-5P-A9K2	KIRP	1.89944
									TCGA-B8-5163	KIRC	1.70391		TCGA-AT-A5NU	KIRP	1.89944
									TCGA-BP-5010	KIRC	1.70391		TCGA-GL-A59T	KIRP	1.89944
									TCGA-CJ-4902	KIRC	1.70391		TCGA-IZ-A6M9	KIRP	1.89944
									TCGA-G6-A8L6	KIRC	1.70391		TCGA-Q2-A5QZ	KIRP	1.89944
									TCGA-B8-4143	KIRC	1.67598		TCGA-B1-A657	KIRP	1.87151
									TCGA-B8-A7U6	KIRC	1.67598		TCGA-BQ-5876	KIRP	1.87151
									TCGA-BP-4960	KIRC	1.67598		TCGA-BQ-5890	KIRP	1.87151
									TCGA-BP-5182	KIRC	1.67598		TCGA-G7-A8LE	KIRP	1.87151
									TCGA-CJ-4639	KIRC	1.67598		TCGA-IA-A40Y	KIRP	1.87151
									TCGA-CZ-5466	KIRC	1.67598		TCGA-B9-4114	KIRP	1.84358
									TCGA-EU-5906	KIRC	1.67598		TCGA-DZ-6135	KIRP	1.84358
									TCGA-G6-A8L7	KIRC	1.67598		TCGA-IA-A83W	KIRP	1.84358
									TCGA-B0-4815	KIRC	1.64804		TCGA-A4-7288	KIRP	1.81564
									TCGA-B0-4818	KIRC	1.64804		TCGA-B3-3925	KIRP	1.81564
									TCGA-B0-4821	KIRC	1.64804		TCGA-UZ-A9PK	KIRP	1.81564
									TCGA-B0-5088	KIRC	1.64804		TCGA-UZ-A9Q1	KIRP	1.81564
									TCGA-B2-4099	KIRC	1.64804		TCGA-A4-A5Y1	KIRP	1.78771
									TCGA-BP-5187	KIRC	1.64804		TCGA-BQ-7058	KIRP	1.78771
									TCGA-CJ-4636	KIRC	1.64804		TCGA-HE-A5NF	KIRP	1.78771
									TCGA-CJ-5675	KIRC	1.64804		TCGA-HE-A5NL	KIRP	1.78771
									TCGA-B0-4842	KIRC	1.62011		TCGA-PJ-A5Z8	KIRP	1.78771
									TCGA-BP-4161	KIRC	1.62011		TCGA-A4-7584	KIRP	1.75978
									TCGA-BP-4167	KIRC	1.62011		TCGA-BQ-5875	KIRP	1.75978
									TCGA-CJ-5671	KIRC	1.62011		TCGA-5P-A9K3	KIRP	1.73184
									TCGA-CW-6087	KIRC	1.62011		TCGA-A4-A5XZ	KIRP	1.73184
									TCGA-CZ-5456	KIRC	1.62011		TCGA-F9-A7VF	KIRP	1.73184
									TCGA-B0-5080	KIRC	1.59218		TCGA-UZ-A9PL	KIRP	1.73184
									TCGA-B0-5116	KIRC	1.59218		TCGA-A4-8310	KIRP	1.70391
									TCGA-G6-A5PC	KIRC	1.59218		TCGA-A4-A7UZ	KIRP	1.70391
									TCGA-AK-3455	KIRC	1.56425		TCGA-F9-A97G	KIRP	1.70391
									TCGA-B0-4810	KIRC	1.56425		TCGA-GL-A4EM	KIRP	1.70391
									TCGA-B0-4816	KIRC	1.56425		TCGA-IZ-8195	KIRP	1.70391
									TCGA-B0-5097	KIRC	1.56425		TCGA-Y8-A8RZ	KIRP	1.70391
									TCGA-B0-5104	KIRC	1.56425		TCGA-BQ-5892	KIRP	1.67598
									TCGA-B0-5110	KIRC	1.56425		TCGA-Y8-A897	KIRP	1.67598
									TCGA-B8-5553	KIRC	1.56425		TCGA-A4-A5Y0	KIRP	1.64804
									TCGA-BP-4989	KIRC	1.56425		TCGA-P4-A5EA	KIRP	1.64804
									TCGA-BP-4993	KIRC	1.56425		TCGA-A4-7997	KIRP	1.62011
									TCGA-CJ-4913	KIRC	1.56425		TCGA-KV-A6GD	KIRP	1.62011
									TCGA-CJ-5676	KIRC	1.56425		TCGA-MH-A856	KIRP	1.62011
									TCGA-CW-5581	KIRC	1.56425		TCGA-B1-A654	KIRP	1.59218
									TCGA-A3-3385	KIRC	1.53631		TCGA-WN-A9G9	KIRP	1.59218
									TCGA-B0-5690	KIRC	1.53631		TCGA-BQ-5886	KIRP	1.56425
									TCGA-B0-5692	KIRC	1.53631		TCGA-HE-A5NJ	KIRP	1.56425
									TCGA-B8-5158	KIRC	1.53631		TCGA-UZ-A9PN	KIRP	1.56425
									TCGA-B8-A54D	KIRC	1.53631		TCGA-UZ-A9PU	KIRP	1.56425
									TCGA-B8-A54I	KIRC	1.53631		TCGA-2Z-A9JP	KIRP	1.53631
									TCGA-B8-A54J	KIRC	1.53631		TCGA-B9-4113	KIRP	1.53631
									TCGA-BP-4801	KIRC	1.53631		TCGA-Y8-A8RY	KIRP	1.53631
									TCGA-BP-4967	KIRC	1.53631		TCGA-A4-8515	KIRP	1.50838
									TCGA-CJ-4644	KIRC	1.53631		TCGA-BQ-5889	KIRP	1.50838
									TCGA-CJ-5683	KIRC	1.53631		TCGA-2K-A9WE	KIRP	1.48045
									TCGA-CJ-5686	KIRC	1.53631		TCGA-AL-7173	KIRP	1.48045
									TCGA-B0-5115	KIRC	1.50838		TCGA-B9-4115	KIRP	1.48045
									TCGA-B2-5635	KIRC	1.50838		TCGA-G7-7502	KIRP	1.48045
									TCGA-B8-4620	KIRC	1.50838		TCGA-2Z-A9J6	KIRP	1.45251
									TCGA-CJ-4901	KIRC	1.50838		TCGA-IA-A83T	KIRP	1.45251
									TCGA-B0-5402	KIRC	1.48045		TCGA-IA-A83V	KIRP	1.45251
									TCGA-B0-5691	KIRC	1.48045		TCGA-UZ-A9PV	KIRP	1.45251
									TCGA-B0-5694	KIRC	1.48045		TCGA-UZ-A9Q0	KIRP	1.45251
									TCGA-BP-5178	KIRC	1.48045		TCGA-DW-7834	KIRP	1.42458
									TCGA-BP-5181	KIRC	1.48045		TCGA-UZ-A9PM	KIRP	1.42458
									TCGA-CJ-6028	KIRC	1.48045		TCGA-Y8-A8S1	KIRP	1.42458
									TCGA-EU-5905	KIRC	1.48045		TCGA-PJ-A5Z9	KIRP	1.39665
									TCGA-A3-3376	KIRC	1.45251		TCGA-A4-7732	KIRP	1.36872
									TCGA-B0-5696	KIRC	1.45251		TCGA-BQ-5882	KIRP	1.36872
									TCGA-BP-4770	KIRC	1.45251		TCGA-UZ-A9PJ	KIRP	1.36872
									TCGA-CJ-4923	KIRC	1.45251		TCGA-2Z-A9JM	KIRP	1.34078
									TCGA-A3-3311	KIRC	1.42458		TCGA-A4-A4ZT	KIRP	1.34078
									TCGA-B0-5107	KIRC	1.42458		TCGA-B3-4103	KIRP	1.34078
									TCGA-B8-5551	KIRC	1.42458		TCGA-MH-A562	KIRP	1.34078
									TCGA-BP-5191	KIRC	1.42458		TCGA-A4-8630	KIRP	1.31285
									TCGA-CJ-4640	KIRC	1.42458		TCGA-AL-3472	KIRP	1.31285
									TCGA-CZ-5986	KIRC	1.42458		TCGA-BQ-5880	KIRP	1.31285
									TCGA-DV-5565	KIRC	1.42458		TCGA-J7-A8I2	KIRP	1.31285
									TCGA-A3-3373	KIRC	1.39665		TCGA-MH-A560	KIRP	1.31285
									TCGA-B0-5120	KIRC	1.39665		TCGA-AL-3473	KIRP	1.28492
									TCGA-B8-4151	KIRC	1.39665		TCGA-B9-A5W9	KIRP	1.28492
									TCGA-BP-4965	KIRC	1.39665		TCGA-IA-A40U	KIRP	1.28492
									TCGA-CZ-5467	KIRC	1.39665		TCGA-2Z-A9JR	KIRP	1.25698
									TCGA-CZ-5470	KIRC	1.39665		TCGA-DW-7841	KIRP	1.25698
									TCGA-A3-3378	KIRC	1.36872		TCGA-SX-A7SO	KIRP	1.25698
									TCGA-A3-A6NJ	KIRC	1.36872		TCGA-5P-A9JV	KIRP	1.22905
									TCGA-B0-5697	KIRC	1.36872		TCGA-G7-A8LD	KIRP	1.22905
									TCGA-B0-5706	KIRC	1.36872		TCGA-B9-7268	KIRP	1.20112
									TCGA-B8-5159	KIRC	1.36872		TCGA-BQ-7062	KIRP	1.20112
									TCGA-BP-5169	KIRC	1.36872		TCGA-G7-6792	KIRP	1.20112
									TCGA-B0-5077	KIRC	1.34078		TCGA-SX-A7SU	KIRP	1.20112
									TCGA-B4-5377	KIRC	1.34078		TCGA-5P-A9K6	KIRP	1.17318
									TCGA-B8-5549	KIRC	1.34078		TCGA-A4-7734	KIRP	1.17318
									TCGA-A3-3322	KIRC	1.31285		TCGA-B9-4617	KIRP	1.17318
									TCGA-B2-4101	KIRC	1.31285		TCGA-DW-7839	KIRP	1.17318
									TCGA-B2-5639	KIRC	1.31285		TCGA-5P-A9JZ	KIRP	1.14525
									TCGA-B8-4154	KIRC	1.31285		TCGA-P4-AAVM	KIRP	1.14525
									TCGA-BP-5009	KIRC	1.31285		TCGA-A4-7287	KIRP	1.11732
									TCGA-BP-5189	KIRC	1.31285		TCGA-B1-7332	KIRP	1.11732
									TCGA-CJ-4641	KIRC	1.31285		TCGA-P4-A5E8	KIRP	1.11732
									TCGA-B0-5081	KIRC	1.28492		TCGA-SX-A71R	KIRP	1.11732
									TCGA-B0-5109	KIRC	1.28492		TCGA-UZ-A9PZ	KIRP	1.11732
									TCGA-B2-4098	KIRC	1.28492		TCGA-A4-8311	KIRP	1.08939
									TCGA-B2-5633	KIRC	1.28492		TCGA-A4-A772	KIRP	1.08939
									TCGA-BP-4988	KIRC	1.28492		TCGA-DW-7836	KIRP	1.08939
									TCGA-CZ-5460	KIRC	1.28492		TCGA-B9-A5W8	KIRP	1.06145
									TCGA-CZ-5463	KIRC	1.28492		TCGA-BQ-5884	KIRP	1.06145
									TCGA-CZ-5985	KIRC	1.28492		TCGA-B9-4117	KIRP	1.03352
									TCGA-MM-A563	KIRC	1.28492		TCGA-KV-A6GE	KIRP	1.03352
									TCGA-A3-3362	KIRC	1.25698		TCGA-BQ-5893	KIRP	1.00559
									TCGA-A3-3383	KIRC	1.25698		TCGA-DW-5561	KIRP	1.00559
									TCGA-B0-5102	KIRC	1.25698		TCGA-EV-5901	KIRP	1.00559
									TCGA-BP-5196	KIRC	1.25698		TCGA-J7-8537	KIRP	1.00559
									TCGA-CJ-4904	KIRC	1.25698		TCGA-Y8-A8S0	KIRP	1.00559
									TCGA-CJ-4905	KIRC	1.25698		TCGA-2Z-A9J7	KIRP	0.977654
									TCGA-CZ-4863	KIRC	1.25698		TCGA-A4-7286	KIRP	0.977654
									TCGA-CZ-5469	KIRC	1.25698		TCGA-F9-A8NY	KIRP	0.977654
									TCGA-A3-3326	KIRC	1.22905		TCGA-G7-6789	KIRP	0.977654
									TCGA-BP-5004	KIRC	1.22905		TCGA-BQ-5881	KIRP	0.949721
									TCGA-BP-5192	KIRC	1.22905		TCGA-DZ-6134	KIRP	0.949721
									TCGA-CJ-4900	KIRC	1.22905		TCGA-F9-A4JJ	KIRP	0.949721
									TCGA-CJ-4903	KIRC	1.22905		TCGA-SX-A71W	KIRP	0.949721
									TCGA-DV-5566	KIRC	1.22905		TCGA-G7-7501	KIRP	0.921788
									TCGA-B0-5084	KIRC	1.20112		TCGA-AL-3466	KIRP	0.893855
									TCGA-B2-A4SR	KIRC	1.20112		TCGA-B3-8121	KIRP	0.893855
									TCGA-B4-5843	KIRC	1.20112		TCGA-J7-6720	KIRP	0.893855
									TCGA-BP-4981	KIRC	1.20112		TCGA-2Z-A9JO	KIRP	0.865922
									TCGA-CJ-6032	KIRC	1.20112		TCGA-A4-7828	KIRP	0.837989
									TCGA-CZ-5982	KIRC	1.20112		TCGA-A4-A5DU	KIRP	0.837989
									TCGA-CZ-5987	KIRC	1.20112		TCGA-B3-A6W5	KIRP	0.837989
									TCGA-EU-5907	KIRC	1.20112		TCGA-B1-A47N	KIRP	0.810056
									TCGA-A3-3323	KIRC	1.17318		TCGA-G7-A4TM	KIRP	0.810056
									TCGA-A3-3363	KIRC	1.17318		TCGA-2Z-A9J8	KIRP	0.782123
									TCGA-B0-4945	KIRC	1.17318		TCGA-4A-A93Y	KIRP	0.782123
									TCGA-B0-5812	KIRC	1.17318		TCGA-A4-7915	KIRP	0.782123
									TCGA-B8-A54E	KIRC	1.17318		TCGA-MH-A855	KIRP	0.782123
									TCGA-BP-5183	KIRC	1.17318		TCGA-AL-A5DJ	KIRP	0.726257
									TCGA-BP-5201	KIRC	1.17318		TCGA-BQ-5894	KIRP	0.726257
									TCGA-CJ-4916	KIRC	1.17318		TCGA-GL-7966	KIRP	0.726257
									TCGA-CJ-5678	KIRC	1.17318		TCGA-B1-A47O	KIRP	0.698324
									TCGA-CJ-5680	KIRC	1.17318		TCGA-UN-AAZ9	KIRP	0.698324
									TCGA-BP-4163	KIRC	1.14525		TCGA-BQ-7050	KIRP	0.670391
									TCGA-BP-4962	KIRC	1.14525		TCGA-IA-A40X	KIRP	0.642458
									TCGA-BP-4991	KIRC	1.14525		TCGA-KV-A74V	KIRP	0.642458
									TCGA-BP-5202	KIRC	1.14525		TCGA-5P-A9KH	KIRP	0.614525
									TCGA-A3-A8OX	KIRC	1.11732		TCGA-DW-7842	KIRP	0.614525
									TCGA-B0-5693	KIRC	1.11732		TCGA-MH-A857	KIRP	0.614525
									TCGA-BP-5008	KIRC	1.11732		TCGA-BQ-5879	KIRP	0.586592
									TCGA-BP-5190	KIRC	1.11732		TCGA-DW-5560	KIRP	0.586592
									TCGA-CJ-4637	KIRC	1.11732		TCGA-BQ-5883	KIRP	0.530726
									TCGA-CW-5585	KIRC	1.11732		TCGA-2Z-A9JJ	KIRP	0.502793
									TCGA-A3-3349	KIRC	1.08939		TCGA-BQ-5888	KIRP	0.502793
									TCGA-B0-4706	KIRC	1.08939		TCGA-BQ-5891	KIRP	0.502793
									TCGA-B0-5121	KIRC	1.08939		TCGA-5P-A9K8	KIRP	0.47486
									TCGA-BP-4968	KIRC	1.08939		TCGA-DW-7963	KIRP	0.47486
									TCGA-A3-3316	KIRC	1.06145		TCGA-O9-A75Z	KIRP	0.47486
									TCGA-A3-3365	KIRC	1.06145		TCGA-2Z-A9JN	KIRP	0.418994
									TCGA-B0-5108	KIRC	1.06145		TCGA-AL-3467	KIRP	0.418994
									TCGA-B0-5699	KIRC	1.06145		TCGA-BQ-5887	KIRP	0.391061
									TCGA-B0-5710	KIRC	1.06145		TCGA-A4-8312	KIRP	0.363128
									TCGA-B8-A54G	KIRC	1.06145		TCGA-B9-A5W7	KIRP	0.363128
									TCGA-BP-4162	KIRC	1.06145		TCGA-F9-A7Q0	KIRP	0.363128
									TCGA-BP-4995	KIRC	1.06145		TCGA-B3-3926	KIRP	0.335196
									TCGA-BP-4999	KIRC	1.06145		TCGA-BQ-7055	KIRP	0.307263
									TCGA-BP-5006	KIRC	1.06145		TCGA-G7-A8LC	KIRP	0.27933
									TCGA-BP-5175	KIRC	1.06145		TCGA-P4-A5ED	KIRP	0.27933
									TCGA-BP-5200	KIRC	1.06145		TCGA-2Z-A9JI	KIRP	0.223464
									TCGA-CZ-5989	KIRC	1.06145
									TCGA-EU-5904	KIRC	1.06145
									TCGA-AK-3436	KIRC	1.03352
									TCGA-BP-5170	KIRC	1.03352
									TCGA-BP-5177	KIRC	1.03352
									TCGA-BP-4971	KIRC	1.00559
									TCGA-BP-4977	KIRC	1.00559
									TCGA-BP-4982	KIRC	1.00559
									TCGA-BP-4986	KIRC	1.00559
									TCGA-BP-4992	KIRC	1.00559
									TCGA-CJ-4899	KIRC	1.00559
									TCGA-CZ-5455	KIRC	1.00559
									TCGA-A3-3370	KIRC	0.977654
									TCGA-B0-5400	KIRC	0.977654
									TCGA-B8-A8YJ	KIRC	0.977654
									TCGA-BP-4164	KIRC	0.977654
									TCGA-BP-4974	KIRC	0.977654
									TCGA-BP-4998	KIRC	0.977654
									TCGA-BP-5180	KIRC	0.977654
									TCGA-CZ-5984	KIRC	0.977654
									TCGA-CZ-5988	KIRC	0.977654
									TCGA-MW-A4EC	KIRC	0.977654
									TCGA-T7-A92I	KIRC	0.977654
									TCGA-B0-5399	KIRC	0.949721
									TCGA-B8-4146	KIRC	0.949721
									TCGA-BP-5174	KIRC	0.949721
									TCGA-B0-5113	KIRC	0.921788
									TCGA-BP-4972	KIRC	0.921788
									TCGA-CJ-5684	KIRC	0.921788
									TCGA-A3-3347	KIRC	0.893855
									TCGA-AK-3458	KIRC	0.893855
									TCGA-B8-4148	KIRC	0.893855
									TCGA-BP-5000	KIRC	0.893855
									TCGA-BP-5186	KIRC	0.893855
									TCGA-CZ-5452	KIRC	0.893855
									TCGA-A3-A8CQ	KIRC	0.865922
									TCGA-A3-A8OW	KIRC	0.865922
									TCGA-B0-5711	KIRC	0.865922
									TCGA-B8-A54F	KIRC	0.865922
									TCGA-BP-4961	KIRC	0.865922
									TCGA-BP-5001	KIRC	0.865922
									TCGA-CW-5591	KIRC	0.865922
									TCGA-BP-4973	KIRC	0.837989
									TCGA-BP-4970	KIRC	0.810056
									TCGA-CJ-4908	KIRC	0.810056
									TCGA-A3-3380	KIRC	0.782123
									TCGA-B0-4700	KIRC	0.782123
									TCGA-CZ-5458	KIRC	0.782123
									TCGA-B0-5707	KIRC	0.75419
									TCGA-B8-5552	KIRC	0.75419
									TCGA-AK-3429	KIRC	0.726257
									TCGA-B2-3923	KIRC	0.726257
									TCGA-BP-5007	KIRC	0.726257
									TCGA-6D-AA2E	KIRC	0.698324
									TCGA-AK-3426	KIRC	0.698324
									TCGA-AK-3456	KIRC	0.698324
									TCGA-AK-3465	KIRC	0.698324
									TCGA-B4-5834	KIRC	0.698324
									TCGA-BP-5194	KIRC	0.698324
									TCGA-B0-5100	KIRC	0.670391
									TCGA-CW-5583	KIRC	0.670391
									TCGA-BP-4987	KIRC	0.642458
									TCGA-BP-5184	KIRC	0.614525
									TCGA-CW-6097	KIRC	0.614525
									TCGA-CZ-5454	KIRC	0.614525
									TCGA-AS-3777	KIRC	0.586592
									TCGA-CJ-5681	KIRC	0.586592
									TCGA-AK-3440	KIRC	0.558659
									TCGA-B0-5083	KIRC	0.558659
									TCGA-B8-4619	KIRC	0.530726
									TCGA-B8-5165	KIRC	0.502793
									TCGA-B8-5545	KIRC	0.502793
									TCGA-DV-5568	KIRC	0.502793
									TCGA-B8-A54K	KIRC	0.47486
									TCGA-BP-4975	KIRC	0.47486
									TCGA-DV-5567	KIRC	0.47486
									TCGA-AK-3453	KIRC	0.446927
									TCGA-B2-5636	KIRC	0.446927
									TCGA-BP-4994	KIRC	0.446927
									TCGA-A3-3374	KIRC	0.418994
									TCGA-AK-3427	KIRC	0.391061
									TCGA-B0-5117	KIRC	0.391061
									TCGA-BP-4795	KIRC	0.391061
									TCGA-B8-5546	KIRC	0.363128
									TCGA-BP-4760	KIRC	0.307263
									TCGA-DV-A4VZ	KIRC	0.307263
									TCGA-AK-3443	KIRC	0.251397
									TCGA-BP-4177	KIRC	0.251397

## Sheet: Prognostic proteins
		Univariate analysis for PFS				Correlation analysis		Comparison analysis
	Symbol	beta	HR (95% CI for HR)	wald.test	p.value	Spearman's correlation with TMB	p value	TMB_High	TMB_Low	FC (TMB_High/TMB_Low)	p_value
	SEC11A	0.436	1.55 (1.21-1.98)	12.1	0.000507	0.331907	0.0226551	2.7567e+06	583861	4.7215	0.028413
	MRPL50	0.408	1.5 (1.11-2.03)	7.11	0.00767	0.436586	0.00215465	171787	95769.8	1.79375	0.00161222
	GPAA1	0.352	1.42 (1.09-1.85)	6.83	0.00895	0.391475	0.00650667	98056.3	58305.3	1.68177	0.0252723
	GNL2	0.305	1.36 (1.08-1.71)	6.77	0.00927	0.421954	0.0031349	71762.1	34549.4	2.07709	0.00519574
	BCMO1	0.239	1.27 (1.05-1.54)	5.9	0.0151	0.330577	0.023237	38648	11591.2	3.33427	0.00136329
	POLM	0.561	1.75 (1.11-2.77)	5.74	0.0166	0.461627	0.00109025	109503	54590.8	2.00589	2.11262e-05
	MCUR1	0.248	1.28 (1.05-1.57)	5.68	0.0172	0.327511	0.0246258	68565.7	23808.2	2.87992	0.031876
	NADK2	0.266	1.3 (1.04-1.63)	5.31	0.0212	0.32167	0.027465	65544	39272	1.66898	0.0238155
	OTUB1	0.403	1.5 (1.04-2.15)	4.72	0.0299	0.431149	0.00248151	3.1938e+06	2.05543e+06	1.55384	0.0119494
	C1orf35	0.317	1.37 (1.03-1.83)	4.7	0.0302	0.488404	0.000495952	61902.5	29548.6	2.09494	0.000115917
	SPHK2	0.359	1.43 (1.03-2)	4.46	0.0347	0.314499	0.0313188	26957.8	14745.6	1.82819	0.00853553
	RPF2	0.231	1.26 (1.01-1.57)	4.37	0.0365	0.428142	0.00268054	373866	191311	1.95424	0.0211144
	LOC100996820	0.318	1.37 (1.02-1.86)	4.27	0.0388	0.327858	0.0244652	2.01839e+06	1.31942e+06	1.52975	0.0154768
	RRP8	0.36	1.43 (1.02-2.02)	4.21	0.0402	0.336649	0.0206791	63742.7	39360.9	1.61944	0.0175537
	PGAM2	0.208	1.23 (1-1.51)	4.03	0.0447	0.336707	0.0206559	205063	56943.8	3.60115	0.000809925
	Pathway enrichment
	Category	Term	Count	%	PValue	Genes	List Total	Pop Hits	Pop Total	Fold Enrichment	Bonferroni	Benjamini	FDR
	GOTERM_BP_DIRECT	GO:0042273~ribosomal large subunit biogenesis	2	15.3846	0.021531	RPF2, RRP8	12	39	19734	84.3333	0.800251	1	1

## Sheet: Mutational signatures
Sample No.	Sig1 (SBS6)	Sig2 (SBS22)	Sig3 (SBS40)	Sig4 (SBS2)
CDC_01	7.85498	9.60309e-12	10.0864	13.0586
CDC_06	9.13601	9.60309e-12	13.7535	1.11045
CDC_17	14.4187	9.60309e-12	7.8143e-12	51.5813
CDC_18	8.00001	9.60309e-12	8.35475e-11	7.63218e-12
CDC_22	610.197	9.60309e-12	70.347	80.4567
CDC_25	581.934	9.60309e-12	142.728	92.3378
CDC_29	12.3486	9.60309e-12	7.65139	7.63218e-12
CDC_32	9.00001	9.60309e-12	7.8143e-12	7.63218e-12
CDC_38	23.6592	9.60309e-12	14.058	2.28281
CDC_46	546.727	9.60309e-12	45.978	91.2954
CDC_47	2.32417	9.60309e-12	1.67583	7.63218e-12
CDC_51	22	9.60309e-12	7.8143e-12	8.57976e-12
CDC_07	2.62418e-11	9.97371e-12	40.9999	7.63218e-12
CDC_14
CDC_16	4.51169e-05	0.371463	35.4923	5.13611
CDC_30	11.1443	1.17056	11.0733	6.61184
CDC_44	19.091	1.32647	7.8143e-12	8.58255
CDC_13	15.7391	1.56826	19.8811	7.8114
CDC_19
CDC_20
CDC_31	16.9553	1.72869	4.22687	10.0891
CDC_37	10.7872	1.86499	9.31341	5.03436
CDC_39	1.54006e-11	2.49111	37.9643	17.5444
CDC_05	23.9491	2.58268	16.28	5.18821
CDC_45	6.48926	2.79007	7.8143e-12	33.7207
CDC_12	15.7383	2.86787	2.79134	3.60248
CDC_15	17.7386	3.02976	7.8143e-12	5.23169
CDC_28	592.864	3.14041	149.631	44.3646
CDC_04	0.00128352	4.08765	7.8143e-12	275.911
CDC_34	24.8804	4.76568	12.2318	7.12207
CDC_42	41.1574	4.82487	27.6872	1.33046
CDC_03	24.5421	5.38945	53.0025	10.0657
CDC_11	17.8851	6.23507	40.2549	7.62476
CDC_43	739.619	6.63593	83.0983	48.6476
CDC_23	39.0797	7.65596	4.05311	1.21128
CDC_40	561.549	8.21795	118.579	53.6543
CDC_21	228.286	9.81119	55.7981	24.1049
CDC_09	33.6979	10.0552	67.1914	12.0553
CDC_41	511.572	12.0117	79.2835	53.133
CDC_27	637.487	13.2001	123.665	80.6487
CDC_26	623.821	16.7678	117.912	65.4993
CDC_48	427.696	17.6457	39.1291	30.5299
CDC_10	8.00267	17.8598	60.8407	3.29665
CDC_08	36.9228	36.0939	39.6789	5.30426
CDC_49	38.8787	61.9364	85.4646	12.72
CDC_50	11.4961	84.6431	69.8606	7.63218e-12
CDC_36	606.817	170.457	110.216	52.5105
CDC_33	24.6032	184.193	41.2036	7.63218e-12
CDC_02	36.9663	191.755	9.37459	72.904
CDC_24	672.138	800.019	128.843	7.63218e-12
CDC_35	1.54006e-11	3644.92	7.8143e-12	646.077
CDC_52
CDC_53

## Sheet: SBSs analysis
	Symbol	SBS22	Non_SBS22	p_value (Wilcox.test)
	TMB	7.96966	4.08023	0.0447
	Ribosome signaling	0.0149973	-0.144663	0.0381
	Symbol	Spearman's correlation with SBS6	p_value
	TMB	0.755587	3.06048e-09
	MLH1_Proteome	-0.520045	0.0131045
	MLH1_Transcriptome	-0.614286	0.014834
	MLH1_Phosphoproteome	-0.615385	0.0331699

## Sheet: Sig arm-level CNA
Arm	# Genes	Amp frequency	Amp frequency score	Amp z-score	Amp q-value	Del frequency	Del frequency score	Del z-score	Del q-value
1p	2121	0.08	0.14	-1.5	0.998	0.4	0.43	2.6	0.0356
1q	1955	0.35	0.4	2.14	0.0805	0.12	0.19	-0.842	0.999
2p	924	0.38	0.38	1.84	0.104	0	0	-3.24	0.999
2q	1556	0.38	0.38	1.83	0.104	0	0	-3.24	0.999
3p	1062	0.15	0.21	-0.615	0.998	0.31	0.37	1.56	0.182
3q	1139	0.21	0.28	0.256	0.812	0.25	0.32	0.798	0.566
4p	489	0.04	0.07	-2.33	0.998	0.4	0.41	2.4	0.0372
4q	1049	0.02	0.04	-2.5	0.998	0.48	0.49	3.61	0.00208
5p	270	0.25	0.28	0.312	0.812	0.1	0.14	-1.64	0.999
5q	1427	0.19	0.21	-0.749	0.998	0.1	0.13	-1.87	0.999
6p	1173	0.02	0.03	-2.82	0.998	0.38	0.38	1.94	0.101
6q	839	0.04	0.07	-2.26	0.998	0.42	0.43	2.73	0.0321
7p	641	0.48	0.48	3.49	0.00483	0	0	-2.95	0.999
7q	1277	0.5	0.5	3.81	0.00281	0	0	-2.9	0.999
8p	580	0.23	0.28	0.238	0.812	0.17	0.22	-0.588	0.999
8q	859	0.35	0.39	1.93	0.0988	0.08	0.13	-1.65	0.999
9p	422	0.06	0.1	-2.06	0.998	0.35	0.38	1.83	0.112
9q	1113	0.06	0.1	-1.91	0.998	0.4	0.42	2.5	0.0356
10p	409	0.27	0.3	0.658	0.6	0.1	0.14	-1.56	0.999
10q	1268	0.23	0.26	0.0403	0.922	0.12	0.16	-1.35	0.999
11p	862	0.21	0.24	-0.306	0.998	0.12	0.16	-1.42	0.999
11q	1515	0.08	0.1	-2.43	0.998	0.12	0.14	-1.86	0.999
12p	575	0.33	0.36	1.59	0.147	0.08	0.12	-1.73	0.999
12q	1447	0.33	0.36	1.58	0.147	0.08	0.12	-1.73	0.999
13q	654	0.04	0.07	-2.33	0.998	0.4	0.41	2.39	0.0372
14q	1341	0.1	0.15	-1.41	0.998	0.31	0.35	1.34	0.257
15q	1355	0.15	0.22	-0.523	0.998	0.33	0.39	1.91	0.101
16p	872	0.31	0.37	1.56	0.147	0.15	0.21	-0.612	0.999
16q	702	0.33	0.39	1.92	0.0988	0.15	0.22	-0.515	0.999
17p	683	0.4	0.43	2.62	0.029	0.08	0.14	-1.48	0.999
17q	1592	0.44	0.46	3.05	0.0115	0.04	0.07	-2.2	0.999
18p	143	0.12	0.2	-0.727	0.998	0.38	0.43	2.52	0.0356
18q	446	0.08	0.15	-1.22	0.998	0.46	0.5	3.66	0.00208
19p	995	0.33	0.4	2.04	0.0926	0.17	0.25	-0.115	0.999
19q	1709	0.35	0.41	2.26	0.0673	0.15	0.23	-0.429	0.999
20p	355	0.42	0.44	2.85	0.0174	0.06	0.11	-1.83	0.999
20q	753	0.44	0.46	3.06	0.0115	0.04	0.07	-2.19	0.999
21p	13	0.19	0.25	-0.11	0.988	0.25	0.31	0.709	0.598
21q	509	0.15	0.19	-0.877	0.998	0.25	0.29	0.5	0.726
22q	921	0.1	0.21	-0.565	0.998	0.5	0.56	4.48	0.000149

## Sheet: Sig arm-level CN
Symbol	1p	4p	4q	6q	7p	7q	9q	13q	17p	17q	18p	18q	20p	20q	22q
CDC_01	-0.147	-0.122	-0.122	-0.208	0	0	0	-0.17	0	0	-0.131	-0.246	0	0	-0.235
CDC_02	-0.328	0	0	-0.284	0.21	0.21	-0.266	-0.244	0.229	0.229	-0.232	-0.232	0.515	0.515	-0.132
CDC_03	0	0	0	0	0	0	0	-0.12	0	0	0.176	0.176	0	0	-0.142
CDC_04	0	0	0	0	0	0	0	0	0	0	0	-0.529	0.485	0.485	0
CDC_05	-0.263	0	0	-0.3	0	0	-0.245	0	0	0	0	0	0.301	0.301	-0.465
CDC_06	-0.317	-0.253	-0.253	-0.253	0.958	0.958	-0.28	-0.225	0.749	0.749	-0.238	-0.238	0.885	0.885	-0.343
CDC_07	0	0	0	-0.188	0.119	0.119	0	0	0	0	0	0	0	0	-0.166
CDC_08	0	-0.331	-0.331	-0.288	0.342	0.342	-0.388	-0.383	0.193	0.193	-0.367	-0.367	0.871	0.871	-0.558
CDC_09	-0.648	-0.671	-0.671	-0.673	0	0	0	-0.256	0.302	0.302	-0.656	-0.656	0.583	0.583	-0.808
CDC_10	-0.203	-0.286	-0.286	-0.288	0.379	0.379	-0.295	0.11	0	0	0	0	0.378	0.378	-0.262
CDC_11	-0.119	-0.12	-0.12	-0.202	0.142	0.142	0	-0.177	0	0	-0.143	-0.143	0.15	0.15	-0.242
CDC_12	0	0.149	0.381	0	0.471	0.471	0	0	0	0	0	0	0.381	0.381	0
CDC_13	-0.036	-0.299	-0.299	0	0.35	0.35	-0.288	-0.251	0.354	0.354	-0.295	-0.295	0.298	0.298	-0.177
CDC_15	-0.226	-0.414	-0.414	0	0	0	-0.384	0	0.145	0.145	-0.332	-0.332	0	0	-0.322
CDC_16	0.135	0	0	0	0.191	0.191	0	0	0.209	0.209	0	0	0	0	0
CDC_17	-0.361	0	0	-0.234	0	0	-0.388	-0.123	-0.116	-0.116	0	0	0.288	0.288	0
CDC_18	0	0	0	0	0	0	0	0	0	0	0.272	0.272	0	0	0
CDC_21	0	0	0	0	0	1.24	0	0	1	0	0	0	0	0	0
CDC_22	0	-0.349	-0.349	0	0	0	0	0	0	0	0	0	0	0	-0.342
CDC_23	0.437	-0.213	-0.213	-0.177	0.763	0.654	-0.117	-0.196	-0.122	0	-0.167	-0.167	0.176	0.289	-0.144
CDC_24	0	0	0	0	0	0	-0.21	-0.188	0.176	0.176	0	0	0.176	0.176	-0.128
CDC_25	-0.066	0	0	-0.13	0.277	0.277	-0.196	0	0.134	0.134	-0.105	-0.105	0	0	0
CDC_26	-0.103	-0.196	-0.196	-0.181	0.24	0.24	0.129	0	-0.388	-0.388	-0.214	-0.214	0	0	-0.323
CDC_27	-0.199	-0.574	-0.574	-0.123	0	0	0	0	0	0	-0.563	-0.563	0	0	-0.133
CDC_28	-0.317	-0.25	-0.25	-0.329	0.123	0.123	0	-0.282	0.119	0.119	0	-0.42	0	0	-0.273
CDC_29	0	0	0	0	0	0	0	0	0	0	0	0	0	0	0
CDC_30	0	0	0	0	0.312	0.117	0	0	0	0	0	0	0	0	0
CDC_31	0.639	0	0	0	0.936	0.936	0	0	0.378	0.378	0.106	0.106	0.716	0.716	0
CDC_32	0	0	0	0	0	0	0	0	0.2	0.2	0	0	0	0	0
CDC_33	-0.25	0.365	-0.346	0.126	0	0	-0.192	-0.169	-0.522	0.948	-0.308	-0.308	0.266	0.266	0
CDC_34	0	0	0	0	0	0	0	0	0	0	0	0	0	0	0
CDC_35	-0.659	-0.28	-0.28	0	0.614	0.418	-0.292	0.341	0.286	0.286	0.515	-0.115	0.068	0.202	-0.223
CDC_36	0	0	-0.142	0	0.149	0.149	0	0	0.35	0.35	0	-0.113	0.186	0.186	0.187
CDC_37	0	0	0	0	0	0	0	0	0	0	-0.246	-0.246	0	0	0
CDC_38	0	0	-0.12	-0.14	0.305	0.163	0	0	0.158	0.158	0.113	0.113	-0.15	-0.15	0
CDC_39	0	0	0	0	0	0	-0.439	-0.408	0	0	-0.438	-0.438	-0.463	0	-0.306
CDC_40	-0.123	0	0	0	0	0	-0.102	0	0	0	0	0	-0.126	-0.126	-0.114
CDC_41	0	0	0	0	0	0	0	0	0	0	0	0	0	0	0
CDC_42	-0.17	-0.11	-0.11	0	0.125	0	-0.26	0	0	0	0	0	0.113	0.113	-0.154
CDC_43	0	-0.269	-0.269	-0.153	0	0	0	0	0.141	0.141	0.144	0	0.13	0.13	0.187
CDC_44	-0.301	-0.267	0	-0.367	0.166	0.166	0.325	-0.352	0.122	0.122	0	0	0	0	0
CDC_45	0	0	0	0	0	0	0	0	0	0	0	0	0.106	0.106	0
CDC_46	-0.244	-0.127	-0.127	0	0.109	0.109	-0.277	-0.188	0	0.127	-0.21	-0.21	0.87	0.742	0.407
CDC_47	0	0	0	0	0	0.239	0	0	0	0	0	0	0	0	0.195
CDC_48	0	0	-0.153	-0.2	0	0	0	-0.115	1.098	0.336	0	0	0	0	0.161
CDC_49	0.152	-0.155	-0.155	0.117	0.61	0.61	0.424	-0.192	0	0.115	0	0	0	0	-0.543
CDC_50	-0.397	0	0	-0.371	0	0	-0.432	-0.321	0	0	-0.391	-0.391	0	0	-0.478
CDC_51	0	0	-0.135	0	0.18	0.18	-0.121	0	0	0	-0.108	-0.108	0	0	0

## Sheet: Cox regression
	Univariate analysis for PFS
	Chromosome Arm	beta	HR (95% CI for HR)	wald.test	p.value
	7p_gain	0.524	1.69 (0.909-3.14)	2.75	0.0973
	7q_gain	0.54	1.72 (0.919-3.2)	2.87	0.0902
	17p_gain	-0.321	0.725 (0.388-1.36)	1.01	0.314
	17q_gain	-0.175	0.839 (0.453-1.56)	0.31	0.578
	20p_gain	-0.737	0.478 (0.251-0.912)	5.02	0.0251
	20q_gain	-0.744	0.475 (0.251-0.898)	5.25	0.0219
	1p_loss	-0.727	0.484 (0.247-0.946)	4.5	0.0338
	4p_loss	-0.0298	0.971 (0.517-1.82)	0.01	0.926
	4q_loss	0.0294	1.03 (0.557-1.9)	0.01	0.925
	6q_loss	-0.279	0.756 (0.402-1.42)	0.75	0.387
	9q_loss	-0.582	0.559 (0.288-1.09)	2.95	0.0857
	13q_loss	0.044	1.04 (0.556-1.96)	0.02	0.891
	18p_loss	0.114	1.12 (0.596-2.11)	0.13	0.723
	18q_loss	0.133	1.14 (0.617-2.12)	0.18	0.673
	22q_loss	-0.33	0.719 (0.387-1.33)	1.1	0.295

## Sheet: Cis-genes
		Correlation analysis		Univariare analysis
	Symbol	Spearman's correlation with 1p CN	p value	HR (95% CI for HR)	p value
	PGD	0.385122	0.0075144	1.4 (1-2)	0.0495
	FUBP1	0.343466	0.0180944	1.6 (1.04-2.44)	0.0312
	SH3BGRL3	0.357802	0.0135389	0.97 (0.781-1.21)	0.805
	GLMN	0.387891	0.00705971	1 (0.858-1.26)	0.679
	LRRC8C	0.357802	0.0135389	1.1 (0.852-1.42)	0.461
	ACADM	0.29904	0.0411616	0.95 (0.737-1.22)	0.681
	LRRC40	0.414103	0.00380802	1.1 (0.87-1.42)	0.395
	POMGNT1	0.343035	0.0182492	0.9 (0.681-1.2)	0.478
	AGMAT	0.327529	0.0246176	0.97 (0.824-1.13)	0.677
	ACOT11	0.343773	0.0179845	1.1 (0.824-1.36)	0.661
	RAP1A	0.303655	0.037989	0.92 (0.694-1.22)	0.572
	PSMB2	0.373	0.00981623	1 (0.698-1.51)	0.897
	IFI44	0.307839	0.0352889	0.98 (0.782-1.23)	0.859

[truncated: 1 more sheets: H-Score of FUBP1]
