# Supplementary material for: Proteogenomic Analysis Identifies Clinically Relevant Subgroups of Collecting Duct Carcinoma
Source: Research (Wash D C). 2025 Sep 3;8:0859. doi: 10.34133/research.0859 (PMC12408255; doi:10.34133/research.0859)
Supplement: Supplementary 1 — Figs. S1 to S8 Data S1 to S6 [file research.0859.f1.zip › Supplementary Data 3.xlsx]

## Sheet: Description
Table S3, Multi-omics data of CDC tumors and NAT samples.
Proteome	Protein expression matrix after imputation
Transcriptome	mRNA expression matrix after imputation
Phosphoproteome	Phosphopeptide expression matrix after imputation
mRNA-protein pairs	Gene-wise and sample-wise mRNA to protein correlations of CDC tumors versus NATs

## Sheet: Proteome
Symbol	Exp092699	Exp092691	Exp092683	Exp092695	Exp092681	Exp092679	Exp092677	Exp092689	Exp092697	Exp092693	Exp124126	Exp092687	Exp123746	Exp092685	Exp092933	Exp123666	Exp123679	Exp123678	Exp124132	Exp110903	Exp110896	Exp123686	Exp123668	Exp110908	Exp123754	Exp118905	Exp110886	Exp110905	Exp110877	Exp123752	Exp110892	Exp110911	Exp110885	Exp123676	Exp123670	Exp123674	Exp123684	Exp123672	Exp123744	Exp110894	Exp124177	Exp124179	Exp124171	Exp124128	Exp124169	Exp124130	Exp110910	Exp110901	Exp123748
44621	47264.7	22488.8	34887.7	5081.83	3048.65	23735	168112	2870.09	8352.99	16821.1	351382	29338.6	109079	19972.1	7683.82	61395.8	6961.36	10314.3	38881	166303	161521	91133.6	29555.4	33464.4	60954.2	20180.3	100137	171429	27314.4	15575.7	26912	36100.1	257749	78524	53716.7	572008	45318.3	45875.2	90942.9	27173.3	433506	36725	41097	21967.3	248695	11571.5	42788.2	208894	46052.7
44622	104258	78416.1	123034	136163	104135	404271	584478	590797	170261	102795	10085.6	209485	588382	47157.7	88140.1	137993	9217.22	59551.5	4963.54	23082.2	353907	59908.3	21721.3	141395	99233.8	233024	133956	135088	87053.7	351564	29514.6	44981.6	695859	136739	96891.1	955646	23051.9	50876.5	107327	134067	490395	102584	73313.6	67353	105231	38873.6	11135.3	261131	123774
44625	37668.6	17129.4	6157.9	46915.3	21690.3	13663.5	6983.69	33670	10966.9	27487.4	9944.94	11650.6	22469.1	6092.66	14273.7	4964.83	23753.2	13977.6	5725.01	16651.8	26877.8	28922.9	11395.4	18886.8	50996.3	19884.7	98122.8	11315.8	8903.74	53286.3	27815.6	16758.6	16060.4	9005.25	12494.9	35406.3	19112.6	12442.5	36154.4	16623.3	21429	20369.2	20181.3	30283.7	15439.7	11945.7	26243.1	10334.5	26141.4
44805	12411	143458	21711.4	39554	9032.79	90066.1	41733.8	161785	20005.6	44274.8	154940	122448	81589.1	63105.6	30684.6	49245.9	22879.7	1.10029e+06	552791	52198.8	36916.9	6298.18	13750.4	39774.7	17451.9	336039	14770	39355	32695	49215.9	44220.3	38079.8	29029.5	173161	33950.9	7233.3	76635.9	10127.5	296806	30221.1	4520.86	34926.1	6951.84	232032	74873.4	23075.2	41900.7	20217.2	69602.7
44806	1.94232e+06	820960	596603	2.14682e+06	1.72719e+06	1.80847e+06	1.86718e+06	1.71639e+06	2.50888e+06	1.38322e+06	422059	344491	1.74684e+06	1.88934e+06	1.03167e+06	2.39399e+06	1.21485e+06	672334	674335	1.63417e+06	863542	2.30807e+06	3.25002e+06	809754	1.69521e+06	584757	710063	1.62962e+06	488565	2.11716e+06	3.76584e+06	764644	277109	1.33469e+06	2.91173e+06	562584	3.0422e+06	686091	2.14268e+06	1.25525e+06	2.08392e+06	1.96287e+06	1.09938e+06	125671	1.26876e+06	1.19875e+06	666941	2.20451e+06	806625
44808	20230.7	7166.29	18297.4	8567.83	19432.4	23543.5	11628.6	5155.44	55456.3	40898.2	15466.9	28971.2	12085.7	13845.5	10505.3	10073.7	12708.9	4301.7	7570.49	10313.2	3916.99	2676.01	10221.5	6971.87	8927.99	10639.8	5382.48	14292.8	7490.43	26596.3	46170.4	8709.86	16467.7	12352.3	22946.9	23620.6	5763.31	7025.52	6136.61	15070.3	6420.39	9973.69	11436.5	7345.85	7412.23	14435.6	6945.09	8459.95	17238.5
44809	19961.2	14532.4	21739.6	12065.7	9776.05	14656.1	24384.5	31894.5	87411.7	15403.9	101134	30153.6	20961.9	94238.8	27822.4	27332	32992.9	29814.5	17406.7	28798.9	21597.7	21511.4	28592.2	18808	33209.8	15721.8	10945	25990.9	17923.8	32788.8	21353.8	23073.5	34315.2	80258.9	15118.6	39823.8	82526.2	20363.7	10504.2	59003.5	51584.9	17785.3	38436.1	34081.2	28961.9	35556.7	28970.6	28571.5	9471.02
44810	309374	583778	284876	451085	212581	771636	230055	948844	811240	337268	21271.7	316409	497491	1.00736e+06	299298	91590.2	267498	365120	243352	51467.3	61922.9	117256	162815	84426.1	49650.6	520808	314801	17608.4	603694	601127	39588.4	78248.8	219234	561218	217179	228239	126579	379667	566806	20620.5	146925	415024	221589	59998	326613	118851	51040.4	757451	210352
44811	745229	366763	652517	788095	584406	664347	1.0342e+06	1.15265e+06	1.11667e+06	502634	152619	128020	649064	228852	934471	620497	384005	428189	498050	437854	634552	480121	442212	179059	658242	656049	399833	325868	415404	990232	796835	583558	171589	1.4509e+06	779742	351446	1.2913e+06	741715	941748	345261	909845	609794	480497	468544	507027	589723	558914	692994	199975
44812	528005	185650	159056	342382	204839	552313	478213	789247	969044	115940	74672.7	38215.4	144295	92508.7	508049	193781	100088	580172	51937.5	353390	320358	87964.2	440612	167610	308087	380799	55668.6	65986.2	105463	346245	1.00878e+06	93800.8	64868.9	497011	547259	6554.79	340425	340409	355755	91790.4	314650	410335	150024	117654	246371	459311	169387	287768	142364
44813	3.29007e+06	1.10912e+06	1.47359e+06	953032	747759	932143	1.8512e+06	1.07993e+06	1.96307e+06	327989	465730	949453	1.21439e+06	612317	1.2351e+06	2.34488e+06	787224	439409	1.02381e+06	1.68889e+06	1.29757e+06	2.52327e+06	1.60587e+06	1.43426e+06	1.552e+06	835611	1.24036e+06	695572	1.24389e+06	2.33639e+06	3.914e+06	370389	288827	1.77925e+06	2.72355e+06	508935	1.59459e+06	1.07822e+06	1.79905e+06	722939	1.04429e+06	1.67834e+06	629476	670405	991921	1.86167e+06	463233	1.09098e+06	507502
44814	594484	60764.2	371572	37663.4	118092	65967.1	82032.4	369838	329320	1.44741e+06	57917.4	20256.6	248218	36576.4	184312	472389	658515	134408	78736.9	359152	217767	267447	580396	494535	399793	138261	66390.8	95691.7	484542	146872	395476	60212.7	310655	402398	369763	658480	1.97263e+06	75762.6	292100	371530	325955	111152	421693	577534	74449.7	579186	180018	46310.4	28282.7
44815	726379	560439	473894	610785	261509	950010	281486	1.32386e+06	1.49676e+06	849393	64019.9	411477	582434	780340	685958	422490	229798	417988	321034	219156	249285	409489	301554	246344	260059	598099	377186	230937	332887	1.12197e+06	515450	60588.3	178320	715048	288305	251251	676294	466799	379652	218062	311691	948045	239017	255158	628492	284952	56793.8	924008	265217
44819	730299	248490	871862	210001	306279	679369	240836	439801	275563	906088	768565	201173	421057	291421	201088	116189	228381	640510	119270	267633	1.19459e+06	122043	105086	288559	560257	262867	1.85105e+06	306626	818642	827721	124076	733048	1.68882e+06	187511	114971	84133.3	196063	892023	497103	256681	636880	379487	567046	97812.9	388423	209327	1.35614e+06	177709	445463
A1BG	1.38278e+06	852775	795957	968226	1.10039e+06	969650	1.1388e+06	1.19769e+06	1.29354e+06	873804	9.55049e+06	3.84771e+06	664276	1.71231e+06	679118	2.30912e+06	2.19087e+06	344599	1.42264e+06	892969	3.805e+06	885434	1.42056e+06	5.83074e+06	491466	1.38724e+06	526762	2.62447e+06	1.04086e+06	781224	486882	1.26188e+06	2.33981e+06	718064	1.02663e+06	2.98087e+06	7.49143e+06	776026	2.77136e+06	1.37658e+06	1.83106e+06	602601	5.0219e+06	954594	2.03018e+06	1.02017e+06	964689	1.68474e+06	1.04154e+06
A1CF	3126.54	599.101	3085.73	1327.48	262.336	4057.44	33916.9	1943.76	31752	6932.67	1802.07	2380.76	5788.85	3076.34	7095.59	5185.03	1508.8	1047.94	9452.96	21112.4	14667.9	9389.81	11512.4	5567.03	4819.2	4485.48	10435.5	11709.4	8360.83	3897.06	19213.3	5615.96	3290.39	6513.9	14283.8	62874.4	5028.38	3003.17	8981.01	5800.73	4363.29	3440.82	968.795	11666.2	5318.15	4073.13	12783.2	6457.55	4791.79
A2M	1.11641e+06	764283	402436	321021	631072	1.21455e+06	698409	536086	758979	1.80605e+06	2.15709e+06	2.04662e+06	313928	1.17552e+06	596180	843121	1.67216e+06	1.11036e+06	762461	281401	991293	252609	406879	923265	242255	1.25147e+06	908032	1.15226e+06	813460	1.96904e+06	153990	850578	1.055e+06	572492	592357	2.95841e+06	1.86154e+06	337087	1.70031e+06	1.13459e+06	842497	560706	1.00559e+06	1.41865e+06	506786	320589	498392	363576	936974
AAAS	27591.4	98350.5	181490	132127	75933.9	43357.3	61850.1	157951	66900.4	74446.3	14807.9	63310.8	96649.5	84110.9	53121.4	188767	23342.5	39624.7	11448.4	177747	261186	96523	71122.1	105768	125403	25375.8	102965	29383.6	137771	62556.1	100996	117210	99070.9	153854	95349.6	6213.63	21905.3	90688.3	346554	114640	94262	216597	12112.2	62441	23242.2	100163	185348	60118	47765.4
AACS	61981	50405.2	77703.2	94895.5	153082	10354.9	108268	13948.8	1304.96	64229.1	171262	272793	168804	81507.7	89900.6	91333.9	29478.3	29984.4	81447.4	47894.5	200560	258047	158626	24851.3	52301.8	103486	7867.95	63250.4	26498.1	31643.9	237746	39740.3	107885	134573	25510.8	109956	628395	220613	23794	25712.6	53856.3	125833	15466.5	105390	35505.2	39346.4	154087	46595.4	29282.5
AAGAB	100702	55838.9	80361.8	98876.6	19510.6	74084	56136.8	72631.9	80501.6	42312.7	60903.7	61889.2	59158.8	25843.3	24567.7	78633.5	47019.9	56639	34463.3	8322.46	65460.3	16008.2	53274.3	50843.9	48050.4	72655.2	51650.8	49635.7	55177.7	26925.1	53874.6	14854.3	19786.4	49790.8	81556.5	80751.2	35533.4	85661.8	90991.3	56736.1	21647.7	17161.1	15479.1	86518.2	50146.9	51393.9	54948.9	17275.6	39156.4
AAK1	36955.4	89128.1	291803	50691.3	43547.1	37637.2	47037.9	33180.9	23795.7	33017.8	23293.3	14909.7	88574	107754	1671.58	33522.2	44140.3	24123.5	44998.6	66012.4	139957	55089	32300.7	116880	78175.1	8379.28	61017.6	53709.3	144851	99074.8	549205	115198	97651.1	34000.9	106395	140078	85878.8	20137.3	7838.34	18583.1	53143.9	46425	8566.1	294504	12034.4	32590.7	35939.8	71479.2	46159.9
AAMDC	527445	69738.8	182982	133458	141483	300585	213290	179597	422061	157147	128042	324236	286093	146580	62811.5	243444	264207	111524	86844.6	156941	169872	116433	208492	149331	103010	248311	150706	98148.4	351593	302707	20866.1	139133	149696	149769	152627	465062	144771	95812.3	277680	122443	68500.3	186751	121572	92496.3	181429	82460.7	173491	80475.9	88010.2
AAMP	16709.3	18780.4	13535.2	16342.4	45020.3	41887.9	65397.7	27154.8	52947.8	36826.8	330911	168617	15386.1	151608	5671.19	27522.8	28289	195658	24977.5	36604.4	82958.9	8415.41	15212.1	31275.7	16524.2	58470.1	10558.3	25413.6	7602.27	101591	16947	71061.6	11813.1	61577.9	23938.9	67255	15203.4	93997.1	73265.1	23128.4	12514.6	8137.13	29195.7	23346	21010.9	22920.2	230344	22947.8	1.02639e+06
AAR2	76551	50537.4	43754.8	20590.7	43625.9	27112.5	28244.4	66131.5	36715.6	34188.7	65467.6	114149	52152.3	43741.8	95643.6	51813.7	41018.6	110246	33617	69142.7	43922.8	221343	40387.5	26946.8	82787.4	95097.5	98439.4	55194.3	59762.3	68355.5	26613.7	22556.7	9717.16	84735.7	51002.8	102441	24391.8	68248.6	70526.6	125720	23940.4	81352.2	33393.7	98550.1	44042.6	46569	12693.2	22448.4	49317.2
AARS	541734	968307	422500	705597	958968	586243	628507	573503	410259	226044	132616	607268	950123	417251	200988	347624	110346	179482	103865	675647	806968	87563.4	354360	560147	805661	582443	353514	113030	1.56665e+06	990735	287728	147135	3.5505e+06	834369	661407	138381	118434	1.19385e+06	555859	131850	743392	199213	363601	824632	844532	197261	1.19635e+06	1.06409e+06	473687
AARS2	40452.9	193537	155975	224386	137299	193779	82713.2	138272	129547	40437.3	390567	26430.9	285920	45866	50951.8	93543.3	46485.7	29700.3	30872.4	122669	45548.3	215452	129165	100371	328838	75266.1	67308.8	88801.5	103789	128648	272127	78444.3	110036	396751	100646	58727.6	1076.18	152596	37608.6	164596	168528	141953	105939	28488.5	122682	94570.4	127914	78392.3	134251
AARSD1	48328.6	47727.2	70299.7	82255.6	72361.1	53118.4	101731	70892.3	11621	10241.5	4875.39	3738.18	75906.6	3916.59	92341.2	81268.7	20024.2	90853.7	8970.13	5862.97	23366.1	4089.71	36197.3	16015.1	172428	8611.75	38127.4	13217.3	19112.2	161618	83372.5	90235.8	54508.6	6230.19	21346.6	27521.5	33579	15885.9	104689	9569.37	62153.4	96864.2	7478.53	3629.23	7546.92	27192.3	35842	4086.37	112742
AASDHPPT	397943	150754	311451	100777	50096.7	89943.4	98554.6	92358.8	87858.4	49636.9	19317.6	424146	94363.5	44042.4	197432	198494	56067.1	41263.3	65826.6	125200	260887	109875	216647	98317	275937	250845	403006	83622.2	212939	262054	107576	70888.8	117750	107364	157076	47043.5	60077.5	47807.9	109230	137964	77082.6	76574.8	144599	27333.3	97291.8	102410	338333	128304	331418
AASS	155428	4528.87	6996.84	1892.47	12719.4	25200.2	17332.9	3117.98	31126.8	2387.72	7603.83	6828.83	6514.94	3102.07	6226.85	19515.3	31168.5	14006.5	1140.49	9745.55	46801.3	44789.3	23421.8	2411.91	2119.9	2528.61	12780.5	6833.94	216385	17451.3	6539.22	8508.81	2890.75	11903.5	10135.1	57655.8	4864.98	19945.3	1378.39	20125.4	2415.17	57265	5001.24	39961.1	13638.1	1527.77	18223.6	1585.14	12090.2
AATF	61482.2	12684.6	36991.1	19682.3	107160	36195.4	30576.2	13544.8	16132.3	147368	100626	128494	162316	62158.5	33374.2	23432.9	67677.9	20268	5131.43	99207.9	36188.6	19336.4	43497	16733	263212	68508.1	220117	31574.3	171544	111233	164547	13405.2	68099.9	104322	4641.92	76889.5	17363.2	68576.9	17818.2	26953.7	87720.9	103626	43368.3	54590.7	47667.3	48883	25133.4	94384.1	174328
ABAT	158644	15620.8	103199	109659	27925.9	219109	63004.9	329436	126667	80227.8	29742.7	3447.96	12134.4	19368.6	54687.1	78219.7	197227	63175.6	42407.2	15118	24349.2	24246.8	78513.8	89925.1	3060.74	32747.1	17174	26436.9	8427.58	3185.78	70512.2	18817.4	45133.7	26862.8	28456.9	4.60982e+06	58538.9	50782.9	118243	55376.1	14277.3	34342.5	85280.6	60935.9	35920.7	29902.2	22718.8	47652.4	171838
ABCA1	1849.75	1730.89	4236.7	3851.63	22991.6	3333.18	7237.98	2115.62	18063.7	3312.61	2371.02	70772.7	4082.11	13415.1	479.535	2392.13	39947.8	1060.09	11213.9	277.453	11126.6	9946.37	10809.1	7858.55	1818.64	6867.88	1342.45	8017.21	2312.5	2308.23	398.591	2261.55	5004.8	1593.98	1917.59	28062.4	25566.3	4925.99	19562.4	148.651	12211.5	686.412	9965.7	385.374	8205.37	1747.31	8067.86	12091	54057.3
ABCA6	34871.3	2211.3	1665.06	1734.81	1684.58	1570.09	1730.83	2249.15	2323.65	1830.22	5238.6	4101.36	1501.88	721.404	21734.3	4186.71	922.931	2525.41	3420.67	4083.34	3394.69	3193.77	702.726	2995.79	942.595	3329.71	1140.74	1352.61	2627.54	665.287	3372.09	1830.73	370.647	5355.39	1414.34	981.155	1841.99	911.704	5713.38	1520.38	1809.31	1902.81	5992.81	565.261	15953.4	601.966	1567.73	3598.1	1830.01
ABCA8	45184.3	15822.6	661.697	2343.34	1089.9	2066.82	1639.34	891.317	818.213	3033.6	294273	47198	2703.81	35960.7	8692.41	4006.27	739.394	8811.19	105969	70194.7	31029.2	36415	7286.33	10214.2	5708.52	1694.12	7825.85	64164.4	7500.62	1011.91	61409.2	9230.98	666.881	9245.07	182616	39612.2	9930.16	3446.05	5517.44	18651.3	6730.05	1286.33	4616.52	21146.2	11817.2	579.353	14841.3	76132.2	2179.35
ABCB1	34560.1	113121	36370.8	101811	140487	235901	73103.3	407425	128824	34702.8	1.42583e+06	12858.4	57288.5	20635.9	170549	101974	31234.3	3272.01	7347.23	26769.3	50508.8	300006	265184	17814.5	54624.9	86956.4	754195	99308.2	2328.75	659010	146948	88938.4	479708	527848	57427.2	127733	156077	596404	364540	450929	396470	45417.3	20213.4	20559.2	119896	49062	105622	669568	80753.6
ABCB10	13227.7	181757	18308.2	15180.7	56040.2	13798.1	228248	40587.9	26822.2	2527.25	55143.1	83843.6	94125.2	55457	17721.3	16018.2	43533.5	2990.05	89973.4	81646.2	97819.2	149838	17020.4	40113.3	149004	27481.6	25633.2	32103	65232.4	14070	57928.2	139168	307821	96110.4	25600.7	22204.7	10563.9	174028	4581.29	60608.7	23047	24227.5	29584.8	140821	24761.4	21447.6	24148.1	19951.9	23397
ABCB6	42081.7	1552.59	12832.5	61620.4	29409.4	10486.1	106884	80981.6	44304.2	11812.1	28917.3	39530.7	4185.25	14744.8	56139.6	33461.4	21308.3	48311	22601.9	7553.68	22133.3	51221.6	24500.7	23133.6	1329.59	4295.53	20250.8	19527.6	17067.8	147014	505668	28999	20583.5	9955.18	68858.2	128516	20761.8	7906.18	68310.1	42108.8	69790.2	254613	4669.17	3106.01	12567.3	2225.39	20226.9	15585.8	4852.17
ABCB7	17552.3	54278.1	55594.8	51783	94344.9	11900.5	124498	63136.3	146403	26158.4	2708.94	22836	44925.3	27579.3	45518.6	34698.5	32503.7	21347.6	19586.1	147633	24707.5	78733.5	38435.3	13763.9	151988	88555.5	12909	22639.8	26445.9	26047.8	15393.4	26765.4	21666.2	28435.6	25795.4	22258.8	19546.5	72722.5	8175.45	13581.2	33157.7	125555	14768.4	27400.3	316052	46624.1	116488	293087	53468.7
ABCB8	4741.06	9253.8	3448.19	24825.9	49626.5	5188.57	17559.2	9595.06	8839.88	6399.9	3200.64	43041.9	17820	10205.1	33531.8	21307.7	1342.32	7344.89	4357.68	16316.1	17873.3	18813.5	4944.19	14793.4	20273.3	18206.2	26859.6	15422	33702.1	2809.59	11595.6	7759.59	2410.57	4096.8	6766.57	4509.95	43669.1	17703.8	8401.15	2383.99	21721	69446.2	6894.03	4501.24	6543.23	5449.73	3700.17	8989.44	39871
ABCC1	132419	28209.9	31826.8	29375.7	41983.5	37648.1	23462.1	46703.7	7483.73	6920.71	18118.9	25040.7	66925.6	3945.17	61702.7	1810.33	25121.9	24532.3	16811.7	100310	18921.8	30289.9	5270.5	42053.2	43141.9	46973.5	3537.76	5131.28	51284.5	52964.8	23956.5	132998	2628.08	18871	3221.65	55902.1	13722.8	33071.4	33244.6	19399.1	16437.2	27222.6	14911.7	169925	23697.8	56114	26120.1	9988.56	12838.6
ABCC2	9944.12	11664.2	10481.3	11593.6	11055.5	10772	3453.71	11864.2	10631.4	7735.86	4922.27	6834.78	11817.8	7089	8475.69	8916.59	8533.54	5189.76	8569.56	9582.08	9722.93	9649.19	10628.7	9206.22	10357.8	10979.8	8909.6	8671.02	130948	10650.3	10396.3	7719.14	8802.73	8810.39	7527.66	5273.31	4338.67	9465.11	11329.1	7219.46	11335.9	10309.9	8683.16	8881.43	9713.98	8799.43	11471.3	10257.9	10324.3
ABCC3	6408.15	6734.57	22812.5	162911	232186	71283.8	125729	48532.1	116694	1744.73	52498	63268.7	8009.28	4849.45	109568	160333	295487	22579.5	24532.4	112237	32587.1	64962.7	39194.3	107596	109648	9844.22	133072	38914.2	141650	331613	106899	19059.2	43399.1	29948	88560.7	1.00722e+06	17676.3	10078.4	22894.1	63409.5	105402	409003	20648.6	111562	15413.4	36893.3	17497.8	65388	31059.9
ABCC4	6094.75	54334.7	69213.8	131418	43565.2	55387.7	20948.9	101068	15458.5	5813.41	1783.36	3902.75	160813	32187.3	61084.8	141561	67864.2	7484.11	2467.3	50827.5	21291.2	41822.3	5361.37	40770.3	18767.8	3846.76	41057.6	14791.1	33387.3	222896	15518.2	106790	76318.8	233165	15999.2	244294	5848.29	105448	21127.4	115190	82586.4	40252.1	21715.2	29396.1	13356.6	78707.3	5266.58	201058	17245.5
ABCC6	3468.6	3900.07	3605.33	3372.55	3749.46	3678.54	3798.44	838.239	3643.2	2884.1	2036.99	2633.21	3846.52	2704.84	3084.33	3059.02	2983.09	2244.1	3206.16	3187.69	3214.42	3200.44	2998.13	3115.5	3536.51	3446.07	3057.65	3010.51	3573.82	3599.83	3340.02	2816.66	3036.6	3038.11	2776.45	2264.71	2025.43	3165.35	3744.39	2710.8	3745.82	3526.08	3160.61	3301.31	3394.81	3276.35	3533.53	3314.49	6125.87
ABCD1	14646.1	66760.7	45798.5	37848.4	23350.8	51303.4	258195	37990.6	9242.89	48675.5	113322	7842.82	69891.8	11673.5	19069.9	52641.5	107089	23368.5	92257.2	39697.4	109604	186817	53905	53526.6	13304.8	46137	8622.95	47285.2	44840.8	15318.8	32069.3	64163.3	3135.46	23924.2	16311.8	229339	20572.9	36099.4	10522.1	37670	28363.7	19875.2	50020.6	53919.1	9929.74	26659.6	34640.6	76312.5	138008
ABCD3	196291	163421	204885	90906	231928	158946	252896	189674	13365.4	147307	141261	255706	210076	310323	119564	64250.4	116483	133148	16159.5	127176	61694.9	433961	53512.8	119361	32175.1	99573.1	48782.7	76197.1	45765.8	211551	86772.2	51361.2	310310	114535	104800	127566	40510.8	120480	122268	39739.5	207345	138155	189073	122325	117011	124997	126520	103704	253647
ABCD4	16356.2	27505.4	12654.4	21002.4	35211.2	100462	12009.8	24163.5	26096.4	40419.9	1335.63	248949	306925	9121.54	9957.89	45948.4	1679.33	18025.6	8540.6	52037.6	61215.1	54964.4	43240.8	48559.2	317182	1.15224e+06	38122.3	5549.85	14941.3	235419	7060.64	35808.7	175702	86428.6	9151.6	1.33396e+06	13225	4109.14	31157.8	63517.3	303931	21092	125.661	13254.6	1279.34	37817.4	1070.7	4920.58	20872.8
ABCE1	305955	576400	649151	452399	484175	405943	412745	429176	413622	313950	55173.1	38232.7	470175	150661	360370	565745	26575.1	104265	629237	575728	339430	545911	640703	573102	459617	399341	63502.6	572268	416547	408855	362132	522170	423116	511488	788818	148655	440142	229400	729790	608290	427690	228545	231270	521967	231606	363107	581577	646803	157687
ABCF1	429548	286861	193146	117151	176806	93663.3	99366.4	120096	212049	281057	239940	56877.7	303499	154632	151725	242601	239364	84319.9	293853	315268	95657.3	109385	453625	76151.1	338270	84528.5	190444	228174	336638	108653	367964	143391	359064	204396	210542	140794	277952	264832	273091	162047	301350	87356	69465	64119.6	215652	329074	256944	101281	49747.9
ABCF2	38748.7	112938	128530	64192.1	969160	59252.6	36187.4	21051.6	86597.1	106178	110260	52020.9	70269.2	37146.3	62423.6	35917.1	51000.1	10319.6	20657.1	38385.5	11481.4	22257.7	23464.7	21472.5	98798.4	135412	41043.9	41687.6	124277	13639.9	16501.3	38295.6	4358.55	42175.5	21749.3	249779	50757.4	12645.6	16211.9	11884.1	44122	83999	134862	6528.84	168877	17545.6	47908.5	3839.87	20931.9
ABCF3	333007	214839	153113	202902	146223	120311	75785.5	118916	169896	94334.4	1.28064e+06	11717.1	147567	7804.44	91412.1	98208.1	214186	118842	192756	115936	239533	259211	124371	116448	187082	87992.3	105760	111451	441133	136078	339720	228266	277146	102199	65439.6	471925	71081.6	101815	243199	86236.3	308970	229922	39261.4	83568.6	325406	107044	471920	75678.7	291338
ABHD10	1.12565e+06	937298	384637	632771	778659	811125	634548	613510	1.28231e+06	264806	374709	825039	844465	459219	519282	347269	250272	158480	852135	2.14924e+06	957141	3.95573e+06	904416	2.65475e+06	1.40599e+06	524252	192516	339812	690889	991357	2.12386e+06	335847	964090	888641	1.74869e+06	1.95862e+06	626019	1.27963e+06	628738	1.24332e+06	856396	2.315e+06	306706	67027.9	256063	1.1169e+06	668904	387580	2.19294e+06
ABHD11	724293	148994	313242	173320	453773	313424	532660	141487	96982.9	995701	286916	207940	494003	7450.95	1.15347e+06	142146	431763	25117.1	120574	220560	1.03421e+06	542986	200811	369593	890155	727599	127945	41746	1.19665e+06	460517	3.79264e+06	478670	1.00659e+06	1.75826e+06	575202	185135	164312	590666	215722	240796	697135	596131	13097.8	106136	157416	578825	117858	141025	55385
ABHD12	69380.4	373312	223835	161033	222021	126449	534821	246432	179072	35371.5	117498	370667	246389	160051	90775.6	204576	98270.8	257698	598634	222667	352756	310678	318669	86594.2	116923	275199	263328	99172.4	363440	109980	167163	160651	1.2331e+06	101363	230984	58901.1	31713.8	127246	201220	34218.8	436106	234782	271079	269848	121583	74643.7	1.38643e+06	580255	202689
ABHD13	7921.8	3488.73	526.552	3838.46	25689.4	14010.5	10926.6	6124.99	6227.08	67992.4	7781.15	27750.4	126271	4338.41	22244.7	21842.5	40159.2	3793.92	73033.2	22084.7	1809.64	5992.13	6185.4	10622.8	4487.14	1213.63	179.732	59379.4	8416.36	4578.67	14383.6	5598.55	61392.6	7324.83	18934.1	43828.4	253690	1571.19	151493	4214.31	7587.52	2476.29	103313	6816.75	6237.46	12407.1	1638.04	10139.6	4856.31
ABHD14B	1.26442e+06	514685	307663	1.50077e+06	489107	340739	1.03439e+06	1.16171e+06	641955	559202	238900	478381	735803	370733	2.27514e+06	341919	424010	150925	681688	84012.4	295847	1.44258e+06	2.50122e+06	2.60314e+06	514950	1.45162e+06	322042	230869	173208	1.49058e+06	1.67082e+06	553611	455517	659754	813824	1.28854e+06	732745	943396	1.25494e+06	644860	1.40873e+06	157520	118764	320813	436654	222646	442517	605341	1.68207e+06
ABHD16A	4213.33	127997	27362.8	113829	51695.6	51012.5	102770	100148	71300.9	8060.01	57803.7	37798.9	15653.3	27867.2	168624	9500.84	93616.9	27444.1	82757	7654.28	40115.9	34262.3	27866.4	29681.1	8664.23	26594.8	340991	9572.61	192369	53169.7	52649.2	60910.2	671559	42656.2	28626.5	9581.27	31468.2	210132	6437.99	32014.1	130705	113184	13780	86975.3	60781.2	74854.8	56976.6	135868	50674
ABHD17B	26109.8	147588	188330	18856.9	15733.5	20424.2	17607	87828.7	52162	67206	13662.8	111351	31644.6	185973	44340.8	68162.9	15144.8	56276.4	3536.36	26204.3	39902.3	29251.7	20851.9	75210.2	74311.6	35683.7	271621	84116.4	184744	61238.2	138121	124100	88063	54287.6	77118.7	6376.81	394335	88317.1	30557.6	91663.2	57089.1	65454.4	22878.6	74041.5	20661.4	60362.6	56811.4	16961.2	94913.4
ABHD4	15148.4	11775.9	21288.8	26195.3	2909.4	9357.74	58304.5	17440.7	10095.9	16198.9	23886.6	72993.1	9461.53	44412.5	17311.8	35697.2	3160.25	7360.4	12179.1	24419	111610	26783.2	11992.9	19681.6	31954.8	11321.5	26675.9	19164.9	11301.9	31237.6	14322.7	89835.6	25333.8	2518.83	11328.7	64608.2	5613.32	38198.5	34498.6	41057.3	10690.1	87976.8	7036.17	26741	9899.53	1107.37	12519.5	27200.4	7555.29
ABHD5	14456.4	10765.2	162961	10960.1	9529.89	9719.85	38875.3	21330	63244.5	23688.7	20961.1	55232.5	33227.9	41299.3	59963.1	9480.94	156898	67397.5	180186	22058.3	24216.6	41784.8	77139	33827.8	29372.1	11892.9	50799.9	33909.1	30103.5	17586.8	56325.2	36918.3	95047.9	37125.2	31090.4	29714.5	278163	28621.6	110831	107993	27797.1	16024.9	22441.4	86149.1	27415.6	79956.9	23846	22159.7	14217.6
ABHD6	4453.15	7041.42	4262.71	40160.2	37827.9	21912.9	25022.1	5611.11	119359	10012.9	57976.4	34167.8	72555.1	41217.5	23951.5	39710.7	61368.1	8284.16	6616.55	54962.4	19007.3	16812.9	50000.9	15091.5	35384.1	3584.12	6724.55	19291.9	17348.5	15796.3	19735.8	20015	7325.32	15989.2	118022	84996.8	21740.2	22882.9	3790.18	21555.4	7824.23	5821.93	90661.9	41099	307147	12852.8	17588	14438.3	38411.5
ABI1	253360	22984.4	174828	223313	174659	82804.5	126778	139670	128861	176744	108845	140461	75812.4	245300	147663	116301	148569	90697.8	336320	161504	210625	32302.9	139365	23572.7	148471	160422	264824	186324	223215	54834.4	262503	185741	39084.7	363356	119726	100062	94775.1	187051	196463	153986	81727.8	156195	133068	59947.9	69619.8	208200	228413	179338	104921
ABI2	7688.65	20299.4	26542	42868	42967.9	39178.9	47694.6	36664.6	120567	13649.9	63305.8	21647.6	94957	4016.71	5831.1	33512.8	43928.3	17064.2	11805.7	27434.6	13088.2	26733.7	21631.9	26119.7	25171.9	4816.22	46903.2	13895.7	12123.7	18219.5	43190.3	22298.3	15406.6	24376.3	163661	163063	8704.91	12660.3	39456.3	13875.5	55137.3	7523.59	20619.9	22301.4	212400	44365.4	93651.5	15676.3	7433.68
ABI3	1.15142e+06	4333.6	34960.2	234697	448104	70362.2	104998	61401.7	106704	55649.1	3.56481e+06	3.02291e+06	333929	1.74717e+06	7659.11	10861.9	28323.3	594543	2.65885e+06	1.91523e+06	1.51809e+06	342622	302577	611057	337052	832343	423668	350367	184522	290826	195202	1.3185e+06	341021	173853	511175	1.65416e+06	93806.9	18757	303144	1.76829e+06	57513.1	47698.5	21754.9	197967	48061.6	625095	595185	1.73607e+06	430169
ABI3BP	34259.3	39575.3	37759.4	18094.2	33520	83269.6	233169	328838	1.69807e+06	63831.9	29460.9	212170	97316.9	38468.3	141831	20341.7	11476.9	8709.6	58503	56638.7	33486.3	65215.6	63366.5	57831.3	4880.42	760685	20837.5	83907.1	126574	13139.5	102666	42140.4	78794.6	68461.6	12881.5	243840	200546	30944.9	197007	82627.1	47675	44013.9	45229.3	53841.5	105872	103740	17710.1	213066	38583.2
ABL1	875.145	1040.74	955.929	2413.09	623.443	2214.62	709.788	840.87	1219.79	461.747	487.801	2257	1218.67	501.696	631.207	4414.75	914.27	2731.6	1038.48	2432.27	3268.69	300.059	456.143	4010.49	1579.57	37228.4	37317	3277.99	2180.46	1539.99	1107.48	499.528	942.262	507.603	833.118	6560.47	865.577	154.271	1977.26	1930.62	3332.92	57.0399	5575.74	1520.2	9620	1080.06	918.79	381.229	1086.19
ABLIM1	26203.7	17716.9	6536.05	57728.5	124603	79447.2	60408.8	107482	84096.2	93865.5	90327.1	12854.1	97240.3	25717.7	41661.8	30515.1	46146.7	21827.4	48791.8	25603	114277	90735	54799	25711.8	121782	18357.9	50495.1	26356.9	152416	37053.8	36107	54799	41612.1	1946.21	126513	81301.5	63437.3	26038.8	27961	39328.7	55801.1	130986	36182	8843.72	4465.81	14814.9	22510.7	27464.3	24495.9
ABLIM2	136682	5510.93	28381.6	35136.3	6969.91	48307.5	7059.58	19510.5	46807.5	35288.3	123517	30217.7	19438.2	52834.3	24739.7	55209.5	94935	10165.6	45785.1	35271	16466.8	23446.6	23324.8	31427.1	10255.7	13133.9	33255	22806.3	9502.51	35347.2	20279.7	63378.6	36539.4	10914.1	9023.38	23014.4	85389.4	6951.63	43110.2	15748.5	11437.3	194636	18735.6	34300.2	24856.5	10361.8	53876	30774.6	30109.2
ABR	17994.4	130601	147666	93561.9	112163	129670	130430	96224.3	46904.3	123961	43082.5	20690.3	345880	88083	42842.1	50134.9	60633.4	11268.2	95199.2	17361.1	20495.9	15744.4	121941	19722.6	48904.8	177340	64335.8	17926	111193	30108	3868.35	51068.1	11698.3	4701.19	44050.7	16462.4	24489	11360.2	25007.4	5162.85	179265	56766.1	131276	42242.2	31494.4	73219.7	10856.5	111271	49174.8
ABRACL	5.5378e+06	8.1871e+06	4.47875e+06	2.24466e+06	1.34013e+06	5.97235e+06	955189	4.35639e+06	1.58896e+06	1.28609e+06	295040	3.01659e+07	4.68614e+06	1.6454e+06	1.54539e+06	4.95463e+06	5.63423e+06	777330	5.32235e+06	1.15392e+06	1.66972e+06	1.04818e+07	1.19108e+07	6.05216e+06	371718	1.39858e+06	2.13386e+06	1.81882e+06	1.49135e+06	462952	4.70471e+06	371302	2.05077e+06	3.68961e+06	2.56904e+06	2.67523e+06	3.98282e+06	6.89402e+06	3.8174e+06	1.30893e+06	2.39898e+06	594987	1.44806e+06	3.20583e+06	1.58694e+06	6.32771e+06	2.15813e+06	5.66983e+06	4.47148e+06
ABT1	17425.7	16193.9	26295	19849.4	342824	226605	15710.5	91179.8	32763.2	8843.54	62834.5	99071	62999	34382.9	152205	101164	45894.6	35815.4	68486.5	170755	55961	109102	54622	46781.8	168109	503169	25238.8	138818	331197	555243	122966	23937.9	54927.6	54954.1	175328	168757	224708	53077.6	92527.1	62560.7	425055	54378.6	40665.2	326515	4394.74	73390.3	104701	24478.6	150040
ACAA1	862696	379448	372360	404588	358411	192954	445116	423687	787219	29333.8	169203	19963.3	202649	90296.5	374852	184079	1.41247e+06	282916	378678	132129	54442.6	236407	66038.7	165100	180897	17711.5	311163	156274	231128	267954	499660	513635	725550	644499	62012.5	1.66519e+06	126194	317323	120925	130549	93379.8	87748.2	1.08127e+06	31840	372417	126832	92341.6	173036	225007
ACAA2	1.85259e+06	1.60752e+06	516917	1.91722e+06	1.54861e+06	1.67632e+06	2.08329e+06	1.38298e+06	1.86492e+06	436041	94684.8	327119	1.29632e+06	244598	1.39066e+06	439813	3.88972e+06	664338	2.0364e+06	212578	945231	2.70209e+06	832392	686343	1.0391e+06	956414	842725	1.84193e+06	1.7185e+06	2.38851e+06	2.56525e+06	7.59251e+06	502189	3.29788e+06	1.80424e+06	8.59533e+06	186178	7.6577e+06	966799	2.23584e+06	1.38935e+06	4.29129e+06	502065	108749	927794	875558	1.0282e+06	594400	780617
ACACA	45892.1	45144.2	43496.8	20152.9	79610.4	45130.9	69103.9	27170.6	5962.24	13259.9	3613.72	20080.7	205965	23175.9	10955.2	40347.7	28453.1	3048.7	16597.1	60330.4	67827.9	85744.8	23940.2	80285.4	103837	137805	22884.5	27036.4	83413.6	55562.1	48674.4	37800	245585	36223.7	1677.55	4255.04	2264.14	24527.5	16321.3	29357.6	54874.9	22750.9	30376	15347.5	71995.8	18917.3	101328	40204.3	166422
ACACB	31501.9	8150.82	31920.5	9390.63	48978.9	18868	73613	48636	4277.55	1063.07	9329.28	4762.9	19027.1	10866.8	756.781	10072.3	9517.74	269032	801.481	32536.7	11566.1	35238.5	3201.32	28816.2	3332.38	3960.14	68270	100152	41299.5	21279.4	33094.9	6190.96	113231	3748.04	5873.02	2862.37	241706	8150.22	2940.65	3245.12	6343.37	753.697	397.568	1829.6	27474.5	7563.12	21387.6	4483.36	19246.8
ACAD10	14537.7	52225.3	3219.3	104368	167317	6587.22	5108.7	9591.71	2881.08	6514.13	9239.9	6475.56	22042	2738.61	48878.5	241860	42300.2	6710.73	12495.6	28162.3	7409.5	133755	13768.9	33313.8	49936.2	31989.1	15916.2	11037.7	25376.3	235069	366558	16824.6	13237	460847	400947	95759.7	2008.01	16568.1	11724.8	13438.8	40842.4	6222.1	2505.1	2507.16	4892.1	3079.71	2366.45	7387.22	31527.2
ACAD11	194743	72145.6	9551.09	85165.1	56732.2	90801.8	62336.9	110259	154798	34631.9	106084	54704.6	34968.8	71189.1	46501.4	12744.8	4315.17	29552.7	16714.4	47371.8	13739.8	4852.06	48902.1	36289.6	82081.9	57264.8	60139.9	16256	38021.8	84169.3	15074.5	20070.6	57301.1	22254.4	38291.7	37462.8	22810.4	22010	65946.6	37192.7	47126.7	57522.9	37989.1	5061.51	26965.6	21100.2	26196.5	9448.03	45636.4
ACAD8	113044	234889	31297.1	172924	114338	68718.1	59334.7	90886.2	177023	63046.5	16072.1	5815.55	90222.3	25297.6	75574.3	6518.41	81054.6	39688.4	46584.1	40852.7	99959.9	69928	20499.9	116201	17839.8	33580.6	64154	60120.1	71762.8	72481.2	219978	114145	81956.7	183035	64083.2	724103	49600	140662	147095	157510	129863	174033	156148	7767.37	97224.1	21220.8	81057.8	53439	95776.5
ACAD9	133260	197946	716599	187609	23116.1	118481	391340	247359	304453	137690	10125.2	164627	166207	236660	116392	57279.1	32617.9	12116.7	26608.8	276488	18838.2	344248	53366	423161	250609	652613	23135.9	56199	143058	195208	122608	68230.4	411433	281280	61509.7	140637	25860	33301.2	101368	75479	131779	470175	104494	161738	141487	127227	81177.2	110453	277168
ACADL	430651	37820.3	4293.34	27697.8	27764.9	293675	50746.4	5653.2	15569.9	29773.7	18895.6	26105.4	18245.7	27137.5	46742.7	28878.4	49248.8	14415.9	35743.1	135538	37825.1	134138	36573.5	90894.6	26364.5	8015.07	152076	120464	48052.9	31139.2	132119	100949	30674	245833	125800	67393.3	9829.79	11908	12683.2	25117.2	121418	30136.5	29614.8	5092.71	19329.5	10812	59201.2	68114.9	13668.9
ACADM	247202	201817	919027	457257	267508	501871	98461.6	361617	218856	234847	48685.5	843766	331607	1.46652e+06	605090	351167	337769	234589	392206	353253	371292	836302	720363	388732	154854	233144	329362	322131	136774	537467	259127	627879	40479.5	366097	423968	4.64943e+06	392000	245749	512371	356164	399011	16367.4	405059	1.10663e+06	557136	287989	484358	245965	883344
ACADS	296652	37775	30388.9	136242	47668.6	476541	108708	183334	107981	103527	5547.35	2.0528e+06	507598	754646	161239	27394.6	433651	108976	214346	31013.3	871505	397499	147918	6900.49	19520.4	317073	47922.7	128882	52951.3	320767	413406	150833	5406.53	438041	70106.3	444573	253002	171581	138902	136925	147477	72116	34921	147125	84920.7	138475	73548.3	63447.2	126362
ACADSB	787967	306669	1712.87	427293	111885	813722	35216.6	517426	66623.7	27360.4	16825.6	318724	475584	285868	396307	11631.9	48509.2	171474	85187.6	51509.8	17070.2	69454.8	51987.6	12743	6320.51	1.87736e+06	19740.6	28228.7	35775.9	460304	42916.7	28829.6	12020.4	21506.2	67882.1	972117	26725.7	101808	369726	79744.8	574648	584685	21572.5	17304.4	53304.7	83623.4	17547.7	36246.8	662345
ACADVL	975590	531251	603112	620303	393291	594327	2.05886e+06	415683	4.10957e+06	552098	303027	1.16071e+06	1.95229e+06	1.13471e+06	860440	864904	2.86204e+06	913641	466080	636881	1.15199e+06	2.32619e+06	1.17778e+06	757318	441213	990794	1.06809e+06	312011	309646	1.82428e+06	555386	1.60119e+06	479046	407689	525679	2.07219e+06	890957	1.1131e+06	812978	734897	297634	1.39192e+06	995004	2.46269e+06	617071	529231	324576	548367	374793
ACAN	1798.3	4159.98	9558.99	43582.8	53820	3398.24	93197.7	18152	75635	8931.92	25176.5	220796	45818.8	21419.7	109688	52143.9	4718.26	488606	77974.8	27063	7929.26	4436.23	15746.8	13997.8	8864.13	1803	803.874	45984	3521.12	78938.1	32262.7	11494	16166.8	16723.7	74702.2	7676.97	16565.4	14701.1	119642	3174.96	16815.6	13750.8	4649.67	1353.3	2748.18	10686.5	4621.65	4863.2	21521
ACAP1	4931.31	162385	33728.7	32714.1	6522.52	76067.1	20494	76086.5	7747.47	58910.5	60497	12035.1	119526	130159	34742.5	5161.55	20552.5	24775.1	76767.2	44020.4	21074.6	35143.3	65786.7	19365.6	82472.5	103828	58799.6	39177.3	14567.8	90129.2	59780.8	16665.9	34146	23484.6	17213.2	73003.8	9741.65	20110.6	91064.8	24380.6	51919.7	13846	62836.8	75597.5	65549.3	134213	45856.7	9856.99	39294.3
ACAP2	53910	93288.5	16402.7	22699.4	89182.9	68696.4	70214.7	81697.3	17173.8	26235.6	196044	131587	124432	4820.53	96807.2	18277.9	1942.12	49133.6	78539.1	14160.2	82682.7	29967	10070.6	26047.2	82236.8	192068	12753.7	11761	15554.2	29136	12378.6	118467	131233	16255.7	20808.8	152083	22112.3	26492.4	186483	64599.1	60686.2	2009.46	122239	55745.8	92434.3	4198.33	48209.9	6877.38	52696.7
ACAT1	1.90781e+06	1.29518e+06	839824	3.53497e+06	1.90368e+06	944870	1.06773e+06	1.51712e+06	1.7204e+06	191064	1.12869e+06	1.55426e+06	1.70918e+06	237200	983370	840999	5.90928e+06	1.02295e+06	1.67728e+06	4.37583e+06	1.32632e+06	2.0074e+06	2.5979e+06	1.81094e+06	5.02754e+06	1.24935e+06	618948	1.15978e+06	1.36027e+06	4.46406e+06	3.45516e+06	1.76907e+06	957849	4.08013e+06	2.81518e+06	2.21931e+07	755993	2.42079e+06	1.20924e+06	1.35979e+06	820297	4.52015e+06	480479	443593	994163	1.12969e+06	528923	2.41621e+06	2.27212e+06
ACAT2	342559	232088	264362	75548.9	62667.4	326828	107474	243103	364659	69426.7	44885	15865.4	53760	33082.8	96639.5	163794	420016	254255	378806	582526	300829	149390	120856	67238.8	122592	145460	420368	149049	285773	144796	793597	136362	584816	353579	87284.4	263046	38382.4	321123	275166	105556	251644	56728.5	131841	170100	355062	198971	194778	97795.9	186346
ACBD3	344430	159059	39745.4	107574	180191	127599	77441.3	184414	62141.1	358268	13311.2	94229.7	252598	332965	241814	107923	105946	60096.7	36549.9	56729.1	51405.4	72343.2	60119.4	61614.7	168965	390553	204196	41378.7	273333	145291	58657.3	19988	104803	39374.3	83338.5	23345	23893.3	69664.5	132078	43548.6	212681	137792	97105.3	69743.3	124092	138519	13357.9	45930.1	178906
ACBD5	29540	107920	357475	223533	66128.4	248531	58999.8	272503	82354.7	105706	724648	186038	87358.3	81645.1	48442.3	78013.5	448432	34999	36344.5	33123.2	32662.6	34658	262954	19719.8	357317	11471.3	97217.4	85500.5	85856.1	113603	60910.8	261566	104216	22656.7	69236.5	128240	46321.9	98975.4	122659	62230.1	62990.1	94574.7	962824	6664.14	118029	112140	15012.7	80085.5	95667.5
ACBD6	32907.4	13634.5	20444.3	5561.41	4954.15	13673.3	21830.6	58015.6	36476.2	24419.4	10139.8	11366.7	80101.3	2962.89	7367.97	8721.2	6537.54	6005	6381.73	3923.82	9464.37	5335.07	17925.4	8915.55	3066.35	9539.09	8716.49	5680.47	123006	21937.9	5182.12	7895.76	16924.6	15841.2	5543.08	16960.3	10373.9	16673.2	21094.5	11058.3	12824.9	15699	4042.03	1884.33	33084.4	7132.85	11957.4	6457.43	18177.6
ACE	9162.15	17046.3	12745.8	9825.53	7736.51	9648.79	6539.01	10228.8	9085.05	18491.6	3291.76	6894.99	11225.8	307983	2071.13	11363.3	51215.6	30728.3	6132.36	4322.24	25927.1	6888.08	13047.2	10872.3	22318.8	1634.61	5585.43	10295.6	3485.81	47265	72786.3	24704.5	5270.38	12158	14160.2	70569.1	10006	6704.96	5674.55	21846.8	2946.2	2391.63	22435.2	951.871	38395	14521.4	16721.9	11116.3	19099.7
ACE2	26780.6	3665.17	11024.5	39545.8	32923.1	296077	52679.7	41642.9	27721.5	33759	17180.2	504167	34576.5	31362.8	140972	95439.6	133506	7452.96	66039.5	164243	39475.9	170993	43820.7	142631	114986	19690.7	53763.1	60478.1	12876.5	12559.5	85191.4	71506.2	49886.1	59253.1	269257	80362.9	18159.3	29750.5	55216.3	11022.1	70193.7	101916	47624.4	80652.8	178813	22184.6	32301	8600.81	90008.2
ACIN1	452542	505321	560381	659309	903507	737095	667484	495677	399194	150029	87781.8	126833	324070	297312	125634	213918	192265	307543	873737	912515	1.2823e+06	767069	238254	316656	583884	436594	460874	314578	519700	443181	1.27795e+06	833861	376605	594185	369084	154012	182552	378614	680615	422334	643486	561658	289969	279430	753011	242277	1.32747e+06	599192	389085
ACLY	528122	1.9917e+06	769229	2.87651e+06	3.46678e+06	5.77352e+06	8.29666e+06	4.15233e+06	4.40933e+06	606115	778187	587004	5.96492e+06	511573	1.04863e+06	436034	1.04776e+06	427725	909736	5.85678e+06	936635	720424	3.7878e+06	872099	881136	1.85731e+06	181331	5.56225e+06	4.66716e+06	3.71203e+06	3.34409e+06	1.22631e+07	782381	1.3299e+06	1.07948e+06	330757	247193	1.10902e+06	1.19924e+06	1.30438e+06	5.72248e+06	3.0347e+06	550213	710266	575341	773240	1.92568e+06	1.22305e+06	6.15744e+06
ACMSD	26178.4	29911.1	27354.8	29759.7	25355.9	27987.2	3915.14	30339.1	27681.7	21224.1	12452.6	19137.8	29939.6	19730.8	22907	23794.6	23070.7	16258.7	22239.8	25030.8	25289.2	25154.1	23213.7	24335.9	26655.9	27547.7	23781.5	23331.6	28808.5	87998.2	26509.3	21498.6	23580.4	23594.8	21121.9	17558.3	14333.4	24815.4	28846.1	20509.7	28861.3	26547.3	22820.4	23087.1	25190.8	22864.2	28409.7	26260.5	24680
ACO1	447010	295526	95438.4	283716	477327	765724	330348	366435	912611	1.99013e+06	25119.9	703204	912813	229778	263148	334766	5.0239e+06	255856	257091	542009	1.1878e+06	1.26061e+06	232519	827839	298894	260105	210429	323495	340121	571931	217063	62703	388525	231459	305382	1.05531e+06	485149	273389	328566	386883	614954	400694	287764	127858	424166	234280	221903	634314	311026
ACO2	2.95071e+06	1.26933e+06	967109	1.09938e+06	2.07677e+06	1.45451e+06	2.04982e+06	1.12977e+06	789135	1.27492e+06	68111.8	944151	1.14051e+06	1.36814e+06	1.243e+06	535793	1.27705e+06	2.22934e+06	461192	220688	619074	692830	754180	224919	872047	1.1891e+06	1.60103e+06	330365	1.10669e+06	1.35657e+06	1.26985e+06	170154	426919	1.34349e+06	574481	2.86432e+06	217327	2.38193e+06	1.34418e+06	276143	1.54088e+06	1.8644e+06	573392	257654	761186	522209	721565	296236	2.92062e+06
ACOT1	264526	111640	69532.5	241004	192899	153468	502752	238250	206757	136828	8106.53	148924	329902	52804.4	90105.7	1.12666e+06	176127	611182	207467	155193	177535	192210	187734	308724	340034	52044.1	114002	162381	127712	438723	36119.3	190964	416826	63339.4	327499	801115	247374	776853	110622	1.87008e+06	55246.3	239610	34554.9	69276.8	428813	246476	126606	55868.8	172812
ACOT11	11123.9	2606.13	92174.8	12687.1	1659.8	13891.5	638.557	726.775	4910.99	5229.16	5162.93	7807.33	8776.84	3769.17	2769.95	4015.9	6017.85	7030.19	6788.83	30847.5	21020.6	12913.8	4800.03	12848.1	11783.7	2865.26	17367.1	21548.7	35179.8	6661.71	29608.5	5583.7	6497.11	4434.54	4451.2	34222.7	6402.17	4654.27	16099.3	15021	6475.37	3314.71	7345.97	1048.14	3081.63	45766.4	7492.47	4218.66	4767.91
ACOT13	275355	499766	554239	165333	387109	298402	896719	289395	230722	79330.6	67989.1	97375.8	63608.9	564150	298558	431914	28539.1	501913	306646	1.51952e+06	395137	34279.2	1.28149e+06	727626	421280	496295	1.55385e+06	391580	234259	455873	926487	520399	603629	700059	719929	519404	437725	1.21531e+06	282306	681540	68301.4	94011.7	181526	444868	1.03321e+06	1.29469e+06	117453	150078	56277.3
ACOT2	219607	92840.8	57878.1	200117	160244	127549	416853	197835	171734	113748	6740.99	123775	276173	43973.2	74966.7	939520	146832	509617	172826	129375	148008	160242	156508	257402	284680	43378.5	95031.2	135370	106466	367569	30103.4	159204	347541	52794.4	273049	668017	206236	641753	92320.5	1.55956e+06	46022.1	200409	28750.1	57667.7	359240	205345	105543	46568.1	144411
ACOT7	302306	1.04742e+06	8.25315e+06	337358	1.33837e+06	933598	379963	878420	231045	511155	133978	736129	1.72334e+06	420257	40373.8	1.8129e+06	24678	932125	407197	1.59939e+06	2.31368e+06	558625	1.16713e+06	1.58792e+06	1.50214e+06	718219	1.14815e+06	346077	1.78214e+06	678538	97566.9	3.38723e+06	202252	303436	1.28608e+06	414264	651327	2.48608e+06	358746	371695	2.40978e+06	2.4587e+06	919029	57057.7	1.51955e+06	1.35482e+06	432573	2.61426e+06	209143
ACOT8	43375.2	8981.29	422592	68087.7	38984.2	57127.6	76071	115632	75714.8	21265.5	5330.3	17879.9	33930.4	7126.3	110650	39945	144539	32763.3	20536.9	10961.2	10808.8	15150.5	47374.9	8994.81	170895	48043.2	13742.3	38967.8	81872.4	194591	46306.7	35149.4	16918.1	64214.2	26347	265212	20731.1	23312.6	5428.08	33124	5871.65	76090	111602	43399.6	36182.6	25470.2	8773.2	11766.8	23924.3
ACOT9	338304	244630	550969	196284	352225	444199	506291	282410	374031	114745	189063	102796	1.23945e+06	128179	324607	639170	137336	219681	295541	183063	513560	190696	103775	119225	948218	489990	673754	173523	349322	128467	252465	92278.9	368172	84608.3	260162	102966	159492	1.17366e+06	647311	129861	432193	241169	718932	78500.7	351046	381129	223692	182350	105912
ACOX1	79606.2	34797.5	66407	125816	272013	87068.8	65871.5	288337	17025.8	46588.8	60888.4	50752.2	126105	61762.1	66052.4	97085.8	9414.88	78849.6	69924.3	52593.9	95707.4	101122	44555.5	47775.5	8305.58	69878.8	32700.9	41183	43046.1	72896.2	168574	73268	543217	262614	82549.9	95397.4	37309.6	123840	86487.9	98061.4	62167.1	67462	137389	138753	49249.9	66172.2	17551.6	56009.2	63309.2
ACOX2	4448.68	13761.4	598103	87235.1	30045.8	5009.2	23985.5	41180.8	1280.79	6979.93	329664	103487	47706.4	32328.2	12685.4	828038	81370	21496.7	39764.8	17066.1	81561.4	44975.4	34359	29590.2	12225.7	3353.32	35259.4	69525	65727.6	31722.2	53891	24414.8	102092	25601.3	24128.3	138225	381733	40667.8	10333.2	25247	10123.2	233198	2491.42	14605	7500.46	7593.42	28044.2	17702.3	49414.4
ACOX3	26654.3	116215	44903.1	66665.4	126488	31425.7	66501.8	13892.3	85154.3	14890.7	3931.77	7784.66	120843	1688.82	27682.3	32076.3	146685	7504.92	20270.2	33607.7	15140.7	51305.4	31217.6	97077	24319.2	1157.63	4849.81	25658.2	37425.1	84274.5	29948	73218.9	9563.54	68200.9	55614.6	171075	18387.4	15801.2	7360.97	18481.1	10642.2	4448.79	98813	13381.9	105663	15465.5	6854.82	73738.4	34506.4
ACP1	1.71323e+06	801723	384047	1.10974e+06	691794	931230	654427	1.26301e+06	341867	1.69793e+06	136836	573653	953983	114388	1.31516e+06	143248	509843	523201	735774	216813	330400	631367	347444	280389	1.248e+06	2.07764e+06	675496	344594	3.75201e+06	1.79358e+06	669201	259776	2.61043e+06	530397	489103	620164	324702	1.56455e+06	798654	215602	690234	586811	530734	264759	317571	143451	748902	301227	815336
ACP2	328261	666476	203694	262858	125533	478212	146272	141010	129885	408786	103430	1.10998e+06	260468	2.06187e+06	569845	89044.9	263231	152777	128068	52640.1	127559	86765.1	59254.7	185398	124336	326118	169578	90397.8	53046.1	125368	174932	516990	410115	27497.5	33090.2	433762	19804.1	233063	275280	223872	480459	85431.8	239110	27238.8	170803	94162.5	470533	94960	990165
ACP5	20898.6	73148.5	53593.8	45752.2	131667	215988	80175.6	78359.6	49310.9	24766.7	62082.2	88670.6	15442.6	31783.6	55531.7	69283.4	252008	40803.8	99101.2	47737	50836.6	92875.7	96012.7	47131.1	134662	107519	60857.2	68429.2	47425.8	127587	65017.6	18029.2	24812.7	111941	52000.4	141978	269466	18412.7	33883.5	60103.9	56404	203536	20204.8	87530.2	25837.2	23652.9	43228.9	16731.7	82059.7
ACP6	5106.28	7825.6	7570.14	7675.1	57572.5	57701.6	14471.9	43907.9	22667.5	118823	49773.3	79572.6	51488.1	43836.4	53125.7	17265	18716	106836	111437	25403	50762.2	60932.9	13402.1	126331	28511.3	39395	306079	1633.42	99928	16510.1	60833.8	11732.4	70758.1	94696.6	15223.4	34335.6	51432.6	74629.8	40359	30727	32524.6	32160.8	37412.7	2355.27	44599.8	36355	35580.7	124053	29172.4
ACPP	8480.65	35642.1	11955.3	19484.7	47479	23795.7	31802.8	22446	5855.12	10343.3	177814	8645.74	4248.39	160482	9840.51	10809.9	59984.1	13660	34013.2	98067.1	42340.7	15387.4	24954.4	12707.6	40488.4	17240.7	137716	10382.6	46217.2	7455.6	23711.2	62672.3	29265.3	20791.9	16751.8	14571.6	11849.6	18048.3	11137.2	6074.14	14070.2	62447.4	25257.7	5148.15	26788.7	18937.8	34238.8	5541.69	5408.73
ACSF2	314207	220088	148336	47277.2	314704	66926.4	1.07124e+06	259692	118346	70332.1	51910.3	69868.4	644365	184886	8537.45	25529.4	71308.6	2.45538e+06	105414	81473.2	28808.6	938348	95511.1	539785	42361.7	199738	1.20938e+06	21442.6	90007.6	238774	246229	174416	129759	518397	68852.4	2.05299e+06	65982.8	809908	38733.7	144892	296243	119697	270077	113230	59240.3	5617.8	187481	24986.5	984790
ACSF3	109535	52121.3	22732.8	158873	138157	76236.3	137789	35127.1	103722	47816	35029.4	28628.8	101664	26278	43351.3	29777.5	45100	25329.8	91859.4	100027	88080.8	102366	89771.3	69791	110734	76260.4	33016.5	94796.5	125912	218360	465901	104115	110876	248250	52472.8	61566.9	19776.2	186893	28696.2	25417.5	72780	90722.8	16980.4	137926	23208.4	53534.7	63351.8	71604.3	71540
ACSL1	362487	468184	196000	312632	194776	394527	371905	151235	273853	159684	303657	247778	313772	241028	321153	741705	1.87631e+06	325798	478087	138876	128638	119910	121835	226716	350607	1.05063e+06	271742	184215	379362	760310	223999	169346	895441	647160	252791	1.2079e+06	18583.5	2.64331e+06	261927	506107	481796	800498	646673	176793	201501	83630.3	147914	167107	1.08506e+06
ACSL3	75710.1	446734	177765	390197	390391	68556.4	77517.5	56072	71226.9	92009.5	73736.3	4044.19	95777.7	16792.3	84725.1	53041.2	329177	285065	115210	166290	35938.5	68108.6	128555	49850.4	177496	92129.4	26695.2	490413	253103	251502	71397.2	47159.9	142859	71596	82584.5	26010	32702.5	897669	278957	803611	54517.6	135015	11269.8	221219	104184	196062	25835.6	16633.1	44780.9
ACSL4	137041	102939	147908	36984.3	397239	150846	127200	20980.4	85780.7	31784.8	60201.2	34703.7	74480.8	27768.6	43297.1	98652.9	418909	29908.5	97882.2	113177	36588.4	36028.8	159617	41951.8	61991.5	97663.2	41809	79770.7	108660	134596	35968.6	20665.4	36157.8	41737.2	61181.1	33639.4	42441.2	71024.9	99312.1	49429	95210.8	173902	8632.55	119905	29375.1	82033.9	37935.9	51608.3	58918.9
ACSL5	56282	40183	4367.22	31797.9	11434.9	44595	4101.52	8321.5	6460.64	62724.8	7283.73	2615.51	38360	44900.2	286255	22288.6	73693.1	19689.1	83911.9	66779.4	12218.2	133922	62063.2	64394.7	1306.75	133451	34207.2	22706.5	3552.78	7277.58	1.82302e+06	28310	5720.49	22847.8	83767.5	695.331	31945.2	36263.7	38918.6	37625.3	9651.56	49071.1	9438.5	32184.3	13317	115570	38378.8	30660	25205.2
ACSL6	1622.75	2992.69	2859.64	2984.97	2925.25	2893.1	2947.31	3014.41	2876.99	5020.3	1578.85	2751.3	3075.41	2421.52	5986.5	2982.28	2917.63	2276.3	2186.95	3091.37	3113.97	3102.16	2930.44	3030.24	2808.05	3308.77	2981.11	2941	3415.48	2862.51	3219.81	2775.16	2963.21	2964.5	2740.59	2294.51	2081.62	3072.48	2987.13	2684	2988.36	2799.09	2486.47	2233.37	2686.49	2221.23	3381.88	3198.34	2643.74
ACSM2A	169536	6043.99	28907.5	669500	22831.9	489727	71134.1	701861	19362.5	388437	53495.4	77563.8	171072	74665.9	100320	71360.6	842.743	34483.2	34775.3	3051.42	80164.3	33013.3	5700.07	24456.1	303025	55011.8	16990	17154.1	215511	66025.3	31096.4	2.48009e+06	559718	70220.8	6406.53	5.73979e+06	27106.6	143763	1844.74	155286	67357.2	5.3054e+06	25648.5	118760	17947.2	22643.6	1675.92	561113	13552.7
ACSM2B	125054	9029.02	33017.7	693786	60671.9	495002	81377	633147	83676.6	286555	58417.1	117185	192664	74524.6	71593.9	90360.2	30181	43033.6	628004	2782.63	46092	31723.8	5276.23	23351.7	329692	40035.5	16096.8	16257.4	234471	60607.3	38726.8	3.37142e+06	211162	88888.3	5945.98	7.01445e+06	469413	111945	2122.69	154226	116714	4.80282e+06	58930.9	23683.4	16389.7	184678	1505.11	597803	13749.3
ACSM3	31867.7	14604.3	265474	142013	98805.9	37602.4	114332	80709.1	14500.9	53739	24843.4	96488.8	145165	199080	8005.48	154784	34686.4	147488	69838.6	72356.3	158865	101327	31196.4	107591	226238	76822.3	201483	79432.6	7372.8	428280	136775	318710	121874	355467	12369.3	269359	43489.3	54802	131737	175986	119964	56076.4	82596.7	45304.2	99515.8	74553.3	294544	28224.2	105507
ACSS1	463075	124258	83325.5	229377	107504	209306	213696	95538.8	64818.2	18709.6	210233	30642.6	125080	26076.8	15468.7	27060.3	34255	2.65972e+06	23157.8	26066	6305.15	212136	57870.6	107049	129891	187020	30312.7	102955	18188.5	205152	22582.5	95448.9	114104	146454	53258.1	407766	65596.6	135810	116155	31160.4	106030	342734	46963.3	14991.2	58215.4	17425.3	25646.6	31345.6	269084
ACSS2	102749	136237	45590.6	82783	218894	29636.2	187588	57934.4	155277	33055.4	33813.9	156957	79286	153872	89624.2	49277.4	61883.8	80927.3	20462.1	106807	26050.2	137313	42898.4	81799.9	26205.8	82354	21596.6	19313.8	104572	176048	37380.4	40035.7	19328.3	102892	119469	74404.9	54823.8	349988	131192	194252	47973.6	37945.2	165919	194335	249593	22649.4	1.05643e+06	218262	34111
ACSS3	489614	443553	52841.6	722617	551522	674465	133697	344572	534963	210138	63217.3	38892.9	66728.6	479066	38293.8	124986	72199.7	6477.2	11943.5	44783.6	535197	137038	16568.9	462823	1.46e+06	52478.3	124871	5976.72	118008	1.43916e+06	48097.8	419975	45319.9	43493.4	17568.2	660551	70242.8	1.00153e+06	445597	254837	46761.2	9308.32	31895.2	189379	37411.2	12660.5	6677.96	743858	73755.3
ACTA1	4.63843e+07	5.78529e+07	6.27345e+07	7.56774e+07	2.72763e+07	4.33639e+07	3.58465e+07	7.12816e+07	1.08492e+08	3.54973e+07	2.10113e+07	2.94169e+07	4.05039e+07	3.70576e+07	2.38733e+07	3.90982e+07	3.46245e+07	4.54035e+07	7.04075e+07	2.92748e+07	6.92072e+07	3.57381e+07	2.32405e+07	6.62188e+07	2.53947e+07	4.35082e+07	91050732	5.02396e+07	4.97616e+07	4.18305e+07	3.15261e+07	6.25463e+07	6.64442e+07	5.6632e+07	1.55289e+07	5.26856e+07	1.87545e+07	5.31881e+07	5.66965e+07	5.25661e+07	5.79614e+07	4.4738e+07	6.68549e+07	4.0873e+07	6.55763e+07	2.2318e+07	6.66642e+07	71511791	3.85156e+07
ACTA2	4.5472e+07	5.74892e+07	6.08653e+07	7.71252e+07	2.59828e+07	4.36368e+07	3.43583e+07	7.01146e+07	1.12739e+08	3.12471e+07	1.85084e+07	2.75598e+07	3.95805e+07	3.60044e+07	2.2579e+07	3.22596e+07	3.45529e+07	4.56245e+07	6.54847e+07	2.90699e+07	68374398	3.29471e+07	2.23262e+07	6.52012e+07	2.45604e+07	4.26856e+07	9.15134e+07	4.67945e+07	5.05583e+07	4.15454e+07	3.02411e+07	5.89442e+07	6.64094e+07	5.60153e+07	1.20229e+07	5.2132e+07	1.34642e+07	52368168	5.67066e+07	5.27097e+07	5.71321e+07	4.4503e+07	6.53752e+07	3.78136e+07	6.52278e+07	2.03481e+07	6.57333e+07	7.12677e+07	3.71337e+07
ACTB	7.23585e+07	1.23823e+08	8.07334e+07	100419336	5.10881e+07	1.08202e+08	8.44086e+07	8.62647e+07	106652760	3.24494e+07	3.60896e+07	2.39425e+07	5.82451e+07	2.78991e+07	4.28506e+07	4.51696e+07	4.57064e+07	1.10646e+08	8.48437e+07	4.15634e+07	9.6998e+07	5.11637e+07	6.00916e+07	6.97936e+07	5.15697e+07	4.75563e+07	1.09621e+08	7.358e+07	7.84056e+07	6.4631e+07	3.30663e+07	7.27229e+07	7.56507e+07	8.59072e+07	3.4732e+07	6.16268e+07	4.38518e+07	8.27261e+07	7.01601e+07	5.84606e+07	5.39907e+07	4.86672e+07	7.97787e+07	6.07075e+07	9.77502e+07	4.41323e+07	1.02272e+08	8.19746e+07	3.71401e+07
ACTBL2	1.45526e+07	2.84145e+07	1.54392e+07	3.18622e+07	1.43706e+07	3.10579e+07	1.83919e+07	2.3654e+07	3.146e+07	8.97687e+06	5.90009e+06	2.43453e+07	1.98458e+07	2.41623e+07	7.77491e+06	7.68553e+06	1.50009e+07	1.73849e+07	1.21902e+07	5.85794e+06	3.74503e+07	8.41943e+06	7.87336e+06	2.70495e+07	1.1068e+07	1.39888e+07	4.40736e+07	1.75578e+07	2.47097e+07	1.8247e+07	9.58727e+06	3.22329e+07	4.01498e+07	3.00894e+07	3.64376e+06	2.83101e+07	4.36543e+06	3.06048e+07	2.52273e+07	2.69979e+07	2.73815e+07	2.72281e+07	3.64784e+07	1.86e+07	3.52694e+07	2.90878e+06	3.9615e+07	3.1722e+07	1.92913e+07
ACTC1	4.68385e+07	5.86957e+07	6.20218e+07	7.78546e+07	2.73588e+07	45055340	3.57954e+07	7.10206e+07	1.12168e+08	3.59525e+07	2.09768e+07	2.92114e+07	4.08523e+07	3.73299e+07	2.42557e+07	3.9544e+07	3.46924e+07	4.50045e+07	7.03312e+07	2.98538e+07	6.97133e+07	3.62998e+07	2.36923e+07	6.68158e+07	2.56579e+07	4.37855e+07	9.18628e+07	5.05354e+07	5.00279e+07	4.25125e+07	3.15015e+07	6.33862e+07	6.67744e+07	5.71386e+07	1.637e+07	5.30765e+07	1.92774e+07	5.36449e+07	5.79271e+07	5.33122e+07	5.87596e+07	4.54808e+07	6.76311e+07	4.13698e+07	6.69726e+07	2.35962e+07	6.70735e+07	7.2079e+07	3.88425e+07
ACTG1	7.23354e+07	1.23778e+08	8.07104e+07	1.00357e+08	5.10673e+07	1.08116e+08	8.43399e+07	8.61981e+07	1.06478e+08	3.24594e+07	3.6149e+07	2.39618e+07	5.82358e+07	2.78925e+07	4.27961e+07	4.50589e+07	4.56838e+07	1.10636e+08	8.47973e+07	4.15282e+07	9.69447e+07	5.11172e+07	5.99576e+07	6.97433e+07	5.14854e+07	4.75034e+07	1.09585e+08	7.35594e+07	7.83795e+07	6.45813e+07	3.30651e+07	7.27022e+07	7.56247e+07	8.58395e+07	3.46247e+07	6.14983e+07	4.36463e+07	8.2697e+07	7.0088e+07	5.844e+07	5.41183e+07	4.86141e+07	7.97721e+07	6.08027e+07	9.76537e+07	4.40508e+07	1.02233e+08	8.19026e+07	3.71924e+07
ACTG2	4.72082e+07	6.03602e+07	6.23248e+07	8.14728e+07	2.70365e+07	4.70076e+07	3.58987e+07	7.25127e+07	1.17762e+08	3.29129e+07	1.92345e+07	2.9538e+07	4.1678e+07	3.79914e+07	2.4106e+07	3.2994e+07	3.61239e+07	4.75182e+07	6.70186e+07	2.98622e+07	7.20425e+07	3.40527e+07	2.34968e+07	6.7984e+07	2.58418e+07	4.43238e+07	9.58884e+07	4.87701e+07	5.30573e+07	4.38292e+07	3.13138e+07	6.22333e+07	7.03935e+07	5.90729e+07	1.27158e+07	5.50494e+07	1.43356e+07	5.55052e+07	5.97947e+07	5.52783e+07	6.01439e+07	4.74511e+07	6.91472e+07	4.0033e+07	6.93446e+07	2.09071e+07	6.96252e+07	7.43585e+07	3.91421e+07
ACTL6A	203866	395748	498132	183042	428714	290490	357784	270083	541763	233865	10376.4	228358	252093	25507.4	282954	185302	175565	201996	165098	671843	702634	48218.9	111502	199934	432546	639591	151169	123989	667642	170719	151111	168284	883577	617618	56669.7	42741.5	42516.5	167355	370593	140374	333712	480825	296189	216165	552621	258684	1.12989e+06	379063	442412
ACTL6B	63413.2	28879.7	113476	33620.1	14776.5	21441.9	38001.7	53642.7	91358.1	72495.5	114451	63080.8	34202.5	41072.1	72495.5	37956.2	63731.7	41716.2	36051.5	56029.4	56222.9	60640.5	32795.9	62754	75961	62056	37206.3	79673.8	104722	39630.8	135131	48112.4	105490	78937.5	85169	78071.8	131241	55509.2	88717.8	37634.3	53843	158618	37889.3	34799.7	87234.1	72103.7	81731.5	38984.1	150451
ACTN1	17524183	9.25675e+06	2.36024e+07	1.46241e+07	7.51995e+06	1.31797e+07	7.74862e+06	1.38974e+07	2.12896e+07	5.7336e+06	3.23251e+06	6.73291e+06	7.94269e+06	7.09173e+06	6.59762e+06	1.88595e+07	8.25438e+06	1.34473e+07	8.53028e+06	1.24854e+07	8.99046e+06	9.3619e+06	1.62101e+07	9.6261e+06	1.22622e+07	5.8963e+06	2.41897e+07	2.03862e+07	6.73282e+06	8.95231e+06	8.50807e+06	8.83231e+06	5.99792e+06	9.38521e+06	1.2382e+07	6.27938e+06	1.98637e+07	1.11992e+07	1.18539e+07	1.26455e+07	1.37852e+07	9.78736e+06	1.7934e+07	1.47891e+07	2.04289e+07	1.04091e+07	7.22257e+06	1.05377e+07	4.50168e+06
ACTN2	2.19634e+06	606553	2.14002e+06	1.02066e+06	605460	1.61065e+06	550567	1.40901e+06	2.27912e+06	797514	99870.2	829931	748295	1.08479e+06	711045	1.6007e+06	698784	2.96375e+06	373397	769747	573286	648319	1.16847e+06	737092	1.08363e+06	1.12477e+06	3.99192e+06	1.8439e+06	1.19934e+06	1.08657e+06	401936	411661	361354	480464	353449	698153	1.15147e+06	449102	1.12688e+06	1.22005e+06	1.80619e+06	638265	1.24178e+06	1.20674e+06	1.75568e+06	432113	384099	435674	461569
ACTN3	1.73567e+06	480654	1.46324e+06	788687	458558	1.25708e+06	404042	1.14537e+06	1.86157e+06	496143	55128.4	412380	458674	719231	450835	1.06273e+06	609931	1.70619e+06	317438	577729	465234	495305	982730	553688	527596	866735	2.73963e+06	1.40818e+06	1.22795e+06	692066	308585	263865	315717	400762	254079	475599	254683	410790	724371	977930	1.02485e+06	339822	571037	1.05796e+06	1.03921e+06	398115	264342	247560	240015
ACTN4	1.42147e+07	7.77841e+06	2.06137e+07	1.3151e+07	9.85012e+06	1.04567e+07	9.59469e+06	1.06971e+07	1.97677e+07	4.92102e+06	1.91099e+06	3.87992e+06	7.76892e+06	6.18716e+06	7.41117e+06	1.60175e+07	6.2933e+06	1.2774e+07	6.68228e+06	1.31478e+07	7.66928e+06	9.4691e+06	1.16602e+07	9.24064e+06	1.01695e+07	8.32374e+06	2.83235e+07	1.67075e+07	1.11284e+07	1.06499e+07	7.39312e+06	9.15764e+06	6.77038e+06	7.85188e+06	1.13884e+07	7.49291e+06	1.62227e+07	1.36642e+07	1.12563e+07	1.1931e+07	1.28106e+07	1.01475e+07	1.28528e+07	1.13611e+07	1.53194e+07	1.12317e+07	8.88314e+06	1.03743e+07	3.66936e+06
ACTR10	116256	134011	225283	63175.9	295166	305499	225130	208203	545707	145879	183858	6151.41	79890.3	58013.4	354085	1.52235e+06	1.00784e+06	251428	19422.4	99521.1	618196	94359.7	11440.2	416103	89175	40682.4	480903	91241.5	185957	1.21958e+06	44645.8	292513	339593	189094	80686.9	910102	2.33478e+06	374496	4.74477e+06	308612	122509	114351	119315	286709	17037	155301	565125	437946	84506.7
ACTR1A	629870	729219	1.07658e+06	1.04623e+06	869418	941899	996006	894307	747012	316823	666156	34539.7	941199	590073	499149	844478	1.75638e+06	1.36026e+06	1.01988e+06	512980	681475	1.6376e+06	888959	382795	398109	319501	577681	684793	1.15185e+06	390466	518413	391681	252627	447576	741505	368011	876522	686132	808271	548268	1.04123e+06	911225	257773	593945	655657	623757	424772	776841	231892
ACTR1B	104580	117557	77597.4	245621	62863.9	190524	115493	224195	187385	51527.2	116755	20791.5	339475	6917.67	152587	79117.1	286168	106322	172671	131121	85578.2	96498.5	224282	162024	38554.7	100769	15073.9	53411.7	14487.9	152500	204742	117424	193968	31887.1	230428	83151.5	114844	132270	58405.2	5456.67	131976	137597	41049.5	100608	97562.2	60704.1	63982.9	37203.6	41572.9
ACTR2	3.46831e+06	9.52555e+06	4.8205e+06	3.06539e+06	1.22411e+06	6.51853e+06	3.87687e+06	3.67621e+06	4.07364e+06	2.06295e+06	987216	994808	2.81152e+06	3.93946e+06	2.61299e+06	1.19253e+06	1.50155e+06	4.27156e+06	4.70357e+06	1.40939e+06	2.93674e+06	9.84321e+06	3.6709e+06	981153	2.06372e+06	2.98906e+06	1.88436e+07	2.11981e+06	3.03332e+06	1.75589e+06	659729	1.79988e+06	5.63908e+06	1.97789e+06	1.13128e+06	735533	1.0417e+06	4.0869e+06	7.3691e+06	1.00954e+06	2.90289e+06	2.18753e+06	3.56034e+06	5.80685e+06	4.62619e+06	738849	5.18407e+06	2.06439e+06	3.4337e+06
ACTR3	1.29224e+07	1.88629e+07	1.20086e+07	7.84866e+06	3.21453e+06	1.65434e+07	1.14007e+07	1.30952e+07	1.04277e+07	8.98755e+06	6.30192e+06	3.75379e+06	5.91112e+06	5.34419e+06	6.3704e+06	1.50607e+07	4.79206e+06	4.87616e+06	1.65444e+07	7.48565e+06	7.98876e+06	9.65947e+06	14102669	8.96605e+06	9.04358e+06	4.7531e+06	1.34423e+07	7.80191e+06	5.75224e+06	1.73705e+07	9.22818e+06	8.40566e+06	8.70908e+06	6.54026e+06	1.36221e+07	3.85409e+06	1.16531e+07	6.87291e+06	1.54618e+07	5.71288e+06	6.15089e+06	4.29107e+06	9.18583e+06	6.89263e+06	8.64412e+06	6.05527e+06	7.95384e+06	9.98798e+06	5.46488e+06
ACTR3B	82090.4	23942.6	5279.68	2155.58	170.091	186757	3807.43	16612	66284.3	65565.3	123294	30643.5	41412.2	76633.9	39293.8	218020	119375	12911.2	407451	337921	13030.5	657846	35290.2	240904	18036.9	1485.03	7105.82	85656.8	79750.1	49159.7	28758.5	29645.7	20720	14181.6	31272.1	15021.1	39739.6	14410.7	7738.23	225607	5420.53	40821.9	15063.4	10496.8	207531	17950.4	210927	163920	31901.5
ACTR3C	77484.7	25228.4	13061.1	17212.7	356.763	158242	8028.35	19338.5	56379.9	54815.6	27578.5	32919.8	69447	72991.3	13902.2	26599.2	66858.7	31553.1	107677	37833.2	8915.24	44690.7	42657.9	25166.6	35159	5831.2	6931.05	18082.1	2487.41	6880.61	30849.4	52510.3	129690	7732.71	28395	24261.6	46504.2	3122.59	7817.97	1315.69	4248.18	12276.9	29400.3	55327.4	67201.5	20426.6	93554.3	6893.81	36542.8
ACTR5	24270.7	25698.9	26939.2	22935.6	29088.8	6944.45	14645	40409.7	53329.4	6340.65	15914.1	2743.56	3231.91	11385.2	16266.1	8105.9	1029.28	18403.5	13272.7	4395.85	13896.8	5502.06	4441.85	8368.63	5304.26	19004.6	16795.5	6308.35	18819.2	15919.1	12199.6	105090	14214.6	8123.49	6382.73	59965.4	17458.4	5020.76	12204.7	5858.97	18189	8014.94	7027.68	15592.8	13127.3	54956	6018.05	5071.1	28832.5
ACY1	515664	15834.4	163402	478635	90883.9	60870.5	497192	241344	546391	152658	459294	455053	189640	620452	220772	219792	351627	144674	46457	165934	300628	77435.9	369025	787575	242588	260000	437115	42362.4	57583.9	809429	341554	223636	50065.2	485842	863304	9.34801e+06	207807	94708.8	133734	46096.6	120125	235536	38110.1	129546	41636.4	53797.7	249620	467331	277290
ACY3	89233.6	74346.9	69917.6	114673	62631.6	17174.4	74816.7	98203.1	67055.3	82026.5	130219	149404	181488	207460	114484	94590.8	91749.1	78378.3	35232.4	203064	90865.8	123282	92879.4	91167.4	92766.2	75869.5	63288.9	63353.9	117297	136299	104408	103141	108626	109968	89717.1	182310	59399.2	59107.1	46342.1	93256.3	80945.7	236934	63891.9	78415.8	53060.8	66996.2	164641	91469.9	35932
ACYP1	239326	22856.4	170499	413242	22429.9	105894	144169	93514.3	91267.2	198530	269644	54638.9	58744.2	82554.6	294513	119663	93634.5	173624	427585	131890	298723	175736	96664.7	104557	175519	60237	103268	133076	176258	268255	57724.7	479271	156997	98271.6	65551.7	302050	163638	345777	88519.4	95335.9	18703.6	166249	115310	639782	19670.8	64392.2	126112	292497	84967.1
ACYP2	113705	116898	95007.6	116988	141483	83165.7	66286.6	88298.2	121514	33374.5	57193.9	54741.6	58295.3	55267.3	93691.6	67520.8	77722.1	63039.6	218649	57278	68515.8	105641	81002.7	98997	84650.3	139874	63711.4	63071.1	51564.4	131922	90446.8	72545.1	63018.9	88132	63048.2	63396.7	59169	98534	150616	70847.9	69272.1	70084.5	61768	103637	78004.7	57267.6	66769.1	133694	57800
ADA	178002	288634	396749	300347	66349.7	270401	184473	228834	296734	614582	124755	2.80042e+06	203512	680944	71401.3	154728	75558.2	32557.3	748552	261319	209423	588548	121795	227232	238642	257082	39034.6	205344	157488	119648	417409	379951	182862	522949	46614.9	110617	126606	235895	466733	507336	78444.8	241330	52299	81672	195792	110829	310299	423322	294510
ADAL	61571.7	53682.6	100639	36193.1	166887	120466	70519.7	33054.3	49059	22878.3	293246	14798.4	10097.7	32562.7	20889.2	53045	43676.6	36161.1	53176.8	23995.8	22649.4	23394.6	37854.9	8315.02	22980.7	15886.6	208137	94862.7	63605.8	47715	19313.3	398826	43175.2	86208.8	47052.6	82154.8	67613.2	46178.2	63271	138531	65418.6	153006	51347.2	59791.2	57210.6	76271.4	79263.1	141093	39981.4
ADAM10	73061.6	88949.7	51786.2	93896.6	243683	65498.7	173275	115114	172424	39731.5	31230.4	47241.2	228940	42183.8	84614.7	182759	120809	88778.9	41058.9	182759	155131	117769	33995.8	102348	42353.7	42311.9	83078	16568.9	136305	127799	202602	153940	176308	304385	377031	94150.7	382966	187948	56452.8	322730	214004	134600	119472	58467.6	151983	83130.6	261856	144766	170440
ADAM15	3953.03	7627.67	347767	6223.77	145825	6340.61	100489	216937	672769	14818.4	14973.7	18579.6	14908.4	20892.8	16744.6	99934.4	42737.3	15285.3	2129.72	209504	28881.3	274568	1.44343e+06	56574.8	12324.2	1170.58	8066.17	16409.7	2865.47	76801.8	42030.7	10556.8	310167	15137.7	53807.2	3942.01	21077.8	649.089	198314	18962.8	15141.1	2109.06	16190.7	50241.2	34154.8	3937.92	373684	17242	16214.1
ADAM17	23369.4	16880.1	27042.1	13467.7	13743.4	11607.3	14070.4	12457.1	5838.2	11608.5	81202.2	49001.2	1586.5	166497	6599.03	29710.9	1039.42	20661	10258	50614.5	2497.27	8211.73	16999.7	3152.68	17208.2	2614.02	15495.8	15157.4	2443.52	10869.5	25546.8	21129.8	19929.9	90743.6	16190.5	57275.4	17235.3	45689.5	44816.8	3404.58	14750.1	37950	11106.6	9165.11	354658	44910.1	3874.69	3902.6	2189.68
ADAM9	6139.3	3895.49	11657.6	31190.3	8857.41	19060.1	31979.3	12267.5	16439.8	17261.7	33283.1	6595.66	87933	18010	20120.2	25664.7	12410.7	7117.16	1864.9	7336.01	3941.38	8716.61	11307.7	9665.26	10261	11466.1	2359.58	18357.1	11279.8	11994.8	11236.5	4809.6	8171.44	12041.3	15252.3	75764.8	14259.8	47035.9	7912.88	18556.8	17706.7	28748.3	3415.76	37970.1	10882.9	18870.5	3833.2	2530.16	12921.5
ADAMTSL1	10534.8	602.799	4519.8	1113.81	2532.88	2866.24	1863.71	4731.56	2105.71	729.388	28010.9	23061.9	132.149	1009.8	2493.35	1882.78	2063.25	2761.52	998.421	1785.22	3581.9	2836.44	3037.14	4961.52	1044.23	2915.14	7169.35	34575.3	6077.17	9988.76	1964.54	3840.39	19784	4227.89	7146.09	4967.67	1836.12	2683.7	6429.29	2179.22	13859	8456.84	6725.33	851.712	2500.84	2061.71	2025.97	446.982	10665.5
ADAMTSL3	2684.24	1189.04	4406.28	936.014	2129.86	1765.51	1394.63	2234.47	45944.9	1899.43	1844.25	7222.33	3707.13	6722.69	1763.33	1314.92	1266.45	413.6	99.6921	1119.65	4411.78	1406.8	5120.34	1127.86	7802.72	1191.55	845.953	9644.58	944.166	896.808	3080.65	1469.59	4857.94	1949.18	1137.63	1190.55	32414.8	830.335	1426.18	744.025	353.246	1012.27	1670.43	1559.7	1698.38	3517.74	5040.5	26942.3	878.447
ADAMTSL4	17706.1	41694.1	7018.16	15555.2	4590.9	32588.2	67129.7	11426.4	78025.5	40130.3	13711.8	132097	134879	90865.5	21524	16691.8	13949	289908	22872.5	18008.5	29319.2	44151.4	12280.9	150143	30735.9	3607.46	18999.3	70769.7	7628.93	10092.2	40227.1	14894.5	9118.66	651.208	14601.9	19384.2	9448.5	57589.1	21416.1	117850	200450	2777.81	107388	11047.1	154295	17100.4	13352.9	97347.6	20591.4
ADAP1	17415.8	10792	3945.43	6117.78	3212.15	6014.13	42776.8	6773.85	155095	3541.74	4799.98	89694.4	16925.6	76436.4	5613.35	8763.65	44506.1	3837.45	6780.9	58895	7557.81	11976.6	8608.15	5156.08	1192.4	49502.4	6243.17	13276.8	16046	4559.8	9028.09	12531.6	27832.9	9945.54	7365.69	56994.3	3044.26	3651.72	8006.75	8878.21	5747.75	11395.6	5878.92	7135.63	7347.99	632.961	53185.6	11261.5	8483.08
ADAP2	109031	60268.8	10727.8	9439.03	2124.8	24473.8	36527.1	38398	7987.4	22101.6	8225.68	5235.75	8369.93	62624.6	4989.01	14750.5	2455.01	41081.9	17538.6	15892.2	21713.8	5316.14	11922.9	14254.7	84220.4	10305.4	5304.61	15627.6	6106.41	4139.26	15002.2	33771.2	6419.73	10304.4	10380.1	39043.3	9279.79	9587.02	11023	7709.91	61724.9	6070.64	7926.62	3796.19	10407.9	11620.1	13142.9	13675.2	11719.9
ADAR	157052	396111	92666	315953	522464	286461	582168	418167	379679	197449	21714.1	15390.1	698996	14436.1	93401.2	165272	115736	152127	235786	183490	230434	167722	199339	33803.9	319206	469572	45761	107465	999539	163502	287357	164589	77203.6	270324	125174	139486	96078.5	175667	206309	63196.8	280437	162282	203650	130659	156669	225991	452237	239902	113971
ADARB1	9458.05	10073.9	38045.3	17828.4	19968.9	37946.7	5376.84	11536.3	43976	11341.4	98352.1	4500.58	8676.8	13793.6	20837.6	4576.51	32280.7	8724.51	30153.8	29640.1	4126.29	14797.6	5345.3	6413.54	7508.34	16841.4	16390.8	7755.33	24280.4	48673.3	94582.2	32139.2	23058.1	41909.1	15777.5	21412.3	7816.43	1307.55	17585.5	12444.4	30774.5	6255.59	15652	4571.9	20149.9	7531.9	40894.6	21278.9	17948.1
ADCK1	15424.4	15400	5943.13	21695.8	48735.2	14032.8	25821.3	15948.1	20772.7	38640.5	15371.5	20201.2	40496.5	10200.8	12619.8	16922.7	16543.3	12796.6	12838.8	8181.87	9149.49	18097.8	16618.5	14857.7	41031.9	11680	4117.98	15941	61075.2	104617	4926.04	25516.9	7194.86	16818.3	18097.8	47856.2	11666.1	83503.4	21236.6	35578.1	33535.7	13575.2	7995.27	57763.3	16407.2	9130.69	23644.1	8981.29	34551.9
ADCK3	14138.4	17319.5	14783.8	46898.5	120441	20923.2	64094.3	18668.4	15938.9	35092.9	3898.38	45847.2	19049.5	111039	64915.8	84901.1	4673.41	39823.5	11257.7	26248.9	21653.6	9406.67	18449.7	11775.9	51160.1	180566	222579	49746.4	55210.2	15187.4	46759	54917.8	10912.1	12324.6	21295	269169	61264.2	9781.65	32954.4	36453.1	34862.1	140470	17984.1	7886.37	52685.5	7944.99	44431.5	20423.4	197205
ADCK4	37484.2	2376.68	6514.48	11224.8	9525.41	8612.43	18167.8	3114.12	11137	9380.75	19395.2	3932.19	5701.94	6891.05	7618.29	12925.5	17265.1	3309.01	12206.9	6056.88	3722.19	37498.3	11374.8	4063.1	13084.2	8111.84	19080.6	7965.46	16624.3	11189.3	5612.56	7542.56	5076.59	3643.65	8121.31	8633.92	4236.12	7198.99	6905.12	19398.4	6017.98	18443.8	22309.7	9001.23	20747.7	8107.34	7869.77	12416.9	16470.6
ADCK5	28976.8	42211.4	62629.8	27944.8	151409	60860.1	45494.9	75020	3038.27	49003.8	22943.8	253526	32714.5	31039	51714.9	18925.6	52068.4	42439.6	34741	43765.4	45884.9	33254.4	53198.8	27515.7	2529.33	37888.6	493525	26338.5	33439.8	115041	88858.4	118035	75927.4	49533.9	89144.7	120671	37364.5	11923.4	34531.5	7205.25	113556	103918	66111.2	105881	46409.8	257319	126296	9864.93	49256
ADCY9	138.948	321.952	1122.55	5797.06	617.776	715.678	299.677	910.227	740.36	576.063	1892.48	907.251	7396.51	537.545	593.576	528.512	469.283	423.337	328.116	970.256	1269.96	898.017	510.246	803.169	1073.59	407.23	1900.82	1447.14	794.455	1269.67	3032.57	1304.86	773.992	777.61	976.908	2457.55	2315.72	118.409	1131.28	957.413	2603.62	391.76	1869.89	488.949	1179.01	840.54	1402.54	813.726	163.246
ADD1	73403.2	205305	46775.1	207577	203334	172561	198200	310988	137729	71497.4	1132.1	142398	166424	56902	143048	97129.3	186005	28561.8	201133	12647.9	92740.9	94714.6	201217	30604.6	74472.7	430222	163735	44219.2	374665	128804	43510.1	12534.5	9483.71	64385.6	250890	99648.7	84249.3	437674	216706	36208.4	121418	198194	34256.1	86049	66541.9	51251.4	78231.1	147405	111552
ADD2	8202.31	49868.8	28043.6	34849.5	11084.7	8221.38	48720.5	281038	210669	5171.68	14352.6	36326.9	42719.3	12708.5	171612	23914.1	4588.99	5365.06	39769.9	18123.6	31281.6	64725.1	1879.17	27535.6	10656.9	9988.29	77227.7	246137	157889	9412.48	35549	57036.5	51660.3	9547.59	2672.26	64730.8	456891	34925.2	131163	15493.2	3904.17	178456	100263	120273	63971.1	7848.64	43710.5	167656	21711.8
ADD3	198085	322697	435180	454677	272709	577557	426180	332630	258662	66618.1	69918.7	55845.4	140861	202770	120949	175079	338210	49674.7	130326	116749	172503	180235	278583	110810	41885.7	179091	57602.5	73727.7	204248	325337	373773	286024	149166	235782	287853	304927	137762	352775	311279	106038	360682	429106	83285.2	306720	115848	67702	122630	242709	94253.8
ADH1A	127690	79824.2	75309.3	448381	43923.2	708764	28268.2	105120	316731	10299.4	22322.5	97989.7	294950	1.53216e+06	88180.5	116952	19824.2	167737	14838.4	253775	24536.8	212047	80660.7	51674.1	19571.7	118167	26291.1	110430	65719.2	917604	23771.4	175132	10225	26986.6	323316	883141	703633	86553.6	1.03298e+06	189617	137736	222256	65659	57379	123015	27039.4	38771.6	337362	36086.7
ADH1B	116055	117322	52949.7	928013	51053.1	2.78128e+06	19399.7	116787	526252	35138.4	41047	339385	371245	1.31411e+06	110436	153310	22965.6	494872	19499.2	325363	28419.1	253896	107511	59723.5	19506.7	205398	30436.8	127376	123300	1.52115e+06	27535.7	208760	11871.4	53557.6	371866	1.20661e+06	922289	142528	1.37401e+06	256333	525946	241426	123570	88566.9	117568	118580	44846.1	491514	35460.7
ADH1C	11151.2	13019.9	64708	93495.7	78810.2	1.3396e+06	35274.9	11742.3	70330.9	47730.9	15914.6	1.51127e+06	86770.3	1.11803e+06	50095	10567.3	54415.8	59879.2	1983.73	43522.6	38055.5	13719.9	3854.34	17298.4	23740.2	72718.6	49305.8	14223.1	5274.19	455068	7280.5	12340.1	366428	41920.6	42119.2	133627	138426	2954.18	387864	20387.6	76704.8	53997.2	43955	58315.8	21392	2586.71	99331.4	32764.4	21374.4
ADH5	1.87921e+06	390239	952552	386194	195272	902526	687811	505222	479991	169543	108987	124529	1.19163e+06	234210	343775	315856	585489	421233	128203	450082	304947	592035	342625	776647	905453	1.472e+06	362814	16185.4	394705	1.18801e+06	101712	257751	847659	473342	441639	382076	583270	1.25571e+06	1.36076e+06	578032	1.2909e+06	404680	748886	1.07647e+06	1.17367e+06	274616	331066	31337.9	1.00936e+06
ADH6	11588.5	8771.09	12295.3	11061	7487.25	10935.3	7241.74	9600.59	23032.7	14558.5	10869.1	14701.1	16373.5	24082.7	11036.9	14746.1	22391.6	27701.1	11451.1	26630.1	20869.7	20254.2	18464.7	14298.2	10208.6	21035.1	21273	19694.6	16133.3	10878	37927.4	16496.4	14790.1	16914.4	18110.5	52754.1	16492.4	20035.9	10843.1	14406.3	9373.96	17823.3	15792.8	13931.1	11897.2	10711.3	15411	10034.6	16561
ADHFE1	4537.16	2662.86	4185.85	3142.5	3124.63	8635.65	2891.77	11721.7	18380.8	4404.92	9969.84	2856.25	14410.5	12927.5	3341.84	16239.3	13903.6	7386.32	11560.3	11535.6	13609.1	12255.3	7078.99	12431.5	9045.24	3711.36	13406.4	13087.3	7362.29	10153.2	13708.6	8113.86	11144.8	8217.11	13308.1	8061.36	7344.85	9915.83	18404.8	6423.74	17496.6	8875.97	10922.8	2647.82	10712.9	10739.2	10266.4	11496.6	9257.97
ADI1	104703	182988	19171	141729	91484.3	68172.6	180853	152062	366176	136054	85568.7	377525	344493	208606	119752	117054	222795	90296	61070.1	187503	39465.5	59674.6	113840	41251.9	58544.8	72158.3	27001.6	25413.8	135087	337535	241259	129442	212554	79826	203441	104630	81273.6	149537	123583	174174	74733.1	249602	110706	382743	75007.9	45057.1	32007.3	175802	175930
ADIRF	372642	29299.8	387951	271191	186572	42393.8	62866.7	222881	42121.3	245760	85674.6	153872	114771	618675	481582	123888	111596	45713.9	139053	137853	332765	194388	120116	159703	139929	88976.5	509155	422818	315805	190306	796583	211066	164647	242719	432377	216492	762760	103291	413622	148769	215557	118618	55640.5	226805	119976	267507	443423	212272	56132.1
ADK	2.60613e+06	108085	508037	219036	166270	302751	65007.3	282648	41418.2	74740.3	82081.5	115855	284829	183036	113688	140951	120674	17037.3	69227	267991	734590	67571.9	71864.9	116647	300664	1.10817e+06	94893	57772.1	24424.3	96441	76856.3	22123.1	100409	170857	84876.5	40643.7	101130	183142	459453	43766.8	147016	23432.3	229063	93056.5	599862	233987	492457	222068	83397.7
ADNP	16452.1	47331.9	72667.4	49539	56908.5	18207.3	18547.5	38177.4	30029.8	15540.2	75512.2	41269.9	23476.5	15049.2	7027.62	91483	24846.7	14830.7	13050.9	40702.7	3512.8	54572.1	22055.9	49638.9	17085.4	14383.7	61690.3	550.609	12277.3	15956.8	40947.5	18886.8	36901.5	42684.2	23518.3	39251.6	23891.5	22952.8	22328.4	18132.5	29010.2	25629.6	43856.2	14511.4	356011	32560.2	25679.3	28356	7514.74
ADPGK	354311	408134	107920	275255	266534	119584	253063	382245	406724	43410.1	151836	39275.4	323237	22955.3	116567	598839	228675	38228.6	1.1583e+06	169442	647265	346053	785884	211890	67098	82514.2	191562	826622	369942	52643.4	301280	195704	167357	66342.9	273189	29187.8	269675	155974	461364	193110	232983	49885.8	349429	520451	278222	180799	724256	376789	331394
ADPRH	124882	143634	20244.5	50444.8	31094.3	86160.1	118587	41406.2	205336	23956.8	17762.6	23438.3	15633.3	44906.9	39813.3	76675.5	28091.1	15434.3	64095.5	34353.2	69158.1	96951.7	36384.5	76162.9	18923.6	29071	39627.8	71791.1	29130.3	10579.8	28584.9	82380.3	14141.6	15804.7	18293.7	39875.8	16258.5	81020.8	48025.1	49911.4	13626.1	47966.5	16348.7	204794	43270.6	18098.7	68497.9	73150.1	43092.2
ADPRHL2	298814	121333	70664.8	91851.8	131699	376265	38542.9	132290	45951.5	426680	17696.8	48951.7	142175	333686	373358	142686	10567.9	160632	111697	92726.8	89982	253571	93453.7	89798.2	134653	254034	314284	112338	93280.8	168151	37603.5	68356.2	94775.4	143685	167485	102180	57794.8	122086	101542	119980	719165	199460	178895	48863.6	147806	91642.7	301521	65214	161241
ADRBK1	118685	200924	94980.5	54163.9	52671.5	256566	51745.3	81803.5	22561.4	88206.2	60228.8	15828.7	186655	68539.8	92380.4	53678.8	34933.8	19092.5	246522	26641.6	88786.6	30785.1	41825.1	17321.2	28091.2	149870	538384	24688.4	106455	19865.2	2895.95	82334.1	41497.4	58277.7	23850.4	40640.2	26709	90474.4	103093	25319.9	16892.7	14882.8	86224.4	94684.1	89010.2	32419.3	316104	15706.3	211321
ADRBK2	27005.2	13888.8	19520.3	22768.1	24588.1	83434.2	40658.6	13945.7	42932.6	64072.5	31805.6	18015.1	52404.1	25588.2	38384.8	24700.3	10673.6	16255.5	69265.2	12458.4	45586.4	15132.6	12069.8	14781.8	28446.6	20198.8	84992.2	11915.1	57973.1	13740.6	6283.37	62195.5	2877.46	22458.1	8080.28	57277.5	25206.9	9768.84	53655.7	111336	2725.06	26150.4	48600.3	57773.3	74738.4	7104.66	174619	27151.5	51275.7
ADRM1	255366	89699.9	132622	29097.7	117118	113329	159822	92975	199939	188746	26867.8	195968	92577.2	182445	95819	104391	143428	30286.6	175344	90570	47103.2	28163.2	53595.2	47564.7	79382.2	9169.59	47568.6	173962	44691.1	77806.8	61547	33694.4	74420.9	59727.1	114546	66011.6	45917.2	38242.8	23181.8	31489.2	44302.6	116808	28415.5	55165.9	29673.2	74857.4	97435.9	77086.4	21332.2
ADSL	101481	307252	194680	109149	193518	182447	231279	175867	126901	56831.2	55209.3	44929.6	210474	64343.4	161289	296504	246207	19690.7	314954	264786	208820	292402	161992	194943	257383	95672.5	175151	105483	181710	163947	641089	171103	641428	326627	306076	203215	116485	216101	256942	108903	115106	157355	124454	306444	256952	155581	292006	257996	147367
ADSS	680228	370574	693649	336550	357061	431971	395941	377450	254055	338877	257879	292666	947851	89196.9	242434	2.0074e+06	1.25997e+06	209333	278326	1.66992e+06	557853	1.43485e+06	558093	1.0022e+06	915782	496154	824344	394966	918154	333790	1.36744e+06	588008	878979	631926	429680	203918	39139.3	260497	545183	321447	442531	282685	570506	1.73204e+06	439845	276572	607123	369841	213152
ADSSL1	12503.4	17962	11623.3	6266.97	2515.18	19488.6	3.34028e+06	3996.75	14887.4	28935.6	8749.62	20877.7	32514.7	60204.8	10648.3	10371.9	522010	457922	38547.4	9746.5	125174	105614	13207.9	197890	1310.68	27855.2	1527.84	102952	69123.3	70462.9	6513.97	101818	13016.7	51525.2	26380.8	4458.85	13843.4	20178.8	367660	17587.6	60809.3	54015	22475.2	67449.9	676134	106672	29811.2	22098.4	39090.2
AEBP1	1.68868e+06	342876	196930	743524	69494.4	699477	130528	868987	4.13096e+06	778578	7.75842e+06	1.05091e+06	245405	732058	1.06677e+06	990948	136865	1.97514e+06	304418	1.01082e+06	690968	139503	776305	1.26045e+06	992352	900992	2.13003e+06	5.51704e+06	17093.8	613149	553345	586877	291784	1.01456e+06	1.28656e+06	131654	1.8663e+06	393603	454725	1.50394e+06	4.3359e+06	265815	2.28065e+06	487628	990482	1.59988e+06	70038.9	716436	114091
AES	101228	32083.5	33804.6	59884.3	24948.5	29547.6	54787.1	96068.7	56619.6	26844.2	41823.9	81320.9	19087.8	43116.7	29078.3	26034.7	44149.9	28272.4	38405.9	46690.2	57482.6	41526.8	41323.1	27517.5	67116.3	13399.9	43615.3	48185.4	57975.5	20181.5	60124.5	54758.4	59300.7	33410.5	33344	54420.7	37222.2	19800.1	34888.2	23581.8	8559.73	54858.3	96562.2	31778.8	17646.9	18131.4	61297.9	35485.5	40196.1
AFAP1	15267.8	34541.5	52015.8	21387.1	15795.5	2439.75	33372	22313.5	43755.8	5338.92	365505	42370.5	18327.2	14081.8	83916.2	72510.4	2621.96	22164.9	2350.35	19711.7	16394.1	11827.8	284104	71542	10621.9	5616.19	268047	62954.9	17397.8	16301.8	49246.1	40236.7	22658.1	8542.4	27261.6	7069.83	27507.5	31683.1	14096.6	57489.3	32353.6	42147.8	45970.3	15417.5	62016.7	145705	6762.03	23740.2	7880.07
AFAP1L2	57059.2	34542.3	180061	14734.2	17518.9	8319.1	47821.7	76017.9	41463.2	5219.84	47140	7389.3	53436	9797.38	111893	129122	60857.2	50579.8	34800.3	18648.4	67389.3	2368.67	9155.43	2683.06	55727.5	173807	19913.7	19840.6	147591	57642.1	42621.7	106512	62352.2	56698.2	24403.6	160612	82029.1	32821.7	47247.2	53403	86011.7	111889	54285.7	89712.8	45685.2	28684.5	3106.35	21695.8	30611.9
AFF4	9492.82	2615.19	112295	4924.23	42617.7	71184.1	107030	55298.5	78743.7	103305	27512.9	10512.7	10381.3	7847.32	32336.8	46323.3	60244.3	391090	8291.54	13647.1	3542.72	7853.18	4064.18	25606.6	9789.12	12034.7	23408.4	16052	9020.01	36488.5	6312.85	13513.8	15356.2	25808.2	14179.5	12016.2	8744.73	28736.5	9151.82	10110	7742.16	22357.5	13612.7	69066.8	10345.4	9153.23	5343.66	2341.19	48412.9
AFG3L2	358066	266192	216265	500239	218725	228425	253160	184859	180315	104122	19922.1	14903.4	402659	26991.1	211526	30238.4	100395	57867.9	65564.1	277351	165189	231102	12247.4	85423.6	778194	479697	306801	33359.3	326089	369392	283395	74895.5	821720	343562	84133.8	141511	39277	329875	80759.8	73703.5	143553	285231	57780.1	118059	165958	241177	84450.2	74679.9	164427
AFM	14082	35214.7	4615.01	5384.24	12421.2	22409.3	26242.3	51236	19103.5	108715	147694	109499	42565.8	100408	105088	18225.4	12377.1	30075.6	48693.1	51337.9	10582.1	15635.9	56842.5	7695.16	7300.91	176342	52270.5	47054.6	9765.78	19325.6	53814.2	10372.9	18572	54653.5	9315.77	64200.6	103626	14227.8	12323.8	23475.9	71677.5	70985	117311	32878.6	116453	44441.4	7172.82	11006.1	50740.4
AFMID	240460	96696.8	52272.2	45699.3	95156.2	24202.5	121972	62277.6	59060.4	19250.6	79632	47742.9	25518.9	5729.86	59383.7	229184	2591.02	31756.4	8314.66	19429.5	73159.6	51246.3	56752.4	75774	46105.1	48577.9	107488	126521	52262.7	25700.8	33713.7	40414.6	150096	37585.4	7555.16	99164	1.17439e+06	32433.3	8997.25	28212.2	32758.9	526524	10826	36934.9	80844.1	43110.7	17862.3	51697.4	153053
AFTPH	26308.9	17329.1	4103.38	20358.2	13910.5	1826.43	14366.2	7597.75	5631.9	6622.6	6244.51	4727.32	10749.7	4817.94	5618.98	5702.8	16320.5	4071.5	3532.93	2589.74	4784.14	4906.71	744.728	8342.27	5570.03	13615	8026.49	5758.05	12081.5	6362.01	4112.03	5213.11	12577.5	6739.35	4871.85	10647.5	3641.87	9727.77	8016.83	1717.16	6650.33	6532.6	4206.54	1724.78	37506.5	4442.93	29818.3	5964.66	6386.53
AGA	11377.1	48961	92697.6	56850.6	37670.4	395027	83413	41587.5	36305.5	224693	65847.7	805729	132805	72114.3	41666.8	160467	11257.8	29269	55617.2	52507.8	99630.5	216412	41437.7	89519.2	34399	43384	43712.7	180693	24246.7	79935.3	18612.2	19226.1	7367.86	51902.8	52167.3	83682.6	51191.7	77765.3	183015	125367	98630	16445.9	128337	51672.9	198238	19137.2	227925	116204	25454.3
AGAP1	10281.6	4144.07	16635.8	2448.22	16923.4	4563.72	17255.4	9847.9	7571.01	11075.4	5559.79	10699.5	9232.24	10002	1220.91	12696	11106.8	20370.8	5658.11	7380.16	18827.3	10112.9	4019.42	24154	21041.1	8791.32	5275.22	9541.68	12615.6	10333.1	13485.9	5892.3	11285.8	17529.2	5402.75	3982.79	11679.6	4432.43	16064.2	13261	1023.41	8163.09	21026.9	8748.88	14452	2697.7	19835.1	14790.1	13087.1
AGAP3	11333.7	12583.8	61430.9	13795.6	11230.8	22901.7	11146.8	7318.79	45680	21331.4	34637.2	35167.6	30107.1	20260.7	8428.98	12391	7238.15	13808	63291	20689.4	20820.5	15122.7	28012.7	16793.4	32468.2	133905	11921.7	15761	20429.6	36242.7	16680.1	12296.9	15918.6	18892.5	16639.9	7600.66	9339.14	6709.37	38030.4	22127	25656.5	20106.5	13883.7	13022	8798.78	14055.1	31654	14666.3	57726.8
AGFG1	65321.4	81514.2	52954.5	149655	314704	46483.3	135107	93342.1	126491	154223	82617	164184	14465	87744.6	29154.1	120378	75823	24624.1	339895	208688	127527	100572	216937	214824	105269	33746.8	64427.3	32352.7	64851.6	173151	242762	202674	31373.8	140017	306532	55120.3	225886	128446	188208	159914	51034.8	19450.6	95628.6	61995.8	66401.2	91587.3	37453.7	12294.6	78335
AGFG2	80828.1	38945.7	94143.4	38270.7	170114	40778.2	76806.9	22897.8	71442.4	135574	80653.8	62793	26043.2	78594.7	75134.4	71229.1	40973.6	73952.1	136922	40219.8	40573.7	51904.8	264376	73073.3	16708.5	33558.4	203587	37878	39689.2	71403.7	45091.3	183978	38222.5	41711.5	209390	193797	41645.8	59651.1	103423	314827	129212	58146	109415	97704.3	34492.2	30709.1	44808.8	47778.5	66510.9
AGK	691582	81023.3	154272	196971	52130.2	85116.7	48307.8	180738	297143	209020	8187.96	180396	219088	187081	148281	59927.1	16811.8	972986	54352.9	51025	40307	61493.9	6086.14	53730.7	260022	156428	34155.5	20032.8	13135.7	472915	76933.8	349519	162438	66066.9	47965.4	23599.5	51278.9	455693	10757.6	62073.8	234195	71075.4	33774.1	17826.6	76816.5	27551.3	30626.3	120530	4482.19
AGL	230083	146676	76857	147440	101862	159821	236359	88425.5	68814.8	37413.7	55047.4	86331.1	88457.3	114100	213771	82456	284699	50899.7	87598.1	79853.6	72429.3	104442	124080	107586	52628.1	91434.3	88423	106135	47708.3	408276	106499	89793	140685	63665.6	132591	111092	70375.8	101053	114062	124800	295827	112762	164063	195433	69889.3	63736.3	148399	48956.3	244554
AGMAT	8230.2	33671	23564.5	12690.7	4345.5	27482.7	40033.1	478169	1950.41	96038.6	579313	5009.16	5999.68	27523.3	76118.9	97792.7	78535.2	50911	16490.4	244857	45718.7	261914	46296.5	310672	47855	4309.3	67711.4	32193.8	30693	45103.8	42050.7	350552	21960.8	129852	50291.5	508569	15516.9	2321.92	49227.5	59203	75801	5690.65	5599.87	21618.8	44796.6	139143	922321	48646.9	38132.6
AGO1	128658	605849	405797	445954	190773	307274	274501	700118	254754	8481.76	307920	71274.2	455942	158079	189480	697130	118782	46889.7	349207	96747.9	2.94151e+06	1.28397e+06	213756	38688.2	708957	99432.9	663949	136532	64132.3	374831	857638	116651	101015	561234	464969	64725.2	22006.1	646767	257655	730538	299751	92664.6	248367	41773	112020	206487	1.47296e+06	282637	38895.8
AGO2	176469	73815.7	113474	74799.8	169063	62300.8	118683	96566.8	55256.6	12954.6	82252.6	47829.1	85130.2	97200.3	134698	68870.8	9074.04	24625.2	69443.6	124829	92434.6	94801.5	52329.4	98007.9	217558	121736	146879	191545	82874.2	126912	162435	126331	317544	118018	42635.9	57007.5	18204.3	86202.5	96876.8	128451	82395.3	151616	128674	89660.4	89013.3	117745	78961.6	87306	42448.7
AGO3	50895.7	69917.3	48504.5	23230.6	63396.6	72558.2	113451	52206.4	49334.1	1743.32	30881.7	46645.3	56048.4	99234.6	88849.1	53531.8	2887.64	18691.4	94026.8	89768.1	80579.4	114617	21629	31332	30706.6	48112.8	81391.9	172662	28300	82662.4	162114	84954	89272.5	32800.7	24982.6	63468.7	23173	61592.6	85683	111400	51114.2	74102.9	116338	38079.4	130571	111125	76085.1	65033.7	8862.47
AGO4	39867.3	84067.4	48058.3	27155.2	74320.6	87253.9	79459.7	65907.8	36921.5	4024.84	44568.6	13816	55698.6	7584.89	21074.6	38966.8	18275.8	18636.3	87616.2	65454.3	58729.6	83640.9	15696.8	31690.6	28341.9	22116.9	67905.3	132368	37243	14276.1	105559	69486	57999	23837.5	18142.7	56413.7	16824.4	44855.7	84920.2	81287.6	66082.5	62300.2	90012.5	12459.9	76407.5	57530.2	72166.1	63210	16029.9
AGPAT1	243527	43198.8	31833.6	39867.7	28023.4	75965.5	53059.2	25518.7	34556.3	18381	223965	65497.7	17257.4	157229	68044.5	38842.7	232131	181651	63063.5	117293	80703	94533.4	134288	33845.2	60602.6	34033.2	1.09698e+06	68348.9	32303	41314	148572	58704.3	80803.9	64599.7	18594.1	118815	164875	33686.2	36883.9	13190.6	51601.6	630537	33873.6	93373.9	256770	149662	26881.7	49654	34112.5
AGPAT3	127584	67025.1	28049.6	65373	78211.6	9823	25452.7	80221.2	23511.7	34859.4	96794.6	35202	68434.5	13860.1	27883.5	23499.8	64623	69015.9	38954.1	133851	77159.5	60300.6	74742.9	25394.2	72197.7	69351.1	39401.5	49038.9	190332	7168.64	56660.6	168680	125846	70577.3	55168.5	295596	30158.6	18898.4	35716.2	70332.8	13944	61731.2	11225.1	67337.5	11068.7	84047.5	14131.3	65048.6	68840.5
AGPAT5	20363.7	16560.6	9722.87	79221.7	14061.9	50685.3	16840.4	53621.1	83187.5	37399.9	5.24505e+06	12932	22002.2	61147.4	22014.3	21182.5	90741	12588.2	197383	351134	140348	473420	333447	346985	15085.6	158221	9052.61	231446	13039.1	14600.3	365706	215777	7116.2	375993	2972.38	163342	10596.6	5334.5	114366	17290.6	31218.6	6991.94	27137.6	31330.5	18566.3	54792	197700	297652	17290.4
AGPAT6	6811.29	10028.4	16396	11387.5	15512.6	6394.88	13110.5	7562.06	17671.6	11016.2	22175.9	71206.7	18311.2	10257.2	23972.4	9576.53	1474.71	7148.5	1973.95	5437.4	11657.2	23083.2	11634.5	10829.6	52080.6	23614.4	9859.05	7956.42	11704.7	32329	6877.62	6089.24	15987.6	17916.5	9420.4	20369.9	6170.28	16695.4	13015.4	8172.75	35661.5	12611.5	1134.76	11512.6	3168.61	48457.9	15157.6	10487	5287.65
AGPAT9	19452.1	25038.3	35275.6	19724	16716.2	19513.3	21085.2	20417.8	23745.1	22859.8	35174	38431.8	32968.8	28288.3	17712.1	12949.7	25443.9	19264.2	8402.51	21638.6	19474.4	38143.7	33292.7	37263.6	50314.4	24398.1	29133.7	35610.7	12123.9	43429.3	22410.9	41379.2	44577.9	20831.3	5890.11	38860.6	96002.8	24011.7	34928.7	43468.2	30137.7	11787.5	66287.4	21324.3	68437.3	19140.2	18243.1	42404.7	28167.9
AGPS	100705	182505	175986	285151	438446	158241	301823	366178	244587	67583.9	164957	27396.4	290657	45605	115110	205875	190476	103440	146082	93655	390067	204226	151503	106647	114013	168657	206468	182328	239882	247510	289278	187023	512371	538397	90646.4	98270.5	947411	113784	192669	136841	108589	50460	197160	311605	65592.5	192812	139770	665752	151762
AGR2	1.01178e+06	32081.1	1.22e+06	144744	113192	139187	260340	125023	14516.9	4.90086e+06	1.79203e+06	204898	38893.9	358716	102923	244866	461342	233056	562419	928023	229600	1.07445e+06	1.50876e+06	323399	67290	56371.1	672964	701738	147815	149090	6.72131e+06	4.7888e+06	3.92071e+07	390382	236563	2.21754e+06	52634.8	27482.6	62951.2	622362	4.75287e+06	186972	131866	1.73535e+06	82954	1.38033e+06	208627	164211	45457.1
AGR3	79883.1	29691.3	325232	148396	484885	129776	206672	97616.4	12963	92980.1	1.45329e+06	1.20113e+06	334101	848232	302318	285783	242097	245297	520784	127865	164636	92038.1	137294	204817	258437	1.10734e+06	442412	471192	120710	244690	179073	1.51123e+06	2.31356e+07	109984	63933.4	1.79161e+06	219285	21066.7	27118.1	395128	3.40066e+06	135607	95622.3	962553	111398	348089	3.28273e+06	79314.5	399218
AGRN	1.3598e+06	411177	292234	796388	593803	2.01224e+06	940734	1.1082e+06	3.78117e+06	757283	1.19123e+06	529265	1.63738e+06	803518	1.73079e+06	1.51157e+06	3.26569e+06	789764	54043.5	3.34681e+06	1.18754e+06	1.67288e+06	1.11431e+06	1.53461e+06	1.13724e+06	486926	1.77086e+06	2.02883e+06	505969	1.08874e+07	1.63409e+06	101327	103312	462474	3.95446e+06	1.24759e+06	5.36317e+06	594521	1.12488e+06	1.50969e+06	2.9276e+06	1.36394e+06	1.51954e+06	420852	1.2218e+06	1.6329e+06	499986	767096	818969
AGT	212066	248694	444041	363631	433963	275740	288516	652345	439077	245574	1.72617e+06	89766.2	55685.1	103466	406272	231523	695159	441111	307398	59290.7	1.40409e+06	105537	143677	663270	55699.2	274105	779623	818456	198672	301055	21103	1.49079e+06	1.48704e+06	757425	216624	1.08966e+06	1.42333e+06	661632	852906	1.07802e+06	335877	543310	1.72959e+06	216466	449001	539264	174152	1.56061e+06	420895
AGTRAP	218351	54458.7	17231	41242	57672.2	176116	45543.1	73128.9	176565	101619	82673.7	64644.2	44688.5	91059.3	96127.4	114850	36130	63899.9	138634	31596.1	76432.5	37953.5	84079.1	60721.3	23159.6	120581	353078	156953	106675	150060	162155	58770.1	100869	166695	70383.2	30069.7	170229	79163	94730.9	123554	73997	115893	32513.8	145341	67985.3	341211	98531.4	87840.9	9773.97
AGXT2	393524	427096	404293	262242	415511	410008	385883	93870.6	409337	345947	299509	324647	322323	330788	362547	225565	218939	156199	436174	236863	239221	237988	220248	230514	286362	259805	225445	221328	271270	293607	250349	204525	223605	223737	201067	520943	138312	234896	310340	195440	310507	285174	244461	446874	270343	444073	267646	248081	264762
AHCTF1	2732.82	20574.7	28836.9	19307.7	34082.4	16408	24644	12847.1	13200.6	810.362	3078.26	17984.7	30787.9	51706	1281.28	14531.3	3726.85	16807.7	22903.6	15493.4	7865.37	3832.3	19199.4	9507.17	54983.6	9380.35	18874.7	6386.92	34342	20593.7	41867.2	35368.9	1892.72	8417.15	3213.75	27609.9	8495.22	7962.34	17790.8	12473	9348.54	6458.13	4446.94	15917.4	1543.26	20272.1	20457.4	8535.18	6034.82
AHCY	6.95459e+06	1.01725e+06	2.96444e+06	1.76812e+06	2.05998e+06	1.01589e+06	621497	2.43186e+06	2.46188e+06	3.95393e+06	476443	3.06821e+06	3.11441e+06	1.47114e+06	996647	996125	1.26278e+06	1.9011e+06	1.47207e+06	1.69814e+06	6.73187e+06	1.74711e+06	1.23182e+06	1.71724e+06	4.20516e+06	4.61925e+06	3.25799e+06	577439	3.60737e+06	2.49684e+06	1.23986e+06	1.76857e+06	1.31926e+07	2.58207e+06	675056	1.4553e+06	491422	3.73656e+06	1.90549e+06	996671	1.54003e+06	3.35132e+06	1.75148e+06	3.4521e+06	1.37438e+06	771618	4.62112e+06	1.56298e+06	2.04989e+06
AHCYL1	242745	273165	142813	307376	393730	237534	408659	293705	134883	139259	29860.1	117322	306984	380054	173093	79069	116220	164863	98541.5	113258	71349.1	129123	99533.5	103786	306394	384816	250157	47719.8	221761	285659	137627	68428.8	105866	188092	393268	69042.6	91779.6	143252	243908	71496	95618.4	505310	181802	120339	176246	132174	175116	180391	268027
AHCYL2	121743	213171	64078	141484	478969	96772.6	368146	117910	75592.6	43336.3	161839	108495	111474	218838	71746.2	64233.2	114494	20714.1	47945.1	113167	114087	73255.2	70151.7	76697	189120	320546	21281.4	36025.2	37580.4	161161	74819.6	59050.7	128034	83889.3	130815	55680.1	84040.3	73322.8	205337	85736.4	48461.5	51466.3	322600	75497.7	69800	26662.3	71481.6	120159	206214
AHDC1	5830.29	4124.02	5022.05	979.028	2822.73	4751.79	7313.28	6875.74	6362.79	17179.5	8329.21	14957.1	5789.52	12030	2833.72	3540.95	1777.91	2457.52	3620.84	3717.2	1585.22	5947.52	3457.99	3618.16	3602.93	1731.27	2705.03	3474.84	26834.6	2390.5	1990.63	4826.26	4249.96	3512.43	3158.59	2484.15	20096.2	3686.52	3092.87	5153.74	4817.66	6290.16	7365.12	28509.7	2823.27	3754.74	1410.82	1547.25	2406.83
AHNAK	1.63614e+06	1.85619e+06	3.26908e+06	2.03336e+06	1.65142e+06	2.45402e+06	2.25869e+06	5.02843e+06	6.37056e+06	3.70462e+06	209868	4.38565e+06	2.02802e+06	4.89185e+06	1.16788e+06	4.41786e+06	1.10215e+06	1.84014e+06	1.61662e+06	1.55639e+06	858829	1.16155e+06	1.11932e+06	1.40068e+06	2.07097e+06	2.82786e+06	2.53263e+06	1.96035e+06	2.11766e+06	1.93885e+06	1.58403e+06	1.06467e+06	123651	2.12248e+06	1.84572e+06	824985	1.62369e+06	2.80695e+06	2.10962e+06	1.23678e+06	3.55801e+06	3.42708e+06	1.60612e+06	1.98977e+06	3.20114e+06	2.60523e+06	1.13029e+06	3.03848e+06	1.03709e+06
AHNAK2	20395.8	52014	836464	165649	236663	201495	1.20193e+06	969895	238430	337251	86422.5	13742.2	576150	171913	18478.9	304707	7487.92	67103.9	3150	50558.6	114527	65424.9	94037.9	43463	71201.7	175275	170508	59524.8	100053	348449	149739	95695.3	2620.09	109399	78986.9	477.138	483708	398419	31833	284995	66629.2	12947.5	98053.4	519827	85467.8	608817	58817.7	293370	114189
AHR	16311.6	28064.2	76304.1	75901.1	39503.8	19110.7	46748.4	192173	61946.3	3104.66	132676	14104.7	5125.32	7401.76	22150.2	39746.7	80523.2	9401.67	10266.8	270892	10278.9	298684	14349.4	322216	17429.6	12707.1	14108.6	4654.22	14736.4	96968.3	22670.3	12377.7	52554.6	13990.4	10598.5	25897.3	8218.28	89560.7	17154.1	69972.1	11651.3	16879.9	11475.9	251300	12121	39497.7	15942.4	15470.9	9759.65
AHSA1	682709	931582	1.68362e+06	615786	986061	824316	532963	254897	358606	322271	436760	438702	679000	301401	145869	365105	668759	333885	429032	1.60493e+06	990469	1.23857e+06	332371	1.97302e+06	1.12125e+06	567806	510595	642977	589987	564031	603619	650896	639576	367172	392478	740135	198277	675347	670837	516025	245443	682579	196382	795900	352718	744188	740068	488795	250456
AHSG	234557	695961	134876	561347	191520	399213	508232	1.2407e+06	578343	1.16116e+06	1.20779e+07	141015	312240	111929	451346	730273	533877	136605	396452	33532.8	1.75146e+06	482505	91497.4	1.66449e+06	323429	420045	454985	203281	18950.9	917956	70546.8	1.06044e+06	1.60533e+06	334291	628420	620382	2.2057e+06	254742	631918	198973	360740	136618	4.13734e+06	268612	294283	639208	312709	2.00143e+06	98005.2
AIDA	288341	341371	289440	229402	606544	298449	409512	614372	1.02847e+06	368417	1.4501e+06	15509.5	533869	107693	215878	1.1669e+06	54206.4	202317	169646	620556	175361	702419	327013	42688.1	237533	762352	612443	83563.6	1.72374e+06	224651	356590	322357	100059	100986	465589	349472	247614	435254	389333	105086	292994	357496	161232	53728	333446	407036	233783	162563	60193.6
AIF1	739726	3.55589e+06	16557.2	1.28883e+06	322658	180003	780474	981007	1.31768e+06	2.00186e+06	2.13267e+06	1.72972e+06	552851	1.05643e+07	520237	254878	525261	847926	2.49772e+06	195988	761470	575732	1.00205e+06	260610	891808	1.80076e+06	961024	534314	564530	1.36233e+06	108854	354540	194940	754685	660495	837804	471553	1.1406e+06	2.83369e+06	506491	4.32955e+06	1.14129e+06	3.18811e+06	347863	1.85637e+06	203775	643296	2.19127e+06	777045
AIF1L	24637.3	25292.5	57486.5	38600.9	98783.8	186014	3716.14	26088.4	384838	50782.8	22945.1	2.70209e+06	33981.1	78151.6	1.18003e+06	181388	14383.7	2.01949e+06	82794.4	36710.7	32083.8	154598	38769.3	58721.6	310268	18796.1	104814	226946	655287	70259	109899	126760	182548	308106	2.99416e+06	229780	722157	263145	46836.6	100810	111652	77648.6	85543.9	84205.4	201048	14514.5	100838	15754.2	15608.4
AIFM1	1.26317e+06	875550	1.06842e+06	3.10011e+06	2.84556e+06	2.26243e+06	2.64836e+06	1.42247e+06	3.39289e+06	505037	55668.7	2.16802e+06	2.08581e+06	1.18054e+06	3.40076e+06	549345	3.02141e+06	654584	1.2285e+06	4.51153e+06	1.5952e+06	7.49721e+06	2.23923e+06	2.31205e+06	1.98842e+06	889261	561149	816620	1.24221e+06	1.83203e+06	2.57576e+06	875961	1.6771e+06	925340	2.43701e+06	1.0892e+07	313053	2.94127e+06	1.12414e+06	4.01331e+06	1.0724e+06	3.68647e+06	502190	420361	1.47438e+06	889338	392209	2.34591e+06	3.77595e+06
AIFM2	73527.3	79941.8	59310.7	46646.5	35079	112789	75903.5	31089.8	49770.5	50675.8	142247	46179.3	37774.5	8565.62	20463.6	108076	90070.6	44810.1	16809.2	38124.3	61067.8	69925.8	45764.9	39661.3	51015.1	33328.8	22449.5	52457.8	48429.9	114943	40547.3	17921.7	26890.7	58425.1	63598.2	19460.8	46211	39339.8	90513.1	27316.4	131723	57356.2	62044.1	15349.8	102377	44705.9	32366.2	49232.8	24609.1
AIM1	12771.7	133507	21712.3	5897.45	61158.4	5075.94	27333.9	33985.4	2922.33	15304.7	33017.2	2846.41	29619.3	9909.47	5270.84	12921.6	11397	69707.8	12851	19312.2	12564.8	29168.4	16933.7	9632.7	100517	2525.5	2346.52	25348.3	5085.77	34065.4	46791.5	19520.9	15354	16282.3	6089.82	87957.9	14317.9	19072	17227.3	8395.58	22623	7299.89	7885.39	38162.1	46524.3	110417	18766.2	6054.34	20281.8
AIMP1	432303	278715	429110	354311	456751	164962	493716	267258	769104	124242	48403.5	55567.6	24699.2	10696.8	316872	122360	837138	33198.2	510635	630205	710884	676876	246910	684668	602569	292906	44255.9	336579	194301	567525	975675	411935	314049	499590	310363	480978	76175.4	504907	362096	351131	297593	493335	171676	235276	170555	302130	381308	821453	434766
AIMP2	713956	1.13049e+06	1.02342e+06	588743	987771	825196	529354	566016	280055	283267	88128.7	409092	1.37325e+06	635990	757826	986818	719904	503637	332256	2.09518e+06	1.0742e+06	1.83311e+06	635501	1.36252e+06	787837	195941	546474	1.21229e+06	674773	619883	2.04392e+06	715944	2.03203e+06	633053	642436	642297	226958	801054	1.0932e+06	1.52723e+06	1.00991e+06	1.22138e+06	1.22946e+06	1.12152e+06	1.06883e+06	945385	1.2951e+06	1.25209e+06	798511
AIP	766369	289997	115901	465775	106814	396974	280600	627652	641020	506822	10222.3	35498.4	247543	53256.6	68915.6	108240	15060.3	229313	276628	37075.3	47340.2	498581	143529	36684.1	338709	171470	271746	10404.7	282781	337380	28435.3	302064	15516.4	41447	65761.2	444095	104144	330530	949552	754601	279425	402084	63774	69958.4	456468	50308.4	27146.1	34990.4	215108
AK1	1.12817e+06	235016	398259	669911	163981	593154	211312	688845	279750	595204	1.14205e+06	57914	584104	74983.3	3.11209e+06	154848	397592	940507	336340	474208	333603	86171.7	117679	317869	1.02279e+06	1.57073e+06	1.52149e+06	199734	1.02021e+06	696277	1.51078e+06	286655	2.05386e+06	414000	487000	445562	977952	738632	484135	402098	1.00202e+06	1.60449e+06	347805	35147	972459	212937	54452.8	235628	295599
AK2	4.29486e+06	2.98283e+06	3.2914e+06	2.28906e+06	3.6279e+06	3.02245e+06	7.07525e+06	1.61432e+06	2.50038e+06	1.71877e+06	132671	267163	2.05615e+06	980030	912171	1.11875e+06	3.26248e+06	2.02293e+06	1.78922e+06	6.74683e+06	3.45537e+06	2.72481e+06	839638	992515	6.64033e+06	1.6854e+06	931818	1.12123e+06	1.43805e+06	3.71681e+06	2.90565e+06	2.26206e+06	606515	3.97554e+06	2.99865e+06	3.58383e+06	996153	6.28253e+06	1.46326e+06	616961	2.94165e+06	4.32655e+06	539976	607262	944888	1.49463e+06	1.21203e+06	1.60615e+06	3.2285e+06
AK3	575204	153526	34272.5	448389	204727	462549	217850	380775	77736.2	634843	104704	449017	76022.8	245301	160599	303439	209086	320855	154386	415776	59856.4	171243	29679.6	368514	150021	1.28826e+06	264644	178984	280319	751520	505271	132982	380488	449695	263716	364147	88319.1	564811	53361.2	205320	560990	183783	54298.1	294139	218080	328648	108911	182416	84084.9
AK4	397553	58845.9	196307	46113	92308.9	87535.9	124918	15587	61835.1	542218	67487.3	50543	159077	66274.2	234375	190472	108708	60153.8	15484	342905	41825.8	131721	29380.4	175708	271187	190255	22455.3	38682.6	92213.7	225763	418772	43715	48800.8	198910	97494.6	206979	315423	147637	8388.05	300143	212254	203275	144805	46482.4	134338	135440	178004	185913	234475
AK5	61862.4	3122.51	382117	12324.9	42829.8	38245.7	54395.3	21737.3	413374	25551.6	29346.8	5752.8	27820.4	8204.1	286547	24993.8	16426.9	58268.6	3269.15	24650	51482.1	29796.6	24981.6	20516.2	94580.1	73943.1	58777.5	155683	53355.2	34814.6	7152.09	18124.1	123280	22551.6	1347.27	112832	738990	21853.3	20970.5	17060.5	30573.5	270836	39560.6	50223.7	5224.99	17357.9	18366.7	10442.1	29569.6
AKAP1	18026.8	16363.3	28588.1	10937.9	64047.1	40881.6	53351.2	30464.7	9910.4	9840.33	9042.13	21957.1	22795.7	28779	2110.26	58646.2	11882.5	390840	21758	18422.9	18851.5	21634.3	30984.9	838.616	17504.1	17644.6	53457.4	18650.2	8406.71	25624.9	25331.5	15507.5	20922.2	13007.6	26993.1	6315.79	18842.7	38208.2	29991.7	3569.91	16087.5	8419.33	61539	18607.5	27123	3220.98	14719.5	24188.4	21498.9
AKAP10	42496.6	14643.3	4785.15	19470.6	18334.6	12016.5	101975	7294.77	14482	6778.69	5047.38	7004.34	36026.6	1127.25	31800.1	16621.3	73447.9	19561.2	10824.5	6863.71	15568.2	16065.3	16614	15249.6	7411.55	3683.8	122042	25259.4	11072.2	8705.7	23753	59008.5	3336	7576.21	10052.1	54911.7	9234.96	10028.6	5379.06	11836.3	9603	14323.6	5379.03	21506.4	104067	3996.42	23107.7	53086.6	18985.8
AKAP11	7306.14	3541.66	3458.3	2476.59	2483.54	11423.1	1246.69	5060.83	3315.53	2516.93	2784.92	19839.5	305041	2373.09	1403.06	25311	2982.37	18317.2	6111.66	4506.39	3418.48	651.204	3681.01	3929.77	10832.8	2034.58	3164.07	7197.92	2031.39	15628.8	7549.67	3309.74	1696.98	6773.77	2976.88	31735.5	8681.55	4037.44	3357.35	9284.51	2584.21	1750.67	4124.97	1155.1	2940.93	7092.75	993.632	10581.8	3733.36
AKAP12	76384.4	78043.3	151433	448007	299997	516363	74988.2	316634	392287	176156	373561	28935.8	171784	261541	137073	204059	23383.8	397884	15583.1	24193.9	438801	74248.9	60985.7	97442.2	114453	14618.3	66859.5	229733	330502	150635	9906.03	34675.4	48012.8	7265.82	98802.6	185961	409185	130780	279920	76106.7	60973.2	84677	170944	34147.7	116486	26716.7	48094.4	318090	4237.7
AKAP13	21425.5	15375.7	15781.8	13790.6	10243.1	19565.1	43530.4	54100.9	20451.5	33653.3	1165.12	83145.9	75804.2	8475.05	6991.79	29196.8	2935.68	12487.7	21580.1	8447.59	25830.5	8210.66	20960.6	7547.92	16136.5	65602.6	15900.1	21855.6	18847.5	9319.7	8056.39	10987.4	4518.06	2924.98	13325.6	5830.82	5329.23	14903.3	49139.8	10503.4	41812.3	10894	8522.38	11694.1	28264.4	28332.6	13668.4	24481.9	9921.37
AKAP17A	19426.7	18788.7	22367	17097	13145.4	22227.3	15784.5	21757.7	29287.3	42353	25958.2	9773.42	6543.51	11219.9	14404	15777.5	17231.2	15649.7	43792.3	6290.97	15039	4179.54	14384.2	34672.4	10078	51148.5	55369.7	21631.2	39278.2	10009.7	21987.5	24886.7	17579.7	6453.68	13637.9	59313.6	9682.03	12675.6	7061.14	5024.85	15147.1	15270.5	17887.6	2421.46	6499.17	12519.4	46125.1	10185.5	24139.5
AKAP2	44940.6	39450.8	74349.4	66188.7	20606.1	47267.6	47665.4	103849	97829.4	56903.1	5205.07	43190.2	45065.4	86170.4	32791	111615	38832.9	43431.6	58144.4	75836.4	44180.1	27192.6	45038	56550.7	131042	156271	220133	66810.7	53512.9	20733.4	16350.3	13804.8	5487.36	3944.29	14577.9	12137.4	82885.9	77615.2	61870.3	36474.8	35971.8	106391	44948.3	27829.2	64896.7	60515.9	48478.2	67678	17839.2
AKAP8	297646	209373	143967	140445	186745	298207	271723	199066	196110	12115.9	35528.1	18907.4	97639.3	17674.8	29551.7	92156.1	180750	3.26509e+07	10320.9	8032.28	3303.72	19118.7	26060.6	33933.1	16656.4	8185.17	4995.65	1986.31	6437.38	171738	28152.8	37992.9	104837	73143.4	16458.4	168088	188610	15521.9	177327	42741.5	149263	235840	101137	21572.8	54846.8	4595.17	73143.4	30054.2	75312.6
AKAP8L	17539.9	28765.3	207239	111813	317329	60507.8	50714.4	22069.7	28294.8	45194.4	3376.92	32649.9	199856	35732	75467.2	32222.2	19454.6	25839.8	226679	134259	3058.24	11266.6	16579.7	22162.5	146364	550849	39818.2	20331.4	67650.8	27383.4	109748	39018.6	26321.3	85422	78573.4	961940	21455.5	16270.1	26993.6	59395.3	10038	350471	245204	7931.28	256193	5880.35	1404.32	6375.06	21715.4
AKAP9	12099.1	15087.6	35514.5	40722.6	23873.2	15196.5	14682.5	23889.9	40890.1	35465.2	5971.96	20845.1	20085.1	8721.77	34354.8	12748.1	182259	1033.5	13054.3	57510.4	35661.4	49191.7	10087.6	4840.92	13087	53716.3	16138.7	7850.04	95867.1	8502.77	18019.5	6538.93	5681.37	3460.29	5653.99	2556.11	6704.29	11445.2	21893.2	4312.93	16933.5	14003.3	7368.33	8503.89	21932	538.176	93266.5	16245.6	53107.3
AKR1A1	1.3871e+06	2.84125e+06	965369	1.99024e+06	681211	1.80909e+06	1.66978e+06	1.29069e+06	1.69478e+06	294431	809014	83310.9	672295	644670	1.51325e+06	548667	3.48157e+06	784307	2.16322e+06	928722	1.94793e+06	1.39103e+06	367759	1.40943e+06	817936	2.11815e+06	1.80319e+06	781054	879609	1.10042e+06	737121	2.55334e+06	531163	1.55033e+06	420961	7.55689e+06	477690	1.58075e+06	1.66305e+06	1.11066e+06	1.96741e+06	1.61093e+06	729075	464642	1.65624e+06	639419	2.57213e+06	2.60322e+06	2.91028e+06
AKR1B1	7.93717e+06	3.39896e+06	2.10821e+06	4.81815e+06	7.04502e+06	1.54426e+07	5.23999e+06	1.73315e+06	1.72679e+07	2.21349e+06	839980	1.23652e+06	4.7409e+06	1.76791e+06	1.39241e+06	656740	3.6142e+07	749607	4.2645e+06	7.46286e+06	3.96695e+06	1.76399e+06	1.00146e+06	1.51845e+07	1.53791e+06	5.96224e+06	2.18595e+06	802762	8.4998e+06	1.5381e+07	862242	6.29574e+06	2.64978e+06	1.1649e+06	4.88225e+06	5.34361e+06	602421	1.5165e+07	2.82615e+06	3.6861e+06	7.88108e+06	1.15374e+07	1.76712e+06	167584	3.32288e+06	1.30357e+06	6.64612e+06	1.92604e+07	2.77564e+07
AKR1B10	117718	978383	331457	1.66628e+06	2.29707e+06	18420.6	156028	1.92856e+06	259074	8.88162e+06	2.37286e+07	1.16452e+06	42904	621746	4.66938e+06	1.31582e+06	555786	186546	271719	920840	698463	774918	1.97572e+06	2.87868e+06	828372	53521.6	449284	278201	7.79907e+07	1.09739e+07	1.71527e+07	2.71574e+07	67815.7	1.33597e+06	6.33867e+06	1.98063e+06	170033	1.72047e+06	117076	8.81931e+06	213029	5.20159e+07	207324	1.08598e+06	391744	46426.9	200293	771646	2.9328e+07
AKR1B15	33300.4	37577.8	9533.77	52523.3	36636.5	47281.1	31334.6	16613.8	165676	7555.26	87849.2	149808	13632	52747.1	1718.85	26432.9	438393	23070.6	137607	580910	18957.1	129345	68438.9	276941	52610.9	16718.8	16937.9	19655.3	1.92319e+06	582284	70885.1	35435	17983.2	12352.4	486947	14504.6	82085.5	117086	5339.34	191599	33727.5	2.72177e+06	25268	42859.4	5101.81	30028.9	22391.6	209231	2.39508e+06
AKR1C1	105782	34372.1	13477.2	284349	501309	251044	912313	293296	376832	69997.7	51316.3	232148	84787.5	31780.5	1.97845e+06	21025	135654	9531.23	13324.1	476160	173360	988025	406113	1.10025e+06	801006	135970	102260	33168.1	3.12187e+06	8.97508e+06	58944.7	131734	661567	24828.1	2.38487e+06	249832	66246.1	1.04051e+06	84840.9	206142	351824	6.40498e+06	25233.2	205657	91917.9	10578.9	18706.1	116563	145383
AKR1C2	46840.1	2322.57	41628.5	52556.1	32914	39433.4	229373	98523.8	67128.4	1.07463e+06	11533.9	24316.9	11348.7	1898.41	727778	5198.62	83117	35454.4	11835.7	31941.9	1820.96	702112	35530.7	1.18594e+06	687455	30050.6	345885	7712.74	2.29077e+06	3.24289e+06	2089.31	73979.7	21273.7	3449.58	220562	20669.4	15787	355311	103231	80279.5	19605.5	499201	16015.6	101456	3892.62	11516.9	3160.41	20485.7	49130.5
AKR1C3	139402	186799	6027.89	609819	4.26386e+06	441849	4.00771e+06	713800	1.07927e+06	186097	37223.5	1.01621e+06	310092	472554	1.57694e+06	28462.2	243387	24987.1	17128.6	869630	455756	1.41913e+06	873851	1.77598e+06	1.0806e+06	195177	89710.6	45301.2	1.06176e+07	1.41648e+07	99518.5	347135	1.04049e+06	33725.5	1.08409e+07	473784	91725.3	3.40895e+06	38035.2	810230	829358	1.365e+07	57985.5	348756	147568	22007.8	25263.1	220321	934442
AKR1C4	62639.4	44192.4	87959.9	177488	428521	156448	236709	2808.28	160752	73508.4	8467.13	200975	49384.6	19972.5	883807	17613.8	60673.8	3508.3	74474.1	370418	139734	461523	327988	795144	336758	105520	44315.5	26448.7	781070	7.48384e+06	48523.2	105474	555611	20859.5	1.80937e+06	166784	56605	757276	12960.8	25965.5	312441	7.2208e+06	10830.2	225492	66912.6	16498.8	15639.7	83476.7	7365.37
AKR1E2	22679	43979.9	142183	18883.5	35972.3	43459.7	40814.9	19376.8	36763.6	59946.5	100089	54765	59395.9	254763	195578	16610.7	34390.8	21067.5	159305	25374.8	6787.47	25728.7	57794.7	16863.2	52056	110583	13053.3	21402.4	10145	77552.7	31245.1	11449	10479.7	15045.4	45654.4	64951.9	25614.2	16934.6	86845.7	11654.3	175996	24509.3	55545.2	17129.7	66750.1	65309	10968.4	18307.1	140380
AKR7A2	236916	274406	616731	368224	568571	443322	949140	727741	698841	240890	103418	351473	541309	336724	828091	296499	1.0275e+06	455246	583548	96565.6	2.18095e+06	767041	380040	518336	61402.1	337427	451250	196311	123053	421951	301421	515059	439787	432673	224189	2.8715e+06	198050	1.16557e+06	510855	560927	628305	675119	627349	61532.3	263199	252966	540016	552473	754575
AKR7A3	55943.8	26285.4	102306	129519	2404.46	191238	913874	273669	153824	20738.6	67023	68438.7	91605.2	77365.8	95170.5	70883.7	101000	36784.3	3950.58	37227.8	5.65243e+06	1.50785e+06	68308.8	173594	891080	30770.9	58770.4	90279.3	44083.2	1.59131e+06	81365.7	60894.2	245891	69994.7	2518.91	2.89849e+06	51419.9	518093	119290	81208.5	76282.3	69960.6	66223.9	92100.8	81396.5	37760.7	120193	128093	72764.4
AKT1	21883.8	32779.8	7609.72	26952.7	36027.6	38046.6	61519.4	33431.6	56391.7	6645.69	133005	14490.5	39274	25826.1	15169.8	197735	2928.1	44158.9	140301	6325.87	22333.7	36082.4	67658.8	18754.7	33568.8	33174.7	32788.7	9515.97	95679.7	9580.88	33995.7	19205.9	6096.81	34873.9	42520	207251	22942.7	29074.4	35796.8	39496.5	37629.5	44164.9	10656	153112	85748.5	15297.8	16628.1	26873	13562.6
AKT1S1	401484	629477	955789	665876	682012	245482	626846	949531	429055	527289	486730	2.35633e+06	703148	1.09776e+06	421892	280257	232997	5.58398e+06	476169	636031	250932	302346	447607	624835	1.22878e+06	478740	615819	608445	124597	695721	490335	258486	540693	832750	571436	174433	277614	753145	571818	560932	735693	1.08042e+06	1.41077e+06	740227	763849	561520	1.2029e+06	590164	603374
AKT2	47668.1	32944.7	87977.1	60246.1	70284.1	63834	76349.6	54490	79854.7	19758.8	115804	12358.7	85836.7	20574.2	23756.2	120998	30873.3	42014	125332	34534.1	43559	78542.9	33736.4	78564.3	28555	35609.4	17780	37720.2	74454.2	15291.5	18585.9	18352.1	93048	14836.1	44603.4	36129.6	118818	13136.3	48971.4	37444	71467.1	46436.8	159388	144717	43899	13138	88328.9	61381	8677.37
AKT3	13779.6	106886	4873.86	113278	100271	135173	47063.9	193209	36608.2	22441.8	172785	7173.96	93073.7	4710.97	14336	91890.2	40929.7	751256	168353	15012.3	24789.5	22411.8	12710.1	5989.92	4203.42	6971.01	1800.15	31571.6	53310.2	76634.7	5192.58	28131.1	8994.34	29952.1	72957.3	297934	67031	72345.1	45793.6	32888.2	41925.8	41229.6	10850.6	195529	1478.36	6325.84	65339.5	47564.4	535504
AKTIP	11215.8	18566.6	6256.06	15535.6	9523.4	5297.13	70214.7	9552.88	8134.82	54137.3	16845.3	34619.7	27961.5	7162.88	95714.5	31837.1	19097.4	12186.1	4483.73	11499	10095	9681.57	14214.9	28055.3	6155.88	12560.3	3155.13	5813.79	8414.7	26939.2	14442.1	42908.1	32039.6	10337.8	17049.3	13994.9	4970.22	7104.2	30069.1	19523.2	24641.6	6234.86	16289.2	31383.9	10965.8	15064.7	62864.2	10222.7	10545.7
ALAD	431103	225337	535982	493297	282258	235157	353162	591915	605195	134277	150724	181041	150817	202088	765082	345388	844038	621419	872549	254028	535421	129373	523540	210690	39015.1	230017	536477	232347	156587	331759	432246	19240.6	239814	323350	376667	2.51258e+06	359457	468678	296969	536690	468198	1.10385e+06	298748	4.0419e+06	397097	250153	33783.8	579877	816163
ALB	3.48696e+08	1.88136e+08	1.80418e+08	8.9023e+07	9.42701e+07	1.59154e+08	2.70085e+08	3.04134e+08	3.35859e+08	2.1486e+08	1006168470	160384482	1.28648e+08	1.13449e+08	2.64005e+08	4.25729e+08	2.88877e+08	105329962	2.81274e+08	8.04384e+07	3.88668e+08	1.06825e+08	1.31696e+08	4.17567e+08	6.95778e+07	1.5704e+08	2.41032e+08	2.52006e+08	9.23206e+07	2.77595e+08	8.49909e+07	2.79667e+08	2.45698e+08	254740584	3.10047e+08	6.23259e+08	1086390392	2.09542e+08	2.77848e+08	1.34642e+08	2.26962e+08	1.24028e+08	320201450	3.56166e+08	2.28823e+08	2.55259e+08	1.7378e+08	2.58291e+08	1.13289e+08
ALCAM	262657	259807	610071	59104.8	385156	280936	251940	372053	260331	31480.5	107345	71321.3	113909	39479.5	188370	155538	773415	72148.2	11816.3	195663	303544	145796	4050.01	290179	1.3316e+06	543212	78307.4	68699	728218	50818.9	182245	65000.3	71782.9	98430.5	107501	186561	85591.1	157856	62620.7	19132.7	331975	370043	279336	45721.9	297956	33006.7	17346.1	139945	71971.4
ALDH16A1	696076	384598	383180	245719	673435	989615	854285	464639	671095	176898	26419.5	137759	359232	191489	124793	133035	388930	38322.2	157688	203776	231425	366716	199816	459050	188157	105846	135399	134947	168760	86034.4	373026	328057	376328	233043	609034	156549	424681	511128	329781	448991	445313	348170	297629	439765	284070	232651	829750	557381	570713
ALDH18A1	578071	571479	557211	568299	951981	214887	513607	487832	553459	275988	67894.3	196156	985109	207086	43537.4	180362	498115	355956	167463	723170	927040	1.25934e+06	595542	1.13938e+06	1.57343e+06	890557	294884	375196	1.24013e+06	1.00002e+06	799189	467508	1.6556e+06	1.1683e+06	807444	33633.1	190399	1.31234e+06	296703	791618	383275	1.48544e+06	209496	376028	659988	301346	633071	181120	628032
ALDH1A1	4.24559e+06	3.36247e+06	315523	9.22631e+06	1.26568e+06	8.66713e+06	1.14689e+07	7.31713e+06	1.03492e+07	3.47938e+07	37613.5	8.77795e+07	1.14473e+08	9.16007e+07	5.47455e+06	927340	735377	584353	5.86264e+06	3.25283e+06	3.41168e+06	1.32997e+07	8.40195e+06	2.0407e+07	1.79738e+06	3.6473e+06	587291	1.11815e+06	6.2798e+07	3.27575e+07	2.47627e+06	9044.76	1.96681e+06	3.9117e+06	1.36228e+07	1.23666e+07	2.20833e+06	4.59038e+07	1.85954e+06	6.20034e+06	3.97524e+06	3.3005e+07	992724	3.52162e+06	1.15764e+06	1.63705e+06	520395	1.38396e+07	4.91526e+07
ALDH1A2	1.89541e+06	10080.9	7927.01	397561	3078.97	218923	11110.8	11727	25636.4	11611.3	690861	34308.7	1.71733e+06	26438.6	321128	31799	1.02862e+06	13312.9	9146.35	76619.9	122070	1.98354e+07	133042	436077	2185.28	33958.2	35006.8	118627	201995	1.01986e+06	8790.7	25571.8	19545.5	8006.36	200620	639135	403460	89811.6	187127	157876	301624	25185.3	38948.7	62245.7	54998	10790.1	12403.5	152119	81170.2
ALDH1A3	92707.9	146463	405262	125264	1157.41	220094	125721	210013	205789	612186	3.2611e+06	14223.7	1.73531e+06	69671.1	561182	328363	64992.3	153703	238583	67837	444630	372854	151711	263729	7094.99	570008	35265.5	150921	359720	752151	30967.8	6.57283e+06	89741.5	8622.88	129671	110363	30286.9	166704	136304	373667	9601.26	59833.9	194179	81690.1	95351.8	397586	383924	132878	173914
ALDH1B1	1.15741e+06	338181	171019	636602	842344	289471	398149	722533	380536	538571	3.49971e+06	29344.1	2.1156e+06	373049	629840	666379	139024	1.70249e+06	540761	107354	436630	1.75742e+06	1.40981e+06	5.66875e+06	516884	836884	426924	478256	286314	1.00341e+06	722271	490175	827435	1.035e+06	239178	2.05881e+06	200732	837507	238247	4.05736e+06	366116	276376	301585	717820	331878	140020	163804	261958	310778
ALDH1L1	2.40074e+06	2303.86	3317.09	4071.7	119559	143266	4669.79	53066.2	42699.8	1.46952e+06	46328.8	90506.6	2980.04	106857	82705.1	47627.2	26207.4	16595.1	7589.27	14599.7	11790.2	3901.36	58877.6	42464.2	603568	108166	24965	108613	321742	3.40087e+06	39276.4	13332.6	57858.9	39351.6	38469.9	2.49272e+06	254783	86541.4	55128.6	49299.6	32071.3	1.21417e+06	18745	34618.1	949.378	119366	38334.7	100560	2.39324e+06
ALDH1L2	195272	282461	4284.84	77084.9	77196.1	26214.9	50477.6	99006.3	33138.3	113968	121021	112605	64367.1	32273.2	106816	14919.2	44404	96460.1	35201.8	12545.4	27696.3	34227.5	197279	9283.73	2245.45	151628	16165.6	164991	60131.4	139952	46048.4	40946.5	15474.6	176477	14215.2	261786	9807.53	32193.5	79968.8	297945	22235.4	21670	90762.5	30784.8	57333	30112.3	52498.7	69932	15109.8
ALDH2	2.29447e+06	2.26207e+06	167787	4.80326e+06	1.43545e+06	6.5749e+06	3.01744e+06	1.79988e+06	4.28941e+06	736692	80571.1	847652	8.10841e+06	826049	551874	200029	413667	740560	2.50977e+06	1.11599e+06	1.23365e+06	2.27003e+06	2.32686e+06	2.30806e+06	972259	3.8504e+06	538359	1.3736e+06	3.79206e+06	4.15018e+06	1.49115e+06	1.1255e+06	1.0285e+06	812810	3.43557e+06	7.08786e+06	976753	1419230	2.13799e+06	713644	2.38204e+06	3.10877e+06	860816	819096	975048	1.42694e+06	1.06413e+06	1.80373e+06	6.06837e+06
ALDH3A1	6337.46	2730.61	8605.16	3772.75	70825.6	4821.93	2002.03	1722.62	2733.58	4640.2	12913.9	11833.6	3108.14	9192.56	60931.2	19300.9	62006.6	21088.2	22035.7	1072.07	1274.96	7208.45	24498.7	6691.44	1603.42	16594.2	74413.1	14153.5	8530.25	9165.75	199016	1824.34	6837.31	9038.18	7537.13	9575.11	8934.9	7537.12	6553.65	4277.6	3999.49	15099.3	1587.81	14363.2	1951.48	5289.56	3321.18	2313.78	3250.26
ALDH3A2	192619	130773	109003	97909	143359	112300	113392	233080	328354	97554	482489	103975	136949	81294.2	1.30362e+06	64474.4	123547	269369	322622	301426	155174	156815	5745.77	119923	251168	287994	56069.6	149174	167007	1.13443e+06	14571	235261	748355	53768.1	62925.5	341275	128753	306959	175762	257092	225205	1.01371e+06	16216.2	221852	48165.9	121122	253458	264668	258763
ALDH3B1	47853.8	48256.4	11914.1	142809	175244	170666	150118	48832.9	97244.8	257358	150699	102385	82561.2	121545	189628	47355.5	142122	53909.8	89503.4	62639.5	52433	51813.1	160674	187867	30301.2	333187	9382.02	154637	48136.7	17687.4	379236	89652.3	125722	268802	72835	144305	178900	54222.6	30995.1	76803.1	34700.8	74735	173808	81318.5	42165.3	9974.14	187951	234888	52309.9
ALDH3B2	25087.3	15673.3	39215	32820.3	10584.5	78563	2020.61	24085.8	2768.66	73482.7	35903.5	15477	19378.4	57751.5	131792	41645.9	21506.2	1.04378e+06	24112.7	40751.6	25930.5	75778.4	18658	54392.4	8692.81	162970	10927.3	14300.7	23341.2	10454.9	5186.06	61572.6	22596.7	24424.7	3969.94	61540.4	4997.71	18073.9	5468.9	25862.5	4661.54	31935.2	16967	5256.57	13853.9	4800.51	127747	25591.7	11600.7
ALDH4A1	282989	265422	341683	423139	285843	78639.3	421304	472382	660232	76226.6	29263	83667.8	193840	93354.4	126912	46535.8	539630	349974	29974.6	67262.9	159788	249147	47180.1	242412	85568.3	47898.9	224039	122640	44796.1	158965	289845	140264	21464.7	189063	48775	5.2456e+06	9251.21	526842	102200	189478	90861.1	138360	210554	30200.2	156253	20832.6	96470.3	86519.5	1.07936e+06
ALDH5A1	213174	42821.2	59615.6	112280	105535	85875	168945	62509.1	52464.4	12894.1	45565	13884.3	61253.3	29222.8	60354.1	99729.2	67929.5	21765.2	11618.4	92782.1	126963	13776.7	69103.3	75276.3	125586	119135	42400.1	33616.8	250866	122078	155821	60456.8	640708	19271.6	109852	212000	98753.3	434414	10739.1	82181.1	73786.3	391632	28323.2	67303.9	55250.1	55281.5	26200	15331.2	209397
ALDH6A1	490577	91294	35533.5	190060	154912	447609	168719	729952	344855	125123	48186.4	63513.2	119939	100152	283553	109124	235183	27802.7	1.73327e+06	260637	107349	85583.2	205228	935092	454494	233494	239494	79463.1	206703	1.06304e+06	482622	127749	341483	206405	259847	5.19093e+06	139976	1.23959e+06	155433	301748	219493	461924	86556.3	35458.9	117037	367365	77961.3	14806.5	138865
ALDH7A1	1.37624e+06	315658	392826	725693	1.72443e+06	1.26365e+06	1.48543e+06	751557	958249	668778	163300	1.58579e+06	639281	479264	517641	258562	282816	611849	269063	55645.3	389327	214738	199843	418471	431922	821269	2.99098e+06	115780	2.3754e+06	1.4194e+06	1.42642e+06	886702	243563	884430	153267	2.03618e+06	146053	1.49219e+06	721669	483294	494849	930241	135072	122334	246737	48884.1	354969	665547	1.63203e+06
ALDH8A1	23919	64623.9	81466.3	41439.6	41504.6	37207.4	31400.6	17705.7	12131.8	5623.16	435827	148906	13474.7	7541.22	12650.8	70407.7	98458.1	177715	14281	235327	32117.8	116493	114850	42804.2	22945.2	10122.2	19166.2	122730	70488	10685.7	109924	25252.8	65777.4	53111.3	101360	220985	14592.2	33399.1	55176.7	23694.2	21492.7	47665.2	117285	79530.6	49925.5	41196.5	30440.5	32183	96757.3
ALDH9A1	1.27246e+06	71383.6	20129.7	59307	313087	534229	866894	702015	566708	639194	135000	250203	646111	411112	468021	73336.7	581407	20108.8	203430	133803	45071.5	408701	328430	358209	363616	1.30536e+06	82219.9	269760	45855.2	717557	150002	51153	1.19502e+06	306844	1.18963e+06	722718	427956	564605	1.37163e+06	366811	1.97114e+06	1.67819e+06	65690.6	116858	339262	195943	79551.8	368160	626615
ALDOA	2.22027e+07	1.23525e+07	1.48456e+07	1.34792e+07	1.28907e+07	1.28413e+07	3.1203e+07	1.01452e+07	2.27827e+07	6.1948e+06	5.00567e+06	4.01078e+06	1.01312e+07	6.02718e+06	6.86648e+06	1.34658e+07	1.22448e+07	8.56331e+06	9.26974e+06	1.73516e+07	1.00465e+07	7.31023e+06	1.39295e+07	1.73694e+07	1.13549e+07	1.01249e+07	4.55611e+06	1.55901e+07	4.94856e+06	3.07308e+07	1.99767e+07	1.19675e+07	1.30483e+07	9.79029e+06	1.89024e+07	2.86062e+06	6.92639e+06	1.90758e+07	8.07852e+06	1.0592e+07	2.60801e+07	1.09388e+07	7.88291e+06	1.99769e+07	1.0145e+07	1.24116e+07	2.4376e+07	1.31694e+07	2.11777e+07
ALDOB	23510	40787.4	227304	4911.39	7734.33	825.731	155979	803873	21652.7	5493.96	133038	13569.7	29306.1	355759	19279.1	240764	1485.77	143162	13951.4	110703	72514.2	86242.7	25571.4	134284	13089.8	26075.8	92824.4	149716	102894	19460.7	531433	124240	76482.9	22453.1	44335.5	8.04522e+06	138104	8187.79	33235.6	7640.91	15973.2	7614.2	80047.2	120256	13145.4	57235.8	66857.6	39108.4	15120.6
ALDOC	4.59798e+06	909977	607193	525491	1.6481e+06	4.19251e+06	3.89581e+06	753750	1.4577e+06	860880	1.79497e+06	192681	1.89241e+06	949349	1.16931e+06	5.13858e+06	1.89838e+06	1.60851e+06	1.55153e+06	3.53365e+06	875175	1.62258e+06	3.71709e+06	3.21378e+06	423459	436266	553614	1.65251e+06	935195	3.17844e+06	5.31458e+06	1.78895e+06	2.91535e+06	1.51495e+06	3.95878e+06	1.8933e+06	268787	2.76253e+06	3.17801e+06	1.89699e+06	2.64819e+06	2.18552e+06	1.39763e+06	1.09008e+07	477691	3.74292e+06	4.90642e+06	3.64876e+06	2.26513e+06
ALG1	6628.2	55614.1	31411.1	54765.9	49052.9	29551.1	33179.5	35919.9	17293.6	13534.4	11036.9	11402.2	29614.3	13279.1	37188.1	14204.4	16596.9	27357.7	14102	16121.6	21524.9	14292.4	24169.4	17418.1	12872.6	65399.9	21100.8	14261.8	109254	8991.05	16701.6	20817.9	58327.4	24149.6	10750.4	14846.2	21628.4	52952.9	78548.3	8297.6	70723.8	31221.9	29740.9	7977.57	22414.6	16394	40217.1	22224.9	31777.2
ALG10	3261.75	12792.2	6509.22	10333.3	13982.3	7392.2	11265.7	9970.07	9173.58	33993.8	133064	30528.7	32222.1	5030.06	5294.5	31783.4	9225.01	21797.5	8309.09	10077.7	12878.6	6985.64	14219.7	12066.3	870.822	3439.99	13739.3	25154.7	5466.89	6801.13	174461	20390.1	6314.26	7823.37	14641.7	33115.9	21511.2	1922.51	4964.28	16595.8	17465.4	16718.3	10199.3	17993.8	202657	9597.22	3310.54	2186.46	16817.9
ALG10B	3307.33	12833.2	6564.64	10383.7	14017.4	7226.45	8753.55	10021.5	9226.9	29743.3	96013.4	26933.8	32541.6	4147.55	4402.25	28045.2	8867.25	19742.2	8380.57	9627.8	12096.7	6845.13	13265.2	11384.9	845.238	4032.91	12847.5	22558.3	5448.55	6837.69	136837	18553	6230.65	7606.18	13631.2	31120.9	19500.8	2059.7	4911.5	15317.2	16599.9	15931.3	10009.5	18182.6	166444	9683.16	3415.93	2321.74	14483.5
ALG11	45603.2	75256.8	17035.6	29939.9	22267.8	6536.29	31039.2	33919.1	41999	32699.3	16860.9	20086.1	42517.7	90279	31336.4	27915.7	46976.9	34196.6	14339.8	19044.2	24733.2	17817.8	33195.5	33075.9	18343.3	7969.56	14347.5	36875.6	24308.8	27806.3	35534.2	44094.7	257897	31079.1	42165.8	20946.6	34721.5	100737	92621.6	31055.8	59636.1	14954.1	16836.8	74301.8	24118.9	33316.6	21716.5	36169.6	55630.9
ALG12	46566.6	510480	28298.8	31412.2	29626.7	20378.9	11324.4	28799.2	26059.8	73619.7	14433	7614.82	65101.1	18017.3	1738.98	26877.6	25800.5	42671.3	18762.4	46610.7	66001	1326.77	2697.89	14439	65296.3	37939.2	66158.3	80200.7	38227.2	44876.9	51641	33379.1	21724.2	40827.8	178661	25694.8	94589.3	52958.5	91880.4	53455	53931.6	91623.4	33046.8	17061.2	23693.1	20127.3	33986	3390.84	175184
ALG13	146204	20337.7	29671.8	8025.07	138921	9179.46	10561.3	14151.2	30222.7	47819	23353.5	78339.3	88629.4	68100.3	64364.6	30604.2	1.10993e+06	1664.68	3150.52	26903.7	17547.6	29082.5	29274.9	21403.6	12439.7	442543	194060	136776	39403.8	130390	37964.8	23920.9	35695.6	23005.5	94421.6	140132	423043	31190.5	79119.5	15843.3	312919	18729.8	74552.4	51531	169946	84619.3	45581.3	31518.7	28406.5
ALG2	279987	552579	53736.2	40662.2	238353	518328	31268.6	50755.2	656543	55228.5	177707	31869.1	65449.7	19262.8	662072	1.55609e+06	147384	249614	406064	37243.4	935691	3.01816e+06	44956.3	32951.9	182710	104744	18278.7	2.43753e+06	98019.3	82141	1.22382e+06	414330	229534	668425	877529	39572.3	13574.1	1.15663e+06	132051	1.18897e+06	37095.3	839839	15689.5	880826	257759	359208	568213	396860	1.86981e+06
ALG3	5296.34	95849.5	68999.1	62863.1	79393.8	23638.2	71776.3	39351.5	60002.6	18173.8	49068.2	31653.6	8758.04	12083.4	44079	49524.8	20124.6	26537.9	37808.4	18352	19324.4	110353	34876.2	39124.9	28347.8	41471.2	145343	14214.6	81655.2	41842.5	57496.8	82893.4	80143.9	24515.1	33221.3	59779.6	32022.4	20115	61269.1	57433.8	115938	59080.5	47414.1	169403	49120.5	48399.5	53137.4	24203.4	166258
ALG5	21675.2	172927	301501	200806	106077	117392	270410	324402	590109	51862.8	6681.23	34210.4	222462	74729	69881	182945	216718	23201.1	24529.8	87675.6	261398	64424.7	87162.5	42036.8	39615.5	84409.8	203074	74639.6	80835.3	406978	150871	28673	46885	81499.4	86281.7	19339.5	18444.4	589661	206745	36815.8	39137.8	303607	178973	128320	273517	93531.6	358050	130617	104381
ALG6	106476	55153.7	78767.3	55548.1	62508.5	13607.1	49098.3	47896.1	81253.4	35229.4	19391.2	23589.1	4338.47	12288.1	23339.4	33393.4	36880.9	9122.3	12562.4	40378.3	23409.9	64693.4	25350.3	14679.1	57218.4	41220.9	116320	32555.9	28695.7	67352.5	81629.8	35536.9	4577.76	28373.8	19778.8	58617.5	65920.4	17062	43133.2	24841.4	8999.69	18781.1	37069.2	128732	39702.2	12231.6	49448.3	23355.1	22206.9
ALG8	4309.79	18268.9	14185.4	21788.8	15698.9	6743.68	15305.1	19461.7	17114.9	13134.4	6930.35	5541.53	17082.2	12529.5	67094.7	7795.73	6648.03	8035.36	9881.44	8973.82	9945.94	13695.7	15225.8	41226.4	37115.1	7335.91	15827.3	24681.5	3484.33	16475.6	10705.5	10873.1	9461.16	11791	12355.7	18645.8	27512.7	11667.3	11182.3	28790	14805.3	16933.2	9982.48	20419.9	55265	10618.5	22867.3	12436	8073.05
ALG9	3516.03	7789.73	11634.2	7342.55	19433.2	11819.6	10420.5	2312.1	11062.2	9184.69	7192.04	20141.1	10914.9	26962.5	5937.97	41299.1	15148.4	8693.89	2087.15	10071.3	16205.9	6057.49	1649.14	14661.2	5562.57	6309.78	7349.54	13749.8	7017.6	27412.4	7277.97	5993.29	14232.6	4920.01	6061.85	5983.24	3687.71	5763.35	29768.3	85678.9	8843.51	5499.94	11909.7	4015.83	5733.03	15969.7	8363.78	8078.2	19080.3
ALKBH4	7318.16	5988.75	12051.9	21362.5	10464.4	8051.6	14951.8	7660.06	49589.6	12454	10341.4	21832.5	13841.9	11765.7	13216.9	10754.3	10477.8	14812.8	3969.6	37057.5	25886.2	71800.1	5397.92	23759.6	7891.79	9634.24	11616.8	24368.6	4378.98	29141.7	19818	13768.2	114247	12613.1	11321.6	21633	23821.3	49297.3	36345.8	19262.1	9885.5	9348.32	26341.8	26390.1	17504.6	6942.16	27543.6	5711.36	18188
ALKBH5	63332	11933.6	13819.1	37349.9	108179	32195.7	16922.4	31864.2	13961.7	21653.3	31999.7	20260.1	32655.9	14571.6	53771.7	24574.2	68884.6	23799.6	10495.5	31932.5	18183.4	18476.5	24102	26182.7	33983.9	14988.5	30001.2	75149.1	28553.7	53463.3	26749.1	22692.7	107918	24412.1	22380.1	44463.7	51823	18521.1	28558.2	11704.5	62020.3	21360.6	7116.99	50193.2	15482.8	27920.1	86282.2	22394	29041
ALKBH7	19028.9	93675.9	7223.49	64149.5	39924.5	7334.33	34085.7	59885.2	56076.8	19357.9	56622.2	15443.6	17066.5	10643.3	10616	38859.9	19426.6	14303.3	104144	34710.8	12224.8	43869.1	43771	289389	24024.1	4609.93	3042.57	7266.49	16085.2	56535.2	42131.8	86982	24632.1	20006.1	45116	14438.5	12870	8986.43	22647.1	23352.7	21826.2	27462.1	41347.6	20673.3	14662.8	16938.9	23302.8	22761.7	25655.8
ALOX5	385209	496081	129807	359858	175894	574521	477963	301550	549504	62105.8	1.0158e+06	424859	126973	226595	157602	73385.2	197255	207961	264798	72717.8	116505	209398	477152	430318	23117.9	141458	286057	396225	98356.3	131887	4403.94	113435	101745	41093.3	114876	41510	63146	90926.9	90262.1	1.022e+06	474102	132108	521365	427397	111781	77848.2	79485.6	129399	249333
ALOX5AP	111902	636822	347609	308425	263697	121828	191216	181835	166309	65879.6	3.1464e+06	451731	32458	285074	520070	43323	294883	490716	523930	145253	1.00561e+06	573162	397637	2.60981e+06	101639	262913	968196	400774	113938	35977.6	358295	605053	210389	39091.7	70640.3	596235	107396	18863.7	10366.8	366975	344047	113948	1.40008e+06	1.75237e+06	204960	393503	31545.7	533081	269492
ALPL	81051.4	5341.18	70182.9	26951.9	28585.3	54788.6	30642.9	456066	66928.8	40764.9	361872	19893.9	18485.2	46708.8	42895	27536.4	131621	41695.4	48278.2	20259.8	116608	20278	26725.3	500268	38230.5	46172.4	43464.2	357187	24265.9	110173	23092.1	63109.4	84439.6	18726.8	15594.7	42199.8	14916.1	7981	133684	197507	60174.8	205195	71449.1	29190.3	31095.7	10379.9	34121.3	269007	47014.2
ALYREF	317355	653065	803263	893384	1.38756e+06	201029	550960	852219	1.05037e+06	106484	1.60489e+06	179233	689872	52137.9	512164	396143	52177.2	20810.6	365702	668302	327383	360054	398507	387092	728139	2.66203e+06	115595	445392	239658	489393	1.10915e+06	249075	210525	350997	414380	503194	117100	408114	1.0612e+06	300956	724455	259222	447717	84270.4	761022	1.02558e+06	651843	461617	569790
AMACR	390618	801482	49103.7	2.65571e+06	2.63827e+06	506755	363322	852942	1.83555e+06	510258	79143.1	623260	518454	365159	2.35892e+06	633556	138926	178976	220206	670076	865804	70281.7	616462	383774	1.61421e+06	672044	843456	619928	356602	690669	136635	273386	57120.8	229519	752069	796706	419889	612658	539658	705122	133199	2.20482e+06	1.18955e+06	238819	1.33755e+06	90214.5	161956	1.3274e+06	1.8687e+06
AMBP	1.24791e+06	903244	599599	429978	351348	1.60211e+06	519402	685117	2.77149e+06	806591	4.20899e+06	436108	278305	594010	607145	420231	37699.7	262860	222713	94213	788089	161667	225136	418858	238469	333964	522727	569088	612253	869415	101967	463058	5.43778e+06	523316	867342	2.23497e+06	9.99829e+06	89788.1	2.23097e+06	2.65695e+06	2.4341e+06	1.18516e+06	635122	344588	820612	1.04204e+06	391222	905264	205694
AMDHD1	158982	124913	297613	94763.2	92612.3	58708	148752	75682.8	100325	75295.8	48149.8	100499	161750	56539.1	106808	185457	40435.4	114294	52149.6	176090	178525	178157	166328	136999	96168.9	139864	181711	201779	139988	125628	174180	151758	94876.9	93540.3	235415	322730	66760.4	169660	139632	216710	121267	175047	69183.5	127457	180860	124483	143744	153875	95149
AMDHD2	176969	78945	113853	179935	92428.6	125205	75761	126870	178779	4978.49	20158.6	22647.8	32185.2	12275.4	94558.4	83100.8	45296.1	13511.9	227780	197064	291737	349149	103030	202486	5080.58	20679	50642.8	105277	15170.7	47722.6	249412	187090	84211.1	46849.9	25259.8	127494	40567.7	267951	75202.2	238707	90950.4	47960.5	87044.5	118552	97861.9	131075	208881	350352	47138.7
AMFR	13112.8	9741.19	50104.1	32396.4	8079.79	7023.28	27697	4378.59	3336.22	6987.52	39013	11251.1	5718.54	34325.9	2484.77	24047.5	65074.4	19300.6	4207.56	10216.5	15315.2	23809.3	10399.8	11086.1	805.306	3417.92	8426.93	10003.1	17483.8	24547.7	9386.01	57232.2	10391.6	4594.28	6510.66	22599.9	2465.3	9854.28	20852.7	15235.6	11599.5	28504.1	8353.69	3917.1	9981.63	17796.1	17787.3	2466.18	12498.6
AMN	93065.5	113856	99463.9	112986	106400	102963	12228.5	34179.4	101267	67757.9	40617.4	57941	90841.3	60678	76048.6	52970.4	49726.1	24305	83776.1	58753.2	60000.3	59346.3	50358.6	55464.7	74664.3	71474.6	52910.6	50883.3	78326.3	77821.8	66071.7	43041	51999.6	52064.6	41512.7	752429	18781.1	57723.5	85311.4	39088.3	85387.3	74151.7	57440.2	87779	67868.6	86722.3	76124.5	64809.1	65561.7
AMPD2	102150	48794.8	14347.6	159762	14674.9	265319	85696.2	90472.7	15480.4	134246	6651.02	118832	167643	105450	64906.1	27676.6	72853	48779.3	30052.5	37958.5	48005.6	45291.1	16482.4	61124.3	71069.2	167608	154480	59932.8	80688.5	79815.1	33334.6	75425.5	26620.4	54040.1	31057.6	5504.37	91748.4	117298	62353.2	21118.7	172170	141732	33506.8	56039.5	209347	29996.7	67570.1	41176.3	99415.1
AMPD3	250307	129725	23993.7	58689.1	23568.1	175817	50802.3	45796.1	54042.9	51227.6	317923	55409.5	42724.8	66937.5	147575	32274.4	135266	10938.5	151819	48359.7	6796.85	53527	108220	113898	15111.5	440190	241162	46255.3	301940	3962.78	116420	30897.7	51447.7	6011.63	43570.4	12777.9	23734.6	93697.5	265064	6877.02	101340	39839.6	218335	148802	53084.2	125859	59504.6	269202	32980.4
AMT	164225	148909	320863	156590	160493	310279	114355	167184	188382	1.15122e+06	1.41358e+06	149438	63722.3	478167	38673.3	110454	68458.3	565241	65698.4	698662	310854	350994	19257.2	17983.3	219513	98015.5	143699	74547.3	141048	74843.2	1.47649e+06	129629	214126	310743	157856	143350	85692.8	408952	161455	123544	121066	308078	207757	279492	1.85941e+06	200103	322205	10730.3	123578
ANAPC1	16426.2	39553.7	15943.2	17048.9	21075.5	65399.8	17914.8	44221.3	32946.4	3485.19	10357.2	1371.16	16090.3	10037.1	3309.98	46718.7	12641.7	1638.77	341.572	23679	24212.1	20769.3	24376.4	18071.1	24748.5	24851.6	1101.67	4228.39	1942.18	26581.5	30309.9	18771.1	4931.01	23423.2	21382.4	1244.59	2713.72	10238	34884.6	47188.9	6623.28	21331.6	50094.1	1914.29	37614	3346.11	23229	21776.2	56282
ANAPC10	21268.1	33707.4	41023.7	29796.9	71139.6	46886.8	11316.7	80441.1	37662.8	41455.1	15319	103541	20138.7	24010	11830.1	37668.7	31636.7	45863.6	18119.4	26574.3	27345.6	25807.8	18659.2	75619.2	16692.4	164499	23078.7	31475.1	27993.9	58398.4	32877.2	64322.1	12018	29259	124484	80005.9	17443.3	11126.4	26418.9	35508.5	24691	43037.2	41422.4	45247.9	33566.9	25630.2	100301	34490.4	10273.7
ANAPC13	72872.4	171187	136539	133963	229795	385281	219068	185059	113508	170912	129454	75528.5	139787	77516.6	69689.6	130632	127796	160384	132778	206009	157489	216504	210271	126394	106431	133594	229470	113434	95261	135491	252601	116658	125307	114342	255302	334815	171696	100079	313407	230220	242027	52256.3	313377	238578	180813	85090	180129	119707	79530.1
ANAPC2	10292.1	10736.8	4818.93	19284.8	36747.3	48287.8	24438.9	6623.18	10710.2	4951.08	15617.9	30839.3	16354.3	11984.8	10973.6	15664.2	14683.1	7673.3	27510.6	28075.8	9900.03	14789.3	16482.9	11240.7	8961.29	29568.7	18495.9	8815.53	25647.1	11629.8	27323.9	8184.32	14319.6	8369.78	27395.3	41953.2	12771.3	7304.74	31749	6253.09	16822.6	19927.3	10691.8	10991.4	2729.89	13103.5	12542.1	11635.3	41105.7
ANAPC4	15420.5	62896.9	20392.5	52946.6	29078.6	16116	32808.4	35774.1	35315.7	37288.8	44969.8	53719.8	28309.9	28337.5	10726.5	31836.2	5468.52	9775.51	24921.3	31572.9	74727.6	53575.3	8134.89	41080.7	23417.7	13189.2	20983.6	36592.9	59954.6	103707	15346.4	80645.7	75608.3	80186.4	27758.4	16179.8	242454	16440.2	14291.5	30143.4	22150.8	14842.4	12426	36897.1	31691.9	26479.6	5193.44	34347.7	185769
ANAPC5	17404.4	52882.8	8677.5	19849.2	45742.7	18861.1	27020.3	46518.7	5726.8	8292.69	4159.7	3297.73	6742.77	9772.4	2482.5	13177.2	20313.3	3542.31	2578.67	4643.2	5917.23	2036.83	34745	16481.6	1403.65	62709.5	8170.88	7370.02	2452.99	2880.2	12227.1	38204.3	379.414	8677.72	25719	20859.3	3440.96	6853.67	9556.62	24238	1601.39	49823.2	6051.12	34150.6	11978.8	1413.29	2194.16	4418.51	16032.6
ANAPC7	17761.5	191034	22618	91199.1	65139.3	34928.7	27437.3	79383.8	66171.9	53666.1	10192.9	29584.6	17528.2	25637.2	11408.9	29920.8	38288	7047.03	48156.7	54202.8	29431.2	126367	115294	37977.6	100608	22845.9	31880	49777.3	72024.1	35465.2	41219.2	23325.2	10521.3	30035.5	56418.5	50743.9	20215.6	47495.7	30708.2	49662.7	17642	24315.2	5622.28	18982	7327.78	27497.4	32053.9	19362.4	11040.1
ANG	364063	362607	73647.1	702112	506439	352577	179236	145738	74332.3	173496	1.95091e+06	540885	316282	336225	417718	681773	298928	214031	34060.5	221409	601617	386640	590770	345796	159465	376016	307715	320029	369536	745777	316709	105010	35465.9	1.02882e+06	388325	858187	1.92956e+06	297831	385627	485889	376051	238439	358431	55784.5	341758	216899	131454	127144	441445
ANGPTL2	89331	5286.81	17850.8	14654.4	57114.1	16430.4	42283.9	18636.1	24577.4	7556.73	347752	41601.5	27069.7	8056.18	34185.1	14366.1	16479.7	13111.9	13019.4	12429.8	6420.32	34931.5	27335	21948.6	38717	70445	43813	23716	12066.5	37417.2	266817	14294.1	94451.6	23814.8	51885.2	93893.4	22239.6	2531.63	19186.6	2348.18	152349	4145.45	106435	11931	13087.7	151652	33835.7	44264.5	18799.4
ANK1	7879.56	15007.9	63215.3	56110.9	41604.4	2637.3	7574.7	75402	9576.55	23814.8	187745	121336	51495.9	44103	1.31148e+06	30794	136652	2304.56	229926	32766.8	1888.82	37871.2	19978.6	48669.2	34057.6	1068.98	132830	209569	95939.3	1044.77	19882.7	49651.8	17858.8	66872.1	291839	243035	15934.9	8027.03	36767.8	222034	65719.1	61627.8	22669.4	7668.71	28724.2	24698.2	24953.4	19211.9	235988
ANK2	21078.5	10045.7	3649.05	66981.3	26396.9	39602.7	21625	56759.9	22827.3	7961.2	1447.69	13279.3	23223.4	1031.1	4740.66	9784.7	8090.74	11483.1	7150.17	25639.1	25486.8	28529.7	28850.9	12947.7	7272.18	4455.2	5646.86	11941.7	40542.6	30158.8	25452.6	5288.41	8791.84	11241.3	13859.9	128809	5140.99	44732.6	11312.4	8729.47	23566.9	29314	6659.31	12716	13066.8	9951.1	22230.9	68358.6	6216.2
ANK3	110893	21436.2	47568.5	67261.5	30631.5	110789	52347.6	100972	94528.4	29659.9	6411.51	6262.21	56329.2	8613.6	77362.5	26435	10959.1	3339.71	3393.95	19100.8	37047.3	40538.8	41429.6	34409.2	69893.2	52786.8	28338.7	11081.1	10440.2	70358.5	159971	6854.87	116352	44143.4	35112.1	181095	18470	122091	5551.82	11439.6	83210.1	260776	27828.5	2018.06	6484.81	35595.7	64312.4	47477.7	52911.6
ANKFY1	119143	110587	80834.5	115624	108141	232868	127330	178211	285838	899769	48214.4	24218.7	169315	85299.5	60878.2	38457.6	85296.9	53321	110887	95716.9	47778	97180.1	50935.5	78301.4	28417.4	201883	70517.9	405821	122527	190855	84431	29372.8	110345	21680.3	48655.9	61160.7	20979.7	28805	239519	108380	20174.6	206701	19123	57281.6	335185	42566.8	23274.3	149964	69923.5
ANKHD1	9988.1	23066.1	16193.9	23458.2	37745.4	9772.61	28543.4	28770.6	17470.9	15262.2	37058.4	28869.6	38690.8	26623.8	4006.83	21697.5	30966.9	9120.01	9471.67	46684.7	21492	35173.3	21783.6	25921.1	17557.2	8548.88	9695.99	37599.6	15740.4	11797.2	27227.9	38065.6	15971.5	15308.6	11049	10587.5	1571.51	14418	18907	14949.8	27536.2	30211	4211.5	17056.7	21320.3	11393	49325.6	23639.3	21642
ANKHD1-EIF4EBP3	4877.09	10887.5	8538.25	12136.4	24143.5	4108.21	19964.1	18845.9	14139.3	2906.06	7792.91	10017.4	19831.6	46604.3	2905.65	12215.4	17074.9	4653.82	5282.31	30958.2	11680.5	19528.7	11502.7	11741.2	10208.1	8253.34	5002.24	30367.8	7175.72	6219.97	26112.4	26777.1	7681.88	6337.21	6084.99	6207.66	1410.9	7384.48	13269.8	8907.94	14983.1	14376.5	1502.17	6711.58	10090.8	7602.94	30445.6	14425.5	12412.7
ANKIB1	4097.08	1743.6	1725.05	3712.66	5526.55	2573.28	2254.67	2691.57	2576.95	2393.26	2472.09	1390.79	2176.56	2917.01	1637.82	3624.44	2415.06	2040.56	1752.47	2018.34	3450.41	2124.02	816.016	1323.13	2198.29	1643.68	3468.92	2793.8	2473.47	3393.78	3370.05	2334.36	1862.86	1877.8	2249.91	3166.83	2497.02	2550.53	3015.2	1995.21	2143.54	4819.46	2510.58	3486.96	2802.76	2964.23	1408.96	796.529	2177.98
ANKLE2	6404.84	92517.6	24479.4	86596.6	70573.7	129100	36980.1	76257.8	87053.4	26427.1	22181.7	5931.6	1638.16	20803.1	34042.5	104843	63380.2	1356.77	1532.02	8224.98	2262.12	23565.2	55713.6	35041.5	70342.9	41167.6	32096.7	71317.2	5316.65	26202.5	30222.1	19529.3	20857.2	45310.3	4940.38	72405.4	16457	71512.9	21831.8	65410.9	5321.89	8914.77	50350.4	12165.4	56946.4	97171.8	34894.6	46899.3	34422.9
ANKMY2	36261.4	5035.64	6034.24	7294.17	18867.7	5979.83	9512.46	10236	5826.99	11468.7	50086.6	49924.6	9827.3	14649.5	18512.3	14866	17322.3	33651.7	10470.8	7637.68	11317.7	9465.14	7603.97	9250.51	14641.7	6508.26	29614.4	11202	10399	10009.1	5314.88	8488.33	16481.7	7435.91	8384.91	10114.7	6407.68	21117.8	9442.4	5994.85	27056.2	2133.95	12453.9	7289.13	10045.2	7121.83	34265.5	5015.81	9383.66
ANKRD13A	88404.9	49296.5	1732	83247.6	50979	99615.9	82610.2	34383	27292.2	5874.32	87327.5	10832.7	67065.2	21587	129838	7845.2	103641	5539.79	184651	3131.49	1839.58	13644.8	56476.9	33032.4	17020.8	110968	32515.4	5498.68	22174.7	18539.5	2901.23	126681	19840.3	46253.8	71389.7	11319.4	19515.3	50405.1	59955.2	21726.5	50745.1	13375.4	32296.2	36040	45946.6	2101.49	1492.27	14298	16214.8
ANKRD13D	4994.45	17377	19083.3	3353.72	4653.53	3602.59	5724.15	7442.69	4339.41	2624.73	2591.59	10699.6	5687.62	2201.98	1763.05	4755.68	14969	3381.46	857.195	1927.11	5622.17	9013.25	3819.9	1712.32	12014.6	13060.4	3470.74	3355.41	17394.8	9021.94	1787.57	3212.28	21176.1	2266.21	2263.21	9522.54	1151.02	1757.42	3697.41	3724.53	3197.01	10424.4	6033.85	11412.4	5590.08	6826.09	20329.7	6775.51	5004.91
ANKRD16	11464	18137.5	5745.87	4659.73	19486.3	8088.77	27540.8	11266.5	19355	5982.86	13344.3	10425.9	11967.9	4945.65	6787.24	11523.3	2359.78	10825.5	9527.28	8665.36	10074.2	7045.34	6881.95	8631.98	30433.5	38072.6	13507.1	14166.6	10795.1	16241.5	5691.13	11486.1	7159.1	13275.1	6871.37	17447.7	52246.2	9326.4	15471.6	6991.44	6365.5	14221.9	14732.6	11229.3	2957.41	8307.79	22226.1	20002.1	29900.3
ANKRD17	35046.2	23973.8	47129.3	38053.5	51166.3	26891.7	22868.3	28476.6	22288.2	21741.3	1.22084e+06	8142.77	23346.2	10846.5	3802.56	97921.6	16750.4	8175.51	74579.9	27151.3	36424.8	44027	26844.8	21824.7	8994.47	6845.79	5450.73	14196.9	17806.8	20194.9	58255	10608.2	31971.7	77173.5	267960	2663.79	331698	47811.6	20804.7	3956.94	30321.7	120763	38373.4	13032	23002	36839.2	30642.2	26261.4	6792.26
ANKRD2	8847.61	12099.2	32010.6	57928.4	13287.7	923061	2427.18	21294	11114.1	26378.4	180489	19495.3	45959	9197.07	23522.8	22821.3	6383.08	15907.5	6475.84	19997.1	49209	9605.61	26725.6	16195.4	19034.3	17511.2	43253.7	12435.9	17954.6	84871	8923.97	14608.2	8717.71	26462.5	10960.5	33569.2	23050.4	99813.5	71629.5	24180.3	31237.6	22297.6	24114.1	29525.3	47498.9	24673.2	8316.13	51863.7	15008.6
ANKRD22	56512.6	895147	104350	104998	130175	202230	184076	149791	68236.4	151173	83217.9	136831	162348	52627.7	14740.2	249294	89066.2	27150.8	3.7283e+06	127481	582528	193807	294986	217190	80885.5	135521	355742	400782	351302	173121	79084	1.27669e+06	260728	64940.8	126369	336057	1.32423e+06	82470	102715	27054	39502.2	57535.8	372894	360108	162339	584607	195470	482615	89717.9
ANKRD27	1756.71	4756.07	8550.19	6735.77	13974.6	4410.56	11895.1	7128.42	6931.81	6854.82	12462.8	10366.4	6546.58	3591.3	4240.04	10690.6	5792.42	4764.58	8523.67	9298.96	6280.14	5109.64	7124.81	5450.68	2510.41	2583.81	10877.9	5106.06	1835.07	17144.5	15751.5	4755.74	9389.22	7759.83	9255.04	21805.5	6365.63	3297.78	9962.44	5509.23	3674.41	4119.7	8201.93	5423.93	7248.29	4626.86	10408.8	4331.97	7637.25
ANKRD28	51854.4	80750.9	176875	62932.8	70845.2	38210.5	13044.1	41163.2	41648.9	13072	91689	14728.4	722.188	1749.84	29576.8	13813.9	62028	9974	6427.05	76016.8	29545.2	9992.25	27401.6	19076.6	318554	21475.9	8927.28	46136.1	41410.6	31291.9	68849.7	40558.1	27405.8	59928.8	18241.7	248833	44740.9	10423	25241.1	3960.8	62823.1	62806	69712.4	15142.8	64097.8	28851.4	38973.7	80316.9	3560.57
ANKRD44	76180	132135	19167.5	59955.5	33347.5	124598	45371.9	102354	30451.5	103576	30847.1	29676.8	24863.8	83631	58755.7	62056.5	35622.2	8585.9	793189	8716.87	27527.4	22226	27200.9	46254.3	16181.6	182165	4801.69	48693.2	97288	15800.8	5925.93	54535.3	3269.29	13287	35254.1	217467	34298.6	45423.9	210739	35671.3	46558.2	19129.5	60847.6	46289.6	88409.7	90651.6	38136.2	63186.5	156215
ANKRD54	450768	16922	35682.8	41249.2	23985	107224	46544	31479.3	61226.7	36930.4	53764.9	127726	27820.9	76007.5	273363	78162.3	35016.8	35092.5	76275.4	55750.2	35831.9	143128	48418.4	63354.3	64680.5	56155.4	115055	64304.6	43370.8	15539.1	57848.8	87123.3	67701.5	17517.8	93439.1	74606.6	57353.6	72851.9	21701.7	3751.78	69004.7	64466	153125	157819	83747.8	67832.1	11149.2	31790	37223.3
ANKS1A	27861.7	45784.4	51431	44475.2	42133.1	6135.01	14830.2	19910.9	11226.9	26776.4	13496.5	7862.72	29918.1	1320.14	11512.5	14754.9	20963.7	5485.61	3248.18	36324.7	5074.22	16628.1	7300.05	167666	9689.86	7982.91	20329.9	15344.3	11637	10273.2	27692.6	4069.61	14371.7	59990.1	23637	6104.39	1841.11	6061.23	14502	20325.6	17305.4	8928.74	7350.54	2144.97	7634.49	4714.51	47258.2	10552.9	12553.9
ANKZF1	20619.7	16994.3	15781.1	26078.1	141439	7298	30632.6	17571.2	26525.8	5387.61	54165	6251.95	2266.19	16250.2	178272	62022	10678.4	3722.89	23791.3	13359.9	22808.2	63243.3	5255.25	10407.5	71361.8	3502.02	6518.51	10826.2	18135.9	4148.67	17715.7	18344.9	2844.18	10016.9	10997.6	18379.9	16893.9	15615.8	8774.53	14895.7	71884.5	17096.6	16800.9	9647.76	11071.4	9515.88	96876.7	5443.76	9126.76
ANO10	22324.9	12198.9	61387.2	54552.4	59991.8	19538	62493	46432.8	41585.7	103011	359829	243579	102385	23546.5	73789.8	83229	125030	27324.8	24095.3	65432.5	15907.1	28107.9	30292.1	58810.5	13261.8	67313.6	55200.3	23331.1	66961.6	60106	69792.3	200219	200456	118119	47235.1	40988.4	42385.7	93033	40560.2	122888	58268.1	62981.2	160544	132524	111508	14939.3	62948.3	111733	87924.7
ANO6	156656	78097.2	30150	102924	306791	209252	191077	108747	285368	15759.6	287791	83169.6	57532.7	107515	187198	31838.8	14846.6	15179.1	82353.4	739398	891007	342179	21727.1	593125	46341.1	42801.9	13605.9	37673.2	39627.7	46338.9	276117	821264	4371.52	423541	1.21688e+06	366984	813414	576495	24052.1	44618.1	118322	187169	81190.3	263380	93580.7	142490	939216	858736	23675.7
ANP32A	753713	1.13325e+06	2.39579e+06	2.59053e+06	869396	449054	1.44217e+06	2.74902e+06	1.93211e+06	489684	167418	149113	197533	367881	904427	687010	1.94165e+06	114518	1.40504e+06	1.07186e+06	4.17821e+06	1.4855e+06	2.03474e+06	367839	670373	820098	44393.5	1.32067e+06	1.77336e+06	1.78383e+06	2.02829e+06	416298	215888	1.05989e+06	1.70168e+06	455266	4.36428e+06	1.28576e+06	464187	455722	775726	2.33254e+06	626329	672202	939215	1.77539e+06	1.40338e+06	1.11676e+06	1.92853e+06
ANP32B	546507	3.66482e+06	3.47818e+06	1.22133e+06	1.00051e+06	993883	2.4596e+06	2.10744e+06	1.36454e+06	1.79618e+06	344519	3.27839e+06	3.96561e+06	1.19465e+06	3.04652e+06	624841	6.55645e+06	1.98775e+06	810891	1.24115e+06	2.50388e+06	618949	1.74883e+06	1.60432e+06	3.73245e+06	4.80181e+06	2.53652e+06	671378	3.16281e+06	1.33367e+06	1.02634e+06	1.03052e+06	3.52256e+06	3.75841e+06	3.17431e+06	1.64508e+06	1.20476e+06	2.54277e+06	2.68148e+06	2.72189e+06	3.02683e+06	4.77201e+06	1.40151e+06	873419	3.08608e+06	3.82416e+06	3.77816e+06	1.4778e+06	2.27587e+06
ANP32C	615571	549678	2.08035e+06	2.07004e+06	391980	351546	782085	1.9281e+06	1.02808e+06	465532	252393	136872	29090.5	304939	871698	379457	1.50307e+06	85589	1.19423e+06	846453	3.91809e+06	448956	1.64673e+06	244104	681723	522702	129881	343139	1.72778e+06	1.56725e+06	1.60823e+06	81028.8	405782	529670	1.52687e+06	320829	4.25248e+06	1.11695e+06	235082	233311	690847	2.21696e+06	347443	368477	749493	1.07212e+06	1.15687e+06	484124	1.26853e+06
ANP32D	11026.7	28019.8	27902.6	24391.2	16869.5	23856.6	32302.4	26523.1	21128.7	15163.7	65743	28058.9	37907.2	23546.6	79693.3	30456.2	28438.2	20672.7	35753.2	54579.1	63122.3	33397	36346.4	43954.4	38841.9	31480.8	29336.9	22073.6	22709.2	35855.8	41746.5	26124.3	20372.8	64631.2	55277.3	26258.7	21959.6	31240.9	12965.2	24888.7	11788.4	29344.9	11441.7	15076.7	16359.7	34230.1	40887.8	47703	30413.9
ANP32E	120869	681936	138651	439035	299636	434659	372447	948564	297238	645911	430893	92651.4	744371	166771	566147	479795	757876	514418	1.8961e+06	453638	949113	408172	594474	306570	174583	314420	980539	1.08902e+06	631977	415056	456131	872264	315058	808854	394029	544577	55587.6	956730	829314	1.43332e+06	805598	201071	79791.3	1.23095e+06	202726	796107	1.11463e+06	376204	300284
ANPEP	152762	154705	53712	183398	81257.9	354532	2.37586e+06	901834	589469	132785	2.45813e+06	1.43176e+06	114690	5.3407e+06	93787.4	137228	714569	319275	181812	51909.2	536416	536605	328542	647523	50546.2	207996	132219	559027	362152	131175	363735	439036	179327	272896	454790	1.043e+07	64736	343801	365049	393217	496134	43358.3	671080	136164	249502	343260	93424.2	275108	110864
ANTXR1	49607.9	29124	21920.7	41748.2	33493.6	12324.7	33289.6	155950	135431	34222.4	76542.1	13124.2	39085.9	8882.79	64935.6	26917.8	34785	36845.8	24360.5	42156.5	34716.3	13368.1	13361.8	35586.8	3992.73	6929.56	103487	14745.6	9466.22	14551.6	11054.7	47175.4	7215.45	19259.1	58744.2	41506.8	7290.01	7323.88	226394	85714.3	198601	19161.6	61388.5	8237.65	34492	10676.3	20175.9	5124.23	20257.2
ANTXR2	21534.5	22091.5	193949	7853.51	11688.2	117626	7710.06	10224.7	18885.2	37820.6	16276.5	64036.8	18871.1	91682.8	6301.52	296587	13238.7	27828.9	7792.49	10879.3	34444.2	7221.77	45431.2	5836.82	3814.43	30722.5	51890.8	39598.2	167748	4663.37	9584.79	5717.28	6400.64	18520.2	34262.7	11949.2	115706	12293.4	65548.5	33612.6	129841	24828.1	62693.6	19009.6	36736.5	51599.6	4878.24	14163.1	10289.9
ANXA1	7.85781e+06	8.66691e+06	3.80305e+07	9.91113e+06	7.36363e+06	5.8709e+06	7.9641e+06	1.10865e+07	1.78966e+07	8.31227e+06	1.00892e+07	2.48294e+07	2.03358e+07	3.50651e+07	1.60514e+07	1.55531e+07	2.37456e+07	1.12725e+07	1.6928e+07	1.00958e+07	1.84349e+07	1.14391e+07	1.04398e+07	1.68449e+07	2.15533e+07	1.00261e+07	1.24144e+07	9.89822e+06	8.04625e+06	5.63086e+06	3.53087e+06	5.95187e+06	5.41775e+06	7.43415e+06	1.6938e+07	4.63127e+06	1.20846e+07	1.21111e+07	9.52813e+06	7.13674e+06	1.10611e+07	4.00184e+07	1.72302e+07	9.50935e+06	1.31548e+07	3.86761e+07	1.0045e+07	1.73351e+07	6.37716e+06
ANXA11	3.46134e+06	1.70748e+06	1.81138e+06	1.7108e+06	2.53818e+06	3.97713e+06	1.52309e+06	2.52153e+06	6.07696e+06	1.77554e+06	4.60128e+06	4.13483e+06	3.49821e+06	4.28994e+06	1.81279e+06	2.74092e+06	4.33213e+06	1.0243e+06	1.92756e+06	1.93173e+06	3.21342e+06	3.48522e+06	6.13263e+06	3.50611e+06	964533	1.85167e+06	1.56533e+06	1.02415e+06	2.49819e+06	2.13865e+06	3.50925e+06	1.11369e+06	2.83549e+06	3.16685e+06	3.65553e+06	1.66913e+06	2.84373e+06	2.73857e+06	2.07409e+06	1.37896e+06	3.39883e+06	2.12977e+06	2.93504e+06	2.16866e+06	2.09552e+06	2.42881e+06	1.44531e+06	3.03106e+06	2.50811e+06
ANXA13	3103.51	132015	21491.2	8969.02	6418.96	50263.5	251013	294923	30614.7	450044	93427.8	513013	200153	67153	62122.9	11284.6	25217.2	796143	6923.26	6992	662779	5733.95	25502.3	21200.6	8695.62	16825.6	18041	171901	121010	23227.3	27610.6	22178.1	429778	65698.3	68648.3	13020.4	1.35937e+06	148178	47277.2	66327.8	146887	6607.56	83932.7	3206.11	5483.73	19300.1	3182.84	31918.1	100534
ANXA2	2.2645e+07	2.71166e+07	121228539	4.40883e+07	2.86673e+07	4.11246e+07	8.52989e+07	8.03984e+07	8.39723e+07	4.08514e+07	3.39559e+07	2.07174e+07	5.56709e+07	2.68889e+07	5.06217e+07	1.2992e+08	2.92609e+07	4.28222e+07	2.20851e+07	4.92481e+07	7.8525e+07	2.70068e+07	3.01468e+07	3.34334e+07	5.53871e+07	6.64536e+07	6.40924e+07	3.49518e+07	3.43709e+07	2.9214e+07	8.42319e+06	4.63707e+07	2.90197e+07	2.27176e+07	6.2021e+07	1.2183e+07	3.1058e+07	3.57554e+07	3.70729e+07	2.20935e+07	6.20025e+07	6.71905e+07	5.53547e+07	1.81669e+07	6.94497e+07	8.03399e+07	4.07807e+07	4.40327e+07	1.43892e+07
ANXA3	2.65786e+06	816522	8.29944e+06	433373	260484	3.91158e+06	1.67211e+06	1.74872e+06	2.10747e+06	7.19142e+06	7.77664e+06	5.0536e+06	4.38767e+06	2.30411e+06	996663	1.37054e+06	7.92293e+06	2.39978e+06	146936	2.06294e+06	4.37884e+06	4.24572e+06	1.25861e+06	6.9845e+06	4.37395e+06	4.01982e+06	3.62233e+06	1.74092e+06	1.34112e+06	1.65918e+06	2.98888e+06	1.36388e+06	1.15161e+07	3.05566e+06	474453	873519	364145	5.64957e+06	2.0584e+06	1.9904e+06	3.60705e+06	524315	1.03739e+07	6.08691e+06	2.37483e+06	6.44531e+06	3.38828e+06	141865	3.30146e+06
ANXA4	5.64542e+06	6.0396e+06	1.76482e+06	2.39143e+07	2.07162e+07	8.54229e+06	4.02808e+07	1.4846e+07	1.18569e+07	2.26544e+07	6.55715e+06	2.97605e+07	1.16877e+07	6.29663e+06	1.49609e+07	2.33077e+06	2.41118e+07	2.66469e+06	2.56679e+06	3.70812e+06	5.3976e+07	3.71866e+07	9.44252e+06	5.17401e+06	2.90758e+06	5.60696e+06	3.56623e+06	5.0456e+06	9.86425e+06	3.9916e+07	1.70313e+07	3.66907e+06	1.67344e+07	6.27618e+06	1.94052e+07	4.87229e+06	5.51881e+06	7.44214e+06	4.12857e+06	5.74518e+06	1.19447e+07	1.73374e+07	5.83564e+06	4.90484e+06	3.99e+06	3.67565e+06	7.35979e+06	4.79229e+06	6.5592e+07
ANXA5	1.74575e+07	4.35336e+07	2.95096e+07	1.87722e+07	1.57414e+07	3.4923e+07	3.32124e+07	2.94702e+07	4.66298e+07	9.56084e+06	8.24692e+06	1.12407e+07	1.96478e+07	7.41664e+06	2.35943e+07	1.86241e+07	2.35615e+07	2.0793e+07	2.22567e+07	1.14679e+07	3.56269e+07	1.10188e+07	2.48596e+07	1.75515e+07	1.7477e+07	3.05496e+07	6.25479e+07	2.03003e+07	2.95083e+07	2.65771e+07	1.45249e+07	7.77564e+06	3.61123e+07	1.16296e+07	2.43886e+07	6.73239e+06	2.27271e+07	2.98579e+07	2.39716e+07	1.68273e+07	4.56219e+07	8.73397e+07	2.62145e+07	7.4185e+06	3.22182e+07	1.96049e+07	1.6234e+07	3.45179e+07	1.89879e+07
ANXA6	4.23528e+06	1.0303e+07	745627	8.73682e+06	3.77788e+06	1.01981e+07	4.97307e+06	7.93286e+06	7.62388e+06	3.45427e+06	1.04443e+07	4.27145e+06	4.97016e+06	3.84275e+06	4.87558e+06	5.52667e+06	3.54292e+06	6.16946e+06	7.39459e+06	3.54928e+06	3.87825e+06	7.04406e+06	9.60025e+06	5.42964e+06	1.32438e+06	4.50145e+06	5.28143e+06	6.82644e+06	4.35399e+06	3.30898e+06	1.43831e+06	3.59992e+06	2.20764e+06	2.3808e+06	3.2618e+06	1.23417e+07	8.58026e+06	1.00322e+07	10346805	2.83609e+06	2.8909e+06	1.72626e+06	7.25311e+06	2.32644e+06	1.08052e+07	4.87234e+06	3.02375e+06	6.48917e+06	1.07345e+07
ANXA7	991864	2.48616e+06	437954	2.13877e+06	3.29781e+06	3.09093e+06	1.26588e+06	2.34428e+06	2.39892e+06	1.07413e+06	1.15308e+06	2.61154e+06	783008	1.42036e+06	1.6431e+06	2.57e+06	2.18484e+06	610355	1.72329e+06	2.54937e+06	648662	1.58271e+06	4.51381e+06	1.71019e+06	966552	1.48309e+06	903989	1.10888e+06	1.77367e+06	1.16823e+06	3.78678e+06	901768	703948	3.43107e+06	3.92592e+06	1.93313e+06	2.46975e+06	2.05933e+06	4.00212e+06	1.20015e+06	1.71093e+06	3.40442e+06	982413	2.03791e+06	2.56761e+06	1.25233e+06	700697	2.2527e+06	783012
ANXA9	746696	39541.6	32287.8	29450.1	22229.8	14332.3	7341.03	43107.3	28648	20056.4	10147.4	15321.1	20529.2	44729.3	37210.8	1747.89	35352.3	14034.8	364288	304614	67803.6	15569.7	3274.11	42065.8	126883	813960	104906	40400.1	2073.68	48905.3	540510	20983.7	99534.4	36427.7	48419.9	85253.9	10936.7	31612.8	198025	17687	11736.7	1.55667e+06	16619.6	237417	8467.83	32215.6	19503.1	36244.6	34050.8
AOC1	5015.96	3885.12	61732	25802.7	508380	433984	132072	323879	28752.8	67320.3	107055	105892	26150.6	3116.31	182313	229301	3.04677e+06	580637	18353.5	242459	34721.5	124589	33467.6	736484	28310.7	73667.2	45346.7	102050	1.22409e+06	1.13043e+06	139255	1.47213e+06	6151.83	108805	164043	80307	11267	274910	111672	47618.3	121641	1027.81	336956	82733.6	63169.6	88422.9	307740	48662.5	75997.6
AOC3	785943	163363	99009.1	1.06071e+06	76567.8	731758	447004	212479	3.19407e+06	153041	2.04063e+06	87035	71896.2	51387.1	515587	465851	3425.56	955025	251314	133870	129455	113514	1.6815e+06	201817	281732	69684.1	46991.1	412251	488236	892786	34131.9	565005	180472	196109	788066	562409	261936	374586	1.61925e+06	786795	33525.8	36503.3	40374.2	993749	239095	658481	62359.2	778165	767475
AOX1	118657	29810	23473.8	2406.4	21411.7	3660.72	114951	81198.7	166758	20723.4	10174	18107.5	36673.7	5723.4	20961.2	21383.3	4105.61	9615.23	5283.92	82087.4	62839.9	14824.7	21440.3	17100.9	15884.8	26927.8	91072.4	221594	289338	79988.9	25276.9	17048.2	61916.8	15821	13305.4	157425	214736	37585.3	97010.6	23920.1	28871.7	32647.3	32749.8	27988.1	27171.8	8580.35	12944.3	19539.4	4523.32
AP1B1	837700	979681	576901	617210	435084	722541	575493	562756	1.07527e+06	1.01092e+06	83704.3	3.15985e+06	843386	4.25238e+06	878790	302602	849643	1.19767e+06	1.0012e+06	1.24733e+06	710908	893238	329520	679500	398287	761380	884997	1.81434e+06	604278	656492	475257	720451	367973	815902	246127	2.3167e+06	133502	475694	1.05738e+06	208697	1.68976e+06	573177	529774	1.10358e+06	689234	665388	558841	1.52646e+06	552746
AP1G1	188810	183741	157748	167465	201205	232583	119644	130127	171484	98407.3	3610.86	127821	277696	110357	210144	129369	87300.8	139980	117601	57958.5	73228.7	42366.3	108763	48737.6	175277	836687	234141	53858.5	388175	197491	295306	102826	228522	19321.6	197114	52254.4	105347	110452	180283	33631.7	264476	173195	125880	330253	284091	137922	181416	95846.7	279979
AP1G2	121025	30986.9	184624	24773.7	30081.5	56638.6	120697	99726.3	79145.3	42727.3	15361.8	14006.7	141213	13931.8	22101.2	7592.43	116830	50525.8	101374	6276.53	76212.2	26886.9	4526.73	45733.8	83344	17989.4	258891	31417.9	31317.8	17940.1	2996.9	186205	33132.3	34010.3	7946.69	74090.4	29607.6	17135.4	37541.1	24021.1	41511.6	12358.1	134430	2273.51	134014	68044.1	59018.4	39202.3	34538.1
AP1M1	42627.8	511413	250298	294386	236872	131494	193807	217920	274002	26225.1	22245.8	22292.7	224718	38535.1	153430	125118	642937	366160	75784.3	117262	168595	62454	30780.7	5195.22	281235	190784	133835	88012.6	156976	111491	58383.4	100812	109360	332842	31341.6	320293	112577	290641	278863	94364.5	130054	383945	25391.1	158405	141957	101435	90554.1	148664	138043
AP1M2	133692	122950	113342	38397.8	141194	4622.65	63877.3	79020.4	114593	24327.7	51325.9	188493	11293.5	22852.9	28555.8	68364.4	176545	154636	45887.9	25382	186483	19735.4	299219	85373.2	180765	224955	24198.9	460159	74209.1	33267.4	198584	173649	143546	274744	376360	133150	1.13041e+06	137749	101739	50952.4	163698	148251	51432.1	386617	29189.1	158753	78519.4	12776.4	20746.9
AP1S1	712947	413496	809550	510075	301077	284458	400452	437454	270490	40742.3	68422.7	13964.8	133084	50780.5	165825	346555	101166	214493	459616	108373	602998	143199	269114	130000	230665	425404	1.23037e+06	114297	562433	285915	302319	461934	1.15617e+06	469830	138229	328785	39088.6	1.43267e+06	248032	165235	690818	641381	277825	178133	214062	185779	800950	32027.6	391582
AP1S2	124749	208532	123843	92904.7	110368	235847	119652	135372	273806	19243.5	72295.2	16872.6	137843	106458	21981.6	56673	105420	138823	402611	114557	132206	265254	285966	397177	136870	183135	176254	623205	132185	180877	52950.9	68385.3	181514	32972.4	153267	100467	336343	142107	127087	82041.9	87720.6	52825.4	80373.3	162051	81456.8	156097	69823.7	175954	141967
AP1S3	398503	55717.3	27335.8	189890	504136	218409	196242	137975	84511.4	172408	271032	599731	323463	580521	294554	270992	958652	38468.1	103351	171771	217159	231661	225881	339284	333543	50029.9	48157	48883.8	86950	922443	364685	127470	458077	336362	677786	163459	277421	190434	140541	196214	202785	378492	40519.6	241544	36980.1	459442	158986	322284	83586
AP2A1	1.00949e+06	677897	613612	432672	563272	668845	678861	770256	1.84352e+06	164783	291696	742708	494299	315180	777978	868212	337222	554651	573274	607385	513891	731146	959825	536454	310139	339945	407103	616795	488883	398783	903423	544507	175860	523932	732390	448512	369627	404466	1.48393e+06	708797	570170	395088	386934	527258	390354	346195	363972	764172	1.09302e+06
AP2A2	314882	798635	670166	559575	591091	838599	760553	701477	637564	302174	200932	216687	868316	429117	657024	851242	726147	384025	641297	657318	689996	1.03967e+06	1.09208e+06	877649	273276	327632	318570	724712	556863	588352	1.17997e+06	708611	362055	590190	797067	745425	483882	617574	814568	992594	862496	530394	337652	541399	416315	421891	687957	800193	450506
AP2B1	404013	526166	422352	577978	611903	923927	379957	789794	695710	459916	46534.4	585606	505827	402900	739539	204913	191472	458216	219163	298240	298691	261308	361695	366453	460337	743410	402503	248597	891578	782637	199128	172813	625430	324085	346943	328719	638513	539891	644713	496790	648028	329296	493911	433259	445639	150273	270848	387091	373505
AP2M1	275227	446633	511397	306156	544041	728441	424855	427095	631284	69049.2	85153.5	126386	449126	33458	441874	131488	227015	43930.4	344464	484315	394378	639092	395246	531564	153344	323490	387851	270562	142001	392442	916296	317998	382713	53966.1	345795	341776	488026	269783	408658	374041	261410	483994	394615	416570	441840	266972	572700	486168	218640
AP2S1	611315	1.99717e+06	1.70434e+06	1.38834e+06	1.8818e+06	1.90831e+06	2.69745e+06	1.49932e+06	1.99323e+06	346196	567175	78641.9	1.63165e+06	94485	577566	3.1204e+06	3.68967e+06	727065	913629	1.55038e+06	450556	2.28213e+06	5.95231e+06	543283	1.9825e+06	1.18299e+06	354340	1.30906e+06	279188	2.5319e+06	1.30292e+06	622929	752964	882647	2.62349e+06	748739	3.19236e+06	819993	225078	595739	1.23275e+06	1.20332e+06	327488	2.60395e+06	207386	904766	1.00581e+06	1.38338e+06	1.85615e+06
AP3B1	162403	97717.6	83024.6	112902	270906	179078	265469	115640	46044.2	66359.3	22284.5	38255.2	176382	106620	213566	31855.5	157156	155698	54706.9	23800.2	110262	22960	38209	46807.6	61120.5	101950	161187	22436.7	173337	126867	36135.8	130814	72124.6	109543	44770.4	78181.7	44959.1	122776	129662	63758.1	202457	59518.6	198733	35410.1	236755	26644	129564	317565	161038
AP3B2	38956.5	6675.87	9290.88	10256.1	44376.4	3781.7	25565.2	6142.08	5606.64	10325.2	1246.8	7508.36	10257.6	11695.6	1254.54	12704	7689.75	100622	6384.13	4291.36	4953.2	3346.25	28395.3	26090.3	10234.6	2939.2	4650.02	10400	983.438	11069.9	5483.85	7859.54	6312.19	8080.67	25331	5417.31	6489.06	9871.37	9347.43	8407.22	17465.1	16753.5	14789.9	12538.5	9498.35	3553.18	9654.88	14685.3	9172.76
AP3D1	92155	175209	231390	229435	329753	73933.4	178833	152815	169328	28269.5	173764	72827.8	120706	78823	95655.9	251005	155000	186030	134841	124347	139449	133584	112392	93501.9	107066	156802	124993	102558	35643.5	59922.8	184969	89383.1	65445.2	139391	72378.9	69822.3	156727	102461	121691	105101	147275	76265.2	169215	140198	382533	97224.7	162835	175169	83285.4
AP3M1	211470	511830	396961	285829	494223	287924	598461	228093	163049	89776.2	42089.1	111781	283067	86657.7	160543	184460	663122	177017	128144	157442	47152.3	178810	112450	39543.8	148790	221204	446694	67203.3	470349	94460.8	102670	223691	133312	102155	122025	100871	172362	122296	197969	80502.9	463880	645191	359542	90644.2	634244	67955.4	396768	142662	586648
AP3M2	155160	335860	564956	559126	466137	255771	1.05601e+06	211540	833870	54738.7	8096.2	46259	1.54145e+06	11992.8	113714	165335	1.67778e+06	98903.3	296483	28162.4	112282	34432.8	4.24221e+06	514029	372244	19730.7	17906.6	188658	192622	1.43478e+06	22086.9	260502	56175.3	217402	5158.19	471421	212083	561459	72947.7	325017	84731	4.52413e+06	101484	18181.9	93765.1	33886.6	13717.3	364917	13491.7
AP3S1	219720	325754	161783	466682	367430	400865	167282	459964	96973.1	47919.1	9610.49	4755.15	161464	20532.2	21287.1	45525.3	55813.9	328009	50375.3	52649.4	56547.9	215855	21142.3	42202.4	378847	19329.2	362670	24228	575939	289186	100003	961095	170930	50877.4	44688.8	40662.3	45477.3	202320	586120	7632.29	153447	143071	359250	33002	6207.64	36278.9	603635	278804	189529
AP3S2	18384.5	65543	24451.1	64423.6	46911.6	13181.6	16104.8	34726.7	19766.6	107421	37474.4	57798.5	31617	35228.7	25058.2	15119.1	34074.8	17967	85611.8	46166.3	15644.3	24891.3	22388.5	23404.9	56406.2	44650.8	16081.8	24566	8784.52	25096.9	43208.9	17289.6	135201	28760.4	26899.9	26968.3	18084.2	40101	64908.8	21338.9	16853	7785.27	34919.6	66651.3	45862.8	28746.6	139895	22389.6	40052
AP4B1	2297.04	8387.03	4316.94	5142.37	10581	5956.6	6749.56	9084.54	12412.1	4276.94	1919.61	2711.14	3626.95	2579.4	3583.78	5429.59	4275.68	4165.56	1541.54	3004.27	2366.12	4048.06	3732.39	2341.14	4181.94	3355.08	4056.39	1855.9	3125.47	13060.1	3459.79	818.163	2222.68	2345.38	5162.1	5244.42	5749.4	2104.25	7510.08	3869.52	3744.47	2538.78	6451.16	1822.14	4465.53	1530.52	2394.66	5480.95	1692.91
AP4E1	5336.45	5833.85	9731.74	2944.58	7587.26	11356.4	6396.87	16198.5	11052.9	15073.2	9079.95	2483.06	5891.35	4521.9	4869.44	7471.34	20828.6	10365.8	2619.87	3288.38	2128.17	4226.32	3320.21	4705.26	6061.91	4031.18	4808.76	4563.13	3829.44	4579.42	3557.31	20467.9	6385.65	2783.89	3170.29	7783.38	2543.06	2078.77	4926.2	4039.19	5042.7	2411.88	6816.47	6473.55	7166.91	1937.4	5856.93	3848.49	5437.5
AP4M1	20773.3	35308.9	18951.9	18703.5	24459.9	23387.1	25620.8	54060.4	10908.1	27089.8	20515.2	7184.66	12081.2	12309.1	24551.9	20951.8	18130.2	5902	18936.7	29933.5	28715.7	29399	20937.8	11253.2	43285.1	28884.5	31732.4	22242.8	22574.6	66369.9	18839.4	18857	11430	49634.4	26094.5	62891.2	12787.2	18224.1	12862.7	24407.2	14190.6	12913.1	24202	25374.5	11693.4	30742.2	33188	47733.2	32494.3
AP4S1	27428.5	44000.3	34979.7	36444	46195	48400.3	68089.6	155209	51997.7	27734.8	44149.6	213946	7141.77	45035.8	33181.2	57013.9	84017.4	53984.3	39336.1	99377.4	62333.1	82781.6	53456.1	84270.2	37502.4	13661.1	40238.6	66003.4	50640.8	27897.3	116687	72291.4	105104	17386.2	54517.7	126454	35152.7	22611.7	68335.1	96563.4	60402.2	60164.7	91060.7	94322	72630.1	44007.3	84897	107489	45720.2
AP5B1	19890.8	3412.84	3859.16	33334.2	56432.5	48085.2	19767.8	24069.9	57485.1	73206.2	141988	9305.05	38641.1	35698.6	34645.2	14318.4	65356	12076.8	32400.1	32490.7	18038.4	67905.2	27602.7	19794.1	2991.87	9245.39	19811.5	9311.99	8201.86	32519.3	27826	7905.25	15691	19825.9	13772.2	5408.71	41271.8	17333.6	124954	12029.1	26019.6	12151.2	2412.58	4756.84	21848.5	18028.1	48374	42592.3	6229.18
AP5M1	60344.7	31320.3	28882.1	89668.8	39059.8	39616.6	11246.8	38339.4	27299.4	30908.2	6733.95	43517.1	34742.2	8112.43	40651.9	42345.8	232555	22332.5	99596.2	46185.5	92844.6	32781.4	20712.9	19506.6	153299	21079	29156.8	40689.6	12488.3	31968.6	73623.9	17090.5	8510.93	68821	49491.4	251684	9760.43	24590.5	28823.8	22432.5	39198.3	15670.9	17467.4	61973.9	17566.3	32168	36645.1	70652.3	47762.2
AP5S1	45424.3	43674.1	42096.7	35715	24930.1	26942.7	39326	22345.9	24201.5	20773.5	20464.2	49406.2	17829.8	5496.38	11061.2	79985	23724.7	37124.6	18279.1	7914.45	23614.1	12877.9	15868.2	80313.6	8329.77	112886	72071.4	53426.7	14957.8	32040.9	46006	69063.4	7106.84	21562	37842.9	128380	68870.5	13957.3	13735.3	44764.7	48858.9	9154.06	10580.9	38833.9	26072.4	11050.5	11867.9	33894.2	37377.6
AP5Z1	7375.46	14443.8	16213.8	11817.5	3885.1	8915.47	9880.38	4629.69	4754.63	2339.42	4933.39	22344.1	8417.66	7103.94	1822.15	12055.3	6355.25	7635.48	27191	729.101	2194.46	38820.6	14358.2	3345.59	10164.4	109639	13121.6	2557.31	8353.61	11438.4	3595.72	7252.65	10787.9	8185.74	8244.58	23938.2	4948.4	4933.9	9075.25	9487.36	4295.19	9307.91	6943.77	2494.58	2649.17	3826.08	20308.6	19816.4	6489.93
APAF1	126896	28940.9	4459.88	6614.23	44496.9	9701.78	24949.1	13170.1	1915.79	68663.4	31522.2	32356.5	1889.4	4279.49	14706.1	11861.7	8091.46	8122.36	16315.8	25257.3	6193.81	5736.25	5644.58	3805.45	41377.9	2453.65	5473.38	4329.49	2484.04	49276.9	85495.4	4902.49	2150.85	8418.87	11500.9	34018.5	13439.5	12843.5	39297	32398.9	6204.01	9522.57	9858.23	61803.2	2996.15	8634.45	7158.75	4060.66	15055.2
APBB1	28156.8	108651	73771.4	70887	67140.4	27952.6	141649	73941	65903.1	24849.5	65442	66165.8	11693.1	21404.7	63399.8	48862.2	37453.7	26206.8	44899.9	106320	14370.5	37667.8	46262.3	24983.9	33491.2	31169.6	118521	15222.1	5182.36	51183.1	76932	26118	26898.8	57078	91390.4	231374	44505.1	13761.3	22935.7	224260	10424.2	94236.7	102809	89628.6	70962.3	5815.23	115649	22021.5	69332
APBB1IP	56156.3	547790	28163.2	695330	403914	551992	1.1331e+06	174314	277679	340262	640191	346700	277308	160799	103427	66627.9	220568	85467.9	729331	34243.6	44955.3	482881	368491	699163	4320.65	146530	27733.3	287039	904276	36103.5	8250.87	492070	321530	32416.6	86768.4	84632.7	37802.3	287787	617683	440668	336901	275628	336817	314572	361875	42096.1	332669	1.45906e+06	584515
APBB2	11160.5	16865.4	3229.86	28616.3	15429.5	25452.1	12122.6	4796.61	6637.68	22558.1	14484.7	36004	12846.9	27555.4	13145.9	40301.5	7168.09	19352.5	12869.4	17303.6	19691.5	16203.3	13127.5	27327.7	13404.6	7464.26	30281.1	62318.3	5868.85	11331.2	23530.7	10464.5	25368	18897.3	10985.6	12176.8	24421.5	24130.4	12417.1	18694.3	14155.6	13375.4	37047.5	20720.9	25466.2	6120.9	13939.6	42302	6518.74
APCS	1.19202e+06	2.00577e+06	241408	1.97387e+06	530245	2.16414e+06	368364	1.99606e+06	658088	1.20131e+06	2.70277e+07	437378	668587	803910	1.85049e+06	716363	394573	2.92269e+06	207908	165027	522433	213510	79699.1	423378	869606	2.39201e+06	6.08553e+06	1.87165e+06	1.39971e+06	739050	26008.2	397001	3.24742e+06	278018	679580	664869	4.81007e+06	1.36387e+06	3.80559e+06	1.90082e+06	932169	862715	3.88292e+06	1.11234e+06	3.07027e+06	214370	295004	55651.6	386413
APEH	573367	223305	201133	215622	131774	373127	169382	202509	564411	1.08173e+06	104771	550091	418073	290218	646304	282640	837473	106496	335097	280038	415353	340398	375052	471551	285953	509934	464931	128143	23495.2	478299	1.15957e+06	164852	278449	435949	287860	643707	42429.5	126276	294358	373303	273468	161249	251335	336350	440810	82046.6	447834	455176	810267
APEX1	1.14625e+06	1.51238e+06	1.89948e+06	1.43789e+06	1.53727e+06	673346	2.27624e+06	1.61186e+06	2.28098e+06	1.21702e+06	149166	1.15513e+06	1.29763e+06	766997	891959	546575	1.06414e+06	398412	1.02226e+06	902962	390367	367775	488081	632000	1.17035e+06	3.73443e+06	911462	154401	1.07556e+06	1.26392e+06	662859	2.54934e+06	394837	940185	2.16229e+06	606474	2.50236e+06	259266	1.52242e+06	949829	1.02881e+06	693193	749787	1.41646e+06	531140	502152	1.33916e+06	405162	412871
API5	851798	644011	670815	915012	575272	652586	648371	946748	739041	377999	158440	218545	627860	136036	253408	164235	617740	1.09238e+06	276229	506718	658281	145494	188627	96923.8	1.17411e+06	641907	606252	634714	934300	731816	548005	1.04474e+06	529120	1.79805e+06	233912	232663	78556.6	755197	520430	183184	835177	705473	211147	116419	1.22049e+06	122043	1.41829e+06	622293	355273
APIP	2.31173e+06	188360	11586.1	134133	39087.8	1.2663e+06	33273.2	45971.8	8380.78	4.80085e+06	1.13886e+06	2.27507e+06	259583	4.66542e+06	115271	101027	150146	47050.6	90301.9	289167	114162	73028.1	625952	109307	142845	126565	359470	97120.5	200705	297399	31868.2	96653.2	596971	108826	2.86374e+06	534264	96811.9	47248.3	1.04432e+06	285325	141925	42258.6	103032	89426.9	2913.97	54263.5	594752	123130	76549.2
APLP2	9677.25	14531.7	18022	22354.7	22712.6	7211.62	21824.9	4820.1	16864.9	16434.5	59855.4	23932.8	7767.45	31173.3	81519.7	2145.96	3485.62	13794.4	573.604	17323.5	28578.3	46315.2	13101	23103.5	38267.3	6667.11	39586.4	13182.8	15675.2	20512.6	102504	11922.8	13355.6	13365.7	54566.5	60389.5	48247	32241.1	16994.9	11253	19125.7	8181.3	5749.94	8996.72	14713.9	122247	117728	18313.6	44917.5
APMAP	2.0366e+06	1.83057e+06	1.39373e+06	1.6712e+06	1.72711e+06	1.61157e+06	4.23203e+06	1.61491e+06	1.46405e+06	2.45828e+06	1.01724e+07	5.74058e+06	2.45687e+06	710052	3.74667e+06	2.25697e+06	2.10136e+06	2.34941e+06	627205	1.66658e+06	1.81548e+06	4.05006e+06	4.69084e+06	2.11688e+06	3.57658e+06	2.10619e+06	1.94325e+06	3.1132e+06	3.2252e+06	2.11319e+06	2.10906e+06	1.0301e+06	2.54822e+06	3.14519e+06	1.87336e+06	13535.7	423115	1.67103e+06	1.17455e+06	887151	2.78179e+06	1.29057e+06	4.1039e+06	7.849e+06	1.35274e+06	587145	1.40898e+06	1.83162e+06	2.16867e+06
APOA1	1.22213e+07	7.15883e+06	4.55453e+06	5.8589e+06	1.05201e+07	7.10559e+06	1.00986e+07	2.09899e+07	1.65829e+07	2.10767e+07	9.48384e+07	1.56972e+07	2.21387e+06	2.20663e+07	1.23716e+07	2.62384e+07	4.34167e+06	1.46433e+07	1.72496e+07	2.63236e+06	2.5351e+07	5.71959e+06	1.84386e+07	4.04375e+07	6.04851e+06	1.43806e+07	1.85797e+07	1.94671e+07	1.35246e+06	2.25808e+07	5.00349e+06	2.52012e+07	1.00477e+08	2.07002e+07	1.40819e+07	7.68789e+07	4.85009e+07	1.16295e+07	43046217	2.1515e+07	1.7228e+07	7.07067e+06	5.84999e+07	2.68887e+07	1.45116e+07	9.63095e+06	2.58011e+07	9.20316e+06	8.4222e+06
APOA1BP	179770	499405	1.14724e+06	397513	776927	777064	1.785e+06	757712	1.40866e+06	199374	3997.26	24872.7	3.69592e+06	19271.9	44185.9	88597.8	106583	592603	57801.3	1.93164e+06	2.20145e+06	1.77457e+06	161870	1.67561e+06	389034	996844	361571	68418.1	57405.4	78507.4	290638	53263.7	108808	692153	262878	439807	189273	1.7328e+07	540247	51437.9	300073	380008	176511	134406	331920	295639	196497	97667.4	303893
APOA2	200877	169156	46263.3	115196	46546.9	101121	418782	240538	182349	36961	3.69247e+06	481442	193701	432584	51618.7	638006	143643	223693	1.54718e+06	328785	138149	387174	143545	211052	69740.8	1.35868e+06	846651	591455	68075.5	850763	343937	272919	2.01569e+06	67735.6	629449	562121	3.50177e+06	401425	978528	540270	29638.7	16702.3	1.40385e+06	531729	3.06642e+06	915281	451396	22989.9	193267
APOA4	320624	324147	102664	105777	190197	559234	278595	1.03346e+06	633751	1.80965e+06	8.09654e+06	152039	35667.2	1.88189e+06	940880	580312	21714.1	180244	136975	88077	109592	204778	666025	1.04774e+06	234426	645959	1.36457e+06	897806	5529.08	356102	265124	740562	4.64061e+06	99340.8	254194	1.18838e+06	3.23091e+06	240736	499963	785616	739037	559317	1.29684e+06	420395	1.31368e+06	580726	340985	219236	454883
APOA5	86459.5	176649	164025	101943	149327	63889.8	129049	180038	112748	136899	148956	286772	589006	50425.1	75723.7	68227.1	110280	90561.3	182594	120051	112965	97144.4	84532.9	109943	174355	91088.4	162218	358132	88795.2	349071	92734	168970	393336	151642	110539	128965	901919	134508	174123	80633.7	111888	324021	330109	117661	436948	122606	181672	98595.9	251357
APOB	114800	142360	61254.6	97086.4	79070.1	65050.1	105026	155798	31226.5	138449	986144	246818	62541.9	70297.4	71454.3	152549	172665	142596	336120	46879.5	216191	53023.5	14510.6	126309	17277.5	192948	155859	220257	155930	156742	24809	381024	405675	91432.8	91723.3	581268	960604	42492.1	264730	380039	69760.8	121640	269452	146190	179476	85027.7	105983	62364.6	61851.5
APOBEC3C	53620.2	283312	286679	68237.5	100640	119582	45491.2	94417.9	131974	14060.1	24008	16228.3	25133.2	4490.39	70723.8	146183	219853	86965	66228.2	68335.6	51242.7	44629	80607.5	73633.9	23534.1	22364.8	28393.3	26863.8	31231.7	93264.4	227143	131641	265104	72531	181181	117314	47360.2	52941.9	57760.5	35922.4	28693.2	29081.2	5906.63	144476	25299.5	107127	221437	43821.2	26642.8
APOBEC3F	58745.3	286959	187681	23255.9	97528.1	109913	288450	66318.5	77197.7	185700	165005	15572.8	23456.4	4722.68	28810.5	409059	271708	80112.3	328384	64909.1	31430.3	116896	135827	24785.3	100100	22415.5	34639.2	230669	82713.8	7084.87	46994.4	115821	39815.4	322436	40306.3	105813	61145.4	14879.6	104927	94385.4	39193.5	27123	98150.2	32834.4	49100.8	123129	12519.9	21226	60100.7
APOBEC3G	13993.3	323686	82902.2	195159	216420	71799.3	198001	293091	373484	84610	393545	14123.7	75351.9	127484	5434.71	1.373e+06	84128.4	55788.4	199548	16662.5	109035	32412.8	200145	162008	25342.9	196686	51485.8	118825	21921.6	92016.9	11565.6	61112.2	45234.7	52523.2	76378.6	56251.3	4064.35	29268.5	176035	306740	150478	11690.2	66796.1	219630	149950	130256	69493.1	76663.5	116224
APOBR	42394	58097.9	23110.6	57846.9	31616.5	114772	22081.1	47133.6	14862.1	39055.7	223311	111913	17202.3	135008	19317.8	4061.91	220916	10929.7	144523	21972.1	44316	50550.9	19289.8	59422.7	28570.8	13097.2	107636	61431.7	14382.8	8989.57	21567.7	67534.6	9296.15	28484.8	2736.95	10501.9	30948.8	11856.5	51478.3	19811	61042.9	22346.9	37233.2	18535.9	43701.2	47352.4	46537.6	75067.4	75551
APOC1	340219	41855.9	40113.7	141271	120577	390017	123660	346728	296921	896409	5.63562e+06	672589	197555	160772	140249	419095	37815	254888	1.27025e+06	447749	155624	403404	405784	263430	908779	469914	996677	107070	1.05511e+06	440901	183739	156934	2.13742e+06	414506	182833	719136	3.25734e+06	321454	106540	427180	130726	71013.1	563583	1.24295e+06	50841.3	181337	4.48552e+06	127847	246766
APOC2	127041	207275	135186	296497	228473	33625.6	218472	479370	326848	259650	805365	584131	162310	149502	300945	374530	366946	1.53232e+06	829741	448463	222136	368433	375441	313074	108987	46410.1	121995	261887	197336	198976	528589	270109	375839	183422	307958	486690	158991	229647	200187	270062	666312	241308	372408	272404	82829.7	331773	316048	204377	595913
APOC3	72232.9	104062	358928	124844	298824	27106.1	93218.3	208773	28594.8	448427	1.32639e+06	50451.2	32160.7	703327	92875.5	211760	1.67038e+06	654064	951893	216634	327844	91649.1	579690	312928	174149	273534	923825	41941.5	57937.4	12434.5	871576	231856	798813	396418	71159.9	56406.7	1.55857e+06	190547	663031	32967.3	151993	23593.8	76486.9	230065	140401	542255	213911	4.34211e+06	130368
APOD	284326	180549	43065.4	387136	53491.2	262969	190500	581993	122045	210993	1.63884e+06	283752	198333	359507	33395.3	10754.8	113545	501686	265459	110794	31095.7	89454.4	267618	129652	143200	175410	830986	116694	301437	955286	119064	54303.1	1.13297e+06	643336	51993.7	128929	149698	60347.3	165163	143049	448568	18675.7	173677	25641.9	141060	464387	51149.1	2.37369e+06	133439
APOE	1.22546e+06	490781	295721	216152	24717.5	431621	234667	294577	511453	296585	1.03059e+07	514922	178575	250905	1.09321e+06	73969.3	610299	164940	1.22953e+06	140765	1.34483e+06	161536	109413	4.05972e+06	231444	745854	518740	974734	340410	1.41423e+06	168488	3.79503e+06	9.10057e+06	532490	348038	809194	569225	691932	436164	472974	234514	219547	422355	327224	136949	563935	685781	446202	300099
APOF	119736	105694	20198.4	34277.4	153941	33782.6	75294.3	160008	148159	117118	437607	331945	86746.8	243141	105937	15767.2	30427.8	87165.6	4117.55	151406	85334.7	96199.4	55696.1	181065	20680.5	79551.3	88064.4	752133	68519.4	58696.8	27979.3	119230	2.29673e+06	2659.47	52493.7	34017.8	650717	3201.7	30461.6	98368.1	49443.2	24226.5	642604	71657.5	89362.8	72525	81281.7	12952.8	13836.8
APOH	1.11821e+06	924526	947919	1.67577e+06	1.31357e+06	1.29205e+06	1.40697e+06	2.97047e+06	2.3724e+06	2.52177e+06	2.25663e+07	309535	575898	496592	1.17661e+06	5.34314e+06	1.63573e+06	2.8373e+06	1.68669e+06	1.4834e+06	2.03856e+06	2.02642e+06	328829	1.2637e+06	789194	1.48697e+06	3.55989e+06	5.00003e+06	876253	1.3814e+06	749191	2.87721e+06	7.4314e+06	2.6905e+06	554942	4.73826e+06	1.62698e+06	1.51028e+06	1.69465e+06	5.641e+06	1.5943e+06	764149	3.30433e+06	688935	1.70513e+06	4.49444e+06	626866	2.5368e+06	243646
APOL1	7029.76	28632.3	56385.7	13073.6	45181.6	8401.79	17524.4	33786.7	31804.8	29075	309945	24827.9	6818.01	17242.4	6360.22	20444.3	59744.3	2740.11	81757.4	49727.7	27987.2	35731.4	19792.6	1964.53	10629	29154.8	69194.2	19924.5	15727.6	17002.6	3508.36	17898.3	4086.4	98496.2	11530.9	211843	5757.85	38968.9	20862.5	36844.8	16872.8	15721.7	96938.7	50996	35206.8	30997	75184.6	82357.2	102256
APOL2	55809.5	52813	8901.43	14516.3	52767.2	39287.7	43796.1	13752.3	37722.9	6207.19	5956.81	104163	36998.7	38473.7	2996.04	18317.1	23427.2	31778.3	294531	80826.7	131216	20128.1	146749	34187.5	15969.6	392710	210359	461290	20587.9	7213.48	17665.8	16521.6	289021	3426.94	246060	267046	8394.74	64560.8	30497.6	15864.7	68713.7	7607.36	86422.2	44261.7	41265.2	202998	35836.7	160851	661323
APOL3	15433.5	185582	23658.5	27626.5	7034.95	61812.5	88454.4	38337.5	73981.2	48580.8	411565	1.44701e+06	53497.6	324334	99277.8	80864.6	43809.4	25923.3	2.13925e+06	152733	2704.91	369181	7984.18	498004	79467.5	100151	175633	288224	32932.6	34021.4	27616.6	508888	136830	42794.4	247813	115589	14809.6	13452.9	136837	155679	73038.1	41095.3	30383.4	12164.7	64905.6	140137	411235	383316	78714.2
APOM	151904	69534.5	68963.6	16625	62344.3	326533	151536	77205.1	101438	22420.8	795991	189070	23596.6	49327.8	195461	278503	96099.4	58145.6	106461	140285	134596	142000	96828.1	52690.1	39209.4	81868.1	99731.9	120184	294137	160159	580047	193068	43423.5	743271	203400	634137	37806.5	166072	90084.4	83222.1	109426	196477	447235	146218	120858	12501.5	176370	72751.9	132132
APOO	329758	72646.9	123000	148322	228097	610591	221622	232714	356074	33117.5	278111	45301	336594	20438.8	262275	184951	103709	179012	58733.7	76013.8	257867	77978.7	321959	75879.1	203114	205707	446955	114600	696874	168929	22285	567939	111073	241548	43896.5	265406	132868	169759	205817	67487.3	138479	930497	34460.2	131514	114393	43783.9	64636.6	113908	1.95697e+06
APOOL	63486.5	5165.62	8234.13	6661.4	30159	109237	111134	176783	192846	39706.6	4520.44	41816.4	8334.87	71751.9	13424.4	92274.3	44774	454538	52044.1	44929.1	39011.2	130687	47450.8	19228.7	152581	1.13988e+06	42988.5	18619	18121.6	412614	20242.9	32584.8	85340.6	18768.2	15793.9	79932.8	33502.7	17497	83799	53337.7	15726.8	8039.02	10207.7	50116.7	9446.76	66483.7	7640.6	21860.7	11059.5
APP	27872.4	13429.4	570337	60353	218870	22536.6	60806.9	121608	57443.2	38591.7	319669	69270.1	281551	48375.5	65775.8	118665	370083	181933	115796	396197	141487	110708	172947	76118.8	163362	18962.8	132640	340717	50505.1	1.01062e+06	192170	34141.5	98459.9	454095	431105	11349.8	58456	35547.9	39975.1	166356	71927.3	59729.7	183060	91162.9	83556.8	260262	91441.6	54243.7	47060.6
APPL1	114811	148289	160022	198910	204554	323878	211087	220278	392652	269416	49326.9	41008.5	169498	346173	105079	99016.9	243354	119505	317305	49658.9	145910	19159.1	104659	44028.8	81838.9	169881	288518	153840	225363	103370	92634.8	331666	193687	249212	119838	139626	245299	139729	290179	146557	257431	198690	485377	67169.4	220698	38243.4	341421	205114	301271
APPL2	96462.6	20027.9	33313.2	143138	181132	25939.2	164132	81011.8	49171.6	76038.1	10503.2	33505.8	117897	13542.3	65577.7	31775.1	9362.27	31816	5284.97	54461.5	74627.6	104459	44321.1	17310.6	32752.9	82034.3	97841.2	100637	216467	151383	31506	14310	21915.1	51187.8	10801.5	362254	8625.06	8014.36	156340	16268.1	24868.2	27642.2	13318.1	2379.1	220785	6674.46	44332.1	70084.2	99648.6
APRT	2.8896e+06	895608	5.07296e+06	2.6702e+06	2.92464e+06	3.69524e+06	3.53855e+06	1.61051e+06	1.21769e+06	1.16685e+06	2.73848e+06	1.2006e+06	3.55312e+06	482037	4.20635e+06	2.36153e+06	1.50082e+06	1.32777e+06	850965	2.36523e+06	3.35674e+06	2.92992e+06	2.49891e+06	3.35986e+06	3.52127e+06	1.78872e+06	1.78651e+07	1.65616e+06	4.97126e+06	5.24486e+06	1.79134e+06	1.98741e+06	1.72965e+06	3.76277e+06	2.91304e+06	1.25794e+06	1.04794e+06	3.30477e+06	1.57354e+06	1.6472e+06	803229	5.58675e+06	2.23148e+06	780303	6.338e+06	1.83878e+06	2.33375e+06	4.71295e+06	2.85679e+06
APTX	11736.9	32010.2	157565	48917	80060.4	26703.7	18411.6	39308.1	24793.7	59475.9	22960.7	37696.4	55446.3	41131.4	34839.7	106162	69520	26435	12630.7	39616.7	30893.5	25402.7	13276.4	15202.5	72820.4	205075	47393.3	15071.6	27612.1	45115.8	108638	24434.2	23996.6	58075.7	36132.8	121776	61837.9	14740.6	46110.7	19972.9	118969	85396.2	22493	10804.3	16373	6431.41	84227.2	10742.4	9849.3
AQP1	77931.6	29100	1.05364e+06	87293.2	45303.8	832931	149178	304194	1.00904e+06	95895.5	180035	180262	136508	44499.3	47641.1	33061.9	51022	150714	67878.7	190371	66092	231578	134486	45130.6	931410	44475.8	65224.9	101811	113245	879201	328056	366268	71515.8	68993.5	105416	4.36153e+06	148422	343974	162654	266056	39661.2	335314	201061	34318.1	137293	42074.3	179504	102451	183175
AQR	13997.3	59678	4885.2	96228.3	128732	44200.7	32280.6	101693	18411.7	9507.73	4820.46	104720	126270	66842	120436	31428.7	28151.2	34783.6	130826	77334.4	67517.9	44975.3	57135.8	26973.6	90167.5	87342.8	81896	16952.6	116215	82541.8	135479	43243.4	119606	80677.6	55526.9	1133.8	19899.4	52821.1	117524	16504.6	38299.4	93353.7	134228	47344.3	28102.2	51973.2	60625.3	26240.1	18384
ARAF	27408.8	88760	29137.8	76160.1	93250.6	33701.3	136989	100881	118472	11188.7	99073.4	9966.03	81071	8173.32	16963.9	61764.6	27652.4	9997.79	57840.5	22366.5	18627.8	58244.6	56253.7	153336	20239.7	62061.2	54519.3	44035.5	106632	39999.3	6649.3	55945.5	121819	20843.3	63703.1	18885.8	34756	36279.9	123645	9507.59	66240.3	55627.1	20003.5	43670	57651.5	19689.5	75744.4	97071.3	58046.4
ARAP1	83075.8	78826.8	49896.2	59373.4	27982.1	122128	61999.9	74889.9	99276.1	126660	249155	182801	56228.2	206955	25760.7	109309	183553	78825	119966	42732.4	125256	84149.7	45298.7	56523.8	17934	32645.4	61424.2	105260	36114.5	36966.1	95509.3	99826.3	14977.8	47131.6	16783.5	9423.52	13755.2	75912.2	96129.8	51448.3	59444.8	72098.5	139175	125782	75264.4	50544.2	98808.5	111262	50793.7
ARAP3	4503.03	2854.74	14195.3	2348.39	2626.39	3086.33	9712.81	2842.87	8791.34	1985.49	1168.46	20614.9	13001.2	38064.4	4844.48	3108.32	7607.73	1960.42	3994.78	3083.51	20746.1	3925.34	4381.39	2290.41	970.648	597.391	21632.9	2139.62	4562.01	15739.1	6887.3	2987.18	9396.21	2199.88	2678	5798.39	2870.86	1578.56	2356.85	4146.2	7048.68	20988.6	7135.14	3822.84	13085.6	3246.1	11640	2142.08	2797.3
ARCN1	1.79957e+06	1.98499e+06	1.30677e+06	1.36476e+06	1.30496e+06	967526	939568	1.65741e+06	1.56645e+06	755672	597449	409051	1.18899e+06	546693	1.01911e+06	2.61991e+06	2.66842e+06	1.55706e+06	1.39163e+06	1.62087e+06	1.49103e+06	1.51933e+06	2.59154e+06	1.20989e+06	1.733e+06	1.31334e+06	850588	2.20807e+06	1.58877e+06	1.33277e+06	1.40786e+06	898068	2.38198e+06	1.56314e+06	1.42672e+06	516959	440393	1.18687e+06	1.76719e+06	1.66201e+06	1.06031e+06	641625	1.32799e+06	746775	1.77243e+06	1.92009e+06	1.26027e+06	1.59869e+06	1.51608e+06
ARF1	2.06278e+06	2.26255e+06	1.12947e+06	1.86415e+06	1.83661e+06	3.17474e+06	1.72053e+06	3.46766e+06	2.33312e+06	535852	953503	674556	1.50499e+06	447834	1.06606e+06	935549	499711	1.88292e+06	590416	505831	880528	616048	1.03644e+06	573886	1.32042e+06	4.39335e+06	1.02726e+06	927039	1.5028e+06	725688	319917	389274	2.45868e+06	1.02417e+06	1.03083e+06	539042	343745	1.09744e+06	1.8976e+06	659421	3.29907e+06	885610	2.43817e+06	1.10142e+06	1.59801e+06	394110	731122	652792	1.71066e+06
ARF3	2.06747e+06	2.26737e+06	1.13309e+06	1.86868e+06	1.84112e+06	3.17986e+06	1.72492e+06	3.47278e+06	2.33798e+06	538179	960726	671587	1.50717e+06	449903	1.06656e+06	933379	497892	1.88133e+06	597106	504002	878372	614077	1.03425e+06	571964	1.32305e+06	4.3861e+06	1.02508e+06	924870	1.50081e+06	728941	318452	387652	2.45799e+06	1.02199e+06	1.02865e+06	537166	342223	1.09527e+06	1.89853e+06	657406	3.29313e+06	888846	2.43683e+06	1.10852e+06	1.59993e+06	399828	729046	650783	1.71223e+06
ARF4	2.11735e+06	3.74249e+06	1.34424e+06	2.04275e+06	1.90127e+06	2.35283e+06	1.84459e+06	4.37446e+06	1.78553e+06	591968	1.05079e+06	686551	1.40076e+06	909900	998553	776163	439489	3.05881e+06	876653	602470	1.46313e+06	447708	902958	536585	975502	4.76271e+06	3.69122e+06	895874	1.65578e+06	864079	319758	537639	5.51592e+06	1.0645e+06	710374	448656	282959	1.30006e+06	2.97083e+06	622157	2.7789e+06	1.04935e+06	2.3243e+06	1.03889e+06	963908	319639	3.20163e+06	614798	4.77971e+06
ARF5	1.41697e+06	1.53017e+06	803452	1.27959e+06	1.23226e+06	2.04438e+06	1.14872e+06	2.25606e+06	1.57587e+06	375371	371435	417571	635345	357960	734251	719801	424615	1.55959e+06	438704	301430	644835	335702	1.12219e+06	371101	591563	2.86542e+06	690607	671293	1.19964e+06	1.06586e+06	450423	437994	1.925e+06	661878	549286	352273	187755	770507	1.74352e+06	440290	1.38499e+06	811071	1.26113e+06	820259	1.05021e+06	409015	628499	270210	1.11363e+06
ARF6	605175	850389	584418	816119	608668	986292	1.56711e+06	1.42648e+06	578997	390979	363563	1.07022e+06	418836	601677	1.14059e+06	206605	306269	1.4912e+06	177627	227726	719328	193848	421208	633346	317397	1.76662e+06	1.29717e+06	109080	1.82458e+06	845656	206059	222059	1.41172e+06	129537	465262	590691	246521	1.07976e+06	926559	207397	1.24307e+06	1.35785e+06	1.7638e+06	481276	704197	373787	107642	805311	405351
ARFGAP1	47141.7	345744	175409	387731	30155.4	313482	74703.7	198423	30955.3	150091	57240.3	59704.3	276137	52962.2	207358	346462	28102.9	89149.9	18915.2	146016	66465.2	98574	250094	140497	251398	70854.8	202261	309644	252581	106351	315376	63200	48772.1	621185	110735	15922.5	48486	60209.7	90734.8	85444.9	23867.5	370427	72589.2	27094.2	31981.8	32836.5	29625.4	173764	96969.9
ARFGAP2	105589	237976	213414	262435	121634	54003.6	134963	243630	182413	79801.5	9985.37	37601.2	224145	15365.4	84971.3	130331	184375	110078	118769	68876.4	106555	117623	54667.2	111978	133157	175939	175156	93331.6	120731	158200	195181	117464	278902	80400.4	288139	54905.2	216596	176582	126089	112432	241132	480687	205281	10618.2	133151	93095.1	213922	121896	136046
ARFGAP3	11603	137528	116470	83776.6	125375	41839.7	45277.1	108186	111507	53981.1	13363.5	14874.7	99859.4	14451.3	64395.5	38715.6	635486	28662.6	86886.4	102392	116385	107412	156057	103965	17177.3	33844.8	123055	71652.6	78397.1	112474	149705	86952.2	90082	109704	119461	36060.9	65593.8	50428.2	83671.6	135301	220869	186827	108670	14129.4	92929.9	155262	103638	126023	97393.4
ARFGEF1	82106	155773	188824	130233	105967	233658	91173.9	157271	107506	11262.3	3463.17	20368.4	47427.5	41143.8	34563.2	68131.1	31896.8	9630.67	28404.3	14564.1	58600.1	27619.2	59882.6	46599.7	81726.8	163964	73077.6	20122.6	50890.5	283811	122746	14032.2	90469.8	114609	48803.8	80526.4	52923.1	91847.2	29176.1	16105.7	40880.5	344128	11794.5	68475.9	211960	36477.8	16764.9	86048	130707
ARFGEF2	55789.7	90825.7	61911.3	95832.5	103761	130422	52003.4	97861.4	23633.8	12287	1974.02	10221	31635.3	11795.9	9300.28	37592.9	24690	3384.34	7355.99	11680.4	39382.3	17585	18721.6	14347.7	29079	46367.6	45539.2	11482.2	2.08161e+06	83281.2	45958.4	2909.63	18874.7	91194.7	15120.8	64485.5	46219.1	53876.4	44956.3	8487.84	42396.1	1.04682e+06	31164.5	45345.9	35578.8	10020.9	8710.83	54589.7	13298.9
ARFIP1	525786	454306	359254	1.01548e+06	675912	301933	281075	461540	184113	452980	68802.9	346077	218847	350313	271287	366595	439329	321763	209773	103507	459692	305716	554529	148101	208417	493276	228220	372747	122980	290133	712694	243199	1.29812e+06	454816	268555	72787.5	72888.8	476176	271721	490105	501782	1.24308e+06	177725	209220	260118	175441	245144	385251	362510
ARFIP2	23129.3	116551	84408.7	42736.4	17285.9	25203.1	17431.3	110913	36983.8	38599.7	125991	66964.4	60836.6	22879.2	92115.6	42751.8	68906.1	46758	25239.5	35319.1	75747.8	5560.7	34717.1	46096.4	129586	27955.6	52607.1	60876.2	74517.4	94268.7	35237	88167.8	61084.2	33478.5	35914.1	164066	22791.8	74627.3	61653.2	100016	89569.8	60312.4	75936.7	13388.6	46749.2	84613.3	95714.1	24414.3	46375.5
ARG1	32575.2	27672.8	46769.6	83788.9	108247	150219	25371	32737.1	88277.9	242165	61978	1.11609e+06	48189.4	522467	18504.6	9445.93	241179	25121.9	148441	67688.3	11348.2	36466	18882.6	15891.9	46361.5	38079.8	19750.8	44885.1	80269.9	41842.2	109404	14621.8	41239	322989	34423.1	10524.3	20075.9	17600.6	9790.12	36487.2	47897.9	74484.8	54564	189672	1.98248e+06	3841.7	122488	38986.6	458700
ARG2	76512.2	57872.1	44608.5	40851.8	21375.8	38384.3	437970	3147.18	56192.4	240914	49640.9	449209	175293	66398.8	93986	85256.5	80327.1	110260	145169	269777	82546	81969.5	85913.6	159317	72380.8	40362	431551	63213.9	77562.9	148671	36117.8	66747.3	1.07288e+06	195473	252752	21925.4	55674.5	19089.3	8339.4	207362	64483.6	1.05884e+06	429960	34183.3	166373	151190	22954.2	24004.1	390969
ARGLU1	225259	160379	281157	192151	243293	193927	201011	188579	422446	1.21422e+06	336410	814121	377167	223946	340463	280823	617038	1.18112e+06	397925	336762	112977	269589	131661	285727	201994	739160	893780	276607	54081.7	431712	154660	259724	66110.3	411271	170680	556743	190108	290051	252837	250480	383969	1.28841e+06	396362	281865	334288	144514	91362.5	302966	324977
ARHGAP1	690974	1.47378e+06	1.25482e+06	1.36176e+06	989269	1.62146e+06	1.78547e+06	801411	1.72043e+06	332001	371931	584244	1.12815e+06	796050	945032	918256	1.21852e+06	1.0587e+06	548532	253254	335660	591973	1.51134e+06	568491	369109	984338	839264	373242	643895	1.07345e+06	677799	158339	531878	936469	462456	324345	258702	1.06242e+06	1.1164e+06	1.04353e+06	576596	282979	807587	489628	763216	301699	399693	1.06202e+06	538831
ARHGAP10	35102.2	2027.08	8042.32	2710.46	1430.12	1532.88	10342.9	2448.25	100641	572.591	2347.18	2121.23	2308.99	2939.46	10818.8	3220.99	3097.74	1991.31	3921.86	3433.73	3182.49	8664.17	6488	5539.26	1749.88	7321.63	2082.79	11653.4	45753.5	17234.5	2154.59	2722.05	12437	3224.7	10385.7	9704.63	3615.42	3706.36	38318.2	33083.3	5579.41	3599.55	8539.5	3345.11	4256.73	1525.83	1729.06	7873.06	8877.44
ARHGAP12	1627.41	2503.05	20721.8	17552.5	89891.9	2215.85	140317	25966.7	77838.6	73709.8	2113.7	11985.5	16894.7	13290.3	20692.4	1940.94	109612	13994.2	7745.51	36627.3	18567.5	23625.6	18182.7	11304.4	80095.2	18325.5	22666.1	1043.35	22387.9	126532	42240	23313.1	25988.8	52438.7	20213	81681.9	1306.7	249430	6876.82	9776.53	7377.44	24759.6	1291.33	20350.6	3104.87	28318.8	60579.6	13065	22007.1
ARHGAP15	52141.9	1168.01	8095.54	70957.2	13605.9	14709.1	8257.7	1030.63	13171.7	10119.3	16904.4	55619.6	5865	109500	10915.4	28481.5	15785.1	15344.6	39522	4515.84	15165.6	19463.2	26427.3	5236.59	13430.1	6811.23	25464.7	10699.4	3853.85	113428	10008.7	11573.4	36069.7	13259.5	8284.65	50571.5	94826.5	2017.86	76234.2	10394.7	15071.1	50635.6	16460.1	10658.7	12373	62199.9	11484.1	9269.51	5546.64
ARHGAP17	217960	428239	104510	186124	102638	818347	244461	577090	527839	404344	41943	48947.6	503369	112900	58278.4	29775.8	140536	59294.5	191112	146354	273001	109440	18116.2	233239	75165.6	187858	213134	159742	462343	105896	157024	326375	65868.9	106433	90010.8	95592.2	121552	127243	450754	103007	182921	241057	290556	24493.5	236320	105711	391526	570305	190876
ARHGAP18	20620	112013	17471.8	38035	13514.7	62874.4	31237.1	23265.4	23238.3	13238.2	6389.42	113287	89270.2	31723.7	149119	67626.4	11051	12574.7	54613.2	43132.2	48255.4	36965.6	26050.9	32409.5	21816.3	806672	48375.3	37789.1	42060.6	22050.9	11786.6	111260	30303.1	22759.1	28782.7	31929.3	114163	13237.3	25795.8	22225.5	120256	28627.7	67795.1	32175.3	50489.2	67997.5	34325.9	31397.2	78402.6
ARHGAP21	4399.44	709.037	4796.32	403.782	7302.67	6298.44	6943.5	23236.6	4388.21	3416.07	2483.18	3120.23	4055.94	3439.35	18853.3	7908.4	5059.4	6878.5	4889.9	10563.3	6617.25	5481.58	6298.66	5328.32	713.01	8159.87	4730.21	2956.11	2866.53	1036.3	6771.31	7220.16	1672.32	6710.91	17615.8	38993.6	2827.36	3394.14	7182.85	6574.32	2917.37	18075	4580.88	8531.09	10825	1257.3	1800.7	28240.4	8201.48
ARHGAP24	4113.35	3334.02	6012.02	20817.9	3817.16	7644.41	3655.19	2381.23	5757.94	7156.37	12945.7	9923.42	5687.1	8792.04	8536.08	11604.9	5930.03	5553.86	46113.2	3785.31	3029.33	4202.03	13248.6	10174.3	6758.99	4322.32	17840.8	11875.8	7913.21	11317.1	21140	14020.2	12032.8	6517.84	5293.21	2601.1	4105.94	3890.26	16564.8	20247.9	5716.71	3149.98	18265.8	6546.49	4577.32	21479.9	5760.68	15298.2	11660.1
ARHGAP25	84114.7	386958	24087.8	73798.4	43342.7	62199.6	167107	290645	44252.4	95744	183702	113311	118737	239215	48854.9	40141.3	262690	20786.7	318387	88005.4	44014.2	184005	123211	110040	159649	137943	39593.1	196163	57211.5	114398	71298.8	125575	25751.7	35377.1	68789	41239.5	15509.2	41891.9	190022	259095	19867.9	242222	69503.4	45436.3	197817	38227	25186.7	98844.6	125338
ARHGAP26	14057	32608.4	7631	13438.5	19833.1	15624.2	14332.2	11372.5	1849.11	11341.5	13434.7	13259.2	53621	30872.1	5859.81	8157.25	9027.83	5348.25	48336.6	4176.54	12622.9	6668.62	3791.09	6095.94	6631.36	765.632	5069.37	7981.49	10272.7	8248.65	27231.5	16766.5	12326.5	11694.1	9031.2	12825.3	22265.6	4038.7	12288.9	6918.72	4363.51	5265.69	14102.2	20154.9	15883.2	4456.11	10592.5	37612.9	16111.8
ARHGAP27	22646.3	202681	24588	52424	59677.3	73627.2	129350	90400.5	218378	5903.24	24001.2	22179.4	138921	25664.3	4893.75	25310.4	41258.8	16673.5	3556.94	11345.4	14752.5	15400.5	25425.5	14924	168889	79872.2	41800.2	112455	39644.8	11339.7	20450.3	188866	185419	14873.2	19324.4	298895	1.37767e+06	247608	8201.47	17304.8	16873	239947	301509	26870.1	264939	407657	40741.9	68081	231135
ARHGAP29	19057.9	7028.11	30016	18164.4	45397.6	8271.83	6788.45	5431.42	31258.8	9955.85	16848.3	17762.8	34345.1	4663.82	95244.1	6055.96	37232.7	9110.92	24653.9	37304.5	6489.54	5059.24	29358	74050.5	37116	17033.8	9201.61	10142.7	16190.9	3544.93	70526.1	11737.2	143235	32488.8	15820.9	3645.14	13981.1	8504.52	28557.1	20066.8	58232.4	8837.52	14796.3	10760.7	4898.88	16806.1	9660.26	7256.74	24862.8
ARHGAP30	3056.55	54955.4	25693.3	12100.7	6145.53	18037.9	14588.8	37266	74293.3	29201.3	26686.7	28471.1	42796.4	191330	82666.7	32196.6	86003.6	43763.4	212994	42135.3	239604	54750	44769.7	38366.9	135248	13897.6	217282	48596.1	46410	6228.98	22001.5	102156	204194	35335.8	21337.6	16362.3	13710.3	54975.2	55889.9	77338.1	3717.13	9732.04	98849.4	145169	38178.5	8807.27	365937	61326.2	111237
ARHGAP31	5152.99	2059.69	11511.8	1578.64	13654	20089.5	2715.23	5176.02	2858.44	1725.32	933.718	7442.22	5771.33	1839.97	4107.05	1899.52	6718.58	1903.96	9776.08	9740.61	20775.1	3937.2	4836.52	1792.06	3370.11	3518.62	55812.4	707.347	1524.49	3765.74	19089.1	2864.47	3262.48	4713.35	8525	18789.9	3989.95	15418.6	30247.6	2383.86	5137.89	5282.99	104070	1621.8	4791.81	953.271	10016.2	3607.1	30402.2
ARHGAP32	2415.68	538.589	3454.74	4306.55	357.303	2772.41	3281.27	442.544	6273.82	5010.03	7407.52	5002.57	1525.8	1212.43	2456.91	753.234	14740.8	701.061	3275.74	1901.97	2109.05	4028.71	2812.62	3788.9	1184.2	798.638	589.333	6396.17	1784.85	1015.45	7004.29	5817.18	3940.97	1709.05	5967.27	9787.84	3537.74	3780.34	6584.77	1994	1084.02	477.961	9419.61	9529.16	6119.8	2805.37	2789.96	3441.3	5223.33
ARHGAP33	1116.37	933.109	2821.85	2398.51	3755.11	1632.79	5906.8	766.102	1783.94	1718.02	1687.85	2727.6	3723.39	1985.21	2325.1	1078.24	886.874	1003.4	2515.06	2675.39	2962.2	5590.27	3927.75	5264.69	474.356	1008.78	846.657	8798.62	2508.18	4352.36	2236.71	1790.53	758.155	2848.79	2250.23	2801.64	2478.17	2001.88	4576.91	2800.83	2627.15	1133.93	4075.21	623.615	1113.8	3123.97	3889.71	4783.02	1965.59
ARHGAP35	25016.4	13159.7	18022.5	71609.2	28275.8	35256.6	234183	19633.8	87200.4	5225.91	23542.6	24855	134125	11576.8	8941.83	14405	153959	10597.4	3565.22	8133.47	19550.3	18472	3427.96	6844.14	38302.2	34037.6	14112.2	3823.82	66244.7	47365.7	19059.9	59908.6	331892	5165.53	21127.7	22344.6	3073.14	12649.2	87714.1	630.576	10965	104861	3344.57	7106.95	7909.06	3088.25	68133.7	27752.9	14161.4
ARHGAP4	53627.6	127373	21328.8	110736	14074.7	68089.7	108957	73674.4	65402.1	218502	107359	448313	50374.4	56517.3	67973	36367.4	91282.6	63373.2	67585.6	50425.1	11523.1	69995.1	81333.3	144137	286957	91677.1	22715.7	152169	87727.2	317619	19300.1	128485	5480.22	13877.4	19437	147578	18061.1	9629.58	107946	22409.9	63629.3	45461.7	102385	40720.8	43595.3	30234.7	13989.8	37502.5	37581.6
ARHGAP42	7330.93	7618.74	4403.73	14800.5	7844.79	6872.01	11937.3	8829.12	14773.5	13788.2	36293.3	7246.01	6286.34	4244.22	20436.3	11605.3	14322.8	4391.06	6210.66	12906.4	11033.5	11123.3	12140.6	9391.73	6122.19	872.896	8626.58	7180.86	1068.6	9136.21	9171.82	9076.98	4302.62	8572.73	2963.34	4050.65	14695.3	7617.69	7871.75	9004.86	2950.96	19078.2	931.539	18768.8	7648.35	8373.04	12805.7	25992.2	7534.18
ARHGAP5	20819.3	2689.52	21784.5	15434.7	31766.9	21488.6	40228.7	19102.4	19092.4	29548.5	18713.8	1365.4	26483.4	1367.68	15409	19412.2	3794.6	21919.6	838.992	31031.4	7857.79	7357.22	4818.4	1867.01	27468.8	7857.79	1707.42	3265.38	11017.4	9509.83	2447.46	10117.6	5160.92	7039.39	2163.66	7889.37	3363.42	2874.63	22863.4	8951.11	202677	9326.99	3380.63	2298.76	4932.07	6787.71	2439.29	532.856	2042.7
ARHGAP6	1849.88	2641.55	7886.76	2339.35	6357.45	2639.01	4711.64	3974.35	3579.08	3393.65	19687.2	7346.93	4040.68	3776.86	1904.56	6283.23	2873.59	4114.73	2936.01	3740.54	3244.44	7087.28	3713.45	3195.84	3511.23	3368.51	5036.85	6546.8	3982.89	5599.44	4694.38	3992.16	3427.37	5772.71	3771.46	16623.4	5554.32	3316.65	3126.42	5554.34	3911.27	5163.62	14776.1	3863.61	3687.11	4531.34	2500.42	13097.1	3415.34
ARHGAP8	1182.59	540.068	2164.08	868.277	1863.37	1550.71	1597.04	1844.75	2627.3	5359.12	1131.37	1175.83	694.483	654.432	1498.16	1538.43	1301.49	3265.4	972.236	1743.44	1214.31	1792.83	1642.77	2712.12	1284.64	7238.76	3247.79	1897.59	1709.27	5749.75	10976.4	1587.62	1748.32	5014.96	1524.8	5211.41	1122.87	635.535	2192.11	1426.09	2995.09	1436.19	2567.12	6047.54	2926.08	1786.49	2967.63	1706.27	1820.2
ARHGAP9	13788.2	17798.5	3525.24	13223.5	3660.08	9168.69	9802.61	6349.07	7218.44	17041.6	15722.1	55957.8	6827.37	181610	3987.96	2503.86	51913	9736.31	49163.1	11018.8	2285.37	7234.99	8080.39	6499.97	2610.32	11851.1	5632.37	6618.95	3644.79	6883.56	13654.6	6654.89	1010.37	11732.7	6487.46	20722.2	12470.9	18796.9	9711.51	2692.81	1885.03	83343.7	22581.4	18336.5	7436.49	11956.4	2920.74	7868.14	30850.3
ARHGDIA	1.06064e+07	7.92412e+06	1.21575e+07	5.94965e+06	5.25966e+06	1.05321e+07	1.08324e+07	1.06694e+07	1.2711e+07	7.39794e+06	1.26891e+06	5.5251e+06	1.29742e+07	1.53136e+07	4.93982e+06	7.96914e+06	2.58997e+06	3.56927e+06	6.20714e+06	5.86959e+06	1.15306e+07	6.09596e+06	1.15337e+07	6.39414e+06	4.35635e+06	8.1802e+06	4.81411e+06	5.61812e+06	4.46319e+06	4.2662e+06	5.88444e+06	5.08478e+06	3.80505e+06	8.54307e+06	5.38294e+06	7.40581e+06	6.85659e+06	1.50443e+07	1.07033e+07	1.71092e+06	6.19633e+06	4.99104e+06	5.48051e+06	5.14415e+06	7.43345e+06	7.59253e+06	8.29947e+06	9.40106e+06	6.21068e+06
ARHGDIB	8.22558e+06	5.11467e+06	1.04716e+06	1.62474e+06	1.13174e+06	9.39495e+06	4.25887e+06	3.49874e+06	2.66802e+06	5.1939e+06	3.57715e+06	8.9498e+06	4.55637e+06	2.77921e+07	2.14664e+06	2.74124e+06	7.41124e+06	416983	5.30595e+06	1.85628e+06	2.13444e+06	2.4834e+06	8.28137e+06	2.2743e+06	1.11287e+06	4.99675e+06	2.92391e+06	3.87215e+06	2.80317e+06	637429	565769	1.76383e+06	856897	499697	2.03933e+06	1.64149e+06	2.4802e+06	2.35475e+06	5.19581e+06	1.2508e+06	1.38001e+06	1.26619e+06	2.45554e+06	2.79819e+06	3.5656e+06	2.71712e+06	2.80408e+06	2.80396e+06	4.27713e+06
ARHGEF1	451179	454411	778444	154646	139575	252504	305333	356083	470176	256108	866812	1.10682e+06	401708	1.06338e+06	292421	748586	1.28702e+06	183717	848637	658206	330480	448747	450921	356649	552449	426191	389321	601016	723026	142165	349500	406425	211033	221839	310669	125154	275328	235312	883258	370727	182277	200027	526491	780662	685490	612319	437298	241895	374282
ARHGEF10	12982.8	8980.33	6750.16	13443	829.97	18930.2	13388.5	41576	15478.1	11138.7	5236.45	19387.4	29242	5819.26	16298	1155.63	3712.29	23057.3	1860.7	911.122	9150.5	8353.61	2601.68	705.325	10387.4	6230.12	10204.9	35606	1399.36	10617.6	31073.2	7652.22	1187.96	13353.1	15205.9	54544.6	6717.64	1002.9	5904.23	13163.7	25741.2	6991.25	14929.4	4447.81	24022.7	1142.45	10385	16152.6	62079.1
ARHGEF10L	25856.1	34352.6	12772.4	18852.6	15658.3	9142.57	5138.57	21643.6	22594.8	11587.2	145754	3877.33	4351.66	11712.4	9217.59	36443.9	79271.6	9884.08	26984.6	14728.5	8585.39	35346.5	14683.7	10200.9	7923.46	22454	142883	6801.42	32790.4	30371.8	9678.28	9943.72	11950.4	13434.1	12344.5	22511.7	27626.7	782.538	30407.6	11969	16602.5	8310.69	41938.8	5483.09	34981.8	4238.54	4945.81	64220.1	6742.33
ARHGEF11	37697.7	19507.7	841.633	30403.6	8804.99	25865.3	16880.7	43936.5	128112	50326.9	7166.02	43646.8	25727.8	33420.1	15380.5	182791	5151.33	3567.59	31854.4	5095.55	4885.68	20085.9	18632.6	6070.89	18931.5	36732.8	15063.9	9312.47	831.775	7369.41	7616.82	6263.78	3711.42	4346.07	6337.88	11568.9	5295.58	942.379	68703.3	5581.82	52172.9	25654.8	35858.8	14098.4	2102.56	4652.05	3353.65	4674.95	8223.17
ARHGEF12	35482.7	9750.13	22810.3	22611.5	30340.5	24763.1	11282.4	12119.1	36485.2	31092.8	2662.76	182278	30862.1	258071	115575	23906.4	73191.5	29561.5	1819.81	62653.2	38010.5	1116.03	5258.96	34060.2	28527	28028.5	81017.5	1063.15	30148.4	8803.35	2208.57	36274.5	510136	89504.2	10986.6	12469.6	13421	12174.1	11844.9	58480	316617	329964	4138.17	6517.21	241986	2159.91	79815.6	13767.8	9935.16
ARHGEF16	12964.9	38866.7	63273.6	22686.2	26863.6	2181.54	22568.3	22312.4	37281.4	14152.7	39145.6	80493.5	15890.9	18972.2	20477.5	56078.3	18931.5	75471.9	23372.5	57804.4	173463	8009.55	61552.4	46603.4	14369.5	22681.3	27565.1	21304.1	15833.1	64866.4	46712.4	25738.5	80006.4	56051.7	122242	72314.3	14606.6	9504.47	7217.05	12084.3	14811.5	11788.4	29670.6	56613.6	19111.9	19525	32027.2	45424.6	8888.29
ARHGEF17	16238.9	3866.15	3698.26	12467	13234.4	18936.6	10771.5	22003.1	61009.4	20270.8	1040.09	16990	5461.22	12594.8	1975.76	14399	3742.07	5074.83	28602.7	42350.6	12053.2	14197.4	18660.9	11856.9	3613.37	8474.1	17976	11055.6	2469.24	15544	16591.2	11032.5	7196.96	14549.3	27302.3	51287.1	10757.9	18176.9	27537.4	9884.04	9173.69	39475.1	30488.5	11266.7	15056.4	66801.6	8845.5	18357.4	26995.2
ARHGEF18	135046	15634.2	109204	5279.65	123627	4898.31	189580	75071.7	4873.07	5955.78	2591.48	6476.51	1996.78	9211.23	5351.98	30432.8	38537.9	8520.72	9565.32	8363.53	17808.9	23237.9	17155.9	10671.1	61249	5903.1	9597.68	14812.8	5405.32	9068.48	264665	28289.3	3230.17	15262	57842.6	72929.1	135334	6505.26	74466.4	14831.9	32251.3	30030.7	17285	10568.4	38028.7	9402.74	8413.02	105721	23854.9
ARHGEF2	128615	126959	316102	120089	105661	146559	151490	145024	116136	69929.5	77135.8	26102.3	154647	90526.1	11128.3	23578.6	139413	27309.1	108638	280765	47071.6	54745.7	31269.4	40931.2	148255	180587	9316.16	42688.8	269218	34015.8	23520.9	72944.6	48017.5	11365	10117.6	866807	7407.44	64024	206686	55544.1	248343	12042.9	107859	76615.9	66737.2	137821	61258.7	44313.4	42302.1
ARHGEF28	7238.2	3374.13	16581.6	9969.85	44763.5	15388.7	11518.7	5245.82	6250.74	16743.4	18287.8	5469.95	2049.23	4227.1	1597.2	12288.3	4660.98	3057.47	4255.26	21305.1	3719.12	5495.91	5830.25	5257.04	306303	4214.44	17259.2	8284.59	85901.2	10281.8	13576.8	6730.98	26688.7	1368.39	6351.65	9295.03	2581.11	1914.82	9525.48	4177.47	4301.59	11601.7	5652.89	19717.5	5603.91	4684.99	5130.8	9126.53	2208.32
ARHGEF37	10217.9	6544.8	18493.4	5225.54	6842.16	7495.06	4275.64	5520.42	4640.75	4263.18	21359.8	5140.67	3821.96	5019.53	4984	11088.2	5626.07	2449.74	5909.91	10843	10468	5927.81	6087.34	15639.7	3678.63	1731.39	7743.6	5664.43	4805.52	20245.1	7290.78	4170.61	8578.02	3465.52	7990.19	15769.2	4219.81	3010.96	4826.79	5239.92	7278.76	3735.01	5261.48	6027.5	6129.5	4735.48	7655.86	4648.7	3586.57
ARHGEF4	1543.62	4493.01	54621.1	4879.57	4399.82	2407.3	3135.4	2208.51	3371.83	2467.06	6815.5	3591.05	9306.75	2635.94	6001.89	3670.59	3233.77	2350.25	7032.26	3341.89	3834.83	4406.33	10755.3	5220.34	1313.31	1393.74	1761.25	4620.81	3372.08	1190.87	941.608	6779.58	3122.69	1693.04	4209.77	3258.23	2134.4	4501.72	7082.08	3005.9	6196.31	1353.79	3139.17	3818.76	3096.98	1720.47	4375.25	11841.2	4140.73
ARHGEF40	52105.6	40882.3	140127	54129.3	8905.01	39293.7	27773.4	105296	83434.2	37937.1	23100	41551.5	43027.7	19212.5	5212.25	45515.9	8198.59	9099.41	19836	16152.9	93026.9	8192.34	9475.88	38349.6	65001.7	229865	141614	43037.3	113523	30273.9	49875.1	169534	55224.7	9552.15	8325.2	22548.8	4357.21	18675.9	7627.37	22194.6	19838.4	101381	50957.2	14543.8	42320.1	27000.9	54315.1	121514	24647.9
ARHGEF5	7785.27	1871.15	11613.2	5552.22	9507.65	9745.41	3504.57	1452.51	7526.58	25692.6	5058.05	7859.88	7815.85	8023.81	4645.75	6502.6	20673	34082.4	8482.91	8356.79	8176.69	6241.52	1881.23	9913.69	8323.81	723.696	3623.76	3188.95	5281.76	9231.66	3903.39	2412.6	6652.74	2810.37	2263.29	1598.12	3275.03	9301.37	5824.42	2436.48	25052	6074.04	5553.58	17619.6	1917.27	1838.38	9384.97	3432.55	16199.3
ARHGEF6	90427.4	193811	10764.4	134690	78686.3	149335	305301	106912	253959	54494.4	1.27574e+06	192544	120194	72063.3	30161	28742.8	230681	54676.4	675422	60116.2	68384.6	94072.9	77444.3	103590	104322	167541	117992	135720	211550	63415.5	17610.4	195853	16272.7	25786	17545.5	526264	22818.2	98536	147990	144206	97826.1	150126	51087.5	58705.4	103797	82205.4	116296	263784	221653
ARHGEF7	152747	171231	126001	240320	115718	142626	205379	129589	287923	75563.8	16455.7	4518.77	158958	44686.4	135511	151508	288233	70444.9	141308	188441	124779	86747	24419	88816.3	144585	199500	103933	186936	133319	398972	147650	144385	53257	124971	116753	50144.6	134989	171158	235013	127407	215488	110917	89193.7	69082.4	167243	100578	153281	103557	85594.9
ARHGEF9	1908.83	4590.68	4415.56	7129.54	4044.3	3382.28	5353.62	3958.45	5223.78	4305.42	9894.32	6232.62	10380.5	5649.57	10201.3	4948	4389.33	3523.7	10920.2	4525.98	5151.81	5863.64	13496	6867.29	2161.68	2001.52	2495.34	6136.61	4567.55	1995.97	1393.41	8766.74	4586.91	4292.55	5618.13	4099.66	7671.42	5980.24	8336.98	4109.99	7491.43	2215.29	4353.32	5571.98	4303.17	2323.12	5825.43	14763.1	5436.95
ARID1A	3721.02	3605.06	13917.2	88123.2	184883	25001.5	110716	42828	5383.46	24170.3	64897.7	13658.9	52306.7	23592.5	31021.9	9925.76	7603.52	20514.3	10039.3	5951.91	30801.5	19996.6	33420	46081.6	1313.1	41203.5	32203.7	49608.9	25990.9	74404.4	6449.54	36707.3	25410.7	21144.6	59586.5	2743.77	10056.6	27499.1	157973	126761	45522.8	66360.8	3788.62	39387.2	53106.8	9664.95	35452.5	47389.1	13722.7
ARID1B	9380.5	28395.7	5488.07	9403.87	38630.1	12303	28973.5	4458.16	7038.9	5230.22	9213.03	4101.01	12918.8	3232.11	7907.44	8448.3	16173.4	4773.85	49122.6	13821.4	27700.1	37204.7	24913.1	11567.2	11125.1	4742.84	48965.7	32206	26096.5	14000.7	14216.3	12373.3	7686.14	7599.51	65770.3	44533.8	7567	4601.27	19306.3	6428.18	22777.1	1877.02	7296.91	1754.79	14321.5	1483.96	13245.6	3141.44	3841.08
ARID2	2418.17	5779.19	5650.7	7433.43	10254.2	7211.92	7931.07	10212.9	3307.67	23557.4	6533.47	16622.9	4321.53	11178.8	2002.67	4507.26	4203.59	7120.39	3063.35	7857.91	16943.6	9989.83	10494.8	7438.64	6465.75	2534.28	5030.27	7889.14	18470.7	8145.43	7730.59	22125.8	5823.37	16267.9	4106.43	2116.95	4846.04	4589.8	7554.1	8711.33	8500.51	6476.59	6704.63	3511.59	6060.18	8644.4	4468.22	11816	3941.82
ARID4B	2622.23	16566.1	21465.1	18063.5	21944.2	7072.16	26960.5	18774	10062.2	52592	8759.48	27213.9	6129.07	21373.6	1093.05	20639.5	10399.3	5763.82	1342.29	20941.3	7972.11	36971.4	13866	21964.1	21441.1	3202.61	23435.9	6703.38	18948.5	10857	30300.2	9530.24	4541.31	10633.7	32080.1	162160	9622.98	5133.02	1713.82	7912.25	14899.4	35901.6	7202.85	16574.8	173102	4607.22	52512.6	11769.6	28340.1
ARIH1	38878.1	62861.9	35194	39378.2	35442.5	67915.1	48798	33654.4	20881.1	34265.3	70724.9	28344.4	14884.5	62515.9	28270.9	50277.7	27706.1	26129.3	67572.8	42325.7	42559.5	35682.3	28519.8	39029.2	25567.2	10591.9	77682.8	66492	62221.6	27655.8	79126.3	52602.2	33411.3	34388.3	50686	32452	54055.4	22112.6	26528.7	47040.9	75951.2	61191.4	85397.3	66901.2	31217.7	47887.3	89465.5	45171.4	52772.1
ARIH2	4089.58	14904.8	8243.61	9224.89	10149.7	10963	9665.94	7216.8	5591.7	100419	2054.82	114668	7005.84	7818.13	4593.93	3287.3	10442.6	15624.3	7444.56	28342	24075.1	26600.7	4544.91	24583.3	48555	6059.95	19081.5	7536.4	3125.5	44353.7	8528.58	47451.9	12594.9	7629.13	6175.46	22542.1	4762.94	1721.16	30976.6	6525.15	5732.38	1919.91	10037.8	2944.09	25362.1	7611.7	21527.2	2793.1	53054.9
ARL1	647413	965439	598023	517435	1.84416e+06	594328	578694	918089	463623	99018	347562	169129	764556	154498	468227	1.21472e+06	528591	521720	71790.5	208346	198595	113120	989751	275087	348173	1.47962e+06	399406	245133	1.65661e+06	381240	348534	500604	588933	1.02021e+06	386543	88970.8	652486	545735	588703	602961	572791	990566	433044	507607	426425	420232	363766	679655	341221
ARL15	20569.8	43506.1	80668.1	33183.8	9683.4	59793.8	19215.6	17222.2	50832.4	15305.1	125552	154890	44410.5	121839	36025	363291	17984.2	16178.2	29961.1	42604.6	336367	24392.2	145060	129303	473007	9532.72	40227	39374.5	76039.1	60531.9	45436.8	44601	79130.5	39873.1	35217.1	132291	54169.1	57588.9	36325.9	187650	45498.1	64173.3	40296.4	133680	64977.2	15856.1	69943.3	76960.9	41713.3
ARL2	358825	183520	87082.8	215772	315788	667664	304865	637388	77832.5	283319	56382.8	206999	225709	102404	370754	70426.8	50914.9	96955	83933.4	74401.4	405883	50180.8	187053	194942	421896	258831	738894	187884	1.46175e+06	219905	115899	174904	165855	207121	112934	41352.8	110609	1.00111e+06	117396	127075	238267	525216	122175	28655.1	95714.4	70588.4	430937	86266.5	93616.1
ARL2BP	47395.5	66822.5	63429.6	38655	94274	103430	89608.2	89124.2	73405	22016	370560	58982.8	52601.1	73466	122632	159156	42842.8	136411	43672.7	78302.2	69473.8	83054.5	79742.6	60809.4	30414.5	207294	129768	93924.6	118621	176896	127681	50798.6	82453.6	123441	84714.7	132119	51684.9	34452.4	74563.6	80841.5	110723	124097	105079	167435	66475.2	77405.5	176369	79722	103279
ARL3	467464	405088	276839	456174	518904	499190	328457	361302	507043	332504	130010	269419	680494	264425	738360	414841	409961	1.70929e+06	137285	242117	898347	90744.7	441188	769352	412063	211226	920566	532978	1.12114e+06	689407	548757	281577	921110	548250	91551.9	250223	389363	428416	392223	133461	645397	445323	238267	152577	344332	130803	338585	465171	780975
ARL5A	15229.8	25457.3	48136.4	52127.2	55655.5	51769.1	66683.2	51259.7	66173.1	41572.5	167928	128232	64889	57976.3	50371.3	28304.8	209070	43089.6	53642.2	42356.2	79433.4	41922.7	45390.1	110834	45522.4	69340.8	57110.8	56851.7	43853.2	108821	44921.7	82426.7	38708.3	35908.4	54888	80431.1	87670.8	26318	82926.3	109929	38477.9	38927.4	74128.4	7998.31	49629.3	63123	21750.9	39744.1	50049.4
ARL6	18078.9	18357.7	13042.5	12751	31113.4	51245.8	4086.68	34318.9	15893.4	30680.9	57533.4	62326.2	41249.7	30500.7	40139.2	114957	42139.2	114972	31757.2	43819.4	44436.1	20837.7	16306.2	32646	14561.6	7122.85	23302.1	19083.4	13223.4	29049.2	7074.57	27609.2	50779.6	31977.8	25473.2	29599.9	29679.3	15488.2	20533.9	23831.1	11452.8	82575.2	17124.2	22798	31515.2	94962.3	23640.1	63349.4	46384.8
ARL6IP4	4.16807e+06	113219	17719.6	121329	14230.5	397664	143239	26446.4	135806	84277.2	58378.8	469986	73780.1	270391	90402.5	87094.9	100529	257288	43955.6	104024	104949	269397	149240	78663	211783	2.71484e+06	257105	108735	58195.6	166189	290986	268239	96620.1	108030	110448	72673.3	422079	198854	186094	56515.3	243246	75653.4	15647.9	158181	142394	61256	467821	85513.1	108143
ARL6IP5	1.23976e+06	1.23489e+07	6.83589e+06	1.06805e+07	4.88476e+06	7.12058e+06	8.47279e+06	7.24384e+06	7.88866e+06	586287	4.88217e+06	1.4885e+06	4.45752e+06	1.1948e+06	1.359e+07	1.40843e+07	4.22843e+06	4.52057e+06	2.52865e+07	9.67561e+06	1.53796e+07	1.18351e+07	4.75144e+06	1.60844e+07	4.4312e+06	5.69679e+06	1.79819e+07	2.25121e+07	1.02285e+07	2.79176e+06	9.40773e+06	1.04677e+07	1.33001e+07	6.38605e+06	7.15438e+06	4.94754e+06	4.24e+06	4.16503e+06	7.30763e+06	9.39619e+06	1.10629e+07	6.00334e+06	6.32203e+06	1.06935e+07	1.24303e+07	2.33208e+07	1.92891e+07	1.34417e+07	1.47162e+07
ARL8A	725512	820554	785076	436545	712050	652620	686622	768338	811353	235150	602745	221926	613030	320700	158393	299249	532219	227744	270821	235349	191104	150811	259820	350634	298008	711673	340821	278929	214271	494318	215597	530829	284842	481660	13118.1	139699	205487	643462	563424	181763	436613	112764	119361	197059	606392	154925	413543	519808	531598
ARL8B	998628	1.16933e+06	1.09644e+06	611456	951381	922344	896272	1.03868e+06	1.11597e+06	691515	1.07606e+06	1.09412e+06	378317	437677	321684	690277	570770	295636	551428	409483	524638	399598	576022	93155	376800	2.05945e+06	675187	384424	776759	899021	869342	544493	861663	913373	15432.5	330819	214800	485079	373513	394219	512514	680680	159096	387420	534387	215696	509610	586989	762235
ARMC1	43637.5	170173	219891	127622	124840	142914	63149	55058.7	124798	55410.6	8606.74	82275.4	192802	53679	63117.9	171972	773596	73219.4	27754.5	272578	34616.9	164981	133692	100958	235711	98112.6	49667.4	95554.5	123401	141020	300417	85917.4	19810	172990	368553	32930.2	26635	167290	207697	14450.3	40204.1	232633	193839	9571.97	49263.6	128700	18136.4	115090	13630.3
ARMC10	17346.6	47432.2	55415.1	46673.2	177088	60785	68957.7	71235	126171	62072.5	39177.1	30769	450762	8172.86	70674.4	77087.2	115134	90393.7	77667.4	174981	258840	91996.4	110142	70637.2	65821.4	156527	46953	65165.1	606416	14301.9	148991	21549.2	14308.8	94049.9	166553	29341.7	43583.2	55931.6	57410.2	84869.8	35553.1	366613	63364.7	175786	39257.9	25856.3	203928	69857.2	36545.8
ARMC6	6081.13	28346.2	56310.4	24618.9	38687.5	6912.44	7171.5	28654	1252.98	28770.1	13186.9	83737.7	37335.5	52202.7	20107.2	8044.33	5224.9	11430.6	4410.48	12795.2	13519.4	10234	11189.4	15783.6	17938.7	54960.9	9335.23	8109.94	11279.2	12060.2	6313.79	9348.73	7886.14	8125.91	5938.45	8796.59	5615.15	7580.87	22332.5	2840.6	30794.3	55175.1	34256.8	15367	46902.6	7167.48	5796.14	7705.82	17450.6
ARMC8	45152.7	99070.8	33773.7	19047	81954.4	32921.8	27912.6	78700.6	16517.1	13257.6	286439	19994.8	125972	21369.4	19439.6	88402.2	104617	48931	10542.7	19468.2	25548.8	363776	17267.9	265461	68177.5	51239.5	15456.3	25869.5	27842.3	33733.3	215153	10425.2	111028	30359.5	9645.71	13082.3	25514.2	85374.9	12185.4	9100.81	85909.6	50230.9	11128.4	37402.5	67730.3	36454.9	35910.2	27761.7	17435.3
ARMCX1	254486	7817.62	61239.2	14409.9	40567.9	61877.7	27417.9	26177.5	86757	16880.8	6680.42	10041.9	11349.3	56602.6	50199.9	16793	100354	13991.6	22173.1	44162.5	15181.5	41446.1	30165.8	35825.9	36847.9	8366.06	8827.25	29759.5	11237.4	17666.5	46194.6	40135.2	7776.98	14775.4	48124.8	97928.3	21911.7	33467.2	4402.6	3436.39	62315.3	26003.8	15999.9	67298.5	169353	22661.1	83431.6	17949.7	17203.2
ARMCX2	9256.68	27382.4	35493.2	35645.8	38946.7	34932.4	42915.6	25369.6	38592	42270.1	29131.5	25906.9	21821.1	17574.3	24922.4	54408.5	6605.29	21760.1	27304.2	38334	16463.1	44708.1	19752.2	28249.7	36541.1	18705.8	22632.3	52560.5	22676.5	96887.4	43647.3	23053	27733.9	27690	39293.6	71480.7	16535.2	19580.9	41479.7	76364.4	22545.9	21786.8	14856.4	71178.9	22421.4	21626.9	30086.1	55394	18229.4
ARMCX3	105279	192322	139602	61691.7	103703	166533	95706.5	143179	109717	27378.9	13164.7	120315	161407	421758	47222.3	74225.9	149099	58597.8	37083.6	434188	145911	526646	166609	139999	257973	71936.7	73525.6	130654	94224.9	128814	106386	31485.7	63333.1	37204.7	40954.1	59263.7	4411.36	39962.6	58358.2	74015.9	49723.5	25449.5	38381	270397	135033	60198.7	10590.3	161209	100816
ARPC1A	205262	229753	353640	141983	186037	82315.6	313757	135054	105148	9621.73	76189.5	7413.03	235188	110481	262091	840224	53181.1	62122.6	80845.3	62548	193571	165185	150595	133107	550168	45190.6	86763	103629	39666.2	275166	493996	94491.6	109842	226551	493651	221100	380963	178528	354204	251461	34995.7	149089	329291	94064.3	493052	179061	264227	209816	48836.9
ARPC1B	494718	1.49458e+06	722433	357658	598309	728193	1.27046e+06	746519	812131	538308	1.21391e+06	437349	1.14872e+06	1.012e+07	1.29652e+06	859792	615684	1.07158e+06	2.17378e+06	1.12334e+06	928142	751534	568407	740939	85280.4	3.04365e+06	2.48017e+06	862418	1.73752e+06	868989	549844	496862	1.27733e+06	167189	497083	206021	184599	1.22963e+06	1.55157e+06	462155	723026	489658	1.35007e+06	501850	1.55482e+06	605333	819016	598107	981503
ARPC2	3.35709e+06	3.36948e+06	3.96809e+06	1.79728e+06	1.53224e+06	4.43101e+06	3.49348e+06	4.26136e+06	2.50779e+06	1.21951e+06	1.24533e+06	4.56271e+06	2.90992e+06	829664	2.65373e+06	4.04833e+06	1.54381e+06	2.59372e+06	5.50245e+06	1.12904e+06	1.58671e+06	1.86336e+06	4.7081e+06	1.86713e+06	1.24824e+06	6.78816e+06	4.26207e+06	1.60598e+06	4.0748e+06	917955	1.56989e+06	1.35146e+06	2.05563e+06	1.25223e+06	2.10249e+06	898436	1.80621e+06	2.00948e+06	3.26457e+06	1.27989e+06	3.02167e+06	906840	3.45404e+06	2.24892e+06	2.80055e+06	2.1125e+06	1.44604e+06	1.67857e+06	2.43256e+06
ARPC3	3.35322e+06	2.22046e+06	1.88083e+06	1.38146e+06	1.21012e+06	5.56658e+06	1.87685e+06	1.87445e+06	1.90056e+06	1.09251e+06	2.83775e+06	40224.4	943883	168455	2.33196e+06	5.9786e+06	2.36072e+06	4.21076e+06	6.5778e+06	3.28945e+06	3.62789e+06	2.17602e+06	1.03994e+06	1.93574e+06	1.3802e+06	1.02327e+06	7.69814e+06	1.74304e+06	4.45392e+06	501296	5.32639e+06	2.16168e+06	3.06369e+06	4.09572e+06	768893	1.43164e+06	283031	4.70141e+06	753476	2.92358e+06	1.20536e+06	2.32672e+06	3.44314e+06	3.38939e+06	4.58525e+06	2.1232e+06	2.74667e+06	6.5374e+06	1.13081e+06
ARPC4	3.98895e+06	9.07334e+06	1.03069e+07	1.43401e+06	3.86032e+06	9.30973e+06	8.93306e+06	3.38852e+06	2.70136e+06	1.73694e+06	3.91731e+06	1.05585e+06	2.83195e+06	1.73519e+06	4.82694e+06	1.75593e+06	2.23654e+06	5.97714e+06	5.38263e+06	902882	4.06405e+06	2.71653e+06	1.36457e+06	3.18391e+06	1.25481e+06	1.26163e+07	8.11001e+06	4.73903e+06	6.42139e+06	3.29333e+06	2.19233e+06	3.24431e+06	4.34613e+06	2.70276e+06	2.33667e+06	1.2115e+06	1.47145e+06	1.54282e+06	4.21363e+06	2.36933e+06	3.76629e+06	4.6182e+06	5.92458e+06	4.4068e+06	5.85307e+06	2.4123e+06	4.50825e+06	3.69827e+06	5.04615e+06
ARPC4-TTLL3	407756	1.44935e+06	1.20707e+06	274797	552983	1.48225e+06	1.39064e+06	391915	246579	288391	789987	297604	610177	275262	915398	264434	466694	1.42914e+06	1.00925e+06	54918.6	951965	482934	193948	636665	198211	1.32919e+06	1.45142e+06	813142	1.39383e+06	348206	410404	699910	977115	580149	467655	276755	204499	311916	769405	441967	824278	737942	869358	681333	936798	528863	1.07128e+06	811114	476230
ARPC5	3.29964e+06	6.90563e+06	607998	1.19419e+06	1.55046e+06	3.26106e+06	3.61036e+06	2.43936e+06	3.97259e+06	1.35397e+06	334865	1.32732e+06	1.2011e+06	1.76609e+06	895269	3.514e+06	881960	1.08924e+06	2.02676e+06	1.02638e+06	1.31231e+06	1.07232e+06	3.54115e+06	545614	610517	8.43116e+06	1.78115e+06	772653	386132	1.05432e+06	1.08284e+06	746041	1.53443e+06	1.21635e+06	3.23358e+06	988425	2.69573e+06	2.23192e+06	1.69393e+06	863684	192400	1.69494e+06	2.73638e+06	948734	3.02146e+06	1.77316e+06	1.30214e+06	993133	5.39533e+06
ARPC5L	2.13082e+06	1.05988e+06	1.73311e+06	3.14299e+06	506664	822920	476284	673057	891503	62744.4	12963.6	122834	752847	102781	257268	107250	790291	3.88152e+06	495247	119683	1.01297e+06	87942	81647.3	494823	122548	1.03739e+06	1.84543e+06	693823	951882	481456	70395.6	1.23076e+06	1.49747e+06	250252	58781.2	662613	133302	1.68645e+06	892792	487301	914096	865953	1.09297e+06	286348	572415	2.03853e+06	1.43662e+06	992099	644584
ARPP19	24661.1	56268.2	8335.04	127573	81339.8	77845.1	163112	38566.7	46304.9	30051.7	36068.7	15264.9	41720.8	30957.4	27445.1	253810	12157.6	35526.3	6167.5	68521.6	86005.9	43153.9	13379.8	54173.2	40389.6	41879.6	116936	218198	102170	45130.6	24938.8	37899.6	40821.7	29852.6	37365.2	115118	27362.9	56770.1	79716.1	39169.3	51067.7	209747	39178.4	59292.7	53005.2	14191.1	104825	33440.1	69704
ARRB1	77745.5	53863.6	18169.1	51757	12061.7	108901	112439	22385.3	71253	66787.8	57059	29795.2	15195	30692.1	110163	41238.4	278449	29596.4	189249	13059.6	42066.9	98463.5	80188	39901.2	62150.6	33798	21416.7	63076.1	94054.2	15485.1	89333.3	36438.2	7541.54	35731	41197	75282.9	40437.4	27238.2	67673.2	18484.3	68150.1	17883.4	44301.1	26691.6	75498.1	41139.9	33404.8	31946	36891.1
ARRB2	240129	198730	13640.7	28218.5	226658	211942	211022	192592	94946.9	43294.5	204731	49404.7	335919	9821.96	10815.6	233397	18640.7	753217	173900	143732	33332	104484	30965.9	70676.2	5955.29	333487	122678	211216	40559	315945	41868.5	35431.2	114119	141445	49644	339229	2.19035e+06	6797.2	188307	90123.4	306054	634102	33983.5	97423.1	34294.7	7331.04	15933.7	140942	635331
ARRDC1	215067	545736	15411.9	17622.6	20814	430953	13440.8	16981.6	20717.1	13032.3	180484	20605.2	29539.8	13488.1	7819.25	38556.8	13863.7	74370.3	142359	26499.6	16778.1	31185.1	5733.11	5532.33	29190.4	64170.1	39293.1	152754	46847.7	29511.3	13379.7	31311.4	278771	96506.5	56359.9	79334.4	21538.6	94384.6	96292.3	73815.3	69835.2	82789.2	58201.6	2821.8	35507	113879	9986.15	324748	30736.9
ARSA	77645.4	75381.3	117560	58149.5	42951	139034	64148	70360.6	78052.1	595238	20708.7	363069	56798.6	128412	33716.1	241396	306030	15565.3	10656.2	66811.5	149680	107561	55373.6	8901.35	262352	14841.3	78015.3	28375.3	1579.71	733022	35389.1	76989.9	8008.98	27245.4	75967.2	75978.7	39422.7	253174	129273	19461.1	11797.5	118019	28105.1	186539	56538.4	9370.47	125280	14808.1	99359.4
ARSB	119830	47362.3	10512.7	50273.7	11092.5	303354	62950.3	30973.2	69555.3	157084	56150.2	654185	47592.3	581571	88823.2	44499.7	123476	453699	34973	15066	22525.2	81291.5	151021	26667.3	15288.3	5062.79	104302	35802.7	61390.1	228401	124267	36721.2	6729.82	61599.7	245808	73374.4	52396.8	45316.5	14579.7	235606	10528.9	72878.8	14804.5	49532	173866	7666.13	111807	456013	89970.6
ARSD	12981	10413.1	45878	49106.4	2901.97	25064.4	124567	129428	54160.8	1.14107e+06	7222.49	115468	349894	93977.7	28501.6	45322.5	9543.15	18591.2	17817.5	223701	35661.3	55550.7	65513.2	100456	620659	249151	26188.4	26838.9	20720.2	19686.2	613742	54052.6	330667	13461.7	10421.1	342717	158777	375910	3119.24	9155.44	196513	163659	19026	93620.5	74458.3	5089.16	657912	106346	19216.7
ARSE	66897.8	6396.98	14836.9	34850.3	91713.2	31379.4	11915.7	96795.3	44768.3	37557.2	58034.9	153556	25812.7	58642.4	23790	170786	1291.53	31205.7	20637.9	25223.8	7207.45	16713	11397.6	63957.1	16572.6	30942.7	46712.3	136689	93715.3	2485.12	53815.3	40637.6	70586	183052	25593.1	26435.6	185266	15665.3	209723	61576.2	2376.84	114737	20606.7	8431.08	65103	17842.1	303514	110495	41979.2
ARSF	1553.05	1823.35	1637.44	1812.25	1727.67	1683.11	1758.64	1854.8	1661.02	1206.43	953.698	1065.15	3045.52	1105	1322.5	1317	1257.8	747.061	1772.48	1420.15	1442.03	1430.57	1269.42	1361.85	2086.07	1637.88	1315.92	1279.03	1750.72	1553.11	1546.82	1132.34	1299.39	1300.58	1102.94	31932.6	619.249	1402	2315.56	1055.68	1471.37	2074.85	1698.84	1844.74	1935.89	1825.71	1714.76	1525.25	1884.17
ARVCF	393.686	2868.02	124082	40645.9	31312.8	38813.8	9663.2	2173.33	14068.8	3979.96	49712.4	9921.15	12517.1	1648.67	7553.35	13121.9	11232.8	3718.36	36397.3	4670.76	9808.15	75679.1	7426.52	4761.83	22488.5	984.982	15418.5	11034.7	32284.5	143102	7339.54	1969.41	5453.4	1626.9	3170.1	12115.3	7141.01	3503.97	4619.38	5125.33	3705.32	16912.8	1198.56	20495.3	2623.84	3009.48	2211.58	9561.56	4706.13
AS3MT	232308	48559.5	116900	192242	29666.3	154477	197598	78349	526479	1.08875e+06	94823	244138	160060	312762	27679.7	16821.1	4451.95	876569	255974	8641.46	231787	533737	103544	337897	282961	50064.6	114676	88704.4	194489	237647	80558	79765.2	52069	90005.9	59275	165692	47125.1	179973	106176	75035.1	8685.05	170823	200834	203703	141094	22573.3	103629	475560	145447
ASAH1	1.21604e+06	454517	248723	889319	310660	1.17725e+06	408940	345585	50246.4	1.17401e+06	699177	5.20864e+06	1.01831e+06	3.30509e+06	825245	145446	2.40121e+06	379697	832708	199118	682916	1.04497e+06	502643	192196	347996	1.09998e+06	560021	446545	150494	3.57691e+06	2.97001e+06	323177	160371	1.6085e+06	485247	379480	600104	577042	595659	183040	711544	321276	91776.9	498391	216605	430291	333714	473971	607839
ASAP1	34358.5	28583.8	81525.3	13057.9	27507.7	67609.5	22136.3	27149.4	10894.9	27711.3	18242.8	118174	31968.2	258559	24056.7	2177.84	7393.32	29370.7	22788.6	6242.59	17449.1	3118.33	11974.1	39870	88933.6	166761	19956.2	9592.04	27526.8	16574.5	16077.9	28122.1	25216.7	11468.4	8939.66	22442.8	2312.55	19622	33304.7	12195.6	63466.3	75371.8	81883.4	3671.24	32055	80253.1	23321.1	24387.2	32514.2
ASAP2	33443.2	26203.4	31660.4	27264.8	24610.8	11923.2	41728.1	28636.6	15169.3	1573.27	20228.8	36114.7	16397.1	7671.59	1250.52	58078.3	58137.4	15676.9	12230.3	23027.6	6754.05	14616.1	19003	29987	15492.5	2285.98	25742.6	24089.2	2568.22	6951.8	41167.1	41053	25535.1	15597.4	19485	14904.4	96428.5	12746.7	6628.47	13733	6632.26	75425.5	30484.3	6346.57	34743.5	69395.5	71923.5	22027.4	33814.2
ASB9	154601	6356.36	15806.8	13789.4	142986	63814.7	104616	136226	33942.4	34380.4	40872.7	254877	51175.7	18877.7	29035.1	35330.1	23148	97411.6	18107.8	17157.5	5621.16	93305.6	27462.3	35173.5	491194	53021.9	36484.3	67887	107955	86181.4	239905	57491.6	31514.8	71892.1	59641.1	48527.5	156458	19261	10195.7	17422.7	32426.2	229953	57477.7	31740.4	30594.5	13796.9	89251.9	17284.1	49725.4
ASCC1	17691.6	150936	184092	52007.5	109107	33485.5	118121	120662	24642.2	12722.4	67159.8	269303	74946.3	17596.5	52012	38154.3	23809.8	83878.8	36342.5	30291.9	278486	249055	80533.6	147871	25687.1	26409.1	55411.8	199703	98046.5	46780.5	259790	34298	42001.2	58093.6	33667.4	62182.2	146489	78597.9	92651.8	32643.4	181014	54661	167256	40881.8	15348.8	27559.9	65741.3	15794.5	153845
ASCC2	94089	66446.2	262309	140363	94879.2	2461.95	72894	16460.1	117823	16397.4	52403.1	9981.36	173210	20770	38862.7	4539.21	25774.3	20200.6	22800.9	43753.5	10277.4	29640.2	25956.8	24893.1	55717.1	36036.2	14018.7	44894.3	10376.8	18650.5	173709	216439	36010.8	18760.7	440598	60346.5	542067	211624	33879.6	14522.7	231544	53262.5	21756.3	112017	183805	13897.7	43875.9	21964.7	75380.5
ASCC3	38978.2	232490	259110	110647	48038.9	72084	157970	115651	68053.1	28499.7	15381.4	6766.45	154196	28410	69387.3	86826.1	91244	30385.6	84134.9	55478.1	25091.6	77907.6	67840	58739.8	110701	65779.5	30558.2	78226.8	27756.5	46862.4	59310.4	47694.8	35192	88458	36871.9	33455.9	17763.2	27434.5	42514.8	63330.1	82286.9	29638.5	36255.4	43382.2	1.0117e+06	42353.9	150937	25269.9	100493
ASH2L	32905.1	15584	18735	66850.6	34070.4	148365	35413.8	46543.6	29518.7	140568	17152.1	63004.9	18682.8	47178.7	99684.1	124464	27164.2	19397.6	81236.8	60264	27696.5	22314.8	32005.2	218277	19946.2	5889.96	40401.3	28228.6	25436.2	181468	37373.6	46033.2	18137.2	25489.5	47491.6	188216	17182	17185.8	45760	24256.1	12809.8	53144.1	22276.5	52888.7	24738.6	5522.49	92883.8	42097.5	24409.6
ASL	290310	61664.3	239687	67537.5	202735	356378	490571	106341	62153.3	121664	12730.8	289864	257325	145053	264743	145398	103847	110971	67896.9	46615.2	627313	195876	27134.4	77584.5	88280.3	132983	258526	15764.1	157949	72388.8	43434.7	43270.8	124871	36338.8	29706	195886	34362.3	279537	135778	28729	247370	268030	100056	147263	88003.4	60231.3	95231.2	45045.3	647327
ASMTL	11702.9	46259.6	9281.37	54523.1	86904.4	77398.4	62913.4	64855.1	155245	23728.5	47570	32482.9	6314.65	21694.7	17776.2	37727.2	52629.4	30795.1	77562.3	165029	6560.35	15625.7	44521.4	37352.2	4842.97	62051.6	14079.2	19811.8	59376	75306.5	158974	16996.9	75279.4	32291.5	102892	14758.3	260919	124310	23790.4	24806.6	852422	7467.7	25475.6	14771.3	47133.8	88693.8	5847.7	9360.84	300800
ASNA1	1.37863e+06	898040	292574	1.58187e+06	2.34524e+06	2.24746e+06	878465	1.54377e+06	818340	257761	287505	1.95805e+06	1.93763e+06	1.85784e+06	1.75734e+06	766447	1.22063e+06	896589	793620	255918	1.4177e+06	1.32668e+06	48759.3	4.1937e+06	241222	749425	2.24718e+06	1.73915e+06	2.34749e+06	957070	2.03342e+06	1.56085e+06	5.13149e+06	2.27616e+06	1.17208e+06	2.15077e+06	235323	1.07004e+06	1.3496e+06	2.23224e+06	1.86185e+06	2.06687e+06	1.17448e+06	1.55882e+06	2.23835e+06	484574	1.40932e+06	1.87602e+06	3.84162e+06
ASNS	81475.2	290822	439254	45112.1	179690	55005	5600.1	52056.9	7055.98	511493	1.90851e+06	12020.1	209326	48585.2	119460	7073.77	34330.8	94386	12118.9	1.64882e+06	27663.6	64373.2	48216.9	32642.5	337303	715876	2497.01	300492	246260	7059.06	388268	52053.8	27052.5	319079	31760.9	613083	98710.5	16851.9	203354	55649.7	119166	96881	3871.32	71782.2	156796	8625.02	455317	41307.4	248430
ASPA	32869.3	35829.7	33817.5	35712.2	34806.7	34321.2	35140.6	36160.6	34078.3	28697.4	20694.8	26839.2	36445.6	27374.3	30149.7	32710.9	31926.6	24253.5	28635.6	34038.6	34314.2	34170.1	32081.9	33294	33677.6	36699.2	32696.7	32209.8	38012.1	34407.6	35608.1	30204.7	32479.4	32495	29788.3	33043.7	21967.3	33808.3	54007	29107.9	35547.9	11936.5	30301.8	29241.5	32407.8	29083	37598.2	35345.2	31959.5
ASPDH	173780	205135	183551	203844	194018	188846	197613	17434.5	186284	133849	61619.2	117678	165694	122232	147182	144029	138372	87893.9	123450	153807	155869	154790	139485	148292	143322	174157	143926	140405	184562	147780	165691	126269	142350	142463	123408	162172	74640.1	152093	158173	118789	158277	142593	118050	129106	133554	127614	181256	163677	130181
ASPH	431684	557409	686896	430074	543125	456105	246299	410839	639767	423829	68562.4	954350	353828	145300	407836	748485	176342	516865	66877.2	268495	548870	51878.3	183363	355331	432549	596389	839533	163861	438778	775231	287916	104544	1.77324e+06	866104	846174	92050.7	113578	563394	333041	149268	578915	2.12664e+06	652058	323660	606282	1.14544e+06	534111	464889	1.44371e+06
ASPN	1.94027e+06	459307	442920	1.25013e+06	292934	839455	2.83263e+06	1.32411e+06	965321	207906	1.02736e+07	350548	375568	84234.9	152517	1.952e+06	34178.1	3.52057e+06	306766	350388	1.13231e+06	700348	46925.2	916271	244557	3.72123e+06	3.43457e+06	517037	133743	1.2552e+06	3.28266e+06	985104	4.27248e+06	3.08347e+06	3.47358e+06	383537	2.67984e+06	1.05842e+06	526713	1.01824e+06	1.62919e+06	191495	3.2958e+06	1.10648e+06	1.2132e+06	486779	773369	3.99007e+06	42975.6
ASPSCR1	116680	69029.7	35713.1	42117.2	57279.5	15725.4	68631.3	54010.4	32108.3	11407.7	14668.1	22527.9	271908	29735.1	38345.1	78832.7	28279.7	17007.7	111495	97653.9	70773.9	94451.3	77119.9	151484	43224	45937.4	15133.9	93080.6	55048.2	85837.4	219413	32203.2	46990.4	129939	57651.7	46070.7	14493.9	75708.4	35125.2	107197	4711.93	56662.5	23475	62628.6	48089.2	23005.6	57715.9	104155	270817
ASRGL1	33814.4	43869.2	15785	11648.8	26764.4	248134	11995.5	86034.8	38033.4	30870.9	101659	42822.5	16082.2	50090	176011	128868	48055.3	23555.2	40441.7	39761.4	21922.9	49033.4	86071.8	9627.1	77709.1	28471.7	86495.8	111403	25782.4	137207	109403	7264.6	64728.1	38985.7	22595.2	19166.3	47758.7	75093.7	119022	27707.3	74469.3	66961.5	90514.3	35557	38385.5	44864.6	76537.9	22662.7	104189
ASS1	1.06616e+06	54461.8	1.02873e+06	85281.9	212689	372543	84648	1.22359e+06	465905	14118.5	392940	64449	111189	141172	275458	18060.6	1.00785e+06	126237	3979.32	497124	129242	228744	136380	64290.2	6033.29	81280.6	9864.12	211192	108766	345838	45590.4	1.07915e+06	2.05505e+06	214596	29226.5	7.58363e+06	237312	245799	108535	385159	166817	705554	160194	421529	81937.1	75669	310360	65628.2	294605
ASUN	51739.3	72609.3	36730.4	76498.3	86302.9	65734.7	114828	77338.6	18258.1	72151.3	329597	9141.96	33101.2	46745.1	30433.7	42759.1	46756.7	33430.8	116181	40591.9	263231	35480.1	94988	22817.7	51335.7	39773.2	3376.89	52665.9	139161	129375	5142.42	256999	149859	24404.8	51888	17254.5	99579.8	92644.4	74069.7	205135	8411.92	56816.3	11191.8	7704.72	80610.7	125134	285681	33855.1	115263
ATAD1	174170	123222	128651	209332	186297	181478	82550.2	232157	23776.9	17459.8	56695.7	101189	224235	57558.6	134468	197965	117980	37271.1	35901.5	31630.4	129536	60971.8	123047	121006	227008	101011	128149	117146	165181	92509.3	164353	38366.7	238268	212785	63280.7	57088.9	438452	563931	26322.8	41400.7	27417.3	24481.1	153701	19268.2	62381.3	71191.4	156685	26267	24837.6
ATAD3A	159676	20114.4	245571	172695	187339	147045	73420.7	79090	77920.2	303603	1432.84	97384.2	155539	127279	126199	1.52894e+06	112332	604711	787778	72067.9	47899.8	928060	228284	1.02714e+06	108399	961780	340116	26373.1	52411.9	142156	173612	69229.1	109567	396745	284702	9075.23	36268.6	92721.2	157678	6444.49	89264	131598	151927	91483.7	135508	1.28726e+06	6240.56	22589.4	130061
ATAD3B	80134.5	16261.1	94353.8	55084.8	61486.8	24361.2	21174.7	30851.4	58803.9	158627	426.751	58105.8	81216.7	71399.3	52417.6	86805.9	14785.6	18045.3	51633.9	53650.7	45176.3	71448.7	23902.7	26759.2	52228.5	138418	13657.4	10650.8	42519.2	70707.3	80348	85675.7	41015.8	14442.5	77103.7	148521	2817.01	17003.3	90963.3	18779.2	42846.5	66942.2	78201.3	8886.52	73578.6	45472.9	1265.89	10689	52577.5
ATAD3C	82940	873.092	85975.9	75776.9	56472.6	36713.2	1090.92	11785.3	35055	112845	806.488	32534.8	61126.4	42304.5	52553.4	90239.5	31927	36365.7	31838.6	13731.7	3389	37388.5	44507.6	13903.6	57731.3	237731	15434	37563.4	28142	59971.8	63622.3	14729.8	92038.9	112798	134016	302989	3085.16	102492	40914.6	54285.6	24681.6	14773.6	17348.5	13912.5	47470.4	44059.5	1363.15	39836.3	12147.6
ATAT1	23313.9	15244.6	8875.18	17699.4	7914.52	11294.5	12626.4	10139.9	8980.04	8486.32	11564.5	19653.2	25454.9	9149.23	11895.3	9557.12	18412.6	7046.28	13893.3	16445.1	12419	9798.19	9369.91	9730.71	4411.51	13134.2	10283.1	9407.99	13478.4	11968.8	52256.8	8811.65	2103.98	9492.84	5389.65	27316.3	5305.54	15286.8	20550.8	8485.75	8405.55	12073.9	3964.71	8315.63	12261.5	1434.45	25779.8	10315	13064
ATCAY	4472.26	16424.2	8888.18	7773.17	9773.64	11520.9	15942.5	13214.1	11912.2	14725.5	40567.5	25586	24237.7	11808.1	9741.99	10717.3	11544.4	11097.1	13313.1	6744.68	18716.4	27839.7	35537.4	14833.7	14829.4	17225.3	9824.56	18076.8	15330.8	8813.11	7573.36	14887	12700.3	22788.3	23956	23674.6	13529.1	20062.3	26064.2	15458.9	18610.2	5893.23	30204.5	9974.76	17648.1	31169.5	14894.3	22237.9	10739.8
ATE1	50717.9	67787.4	34127.4	72929.1	155958	51311	93204.3	222062	59864.8	32653.5	11463.8	15370.6	16291.8	23517.3	68295.9	34758.2	242840	892914	13081	10428.9	88532.6	32096.1	31833.9	21670.7	47754	32693.1	16999.5	80225.5	116318	120680	17241.1	296486	25318.8	61402.5	52229.9	65038.9	46684.9	14992.3	123063	36508.2	195481	46680	30980.4	18448	35736	68189.3	15814.5	55226.9	33896.4
ATG13	9182.57	3513.49	5800.71	5812.59	21988.2	2401.82	15692.4	2846.65	3630.06	8552.15	8937.48	41835.7	1041.57	23363.5	10337	2857.53	928.453	10793.3	6807.08	5818.25	10383.2	14521.6	5915.96	13736.7	20165.6	34725.4	7894.26	32705.9	9444.47	5079.84	3527.48	8072.63	16020.4	8823.25	8072.73	5655.06	14067.5	3470.64	5199.63	8537.26	16465.2	9397.34	31724.8	4535.29	6989.33	7116.04	32239.4	4848.67	1824.85
ATG16L1	32714	17149.1	31224.4	11740.1	31571.8	9548.66	22616	3262.99	22225.1	17446.9	13443.1	3577.56	24930.7	5048.55	22013	9122.29	7426.93	61930.5	15139.3	16452.7	35163.2	21791.3	8976.31	10622.2	101765	10624.7	23887.9	61888.9	7615.63	12226.4	8667.71	31127.7	14488.2	31281.9	15431.5	100616	40123	12257.2	6128.94	5323.67	33697.2	134206	8176.93	9432.82	12693.6	97131.4	3522.08	19348.1	2644.62
ATG2A	1825.55	6920.75	345.933	9569.98	1735.29	8716.88	4388.75	7041.27	3166.62	20202.4	2857.51	42337.4	7199.12	2203.6	5168.88	2815.93	1477.39	1822.57	249.062	1975.64	8434.97	13324.6	2814.71	1709.95	1596.84	266.259	5076.32	934.166	2473.89	1854.04	16024.1	2507.72	15491	10596.3	2457.59	30560	1578.18	974.24	2056.83	3472.01	4743.93	5052.39	1418.6	5078.33	3493.43	1727.96	12746.4	3151.67	3303.06
ATG2B	19496.5	6788.17	5255.51	14340.8	12890.7	15288	8435.18	9636.17	19070	9767.53	10147.9	2030.49	29467.3	28695.4	3570.4	10929.1	2031.59	1016.72	5013.62	5755.8	2193.42	5834.25	6245.02	4613.77	4680.12	1038.93	6016.45	5947.91	12621.2	1914.33	7416.6	3742.83	17290.4	2757.75	5878.74	3174.4	15677	43073.6	9518.59	5948.96	4793.14	15996.5	4872.39	2530.79	3960.57	1497.04	2093.87	1984.22	4627.38
ATG3	38231.5	357135	86761.4	142173	43186.1	146326	167466	94638.6	114582	94596.2	55359.7	51100.5	47792.2	227912	64652.3	90267.2	76658.6	89701.8	105385	21061.1	136979	17992.1	19941	79783.7	83863.9	29992.8	26514.6	36235.8	110950	56605.4	67490.3	282430	13906.1	104486	48880.8	255553	92729.7	109759	74354.1	71648	85260	88440.7	178239	205428	59973.9	6844.65	15274.3	24957.2	65789.7
ATG4B	15505.1	303750	92709.2	73209.1	60754.6	30762.6	78424.2	34301.8	88622.1	37619.4	50978.8	7580.4	87698	12256.7	83159.9	163728	123259	37865.2	83954.5	73119.7	61697.8	162634	128901	75426	77628.5	16909.6	10879.4	183958	59146.3	34185.1	129392	35785.2	80461	265681	24409.8	44054.2	86212.1	37062.2	72363.1	17555	39708.1	44293.7	71942.2	47054.9	44241	18143	43451.4	26202.4	2.39691e+06
ATG5	1.52743e+06	273541	323555	29842.8	301579	312120	239152	335871	727222	266668	34911.2	1.26206e+06	571835	420958	783859	1.76473e+06	52420.6	615662	1.03304e+06	536297	1.33632e+06	31553.2	26457.6	1.11744e+06	319836	120887	125056	1.69805e+06	366325	691290	621705	1.48349e+06	153311	735591	25125	2.19243e+06	290004	52091.9	186299	791322	725594	840497	1.13022e+06	1.14076e+06	962236	948061	120334	817604	103718
ATG7	52495.6	56443.2	55177.6	18115.4	36961.9	101454	56744.7	31933.9	141949	102482	100652	79175	101953	98024.8	168413	70824.7	180448	30769.3	247023	89569.6	125486	120162	61577.4	121005	19834.6	156656	113642	97842.8	118315	28367.4	85050.4	95380.7	178637	11597.4	17958.8	7748.08	165973	249692	61824	73855.7	79567.7	62832.5	93412	174440	131266	67005	164105	139344	85219.7
ATG9A	56957.4	22228.9	34705.3	27472.7	77399.8	34639.6	28106.1	35468.9	6715.74	8747.16	64671.6	15272.1	168777	38448	10345.8	8613.75	23910.8	7937.13	2833.38	7067.14	5428.27	16228.4	8621.06	16478.4	39616.8	11074.8	11259.9	15005.5	18084.7	36155.7	450689	13790.3	166288	16265.1	18981.1	3493.33	17988.9	28966.8	10093.2	12244	274494	13649.9	11322.8	65645.7	6288.26	39599.4	45241.5	26553	5445.09
ATHL1	11121.8	39124.4	28524.6	15528	5485.89	69644.3	7878.56	19963.2	22618.1	5906.32	5313.55	11112.5	8493.13	5584.72	12873.5	79841.2	23844	1348.62	5652.04	16041.9	67721.2	29456	11983.3	14217.7	14754.3	7864.55	14889.2	10973.3	9383.54	16064.6	18819.3	2134.6	3517.04	2391.09	55855.3	37241.1	11097.9	4044.8	22311.9	20341.4	1484.88	19119.2	1778.96	59333.5	37817.1	1983.04	18827.1	7159.51	4934.37
ATIC	2.02379e+06	932586	1.5657e+06	1.70254e+06	1.37371e+06	710383	1.54478e+06	923884	970759	627203	536006	154288	2.42588e+06	294987	978960	1.44859e+06	705083	285244	1.18017e+06	1.54029e+06	1.91729e+06	1.63938e+06	1.41607e+06	779523	2.72374e+06	2.05911e+06	1.14685e+06	556928	1.60386e+06	2.23711e+06	2.14033e+06	925636	817312	1.95465e+06	4.13532e+06	555435	676556	1.78192e+06	1.27136e+06	841047	1.00859e+06	1.34326e+06	827007	243871	443575	1.36029e+06	1.1945e+06	1.02059e+06	1.63252e+06
ATL1	10163.7	13991.2	14569.7	45309.6	73408	8945.6	42716.8	193768	104513	11951.6	79238.7	22543.2	11568.6	1847.05	7204.3	7232.33	1233	13392.9	4854.02	6227.79	7986.92	5250.55	6678.79	20417.6	21473.5	40499.4	9877.57	19430.5	103003	28306.8	8689.04	18505.4	73982.9	2951.03	6373.06	4548.95	8066.76	4593.16	21660.4	16697.5	7636.1	77193.9	2951.98	12337.5	20147.2	7972.85	63924.1	103865	42417.2
ATL2	7777.09	51317.5	34850.8	52575.1	37636.5	13872.7	20532.7	20796.8	8396.37	7530.9	4111.71	75877.4	4646.76	5327.53	2963.4	27945.7	99865.7	6894.84	7583.85	43443.3	12689.5	20033.9	23202.6	4692.67	21337.4	1948.9	10993.9	28791.3	3785.7	16346.9	12716.6	11223	26547	23651.3	26862.3	95233.3	5859.09	8921.55	2820.27	12631.5	7485.86	9090.98	5074.44	11334	4130.1	9260.49	7848.96	9638.71	4115.29
ATL3	123795	966660	806569	467314	573510	527798	635561	505212	577784	179026	164324	187272	541526	263283	458671	597654	320538	774961	391984	172316	250943	149827	353601	275208	330368	650695	560688	499676	621039	252421	67509.8	420870	418073	198172	219577	181947	105871	840508	685523	517319	530195	133632	1.94233e+06	606372	853170	324205	516654	597479	425971
ATM	6137.61	272022	4515.11	63839.3	225635	36976.4	18672.7	44998.1	16847.9	4099.83	26572.1	14511.8	86689.9	25470.8	40052.3	27422.8	45587.9	2633.82	45324.7	19636.2	28176.4	29179.4	39348.8	44605.7	70624.8	34565.2	14913	27392.1	26117.3	19873.4	58565.8	37907.5	18575	54713	10834.3	12448.6	2417.01	9937.96	85792.6	22568.5	38394.8	27074.3	9883.55	29181.8	25616.3	6043.04	41854.6	47532	31298.3
ATN1	1659.52	1893.21	3745.56	1331.7	3730.04	1866.2	6938.63	3100.37	4153.84	6389.29	1723.19	3503.86	4533.36	7734.05	3679.18	2556.76	7848.68	5187.63	1930.52	8547.16	4059.16	3595.24	3610.22	2438.24	4433.49	2222.33	1373.11	2265.38	1456.03	7141.91	5690.14	4299.74	1724.51	3022.57	2360.32	3973.94	2569.53	3357.04	5493.43	4709.67	4775.16	1860.77	2810.64	2492.73	3333.97	2303.17	4885.01	2812.17	4964.59
ATOX1	229963	391178	220273	218308	225429	209263	790141	273248	280490	320670	145951	118577	443218	200359	283038	474008	100495	512220	479381	186734	981554	199807	48300	784677	764652	523229	1.39426e+06	1.12252e+06	254924	257578	246303	168249	229996	107955	197893	718539	119641	992795	85202.7	283145	151680	282231	217638	251240	414569	374756	338569	197893	312073
ATP11A	1414.38	12317.3	85457.4	85277	73917.9	54453.5	33598.2	43629.3	10633.3	2324.47	17575.8	2332.07	18045.9	12442.6	31945.3	32323.7	35207.9	2358.57	17185.3	100780	24106.5	62227.2	13355.1	6057.25	62241.2	7154.08	52379.9	3039.25	8585.31	4366.98	109237	4347.74	10423.9	55079.3	31031.7	86337.1	7964.56	11025	30995.5	9515.6	26343	10598.3	2624.17	8262.1	9260.83	2598.78	74731	32458.1	35013.5
ATP11B	41721.4	13423.5	17426.2	1957.25	5348.75	9643.54	3351.51	7876.69	6921.18	15682.2	30786.2	53229.5	5891.38	62647.4	14868.6	5070.21	26267.2	6815.8	3746.92	14569.2	62061.8	14002.8	5228.68	25328.8	10681.3	2249.51	25431.9	16551.7	3254.15	4200.92	15821	23432.1	5058.56	39305.3	6113.86	26881.5	5086.79	4765.69	3416.98	20500.1	1749.01	10922.1	29028.6	58461.6	8012.65	15452.4	22866.5	5776.63	2245.57
ATP11C	36954.8	7305.25	39897.3	33165.6	40000	273749	41731	38837.2	53256.5	13203.9	5543.55	23798.2	72611.8	11786.8	771.449	5155.71	87358.2	5560.58	47611.2	2345.94	69177	1837.25	88390.1	42857.7	1933.47	8314.59	7601.29	70316.1	8776.07	13962.7	12968.5	38233.9	17274.2	29971.5	6968.78	21571.3	60768.2	5880.09	6712.13	4129.47	3019.2	36100.2	16413	30244.7	13247.6	4607.74	11498.3	10162.2	12651.2
ATP12A	5026.96	290.267	1097.73	2975.14	6995.01	1871.29	1194.58	4312.23	833.953	3243.78	12181.8	49730.4	3497.9	25810.7	11230	5071.07	4975.73	3086.84	6374.27	7886.42	2261.49	1882.07	6011.25	2995.92	5785.51	54424.9	4225.87	1722.41	2834.9	15621	6685.51	2051.2	6732.2	7319.72	393.702	13623.6	2146.33	4809.13	7797.95	3369.52	25070.6	4687.77	15192.4	15214.3	10282.5	6843.89	2200.86	2916.46	24436.6
ATP13A1	61995.4	554627	130769	250105	149373	1.14644e+06	138462	171770	169647	55110.5	40462.7	42497.7	621590	112256	136338	168513	675845	188701	172059	533145	75962.5	202010	136907	203637	355751	364406	175751	164739	155063	238735	455406	336818	347360	281682	188534	37270	7075.86	74159.7	122372	148167	93834.8	376291	127529	224376	182547	128304	271374	237837	331836
ATP13A3	4112.76	14526.6	7679.61	4295.58	23726.6	2828.47	10786.7	1837.31	2409.33	3824.75	1013.1	745.029	1990.31	2353.41	1804.48	2606.26	7000.54	3347.55	17381.1	914.322	917.895	5641.38	4734.44	7047.48	1994.16	3993.03	10486.4	5414.77	4402.35	4079.89	4044.96	6480.65	3226.51	1134.77	2652.79	5994.74	1689.48	4431.88	3415.73	1898.71	1846.75	27008.5	939.538	10679.8	1055.56	2960.55	4318.97	1781.8	1887.34
ATP1A1	713324	373958	187146	530709	553432	366762	852275	327224	315729	261339	481343	277184	381103	481328	323605	345171	813486	225258	255030	296639	361559	231242	124082	314841	576006	715626	822857	206208	435150	751317	510988	220326	530379	667621	557517	1.68939e+06	389832	531145	666550	166303	815139	765235	637033	1.19936e+06	483654	767194	467510	220983	621537
ATP1A2	82465.5	5800.44	2584.48	25608.2	19559.8	71502.7	44341.1	31681.6	7399.72	11082.5	37228	57570	14818.2	38542.3	31207.5	39222.9	56953.8	1750.85	17749.2	38200	3273.07	48518.9	8501.21	33079.4	22994.4	72906.2	5832.27	2544.86	4012.74	69393.8	87006.6	7434.11	45835.8	70617.6	37251.4	138665	3106.58	6546.57	39802.4	21672.2	83617.9	17482.1	56157.5	71176.7	41910.2	27957.4	24366.8	4115.97	81244.6
ATP1A3	205542	15663.1	10052.1	43675.7	35924.1	211195	69710	52540.5	13551.9	15337	134534	71089.4	39553.5	169400	84759.1	61641	111434	13860.3	44732.4	60202.8	40939.5	68999.9	21962.8	47159	35868.2	156136	150295	18729.4	207999	108227	132458	5337.96	61956.6	91898.6	89364.1	189085	50198.6	26515.7	52721.2	30357.1	125197	29182	95073.9	140968	61055	52525.6	32807.6	21334.8	117914
ATP1A4	48567.6	110.93	1556.71	9955.65	5657.44	60842.1	14997.2	26981.8	1326.44	14041.8	13007.9	57481.8	10303	38432.5	31590.3	7410.23	12043.2	1762.69	7698.78	11367	3394.53	2841.25	8641.48	4444.18	16225.1	75883.7	6226.66	2601.19	4208.26	40783.3	14253.5	3160.27	9761.93	12580.4	3885.99	19330.2	3225.87	7034.32	22096.9	5736.34	55696.6	8226.2	36058.8	24524	26748.4	12302.7	3292.89	4331.03	53606.4
ATP1B1	642640	77832.3	60286.9	135026	271292	242295	610398	136316	62558.9	29809.3	583453	292522	447323	36883.3	241146	294193	1.60075e+06	198560	122822	178432	511104	235072	272119	312487	48203.1	49535	299829	202294	144564	292836	308987	147734	298772	449088	21708.7	1.80759e+06	421550	101046	40797.2	87854.1	277630	52626.7	431450	459079	13800.5	631557	178931	649603	53831.6
ATP1B3	227932	315189	464530	331068	607471	215734	129843	304697	476433	156332	671860	690102	330292	477888	217714	285922	285707	221302	506743	417308	874600	258955	318908	410080	483827	287922	195543	732979	138248	503744	382018	275011	41277	110707	244427	550191	115005	378563	441511	158656	144873	173971	411174	1.28626e+06	502664	321812	226883	719920	149519
ATP2A1	3818.53	146997	70624.4	81081.4	77045.2	88820.3	63437.2	81314.1	84285.8	108672	59128.9	38783.4	14689.6	151964	188970	108435	113824	470629	239323	241772	283514	406937	124673	348469	197143	49343.3	5972.59	303728	221790	119298	211559	364580	598600	172164	57588.4	75400.5	32759.8	103578	34693.1	85734.9	129851	175721	98174.8	733812	129408	309187	292853	178922	71661.1
ATP2A2	186308	489058	717982	259007	426882	299923	296643	301080	398916	253258	263725	289807	293829	429495	880293	298874	259787	978997	405794	416407	585005	722730	253124	504382	523451	500185	510709	498614	1.55186e+06	241680	377288	524125	1.57003e+06	258109	282506	111388	87620.7	765115	417487	208819	321917	692545	541162	1.93527e+06	301884	561145	520833	347728	646252
ATP2A3	1196.99	115862	47525.6	87257.1	94285.7	60504.2	91728.4	117039	60512.5	47597.5	240395	36542.4	76253.5	127771	148366	105353	156391	156485	127657	197073	220960	393579	127613	291535	27246.2	5949.57	50937.4	308847	190156	42877.9	133715	334865	657832	127187	42954.2	86773	20775.7	96138.2	158558	66804	109671	174762	172540	569358	147032	59516	251500	166771	137366
ATP2B1	28371.6	18020.6	36948.7	42681.1	14008.4	20761.6	108184	24355.7	19307.9	13402.2	4899.18	20160.4	35168.2	22397.5	60118.1	7112.68	1600.5	16948.2	344865	43743.3	3759.03	31529.9	5667.21	21723.8	12801.8	8411.28	43136.2	25312.2	83104.8	19840.9	45676.5	23113.5	1926.69	18410.1	33287.5	130123	23461	39971.2	277639	9908.25	15124.1	38930.4	14250.9	6821.53	20617.9	11639.8	7586.87	12720.5	49065.5
ATP2B2	5365.06	500.003	2369.78	1324.37	2383.8	4491.25	985.087	1413.21	1516.46	2331.52	1891.69	999.542	427.741	946.614	4354.81	2818.61	15297.9	1754.84	1113.98	3255.26	1797.55	1890.13	1828.78	1760.75	1959.03	8820.21	3121.18	4208.05	1003.64	4443.81	2201.33	3116.87	1836.83	1176.29	1851.02	3433.66	893.079	1546.89	3858.63	1700.22	2237.73	1709.81	2315.88	4273.43	3240.79	1501.34	1577.51	1857.48	645.118
ATP2B3	6665.98	812.362	3233.31	6355.25	5004.84	7161.19	1484.64	4478.07	2170.58	3183.66	2145.32	1503.42	2969.74	1424	5550.57	4151.46	2874.61	1743.48	1726.48	1693.97	1931.38	1951.88	1675.72	4349.89	1408.25	2073.57	4179.01	4922.72	2941.53	4207.08	2784.68	3935.18	1388.58	2177.47	1894.72	3498.82	4835.48	927.102	4607.01	2262.12	3600.18	6180.7	4251.7	6423.27	2007.24	2254.76	5187.91	2040.91	2357.89
ATP2B4	50625.7	113657	94187.2	195644	94474.7	79108.9	234915	291771	97328.5	32316.3	65893.5	133964	92191.7	60365.5	51390.5	66047.9	140918	28298.7	413099	23351.3	9752.99	22669.4	61463.8	37306.7	12588.3	76956.7	79385.3	81137.1	93694.6	33067.6	14325.7	34748.7	77665.5	103794	69795.5	66494.6	56549.6	125421	339352	51637.5	78920.9	51616.8	56499.7	61248.7	230429	65585	97957.2	197660	24455.8
ATP2C1	44849.3	57279.3	58171	41493.1	64424.2	42355.7	94705.9	65600.8	1537.08	9297.62	5339.47	5234.17	60346	16390.7	9537	4686.71	38703.2	117331	17498.5	17499.1	47055.6	11588.5	38923.7	7089.91	36095.9	35958.9	31474.1	44131.3	6218.25	13719.8	36453.1	77959.1	118201	82598.8	22782.5	10881.9	51683.7	72996.1	91649.9	8417.92	29139.1	41986.4	34206	82065.5	27071.7	31877.5	90788.8	64737.1	25826.6
ATP4A	3961.24	377.509	663.238	3500.16	13895.7	430.602	1670.3	965.798	1024.31	3809.37	9961.14	53787.7	2735.76	28491.1	12734	454.784	5096.69	2186.62	5505.22	2080.33	2311.38	1928.16	4189.71	3067.44	4463.46	46054.2	4337.69	1766.16	1523.41	12626	6863.28	2177.8	4188.68	2815.11	392.383	6304.14	2190.32	2376.2	6100.12	1840.68	17763.9	3579.86	12263.9	9791.85	8149.37	5606.74	2249.88	2982.83	17057.6
ATP5A1	2.50925e+07	9.54517e+06	7.87485e+06	2.34635e+07	1.31038e+07	1.21337e+07	1.94871e+07	1.03136e+07	1.74185e+07	1.13349e+07	5.37324e+06	3.61938e+06	1.03579e+07	5.78639e+06	1.74393e+07	9.16624e+06	3.03778e+07	8.00986e+06	1.38977e+07	2.63584e+07	15379843	5.64217e+07	1.29049e+07	1.50084e+07	1.37343e+07	8.75076e+06	1.12909e+07	1.11205e+07	1.14361e+07	2.66607e+07	4.71637e+07	8.40422e+06	1.61691e+07	2.4087e+07	1.57748e+07	2.53752e+07	5.52583e+06	2.70966e+07	11298273	1.93178e+07	1.54303e+07	3.8567e+07	1.00737e+07	5.56314e+06	1.49859e+07	1.29512e+07	7.10499e+06	1.0558e+07	1.90484e+07
ATP5B	2.3578e+07	1.51721e+07	1.02989e+07	3.79616e+07	1.63888e+07	1.77905e+07	2.11132e+07	1.86467e+07	2.03425e+07	8.30881e+06	1.35786e+07	2.81681e+06	2.13601e+07	3.76754e+06	1.82668e+07	1.20961e+07	4.6195e+07	1.58425e+07	1.84781e+07	2.99482e+07	1.54118e+07	5.26591e+07	1.8073e+07	2.16086e+07	1.18273e+07	1.14551e+07	1.29523e+07	1.55176e+07	1.26796e+07	3.04776e+07	3.94676e+07	8.66112e+06	1.98824e+07	3.48801e+07	1.85979e+07	2.81787e+07	8.86841e+06	3.15923e+07	1.59869e+07	3.07164e+07	2.19882e+07	3.9025e+07	9.99894e+06	9.26351e+06	1.03521e+07	1.79268e+07	1.24592e+07	1.86616e+07	1.46133e+07
ATP5C1	1.00808e+06	820095	91515.6	1.19126e+06	421428	338164	471952	515669	576379	649225	1.27947e+06	344108	1.24841e+06	165937	2.00226e+06	772537	2.09735e+06	255244	857720	848420	953449	2.48674e+06	652278	1.60584e+06	443363	2.06526e+06	476203	871383	225301	1.87968e+06	1.83714e+06	1.40226e+06	265052	442839	1.50098e+06	1.21286e+06	1.05585e+06	1.72935e+06	929534	719379	1.20285e+06	1.37591e+06	675712	191727	513740	1.13986e+06	713085	1.10519e+06	1.09431e+06
ATP5D	775796	1.03858e+06	481292	2.46288e+06	815441	354764	1.38943e+06	782832	937768	1.33728e+06	304751	492274	1.34433e+06	18727.5	523159	972467	739231	373309	431514	1.00215e+06	442033	3.48634e+06	1.38775e+06	454572	1.84278e+06	1.05575e+06	336947	232617	296726	1.39722e+06	2.68599e+06	142502	425731	1.28416e+06	1.76952e+06	1.23465e+06	345126	1.33999e+06	1.03927e+06	670786	546480	2.62285e+06	156629	558252	380623	873637	396468	782369	1.15811e+06
ATP5E	205765	132956	330334	148329	98482.5	61907.6	94678.7	100433	127171	82043.9	25443.8	96929.1	84380.6	166187	45118.5	56787	37960.5	81279.4	284471	29168.4	96421.7	430315	136244	104983	383460	65719	89641.7	131779	124361	622214	396809	65373.7	70779.1	166901	126496	43504	69730.3	106484	94749.5	258800	54381	25167.3	70727.9	56513.6	41804.7	334807	64463.1	98135	58257.9
ATP5F1	456998	428665	521490	1.40603e+06	1.01596e+06	426516	1.39685e+06	632832	626583	129687	460995	337841	434011	356356	376736	452351	997637	160404	454852	342024	255740	1.38817e+06	820126	326350	232539	869036	91548	6.05802e+06	900399	779671	1.18769e+06	64212.9	411090	1.03535e+06	1.09368e+06	1.24762e+06	440478	1.35339e+06	833257	1.31775e+06	602117	1.36921e+06	289732	404470	574057	376487	281696	159785	868816
ATP5H	645647	779488	111087	581877	334688	771028	891215	250622	444960	1.20654e+06	41712.6	1.1254e+06	720134	1.13165e+06	248229	89715.5	276214	230952	266656	274736	56348.6	397707	185586	72400.3	522360	994442	520555	118000	612533	708512	1.07341e+06	119660	259882	651198	276795	352417	1.30547e+06	399740	566288	224013	316190	651894	227652	241987	231520	325636	75255.4	256646	213250
ATP5I	1.56694e+06	816436	496479	1.13333e+06	656955	898984	742854	391622	801589	3.57444e+06	782591	8.86274e+06	2.07825e+06	6.24017e+06	2.55338e+06	323494	26111.7	1.8508e+06	595638	1.15281e+06	401090	2.8497e+06	784306	509535	758628	103704	263552	2.15152e+06	1.18208e+06	5.09938e+06	2.84237e+06	506769	581000	1.0674e+06	977098	1.13794e+06	554053	1.60161e+06	773761	698155	2.82967e+06	2.46903e+06	2.10356e+06	447370	994458	261974	380931	253224	4.37346e+06
ATP5J	91591	26784.9	313866	245194	116957	184275	150109	47740.2	18772.2	100167	1.82701e+06	49756.3	92669	93675.7	88587.7	163923	20394.6	76784.4	37364.5	73885.3	55020.4	307831	89550.4	207150	102680	623334	164866	61994.5	26381.4	53714.6	74278.7	182771	63801.4	470920	56328.7	179779	38773.3	181127	51223.1	619113	88235.1	31446.1	21567.8	70749.8	52494	68032.2	324193	81727.5	142530
ATP5J2	3.90926e+06	2.85767e+06	6.6232e+06	6.02086e+06	7.77844e+06	1.4682e+06	1.10079e+07	4.44546e+06	2.43934e+06	612486	5.56726e+06	1.28016e+06	1.93522e+06	1.39041e+06	5.26042e+06	7.00512e+06	9.20707e+06	1.35267e+06	8.04979e+06	6.62694e+06	6.4294e+06	2.32473e+07	4.77312e+06	5.01875e+06	4.58383e+06	167362	2.98734e+06	3.80213e+06	2.23473e+06	9.70798e+06	1.45296e+07	1.01381e+07	7.10048e+06	3.67535e+06	1.29268e+07	1.04102e+07	8.04404e+06	4.74924e+06	3.91215e+06	1.37419e+07	6.96446e+06	1.08384e+07	4.88476e+06	1.29379e+07	1.05538e+07	170091	5.82244e+06	1.09166e+07	6.79119e+06
ATP5J2-PTCD1	313041	236129	530975	497611	629985	121006	888014	371591	210347	51975.2	445203	106071	170810	111635	420903	558418	737755	107392	642271	528201	512414	1.85868e+06	391975	399743	383913	18573.2	237636	302634	202893	787512	1.17205e+06	815856	566042	298199	1.03203e+06	830667	641460	381748	321240	1.10406e+06	551853	858420	387202	1.02928e+06	837947	17279.2	471215	871180	572908
ATP5L	511854	395141	259157	723406	580021	329384	797368	653326	264778	346032	101955	207915	494572	99367	162977	165767	543830	1.92552e+06	145147	50682.9	549492	213656	191678	223940	201440	318990	627787	105217	391693	601459	189428	669557	862186	955788	288831	486173	332666	4.20938e+06	474816	89278.4	1.09691e+06	195876	438514	538036	639450	389728	419840	406439	274044
ATP5O	2.97339e+06	2.38295e+06	1.5656e+06	3.00192e+06	2.47424e+06	1.39396e+06	2.11534e+06	773796	2.9441e+06	674039	932742	541480	2.30578e+06	258609	2.02092e+06	1.25793e+06	8.11682e+06	2.49576e+06	2.50387e+06	2.15347e+06	2.8738e+06	4.51389e+06	1.17015e+06	3.41034e+06	1.04163e+06	1.13737e+06	2.47063e+06	2.1058e+06	1.79664e+06	3.71233e+06	4.12126e+06	3.07261e+06	2.54681e+06	1.60456e+06	451620	3.51489e+06	229044	5.8453e+06	894547	3.86209e+06	1.43531e+06	4.00394e+06	1.05423e+06	348305	1.22857e+06	2.22021e+06	496982	1.60522e+06	1.33726e+06
ATP5S	97063.8	82022.3	24432.2	108123	93092.3	81595.1	172605	74179.3	50601.6	16913.6	104993	16340.7	248146	24221.7	42360.3	49358.2	79843	24820.3	24970.6	660608	113201	205068	18772.9	229075	91991.1	111594	39435.7	151744	84633.7	251726	542063	31694.8	25838.1	594356	158567	116995	121451	88738.2	35510	39902	258368	510427	209728	138781	37664	132576	92261	76439.1	36777.7
ATP6	208661	363498	394113	1.04604e+06	753569	566394	861685	738505	71091.2	27728.2	93322.5	208925	118966	169509	947563	977730	537587	3.60703e+06	537550	114374	378632	210123	160600	89981.8	250364	499126	1.0746e+06	1.34658e+06	1.25531e+06	886807	458534	6.66047e+06	1.56417e+06	99182.9	260953	144899	579297	1.91736e+06	756606	1.4242e+06	649347	683641	408877	1.01832e+06	245152	136896	285634	734043	586562
ATP6AP1	48024.3	24875.7	28709.8	56492.1	78209.9	43608.8	19483	126194	56201.7	10728.6	42529.1	62898.3	55429.6	53885.2	20208.4	5495.2	76515.4	28094.6	15624.8	21629.5	88388.7	16316	29558.6	58257.1	59772.2	54322.3	55169.3	75844.1	206160	37169.4	57638.6	1.56885e+06	37222	76578.7	69629.5	20026.3	79724	10286.2	66500.7	8255.2	48587.9	48520	99565.5	320116	15978.2	17998.9	82429.4	45767.9	53965.1
ATP6AP2	48157.6	62779.3	90359.2	61855.7	160656	62802	81322.6	15907.9	73873.1	34868	67694.4	457310	120509	265079	18092.5	674436	5343.75	64160.5	43647.6	69127.3	60722.8	397595	353937	406587	269066	74516	33001.3	76623.9	68554.2	43426	29457	37548.7	163965	58981.6	105910	27163.8	181555	49925	53560.2	38226.2	19540.8	80842.4	163147	78705.6	40544.3	85186.6	110808	73154.6	181563
ATP6V0A1	92657.2	242288	67818.4	393015	169109	162513	188030	249518	138375	110859	338054	411039	194119	703384	123655	131257	260289	216973	140474	210521	162323	94780.3	95441.3	123503	92200.6	83636.2	268992	152974	2.05472e+06	476581	13592.1	208684	448339	167577	149902	513907	103667	110231	199028	84308.6	175542	188506	201139	171306	137987	35807.2	169048	246315	367199
ATP6V0A2	10866.9	18651.8	6256.6	11023.2	9012.1	843.386	10270.8	6387.71	7081.48	3261.32	15193.9	27704.1	4993.74	42193.9	5230.05	16421.6	8156.58	10813.3	13887.1	6342.47	2608.45	3927.47	7084.97	5742.77	1476.03	9824.28	9091.11	8547.55	3858.93	4930.55	2415.29	16249.4	11727.2	15856.5	8776.96	22894.5	44538.7	2938.8	11726.5	7935.52	12218.1	1721.39	4785.61	14604.2	6398.23	9468.42	28252.3	23911.6	13252.3
ATP6V0A4	3627.75	8563.17	12324.7	9095.24	11200.5	7132.59	19469	10540.8	5218.42	9337.09	4212.43	14271.1	13189.9	3008.25	7908.93	8639.57	8287.08	34999.7	1192.81	11393.7	10323.7	7733.3	10995.1	10394.1	16486.2	4797.43	11854.8	11720.9	26115.1	36569.8	16762.9	5309.61	10749.4	19013.4	9631.16	27333.8	4451.97	3748.7	21258	8431.87	15936.7	11031.1	12523	8123.99	5881.02	4599.81	26283.3	9772.08	15845.4
ATP6V0C	90075.6	219182	351672	196367	205507	111826	573098	476023	175997	107786	304877	649415	465037	122825	309659	128216	945506	143622	340980	173712	17111.3	117830	227749	220592	77665	208305	99715.7	564315	138236	198300	155204	119961	306782	168990	187748	288059	1.27746e+06	259002	102477	134219	104203	253522	278948	323329	552830	86194	282106	215621	431257
ATP6V0D1	633096	557482	303752	10390.2	248124	221635	265757	324351	413121	141635	476970	127558	324536	1.35853e+06	349202	26546.5	522325	561309	256994	52762.9	131794	780252	592976	46659.2	71246.5	497854	545573	534550	25279.4	325810	118265	669478	63506.5	479264	354358	29904.1	856735	724562	61640.7	794602	412330	353708	758894	212081	217452	25089.1	1.05728e+06	63236.4	496099
ATP6V0D2	7115.03	8656.53	23265.2	8592.13	8104.67	7849.9	8282.54	8839.38	7724.16	5225.5	3113.56	4487.64	13763	4693.68	5846.34	7522.21	7184.8	4272.5	7237.86	8109.94	8234.57	8169.31	7251.04	7777.76	11604.4	9350.24	7516.04	7305.82	9992.85	12030.1	8831.55	6469.75	7421.85	7428.59	6302.12	4344.41	3543.06	8006.5	13031.2	6032.7	13041.3	11535.1	9237.25	7642.4	10680	7535.3	9788.09	8708.68	10363.5
ATP6V1A	1.03327e+06	993710	179366	883635	168641	1.17288e+06	1.09364e+06	247944	888403	197712	341557	420465	840409	141753	632874	1.01054e+06	757420	407238	1.92373e+06	1.41731e+06	254279	1.34344e+06	950500	186366	1.2087e+06	1.29549e+06	1.31851e+06	466693	784593	1.15697e+06	1.50032e+06	190544	241060	284882	453800	692655	388000	205018	444650	231951	456839	330376	1.19752e+06	549476	732090	348608	253571	562978	699337
ATP6V1B1	94281	70417.1	53803.5	3885.35	24042.6	27858.5	11887	45104.9	106604	82859	45918.3	19582.1	79303.7	36722.5	46662	45389.9	124425	4201.92	343969	59034.3	19511.7	18984.7	96104.9	54197.7	68420.9	102148	27000.2	48467.8	10495.2	220406	91868.3	22704.9	8408.48	62158.9	16910.6	357789	74359.5	78880.2	68400.3	20967.4	21210.8	130503	61763.1	39284.3	93142.8	6558.72	69409.9	61684.4	18344.8
ATP6V1B2	928728	511732	249667	264765	140698	493535	437396	370714	461982	424205	732598	310115	612012	514438	538611	389112	1.0584e+06	869137	1.10538e+06	292157	317020	202877	312353	306579	249001	607542	355157	296684	204926	651265	504244	288583	177729	329012	325990	738916	116668	938263	264100	212595	332378	392722	389683	110697	260541	292690	563154	613417	306508
ATP6V1C1	205186	326440	261506	201229	82857.6	256783	157629	102502	34383.4	38508	13143.3	53273.5	240899	92840.7	142115	211111	550250	132703	668945	127468	17849.3	31761.9	47721.3	1.02861e+06	114101	377434	182790	36800.8	409537	245686	134531	16647.3	493627	2.42505e+06	45364.8	138789	6400.22	794446	61794.5	77848.2	129201	535932	187229	71675.6	113820	89104.4	148948	168889	161417
ATP6V1C2	2781.39	5660.54	4834.21	4628.9	2152.24	4274.09	1545.29	3031.26	3114.36	19849.8	949.898	27875.1	8443.41	18424.8	42984.6	5101.68	3724.06	27791.6	35166.8	14109.6	9937.86	1340.89	5646.32	4076.34	13046.8	19266.8	7889.68	6170.08	10946.7	26276.5	6247.1	3599.9	4509.41	2402.38	4040.94	4422.34	13741.1	4696.64	12111.3	3130.77	25493	21861.6	23536.2	11948.9	36119.8	22561.1	8231.48	3184.98	30113
ATP6V1D	56546.9	135104	131429	68739.6	48831	14094.9	101504	12740.6	36446.8	23076.3	105702	9099.4	48772.5	44022.8	157222	82924	56572.2	12521	512828	88126.3	218514	53186	44854.9	84801.1	48656.9	227490	60635.8	93584.5	23137.2	151898	64745.6	6865.48	387018	100060	10966.1	949623	72118.7	86464.1	167017	138777	142386	82921.1	66145.3	43342.9	67850.5	101225	52221.6	228972	72469.1
ATP6V1E1	869672	1.10545e+06	260655	420881	226196	660260	470727	338383	421364	718866	524403	198939	277967	424678	463136	320214	1.04635e+06	468971	1.65543e+06	687605	731653	634128	1.30705e+06	128849	278738	785193	372139	561959	366280	540704	1.08534e+06	299552	240513	512558	928670	1.40507e+06	50120.1	1.10477e+06	171261	624234	415302	713838	457315	153298	1.05868e+06	330908	436414	748469	368432
ATP6V1E2	34786.5	10593.9	13525.1	15263.3	7603.64	44936.3	14699.2	23191.3	1754.52	15367.7	57225.3	27303.8	12574.1	47145.9	17908	5222.06	2524.57	203927	105109	41738.6	33164.3	44028.8	3102.82	12070.2	8631.79	58644.8	17295.1	28908	21871	39617	36017.9	20430	4947.63	22095.8	25020.5	56472.3	11550.2	12908.3	25059.3	35572.2	22887.8	6063.37	72795.4	43543.6	23465.2	33693.6	12719.3	25366.1	3115.39
ATP6V1F	115434	123949	55100	181545	65421.8	154414	236752	79631.5	104443	45935.8	21164.9	75782.8	13618.9	55393.2	558396	132262	22445.4	110503	93593.7	122369	472429	46817.8	36405.9	41110.9	130482	419160	173931	19427	207597	268364	67931.9	44092	99103.1	22520.3	29639.1	197102	97427.9	81200	46206.4	46245.5	240908	221509	139451	15947.5	223278	74133.8	252054	40879.3	266901
ATP6V1G1	1.55111e+06	216541	1.1502e+06	959160	465196	719816	870195	1.10453e+06	1.20359e+06	866276	17149.9	662485	937557	1.01019e+06	936963	554872	1.21152e+06	522021	1.13061e+06	216685	1.27574e+06	468143	129058	117864	623140	1.90973e+06	848262	387820	412462	1.4867e+06	568007	1.38861e+06	879459	4.02878e+06	243852	2.28628e+06	159472	3.66429e+06	925537	60018.6	225507	1.03943e+06	671897	261687	791136	466127	1.76102e+06	1.88951e+06	426643
ATP6V1G2	297890	251617	235721	205198	226168	175526	201257	208541	243503	145455	233175	163925	81200.5	229392	95252.6	117137	770983	19425.8	238987	115929	72505.7	187056	80175.9	113389	160962	89655.6	30107.1	190358	102134	76998.1	251140	103674	210863	101689	48431.2	335151	76976.2	120668	220504	100150	74903.8	17057.5	29599.1	142453	168218	148172	104558	118262	222923
ATP6V1G3	83567.1	159915	121586	145644	125922	119980	99797.5	132619	90683.1	94676.5	189080	164741	115822	125469	86969.4	120896	132366	88006.1	181808	148931	97235.8	140201	117834	112152	141201	76648	94773	134071	79691.2	112075	159164	170353	87370.8	187263	130561	224022	96383.9	104594	91509.6	111519	109253	160662	125065	132970	110455	120967	92547.4	94137.2	89968.2
ATP6V1H	211466	117160	344821	273896	82026.8	318075	332541	270680	60131.4	23746.8	283909	73394.6	341544	76159.6	343471	502954	187023	66043.4	1.10146e+06	160234	417232	656007	642972	493488	102574	328103	372997	379165	185254	310260	814017	242786	103375	377399	545381	538927	621287	162018	344531	241770	411633	204322	323025	311835	313613	99303.2	537487	468326	171707
ATP8A1	8437.32	7210.77	10751.6	33977.2	24136.5	21018.4	29483.8	625.472	9392.77	25211.7	391013	37658.5	20618.4	35310.4	4739.9	19363.5	72170.6	7975.53	6587.99	74360.5	23226.5	1331.34	29007.4	8896.32	35197.6	20802.8	21465	100474	18175.9	11178.9	10588.7	22196.8	3188.78	44769.1	61816.2	1.32562e+06	14497.4	19101.6	19561.3	32731.9	6010.32	31559.9	1.04914e+06	62267.8	29735	57779.9	38208.2	16686	22567.7
ATP9A	142183	8739.01	201067	7774.26	21472.9	116697	34143.2	35347.9	18223.8	4230.55	19568	10286.5	9971.86	9764.68	6160.01	12605.4	12799.3	13423.6	7999.55	6179.85	23008.5	9360.23	12863.1	27489.6	23107.1	14310.2	33949.1	5656.3	47225.1	35206.3	23498.3	7640.07	75395	28895.2	4255.84	3780.3	6403.17	18594.4	26879.5	5111.67	32721.9	48235.1	57549	110429	18710.1	33037.5	17247.1	25916.5	4366.81
ATP9B	5171.64	6484.57	15548	42164.6	56211.9	32959.6	12434.9	41366.8	6301.96	3674.77	14007.6	36479.7	24483.7	19190	23976.3	21788.9	13064	6126.84	8762.49	10253	30589.8	11365.8	7921.42	16528.6	20172.1	5015.1	5594.94	37442.2	32903.9	28849.1	46236.4	18558.1	49146.6	15378.8	20758	32057.7	18024.4	43496.8	20200.1	7896.18	18138.4	45170.7	3129.77	43453.8	14495.6	5571.51	13575.7	17849.9	11298.8
ATPAF1	136952	45107.3	173151	67185	106848	98030.7	239508	76049.3	7501.37	69878.4	83234.6	10559.4	80914.6	6138.42	122053	45312.3	37049.4	89502.6	39013.4	13056.4	71685.1	99922.1	98573.6	21046.8	147470	144230	43230.3	44788.3	99441.2	231085	37327.8	547417	62546.6	27184.8	27699.2	157673	48251.2	53034	46404.7	63251.4	138923	101352	21821.5	92634.6	37588.5	12605.6	69609.3	29069.3	176639
ATPAF2	62103.4	31551.1	94591.3	108599	133908	50170.7	254937	67781	61138.1	8271.44	19120.2	91702.4	94997.4	8654.3	157777	470836	119392	97957.9	48991.8	70126.8	85420	68857.1	82004.3	22575	40444.1	22779.4	26706.2	61506.6	62661.1	273592	63333.2	92480.1	125899	167027	111065	58411.7	37495.9	34440.7	78735.8	49893.4	46448.9	234445	84625.5	19962.9	90344.3	8924.39	176607	18674.6	17978.3
ATR	548.928	16361.8	2214.48	21235.2	8628.01	1487.94	1230.92	2003.14	4790.66	6281.56	1216.75	4508.29	2025.54	4813.23	1686.47	2500.7	7682.88	6307.34	2308.09	24709.7	4304.45	1179.04	2894.78	2563.43	15686.6	1678.01	2684.22	1609.93	2055.12	2615.24	49622.7	709.999	5159	2477.58	10722	12035.5	875.176	673.737	2816.34	13932.2	6320.9	636.317	5611.85	7625.85	2550.71	1356.14	2765.85	8066.17	2373.85
ATRN	25611.3	5171.39	31088.4	4439.9	9604.47	16756.9	9809.48	10292.9	10129.4	36202.9	28757.3	82108.4	15422.8	27014.1	6343.65	10471.4	62172.8	3738.98	14971.2	12009.6	20925.9	13520	14024.1	25406.6	8452.61	4873.62	6765.11	20704.7	10812.2	23763.4	15549.6	11944.4	16613.4	38379.8	13085.2	15437.1	5754.33	21813.9	9454.8	13048.8	11297.7	12857.4	12152.5	16677.1	31606.2	8777.09	45543.4	13403.2	7356.64
ATRX	9602.32	5636.03	60303.3	6043.82	18696.9	9986.7	12184.6	19211.2	17571.8	7124.08	6894.15	5344.04	22234.1	1199.87	5490.41	2708.18	1722.36	11435.9	4256.38	3151.28	8606.07	4385.56	8645.38	18669.8	3455.57	24699	4042.81	37183.2	11435.9	4969.17	3431.32	31811.9	5662.94	21297.4	5807.56	2195.19	10807.4	6676.14	8071.44	5565.26	3181.34	11700.2	2842.32	17671.3	3358.94	773.684	29085.9	34729.2	3216.76
ATXN10	159211	248036	180876	64696	109076	15697.2	150421	42155.4	188301	62791.6	6087.77	25189.7	215483	10950	84244.3	90076.2	403144	14973.9	120965	234718	117429	58929.9	36049.3	170083	219973	173523	43932.8	148454	399196	147566	296479	55195.8	97183.7	107771	133325	60645.1	165648	225907	105793	64865.7	27433.7	166867	23541.3	106390	50528.3	192972	456220	70353.8	51783.4
ATXN2	4616.89	24260.7	43751.1	6443.2	26611.8	22694.9	2149.78	32417.2	13141.3	20554	20053.5	365908	40236.1	15980	46847.6	36870.7	14827.6	30020.7	1517.86	70277.5	8663.64	12234.3	17567.7	6376.99	20593.1	7850.4	7226.81	15085.8	5136.62	7824.45	38988.3	63004.3	80477.8	17766.2	28832.6	12307.9	33427.4	9517.13	17078.3	2076.76	14841.3	1787.69	27484.6	10280.9	11255.7	25726.4	10479.7	19724.9	6176.35
ATXN2L	95543.2	72393.3	218344	76355.6	55943.5	25493.9	67698.3	79405.7	74451.7	128333	1373.42	197201	64396.9	12995.2	118096	81965.1	14708.7	99922.1	39856.3	144971	124032	53673.8	169980	108740	92644.6	161202	133637	96594.8	53007.6	41325.1	53984.1	240452	39400.3	32448.2	23307.1	3047.67	10896.9	43488.2	52424.1	38374.4	74272.1	98542.7	90104.1	63842.6	74255.3	180920	178478	100169	41790
ATXN3	37070.6	65440.3	66619	78247.6	41684.8	99604.3	36602	84499.6	96451.2	279718	172551	258898	196600	39948.5	56347.3	177160	98406.2	42662.7	4649.75	5623.88	89605.4	63485.4	56249	54363.5	173946	31126.3	66335.8	286677	170565	24845	38837.5	108950	319821	26716.6	48563.2	83755.2	95624.7	252869	106812	76409.9	90852.7	96247.3	99925.3	31578.7	93925.2	77374.7	137541	22528.3	98672
AUH	136073	369291	41213.1	69213.6	376313	19777.1	281288	53540.2	53337.1	37332.5	198534	54368.7	5924.06	122366	79557.4	119496	84035.3	79539.7	11842.7	126144	403959	331583	119448	44608.8	25255	62086.7	131771	117013	225477	140713	140228	28426	88542	118424	34646.7	472442	69515.4	58636	101524	145364	222538	336366	42406.8	49341.7	107977	4585.48	7703.25	11544	107591
AUP1	135664	255945	445619	274051	69541.8	78821	257969	76248	110448	14034.8	7527.34	8408.35	879416	18406.6	43125.3	20308.2	285041	84066.4	74626.6	35562.9	82804.8	22287.8	95494.1	96203.8	269828	52454.6	53237.5	44063.3	213188	48829.4	101374	37359.4	226874	84626.4	97113.1	34571.7	89510.3	82012.4	37333.6	46810.4	1.74144e+06	26681.5	866071	54897.4	30819	134876	95786.5	192544	356788
AVEN	26258	42851.3	22557.9	201598	7315.85	166659	12354	87979.1	32824	15817.4	113579	123453	19821.6	127116	72599.5	91883.4	8633.8	1.30597e+06	17673.3	29430.1	15130.3	12439.7	15937.1	13491.3	31434.7	7376.46	56047.5	27237.8	34151.1	17807	15954.1	52345.1	105379	72229.5	24411.3	30867.1	15928.5	14853.2	47253.3	41739.4	60295.6	65236.6	55353.4	52881.1	104320	23408	45380.9	6280.44	98075.1
AVIL	7859.31	7747.86	8509.21	22300.4	8767.65	4530.62	9205.71	5117.95	11220.3	7717.62	4267.97	16950.6	8119.15	8104.55	9015.7	11546.8	8362.04	8474.61	4935.55	9388.35	21112.5	11851.2	16315.9	23685.1	11123.9	7013.26	10341.4	14074.4	17114.9	18476.9	8927.98	13530.9	4787.23	7261.93	5874.42	21396.4	3399.88	11066.8	12420.3	16896	11837.8	11659.8	15897.4	11226.7	8669.41	5184.93	12241.2	11678.7	15606.2
AVL9	34728.2	26278.4	8254.96	23680.4	13141.6	103979	19787.8	34576.7	53027.4	11272.5	66631	92400.4	28348.4	224041	48454.9	27939.9	7245.52	18573.2	35702	5480.03	11281	21319.3	19501.7	26161	31522.5	25021.9	71323.3	27357.4	59634.2	120713	23370.9	239855	5424.04	21861.3	98387	71358.1	26818.6	32858.5	2850.12	23825.6	36669.5	54214.6	30844.9	9218.31	23483.1	11656.5	3209.9	20845	36539.9
AXL	329196	5654.25	80734.1	10128.8	58401.1	24847.5	147447	38490.2	127052	19655.7	18680.4	234195	107873	118544	173744	10257.8	20841.5	500260	7036.88	231365	11012.8	17054.1	28592.7	39552.2	27659.7	93775.6	383825	22882.9	406446	78287.2	28787.8	6605.63	322792	37904.3	132505	41175.6	463097	10228.6	37805.2	78159.5	66007.4	135411	118138	49695.5	23862	101967	9134.63	16746.8	179037
AZGP1	182794	133619	78955.1	90761	76524.5	355195	106787	138700	89963.3	622616	1.56553e+06	1.85252e+06	153753	1.35387e+06	349206	45386.1	24911.7	58363.2	35603.4	22183.3	106354	17066.5	60461.8	47121.3	72625.6	106126	242096	101799	26081.4	97980.3	12015.6	20327.1	500149	211143	51951.9	532373	1.28655e+06	372283	151435	49946.4	114502	27755.1	112860	41438.3	249340	180956	32735.7	157985	32875
AZI2	10098	15239	18496.9	10950.9	16983.3	4922.2	5933.24	10084.4	24076.1	27388.5	7576.81	18693.1	4587.45	13042.3	6757.06	8010.91	7800.29	9020.25	7791.75	9828.56	13552.9	10346.8	12703.1	16308.6	6719.31	7385.27	19199.7	7998.08	7748.9	13253	21736.6	15077.2	4032.58	7905.95	12627.8	20043.3	9752.75	8746.79	3101.45	7768.78	16185	7492.97	20911.2	13068.6	8043.35	6975.94	11079.6	13006.1	24740.5
AZU1	113140	78363.8	145790	66922.6	274715	1.23959e+06	41761.5	160591	7863.56	905881	493553	2.4704e+07	3.12511e+06	1.63869e+07	19581.6	111687	3.14549e+07	173630	115516	113947	232427	8.11501e+06	1.80962e+06	7.17582e+06	316445	97736.6	40174	2.37534e+06	118210	64825.6	17451.3	4.3894e+06	281625	73241.5	30586.6	64767.5	283733	138451	1.58734e+06	410757	18975.3	37780.7	3.74488e+06	7.73097e+06	1.92367e+06	35094.9	12073.5	23249.3	3.04169e+06
B2M	21003.7	1.93409e+06	1.80303e+06	3.46703e+06	1.34267e+06	6.51222e+06	5.35814e+06	1.08321e+06	1.98405e+06	1.96596e+06	1.76482e+06	911651	67610.5	6.4791e+06	1.24354e+06	1.91946e+06	624109	870496	5.12455e+06	1.29877e+06	1.96977e+06	1.87496e+06	1.01804e+06	915874	1.73802e+06	4.21976e+06	740879	1.63994e+06	3.66301e+06	695627	1.04681e+06	4.29393e+06	1.4488e+06	570898	4.06495e+06	419283	896654	201969	5.03299e+06	901149	929684	494147	3.77193e+06	2.77055e+06	2.79301e+06	4.97555e+06	4.45446e+06	1.21867e+07	1.02709e+06
B3GALNT1	16177.1	30308.4	86529.6	7063.49	43747.5	8362.31	2896.39	13109.3	7558.19	50051.6	189447	19854.7	2732.7	11328.8	5905.16	15296.2	2902.45	9702.98	9944.09	12214.2	9551.94	9471.3	8341.35	8988.42	1819.89	6990.65	29628.2	20922.8	9923.05	43060.3	21975.9	13266.5	13916.3	12052.1	41525.2	129972	182433	3300.78	4266.34	24003.7	6111.3	6297.03	5452.19	9263.53	4645.72	82890	2927.76	548.666	42804.1
B3GALT6	22975.6	56007.3	44471.1	13786.7	51791.9	48669.5	56055.2	37655.2	28471.9	56706	54633.1	177100	60523	508754	235905	106170	17044.3	449089	43854.2	34776	25928.3	8197.06	50202.8	72210.7	13960.5	40468.1	74682.6	50446.9	46747.7	321596	20351	44654	33370.1	82625.1	177836	148276	31641.1	20022.3	76043.3	35370.5	15144.9	80574.9	24551	10801.7	60759	30270.8	43285.4	349706	314233
B3GALTL	52567	6836.84	41094.9	12821.1	42892	26076.7	47895	9019.11	689793	32206.4	17868.2	57488.5	141780	8157.86	60123.4	134590	61496	41859.8	167142	43514.7	12327.9	35925.5	63530.3	18635.8	34181	50567.7	48857.8	83209.8	30101.1	35012.4	111274	19530.9	14754.2	37309.9	47095.7	210660	64229.8	59983	136463	24152.5	19067.2	18933.5	169971	71535.9	96794.8	31724.3	27480.2	129311	139587
B3GAT3	9659.74	138192	69430.7	37110.2	58210.1	44500.1	84162.3	48748	21480.7	32461.1	16863.9	76435.8	104122	31677.2	32065.7	32860.3	163574	14343.3	4774.09	1376.36	84483.8	102928	5837.49	46149.5	28631	56702.9	112308	27626.9	78661	45534.7	25155.6	32882.7	42467.3	102586	28275.6	169680	15767.2	9069.84	20753.6	42643.7	33999.5	276871	50720.4	41926.5	25868.6	79502.2	125541	55660.4	56050.2
B3GNT1	75148.4	38527.2	142370	232263	21804.7	18111.6	291078	49230.2	7930.29	54158.8	70953	48802.6	101308	512587	13575.6	21752.1	11475.4	38276.7	13440.8	24816.5	63851.4	8964.94	14788.4	17350.5	38332.1	78157.3	88453.4	56908.9	10375.6	68363.1	30596.1	187705	42144.5	52603.8	7076.78	53835.2	12548.4	185688	3939.96	34662.1	107730	49617.7	97727.9	22055.7	69233.8	33637.8	8219.63	13434	81752.9
B4GALT1	187273	157520	122920	90112.4	156124	95050	11414.4	158422	103006	22368.1	369421	32495.5	63666.7	13401.9	18249	42743.4	141925	42843.6	122154	134467	97716.1	42359.7	122736	158456	58038.9	119084	59623.2	67867.8	95786.6	82074.1	118229	353014	923421	76235.7	51327.3	23142.6	76247.5	75908.9	91933.5	49630.9	200741	59924.2	168109	82547.6	56755.3	114143	203106	33907.1	202899
B4GALT4	184440	38551.5	178916	41138.1	53006.8	42228.4	24601.5	43476.9	382176	6043.24	51181.6	30064	33816.2	31291.2	98328.5	32708.3	10151.1	5732.19	7168.03	62700.2	209553	18816.5	91515.6	33631.8	112589	2815.43	32685.9	248866	4609.32	207224	20928.1	28847.1	342549	11666.5	28222.8	168017	36630.4	43314.8	25338.3	18314.5	13954.8	59529.3	105316	62215.7	17394.6	40466.7	250373	90510.7	21158.9
B4GALT7	18217.3	11747.9	10946.7	15240.2	28371.3	6659.25	20227.5	14485.8	11170.8	20326.6	9475	4771.06	22786.8	6441.07	11716.7	19128.5	3062.54	54389.8	5058.33	10690	18323.6	14273.1	3389.3	14004.8	7438.07	7774.04	20388.2	8121.87	12174.6	11214.8	15958.5	11059.3	24034	2059.66	14745.1	27811.8	9215.14	45036.3	7774.23	23029.7	15988.4	13307.4	20441.4	39051	19046.6	103284	12499	7637.24	46869.3
B9D2	17144.9	26414.3	47436.1	32928.1	79059.6	37632.7	65568.5	57328.1	26383.1	27190.3	22897.6	76893.8	51452.9	12179.1	12135.2	68690.9	24421.2	27797.2	35512	62043.4	27161.7	8582.15	26400.3	8675.31	15344.3	32781.7	46893	25555.4	51864.6	36097.6	34521.6	41465.3	22901	20530.1	76744.5	129683	48996.2	10602.7	12942.1	84955.8	30501.7	17714.3	22872.3	21053.7	14953.3	71376.1	20516.5	27947.4	60329
BABAM1	29476.8	77919.9	372506	17168.1	454319	91702.4	66287.8	65339.9	34333.4	68190.9	114549	302296	154953	30198.6	7034.07	22606.4	7589.49	44001.6	70145.1	57211.5	30117.1	74171.4	29845.1	21611.9	74897.7	82168.7	173934	22444.1	50425.2	58969	92615.3	56357	24074.6	35575.7	55481.5	112406	19685.4	83522.6	43554.1	72531.5	47353.1	96318.7	224855	22769.8	137428	28932.8	20470.4	343571	53347.6
BAD	23025.6	130323	83332.5	111210	33516.1	55228.5	159694	66427.7	77849.8	265472	32638.5	250114	77987.6	112064	87297.9	77288.3	17799	93434.8	28653.7	17703	629952	167527	281551	234357	160873	96274.1	145056	75686	92868.1	69960.9	47202.2	69363.8	17387	76596.7	40654	136511	45023.6	11197.4	115551	65967.7	96047.6	117871	138101	130088	57331.8	3678.27	117187	85855.2	101982
BAG1	43922.8	59625.2	40875.6	100670	43136.2	46679.7	193282	57497.4	79211.5	40017.6	46714	55500.8	49276.5	80927	113286	103252	150781	54674.8	59447.8	119234	60352.6	69530.8	58609.2	71883.2	79277.5	41221.8	94014.4	144899	44656.5	88158.3	50791.3	70212	38627.4	69594.9	92727.8	144352	41207.4	65598.6	35961.4	82690.8	197720	57556.2	52322.9	45938.5	57239.5	37368.8	101639	101282	68021.3
BAG2	285130	838074	264642	652840	812350	587288	104712	150550	641157	90404.1	168187	181245	828445	331547	79377.9	293851	590909	126300	154456	209293	520543	2.18352e+06	751248	1.03663e+06	561935	47290.3	210981	530307	1.02297e+06	246643	307412	149421	273908	235659	229148	278808	514940	497227	875010	489533	198971	289566	249177	278981	371391	845561	1.56908e+06	210810	516571
BAG3	181630	94987.7	242678	88247.8	167961	187083	108628	119878	194921	113322	59688	101119	136585	19973.8	39152.3	83079.2	84572	50080.9	7723.72	95912.4	6476.57	60551.4	63479.9	45412.6	496380	219470	162743	134926	131649	7044.13	107563	355722	83492.7	93625.8	48827.6	118081	125538	212091	24920.8	111716	57823.6	116616	58024.5	97327.9	37850.2	84913.5	118868	29030.3	95451.4
BAG5	35961.2	68365.7	99429.8	60168.2	27478.8	60688.7	51576.1	34074.8	124338	37179.2	244253	8005.24	16584	59713.3	47932	36388.2	214830	91121.9	65090.9	94635.1	52431.1	77654.7	46554.5	80058.3	94754.5	44200.3	71567.1	22551.6	84095.4	52557.7	122941	93026.5	94327.5	31028.4	35962.4	56110.9	112416	37844.7	78814.8	99190.9	49507.1	191496	36114	150372	80784.1	147590	91194.6	9994.95	21184.7
BAG6	157318	132119	464955	140507	112859	192350	126649	95852.5	78863.2	676536	13149.5	47580.7	950671	95974.6	242567	4880.14	171029	149023	15006.5	233982	328109	6550.67	34910	58199	101146	195557	257973	21843.1	436597	84123	102225	140774	664919	52173.5	38846.9	9981.42	4007.81	310561	123070	31125.9	75893.5	185498	85858.9	28898.2	88680.2	36492.9	205506	34152.8	340858
BAIAP2	66535.5	17595.4	251011	20024	58477.7	37436.8	70730.8	287960	58880.3	98581.7	17079.9	346055	183617	89250	6039.52	55639.1	73566.6	27340.4	38212.1	179486	420608	94694.7	30721.9	197146	334160	222157	28427.3	97458.5	51051.4	71310.8	40778.6	181592	172623	110942	47998.6	120150	387102	14097.2	27859.8	58601.2	37050.8	68632.6	162232	63604.7	96534.1	55161.2	183032	42957.6	56771.5
BAK1	28795.4	177392	119532	54477	168420	31108.1	55870.5	33881.1	24618.1	31619.9	114538	381580	86012.6	290026	23880.7	136678	15840.2	272022	515524	66091.2	23829.9	5342.56	112780	110832	23105.5	110661	111004	142509	364970	138504	106653	26193.9	21253.2	76394.5	457539	218001	60610.6	14737.5	167879	285083	207735	152681	36997.4	444003	91900	138884	6589.66	111955	104766
BANF1	349456	220022	251382	171322	221314	681062	43809.6	400739	948902	58330.6	80154.1	287988	157300	2.60202e+06	239028	514313	722162	318647	594291	525937	464818	325271	868390	410084	1.35314e+06	56394.5	373642	758751	423870	224733	1.10095e+06	256591	266137	1.11741e+06	962836	62356.2	1.15264e+06	1.13029e+06	292864	17019.7	360936	349157	146394	899622	220587	623695	432244	645181	126521
BASP1	2.14623e+06	179303	524013	244304	194504	430805	392412	218784	147636	461071	9684.67	2.48495e+06	113048	2.85131e+06	76154.7	35121.1	278819	1.39806e+06	552455	21975	74542.1	85956.9	12734.8	44047.8	62922.2	578969	439499	47188.7	105011	143728	433734	459588	831637	171238	54000.3	235455	58248.5	25001.4	522311	324980	81063.6	157872	200791	261929	185486	420368	1.66008e+06	296115	55678.8
BAX	792658	1.11474e+06	37455	958175	4683.02	957845	1.07253e+06	812991	400653	438889	364686	899498	784019	951506	473387	150450	141093	7.70384e+06	318167	314566	1.55904e+06	158832	538252	211715	1.91607e+06	1.55563e+06	401620	163155	651571	169622	238866	236597	33001.1	497660	320781	83471.4	283372	949384	132321	165628	1.01875e+06	593102	514604	703463	593455	278244	1.86207e+06	1.23496e+06	133460
BAZ1A	2943.75	39172.6	11637.6	6736.93	35808.3	21607.1	2333.39	6594.29	3443.1	5970.85	15885.8	24170	5445.67	8449.7	4410.51	27768.6	4114.21	7682.17	27367.5	4346.13	18883.6	6907.98	2837.8	4682.23	13371.6	5441.47	9343.35	2420.66	11350	4235.29	94515.1	3422.05	37478.2	21902.4	8057.96	6707.2	7550	20531.3	5818.19	10973.3	45617.2	4373.87	33051.8	7292.64	13678.3	17512.2	48484.1	643.74	4968.52
BAZ1B	13817.6	67794.2	35561.6	112963	50270.8	63040.6	38901.7	63311.1	55967.7	2567.16	7367.47	27764.3	90567.3	37391.6	68325.6	18654.9	7493.43	6222.1	35215.7	44488.1	41285.3	8193.8	53386.4	36611.5	31387.8	73072.8	42605.5	76741.3	132875	17616.7	35609.8	56732.2	18305.7	33768.2	31095.5	5297.44	6907.69	58594.7	69217.7	31755.7	66911.5	14129.1	14559.7	6062.25	62723.1	72860.2	91594.8	37987.3	23266.6
BAZ2A	674.395	8304.92	6755.7	5034.73	8874.98	3688.81	1120.8	811.138	4629.12	4177.9	16354.3	20343.9	9233.92	6925.34	4502.16	7823.18	3270.68	6934.51	9592.96	10512.5	15483.3	4817.67	16626.4	4635.25	4192.78	10775.9	4982.8	2273.2	4997.28	1740.39	11252.5	8968.4	8371.36	4522.95	10505.7	11886.7	3308.3	2418.76	1042.64	22967.5	1365.23	16409.1	43572.7	4278.9	1370.03	4604.28	5156.16	12114.8	10467.5
BBOX1	18154	158740	132861	382816	205507	25192.5	131601	68100	26299.1	63282.6	3.10514e+06	52246.6	87685.9	72396.1	34055.9	74088.7	156180	37358	61797.1	81152.3	2.22787e+06	412454	58044.6	82426.2	275110	96408.3	74015.2	5667.71	104485	1.37066e+06	1.29998e+06	61733	22650.2	292513	1.71572e+06	2.85529e+06	29783	83042.4	26440.2	103018	42833.1	1.09453e+06	10709.4	15572.5	12737	279728	388447	2812.39	41537.8
BBS1	58776.9	155058	207202	41744.6	89702.3	10519.2	61085	44499.3	56394.1	27164.1	38045.6	113004	53163.4	46103.8	75162.3	65723.3	40531.2	134312	17001.8	70303.4	50188.5	54922	40115.6	40608.9	85040.2	53347.4	54803.4	50681.6	31858.5	84752.1	56882.2	45412.4	41344.4	32958.9	57586.4	9686.61	93044.2	36027.3	39383.6	38028.2	140358	87759	57789	48655.9	61506.7	62962.7	45221.4	34222.3	58181.8
BBS2	14126	10691.2	5282.69	4296.58	20762.6	12699.2	12794.9	2079.51	50179.2	11921.5	25051.3	39001.4	104113	6522.52	21825.2	14427.4	8534.12	14479.2	7461.68	5626.61	7815.92	10345.6	8622.97	4467.69	8153.3	5885.41	13223	4647.93	10501.2	8177.48	15998.4	7989.78	11561.9	8715.05	19270.4	18113.8	5471.69	2656.99	5328.46	11515.2	6935.48	22870.8	14272.5	89951.4	8093.25	14470.4	10365.4	15233.2	11315.8
BBS7	1383.25	2761.23	3941.74	22469.7	6504.42	10527.2	2072.86	1218.2	1690.21	6240.64	4836.16	10252.6	9527.82	5737.02	2319.52	11638.8	25146	13342.4	4142.92	16320.9	3416.59	4153.75	4625.5	9668.2	10285.6	5023.87	5385.22	5277.56	4220.84	12305.6	5559.77	5198.87	9813.27	8426.14	12139.2	3082.93	1229.35	5589.6	8911.51	2091.68	10999.1	1218.86	13956.2	5529.65	8637.79	3267.34	2094.48	5536.06	15055.5
BCAM	963136	871921	25399.3	1.22884e+06	1.0982e+06	1.02404e+06	574177	463494	1.2349e+06	159950	143676	326938	209337	1.19668e+06	652395	51891.6	656158	73304.6	7494.76	620408	42112.1	108770	230799	783014	132031	514375	549155	146009	1.19049e+06	1.37078e+06	524814	1.05184e+06	265083	229711	908900	1.05853e+06	906281	1.6788e+06	1.11669e+06	312444	3.01079e+06	558525	126707	210696	643693	402122	221918	155173	344532
BCAP29	21587.5	25063.4	79626	7661.32	14440.9	17086.7	63110.6	19182.7	8857.76	30483.8	24179	122590	31148.9	65333.9	19699.7	42611.7	39248.5	25920	44407.2	16735.3	80657.4	21500	79084	122038	14779.4	22209.2	24236.3	34331.5	348992	131391	693605	38482.2	22158.3	38630.6	47859.1	17355	48698.1	27587.8	49390.4	47294.2	33579.3	33778.9	42606.3	33537.1	43387.2	16054.6	22726.4	105213	754884
BCAP31	201244	66588	164514	101501	304814	105611	598035	328892	309080	405606	1.56607e+06	179717	73280.6	76476.3	156703	892535	789588	77760.8	864728	527160	1.21212e+06	705979	590918	789241	598512	84949	126701	640142	287397	269116	616199	668674	531797	943413	973125	690944	406722	1.26107e+06	89900	139354	63884.8	12501.4	205750	2.73323e+06	73918.9	1.32479e+06	1.98704e+06	965002	252407
BCAR1	15216.7	43723	281394	14208.8	21379.2	17180.1	10396.9	41321.8	6254.95	32961.4	2856.27	65673	82875.5	4979.12	5013.13	15108.9	1998.22	9039.59	2232.18	15912.6	26066.6	9558.57	16041.8	6853.14	99187.3	44045.6	6564.08	63710.3	7540.69	8286.35	20658.6	5495.55	5070.13	8314.21	3556.85	53892.7	7805.94	3466.25	12396.5	11846.3	8692.77	48960.8	28598.1	46576.1	40288.1	28736.2	17311	730.398	12338.3
BCAR3	5452.18	3352.85	59940.6	3729.21	4877.74	13480.8	1966.77	4296.59	35081	38216.1	6357.75	80716.5	17954	3816.58	719.014	3717.98	7574.9	3310.41	5030.36	4413.64	5929.78	4297.26	7739.38	4183.65	96944.5	7987.04	30544.3	10653.8	6796.06	12406.3	100841	4802.57	17589	5986.77	7490.93	26584.7	13848.2	4709.75	1751.04	2707.28	2980	14044.7	10833.5	12137.6	5713.45	27866.7	9591.31	3530.55	6193.06
BCAS2	151173	91575.6	155012	176682	176098	238755	79066.1	206245	104552	164086	1.03706e+06	497610	28920.7	10139	97929.4	19957.6	164323	133005	64402.7	30838.7	31283.3	84982.6	123717	249146	80823.3	132380	18497.4	22604.5	175541	245965	14690.6	922537	32446	35614.3	169477	705235	15529.9	145355	63960.1	244019	20415.7	225340	129026	48916.2	372449	302085	36119	143223	17805.2
BCAS3	9286.82	138796	37695.5	49644.8	43432.6	33519.3	53672.4	76947.2	14527.4	8446.95	46218.4	112823	20880.2	20184.7	11045	24041	97770.3	8563.07	39417.8	15302.3	33977.7	13207.6	17542	23944.1	142743	33624.8	20797.1	23160	26112.4	8633.59	11904.2	84410.6	21702.1	15336.7	40983	23373.5	192651	2677.75	8398.43	11346.9	6968.44	29941.7	14962.2	25687.4	11551.8	10210.8	21301.1	98850.2	27853.3
BCAT1	18323.5	51049.2	19222.1	9472.13	5808.49	35715.4	35255.3	7226.37	31219.3	9665.94	61061.7	113171	87250.2	8212.23	3954.16	13604.6	3798.93	164576	84168.7	4542.69	22385.9	24578.9	12092.4	46648.5	71368.9	5842.59	84800.7	23154.9	27882.8	4452.01	3602.73	18708.8	115770	36192.4	18347	76708.1	12939.4	10224.1	22299.3	17754.1	91350.7	13672.1	203225	10886.2	11391.2	75271.1	507582	25547.8	8990.23
BCAT2	443297	268577	282762	378672	487280	291453	799340	253342	412638	331241	13837.1	837987	831441	223616	384031	95283.4	553185	201521	138737	181677	171366	326280	216110	257856	585505	902074	496184	680100	511640	1.137e+06	413516	77985.1	1.94796e+06	512635	422388	202851	79213.6	1.59507e+06	450405	76102.1	357336	369385	186372	266214	240596	357509	220763	257665	647782
BCCIP	62575.4	87199.7	77229.2	110899	93121.9	18425.7	57306.6	99018.5	118247	106101	61496.8	5682.5	135566	23667.1	155778	204654	12702.8	143035	80549.2	36255.3	150365	55340.4	65714.5	526700	179753	173862	181957	44789.8	199267	69540.9	165111	10638.9	121763	201947	57669.8	48984.2	43577.7	118424	147888	59134.1	56683.3	138960	25595.3	168091	41526.4	262194	185651	18135.7	11986.2
BCHE	13200.9	5934.75	4599.41	57377.2	7533.33	33235.3	31718.5	43784.4	69730.9	11193.9	129542	4627.29	28773.3	14584.6	2551.45	8695.66	5202.46	9988.15	7639.77	41475.5	15950.9	17268.1	25004.4	10275.9	28891.9	4043.65	20436	11146.5	52462.2	61564.9	25407.6	16519.8	32250.7	12836.4	23332.3	393983	14061.5	8597.49	12514.2	2572.13	7487.1	43809	17104.4	14406.7	9988.3	7488.8	26866.7	8589.19	19237.4
BCKDHA	45136.3	51142.4	40336.3	84326	162704	89784.2	82414.1	61120.4	155684	64485.6	5356.55	58928.2	135149	25647.9	148086	45653.7	99171.2	502955	40325.7	180345	58762	309276	37460.3	147516	94412.9	21321	223512	77670.7	80057.5	235425	509545	88083.9	32828.3	251382	103665	42868.4	49228.8	231833	71281	14413.4	67479	133716	160656	16408	33055.1	73882.8	916719	19720.6	146423
BCKDHB	75630.2	34278.8	102514	54251.6	291792	146898	62615.2	35567.9	231720	19960.5	20316.7	186846	168972	17692.5	34319.6	6075.75	111608	14068.1	18916.2	29143.9	113587	48650.8	8182.22	91369.9	49909	49061.3	33991.2	482842	6562.03	653537	129856	211654	827746	778281	15472.7	287034	876825	540111	247243	58932	69158.3	192885	23940.2	1095.44	78053.8	50497.2	292117	5852.38	51151.3
BCKDK	38665	198385	40192.9	381303	240645	398756	236259	50559.1	125748	52522.9	61288	49317.5	293157	104849	101964	3734.21	185360	449526	61463.4	23503.2	266451	44524.9	65954.9	373539	209692	121739	220762	7974.39	34183.1	311636	109387	178850	223241	313742	28725.3	23101	74711.7	781388	56486.2	147946	311322	75176.5	37348.2	32024.9	109118	33254.1	405973	72833.7	79211.5
BCL10	65828.3	100016	94216.8	13091.1	69121	42822.1	93098.6	58458.7	94413	91955.3	63950.1	183575	63400.2	45317.9	44336.5	34018.1	121602	65998.8	31937	23418.2	58184.8	58279.9	58742	108828	169581	21317.6	27694.1	155868	77499.7	62093.8	70776.3	78113.6	19090.6	57705.2	58736.1	120962	93847.6	45120.5	81588.3	80188.2	303892	69389.9	62767.7	51915.7	109415	41293.3	96599.1	62391.4	48741.6
BCL2	81755.9	2030.5	30493.1	57368.2	16730.3	43272.3	34189	33604.5	90381.9	71763.6	53745.7	106412	26568.5	164092	33263.1	80930.1	47658.7	19709.2	29062.2	46153.8	35529.5	25590.1	52258	32374.2	119233	35136.4	24489.1	68174.6	84357.7	38754	41662.3	69618.4	49248.1	78427.2	44449.8	36720.5	104149	32185.5	65386	41079.6	111338	8003.41	15673.5	43665	12597.5	30382.7	38778.1	31074.6	14772.6
BCL2L1	111711	198875	57070.2	124779	12078.2	305917	84059.6	65904.4	337676	116189	259572	280856	158198	190517	41149.9	268136	58863.6	39536.8	68324.7	133350	76803.8	114265	286996	104875	319562	86965.1	53068.3	77185.2	135259	217690	566520	101388	213909	368811	261255	114649	63401.1	231755	210670	124121	68818.7	263496	232191	248549	183388	40440.1	30261.1	159002	50544.5
BCL2L11	225689	31987.9	21112.1	23792.3	56027.1	25322	36274.3	25836.2	37872.3	48136.6	931349	40523.1	289347	34979.6	335875	30237.7	29310.1	198576	29578.8	24116.6	209445	83590.1	24994.1	296624	116751	109579	134290	7492.76	96123.4	72963.9	247226	27296.5	601083	99108.7	82106.1	46262.1	21277.9	169954	58756.7	26030.6	171047	170222	30419.2	25219.1	25547.8	31116.1	33160	26753	23302.3
BCL2L13	38305.3	111365	68426.2	19055.7	151083	78861.9	34459.9	85092.4	22043.5	147911	14843.5	48280.8	224062	62914	127681	50661.7	73421.1	45675.5	184364	51309.1	31396.3	59464.3	79149.2	27607.4	87940	287639	16695.8	28966	7246.36	89705.9	28360.9	52308.8	21496.5	231885	95171.4	57158.5	55080.5	19464.3	123255	105981	216849	107262	273332	209062	16179.5	156900	56800	52490	126765
BCL2L2	11818.9	8238.95	22403.4	10437.9	3617.03	6447.39	11015.6	3338.38	19084.5	18470.2	38485.3	8923.96	25245.5	9130.1	43197.5	10266.6	4043.54	8238.56	11063	12304.2	4496.44	13325	11886.5	8450.91	38767.5	13253.3	11141.3	10672.7	4381.57	20703.5	13247.1	7974.13	25776	9425.98	11766.8	12875.8	11985.6	11524.1	25436.3	7264.92	16466	7046.87	23432.4	11096	24283.5	12576.9	9827.73	7418.46	12178.2
BCL2L2-PABPN1	644961	1.26372e+06	896835	313325	725938	272891	1.57333e+06	679333	861028	261397	107050	42909.1	275145	80464	408425	1.23373e+06	309355	168407	350204	960779	449460	1.15445e+06	964148	356332	1.00887e+06	395333	327825	785181	178931	402503	1.87465e+06	767219	195879	842510	671605	430158	357484	1.53875e+06	708770	1.16439e+06	865263	1.09751e+06	1.01421e+06	149609	1.10717e+06	792211	707503	907858	216449
BCLAF1	105809	151691	105765	118790	176147	81067.5	90681.1	119537	89716.3	94182.7	2700.7	75104.6	173044	86245.6	170925	57972.8	7191.08	54373.2	24772	82785.6	50317.1	53080.9	46101.8	26169.2	126906	315029	51264.7	142675	106260	177588	175619	33285.2	17649.9	170706	26234.8	89849.4	31667.8	65614.7	151228	65961.4	111679	236560	54571.6	30278.6	69761.9	170976	135893	90719.9	44753.3
BCMO1	11934.6	3050.96	15784	1606.05	5823.5	21401.8	6508.04	3834.38	7290.55	2579.86	14796.3	7578.95	24057	3561.19	16274.5	12075.9	10451.6	3966.26	39414.3	48987.6	90704.1	131128	2983.87	87030.7	44388.1	12422.1	24989.7	97539.7	83488.9	8396.67	59201.5	45134.4	5494.05	9683.51	4276.92	3630.08	10931.4	12898.2	6087.19	50124.8	27949	121565	14035.2	23672.4	13897	17568.4	17879.4	20922	48457.7
BCR	9726.46	6892.12	4942.51	18361.8	20473.2	15485.7	3093.55	13479.3	56171.4	5332.78	8055.99	24470.6	32706	2114	2625.7	3806.75	17404.4	5312.11	2603.78	9657.45	20065.4	9573.62	5848.56	3227.79	24008.5	910.759	20717.1	19199.2	14435.8	9230.77	26821.3	7463.7	8518.66	8819.98	5760.34	15250.9	8357.68	2766.98	15268.9	2207.21	1573.68	11183.4	3666.73	2686.81	9093.31	21142.9	18719.7	8752.24	36037.8
BCS1L	53059.7	79797.9	139091	193863	130390	93215.8	229160	82350.4	182297	187423	16828	81385.9	198633	105253	66497.1	56714.2	109276	40745.1	30594.2	22645.8	9319.36	309463	252924	107528	594572	63168.5	26344.4	13716.5	90492.3	79882.1	368322	94475.5	66824.4	273466	209371	86910.7	1.05569e+06	51472.3	95087	91593.4	263464	116982	81264.2	162624	28669.2	228185	6704.17	175456	29030
BDH1	62720.4	101957	184325	104337	360360	302701	13970.7	145665	103274	95433.1	20503.8	274632	42797.5	36328.5	32735	167600	204698	79129.2	29354.7	458136	20250.3	77208	132192	82277	128018	167671	12398.2	12814.2	12165.2	471512	686711	25226.6	441129	161272	127338	780800	41765.8	34637.4	193317	319212	188382	52596.3	232396	49235.1	39572.1	25469.3	300069	262631	56893.3
BDH2	461579	63862	18831.6	426417	45463.2	26693.7	6799.22	102496	180023	712746	51727.8	138125	95057.6	107390	706504	4609.49	240213	357648	4578.16	132522	96208.2	19352	43379.5	175088	83781.6	13028.9	151620	189470	1.12569e+06	578987	28865.1	24097.6	18904.2	555822	18606.9	101286	87161.5	577871	65765.1	131365	290362	173323	46778.6	32828.9	65474.6	44198.3	223281	450556	111989
BECN1	88539.1	42422.5	99727.1	107085	72315.2	18246.9	43733.8	22561.5	44940.6	16181	29348.3	11744.4	38672.2	278870	39846.8	175708	330378	38482.5	79574	33054.2	21742.4	32940.2	41893.9	50095.4	51109.8	18837.8	43132	151514	41406.7	68228.8	37791.3	64417	122430	21883.2	9213.83	220505	23431.6	105842	11110.1	23987.6	113901	39649.6	62681	153685	15458.4	145386	54876.3	411578	91085
BGN	2.40088e+07	2.01552e+07	4.84707e+06	1.61313e+07	4.05567e+06	2.29782e+07	1.90877e+07	3.85665e+07	1.03444e+08	6.24532e+06	1.05532e+08	614812	6.56717e+06	3.56986e+06	1.27081e+07	4.11977e+07	1.73762e+06	2.63109e+07	9.23539e+06	1.19987e+07	3.26247e+07	5.61802e+06	1.53876e+07	1.08677e+07	1.0562e+07	1.648e+07	2.75269e+07	7.53901e+07	2.66997e+06	1.1741e+07	4.06016e+06	1.42867e+07	2.65109e+06	1.61146e+07	4.04963e+07	1.94516e+07	2.01317e+08	2.38254e+07	2.29177e+07	6.90562e+07	8.29209e+07	1.13454e+07	6.93203e+07	6.20648e+06	5.67508e+07	2.82177e+07	9.58139e+06	4.52218e+07	9.36264e+06
BHMT	159520	66928.3	4666.34	4477.31	63017	1.15025e+06	85783.7	928321	258009	154118	8781.35	68757.1	331213	547601	42006.8	39000.9	175676	658703	6286.76	18818.4	100075	240275	460504	15467.4	26853.1	2009.41	186503	63759.1	15184.6	117670	215077	57923.1	702986	140228	1.71255e+06	6.90397e+06	64692.3	136828	1483.11	215403	811532	412767	1.72237e+06	117403	27865.8	209289	59386.1	45802	100176
BHMT2	27445.5	27894.6	29619.8	33591.3	35371.5	232954	28348.1	81442.6	4148.44	135676	6980.67	21385.4	23748	71079.9	7855.07	19591.4	15216.1	6586.68	11127.7	34488.2	11550.6	2757.46	23683.8	37960.5	110001	27929.3	96251.5	31352	42004.6	108631	22332.6	1.02262e+06	19261.9	31963.2	979275	756333	98401.6	6352.11	2032.48	107778	10125.3	84882.1	29853.8	3294.84	8330.98	200554	5949.28	98474.7	25505.3
BICC1	22761.6	62146.7	33414.8	70958.4	37353.3	36176.7	6335.15	65425.3	71504.8	117776	507715	42285.9	92493.3	39099.9	122216	77707.3	43866.1	9465.69	55370.7	45708.7	32555	9112.21	26734.9	33240.7	13475.4	9518.94	65176.6	21741.7	63166.2	24542.6	138860	40589.9	24850.8	96337.2	116245	30223.9	180712	49730.6	35147.5	2417.85	304845	45605.4	8793.63	35100.3	43796.8	29754.9	16685.4	51870.9	8241.58
BICD1	7794.2	38700.3	59442.7	47239.2	53222.5	45961.2	47296.9	76417.7	35948.3	12507.6	12018.6	7832.61	28161.3	6990.35	32338.9	25586.2	2363.9	7759.44	9709.93	19576	18367.3	13677.5	32671.4	13793.1	5812.58	20415.6	62280	28660.4	23182.7	11237.9	12934.2	22324.8	4050.27	10614.9	6311.8	3980.79	99307.8	4222.2	6854.68	5239.05	26487.5	21259.3	7102.41	12713	17129.8	10054.7	22447.1	24470.7	49433
BICD2	95988.7	25053.8	130444	12585.7	27195.2	31244.4	13933.8	91620.1	30013.5	39354.6	2744.05	6859.23	35260.7	20056.9	55707.6	16928.1	1052.95	109625	203169	3936.92	112838	24819.6	39682.6	127358	59459.8	59204.3	1883.79	39955.7	51732	94098.9	1909.66	124702	1.42176e+06	3870.72	3910.72	249940	43223.7	866.691	42407.4	33556.7	90725.9	37083.8	93602.3	3724.8	95684.5	84584.5	7394.71	10028.9	8897.21
BID	1.04336e+06	955582	334491	224388	594746	952498	325491	375441	451234	881867	80905.8	607077	380970	633911	261642	800544	981643	142972	752664	467117	753168	990270	964301	1.29206e+06	155897	192580	529685	400573	920932	153589	363450	498402	1.47811e+06	59841.7	316642	281699	492624	297939	527149	744237	402708	435849	306373	830133	252381	264210	839504	520052	1.19539e+06
BIN1	154470	630243	113854	384736	528556	634645	615786	392114	847816	461391	8985.89	770450	324573	364854	220909	428405	226306	30311.6	205186	203842	205664	389853	729461	204500	149022	105657	121821	97041.3	1.77465e+06	450532	256210	76456.6	378416	360814	693563	829740	122486	141260	581822	448712	260175	553441	237898	83331.8	135935	106063	81944.4	1.31454e+06	209038
BIN2	16527.5	6107.82	208476	5244.89	15886.5	41590.7	5052.14	3791.52	20419.7	41645.3	3385.47	9138.02	9104.93	19138.7	12036.4	9093.25	11426	5659.73	76238.7	9685.15	13667.8	6346.97	63070.4	9351.5	6905.63	4435.86	11145.7	3969.85	15524	25492	21842.8	15383.6	19035.7	28192.8	5615.45	44866.9	8005.87	16496.1	43172.8	12295.2	5959.53	7648.51	3376.74	18367.4	8438.27	2397.56	27752.9	9316.78	7842.23
BIN3	29133.8	38569.9	86087.4	38840.1	43913	10449.6	3153.11	16155.7	20634.4	22543	3937.35	33572.6	10359.9	26539.3	9445.83	21110.5	13966.3	5385.12	12183.4	15417.4	43538.2	9792.25	14492.6	10197.3	24056.6	21750.8	4862.41	2562.73	4364.44	46870.7	115678	5072.55	31780.8	20464.2	120623	107264	7843.47	12823.9	15613.9	18107.8	15037.8	16983.9	4551.04	24425.7	9249.3	7974.91	2056.79	1597.8	15206.3
BIRC2	17172.5	12100.6	48285.5	16800.8	9158.59	47312.4	9126.41	11881.5	24747.3	18208.6	12041.9	30524.8	40198.2	82385.6	7326.54	9193.03	15590.2	8781.96	16341.5	7025.67	20588.7	10835.8	31353.1	12372	19205.9	3741.98	15302.8	34832.3	12186.5	11270.9	31546.7	10232.5	20283.9	17095.6	31597.1	38465.5	17007.6	12793.1	12637.6	18242.4	8380.88	8245.35	8751.19	11699.9	16101.1	8815.98	21973.2	28350.7	9911.23
BIRC3	10072.9	9267.07	11652	7861.66	5384.8	8442.14	7486.98	11802.3	14709.1	10576	7864.47	11580.6	11612.8	15473.9	8325.08	5333.08	5465.92	8421.97	3718.8	7489.77	17571.4	27062.5	12598.9	8462.22	4465.42	4036.46	11198.6	14823.6	8996.96	9958.85	7803.59	10464.8	9344.23	14965.8	8037.92	6122.35	6688.47	8247.79	10964.1	7080.21	7762.53	7655.61	8056.22	14052.8	6708.12	8091.21	18582.2	13039.6	8118.69
BIRC6	17937	36646	14233.8	55575.5	22422.8	26427.8	11734.2	7433	32713.8	22656.5	18700.8	18595.4	134998	7556.67	6780.56	5562.73	14802.8	1789.03	5646.37	21971.2	15847.9	8383.68	5065.58	28596.3	14510.3	7236.66	648.257	7521.96	18573.8	20295.6	23502.7	13560.1	7605.74	8908.44	8502.63	404.147	6715.42	11624.6	8856.63	8556.23	5302.46	4108.23	4423.26	5319.41	18573.5	15308.6	20754.8	12081.3	66922.8
BLK	1209.25	11302.7	5991	13301.6	12735.7	3260.82	14164.5	9151.64	10751.7	1456.46	23782.1	6057.03	25046.1	15417.1	7673.8	4136.82	8062.26	5942.57	15334.2	9242.39	30375.7	2684.54	5648.73	13987.6	23173.9	32384.8	1461.1	3255.3	978.141	20140.9	12786.8	14893.3	13700	3974.52	5612.95	16140.4	3660.6	5870.27	5627.37	7355.19	11276.6	4346.54	5389.3	1729.85	11789.4	2114.78	7393.15	11253.9	6275.11
BLMH	158636	605627	269831	317404	166232	424357	373947	571076	355393	165257	16699	298362	752050	165678	264597	288321	225656	141307	84313.4	166909	319135	347208	319801	21493	253818	27661.7	150485	396427	203959	276828	302192	211533	87116.7	192629	94730.7	210634	1.03909e+06	57268.5	244079	325365	291142	230934	22766.5	318867	447103	129280	31100.8	510426	255509
BLOC1S1	318985	257407	154509	181077	344438	271211	292527	288748	361742	28468.7	106302	177491	423724	99093.3	313176	137542	368108	543395	252065	169765	613855	358681	190462	295025	118736	176400	306550	409550	438399	171445	96202.8	182903	302971	192106	181205	413918	147681	449090	214556	247162	447930	471647	661896	177772	112588	335252	348853	184421	48534.1
BLOC1S3	1.06689e+06	27537.5	20102.1	62874.9	36254.6	80574.3	76070.4	100018	23680.2	80473.7	21763.9	127593	219995	49273.4	33694.8	17756.7	22707.3	34046.5	32896.6	61255.8	55960.4	50813.5	57191.6	9018.49	39705.2	62342.2	202916	57456.2	261621	60873.4	143487	53329.7	78226.1	54351.2	43444.3	296692	36863.7	68836.3	38066.7	95919.5	44662.9	134254	19803	137918	23617.7	72351.8	63814.1	14075.9	149929
BLOC1S4	28511.1	10420.1	22659.3	27671.1	18441.8	23772.7	36226.8	35557.4	59264.4	49418.8	26989.6	32249.3	110069	176695	16562.9	221346	53195.5	33139.2	16421.6	30010.9	23757.8	19571.1	18099.7	60335.6	17601.6	30508.4	25424.6	30308.5	17345.3	40720.1	17823.9	10843.9	94188.9	39863.1	64467.5	40207.1	152890	26892	62065.2	46665.6	84648.3	65065.4	31752.5	57167.6	38115.7	13660.3	15560.1	13574.3	76088.6
BLOC1S6	620107	190000	46655.7	397401	41478	171126	84667.9	38355	312226	352908	90331.8	357518	94969.7	631406	846000	116283	133558	971554	151464	69645.3	54457	35019.3	62218.9	51614.5	15476.6	2.65988e+06	229071	16065.6	70447.1	153200	72573	65427.5	193814	126910	146852	231022	801367	22744.8	192654	152310	47229.2	91429.8	145674	163541	159255	110655	139422	349335	73758.6
BLVRA	1.31588e+06	2.96473e+06	3.20098e+06	1.70514e+06	2.55838e+06	1.55497e+06	2.73762e+06	1.93952e+06	1.26673e+06	748294	1.46569e+06	2461194	1.99531e+06	2.49361e+06	1.64654e+06	2.0526e+06	1.59809e+06	1.62217e+06	3.64026e+06	991498	2.48445e+06	2.62567e+06	2.07751e+06	3.63778e+06	1.23223e+06	1.92108e+06	2.86386e+06	4.56005e+06	5.65463e+06	1.17788e+06	1.49686e+06	1.18671e+06	1.6402e+06	998936	1.56915e+06	1.29368e+06	924671	1.3515e+06	1.36744e+06	2.57409e+06	3.15066e+06	1.83171e+06	1.77826e+06	1.53365e+06	1.81626e+06	2.17021e+06	2.3016e+06	3.24979e+06	3.37582e+06
BLVRB	4.03059e+06	1.12268e+06	3.19663e+06	2.09715e+06	4.24946e+06	2.11457e+06	6.02493e+06	4.0037e+06	5.71849e+06	714674	1.38396e+07	474480	3.42503e+06	564582	1.3782e+07	2.43841e+06	6.62097e+06	1.21773e+06	1.03786e+07	5.12068e+06	2.68066e+06	3.7229e+06	5.20526e+06	2.52112e+06	3.01615e+06	4.65718e+06	2.42583e+06	994187	1.11546e+07	1.59425e+06	2.88815e+06	1.387e+06	4.32404e+06	3.01358e+06	8.28486e+06	9.4539e+06	4.42416e+06	6.15708e+06	2.36223e+06	8.9027e+06	2.97543e+06	7.97919e+06	1.61468e+06	1.3618e+06	1.96277e+06	3.16822e+06	2.76905e+06	3.82229e+06	1.11887e+07
BLZF1	11113.3	24329.4	8283.14	9051.18	11375.7	18236.6	8347.47	18212	9314.5	18659.7	13859.9	40352.5	19375	8949.5	15990.5	25107.7	45141.7	7318.8	9496.02	20216.6	16081.3	23406.4	12570.2	17735.5	28396.9	1237.73	14772.5	19843.8	27608.9	25329.9	14460	18301.4	15326.5	13412.9	4422.48	52276.6	10060.4	9722.03	8091.84	11571.7	19811.4	10600	15001.5	9042.55	20150.7	8911.62	22109.1	15840.9	24419.3
BMP2K	75731.7	100024	56454.1	14295.6	17739.8	35736.4	16668.7	4356.22	16442.6	42797.4	222180	25261.4	14894.4	38813.9	47502.8	40863.9	33428.6	8822.03	11285.2	36733.5	31489.3	63912.2	43014	61295.8	11172.1	7899.1	13921.7	124762	21608.5	15907.9	22203.9	31922.4	6410.02	8424.78	2454.1	5339.24	36002.1	22367.6	20735.4	92005.8	17205.3	14125.4	15657.4	41268.8	15960.8	265041	10313.9	62764.4	43162.6
BMPR2	4335.75	4326.88	1509.27	1997.43	3440.01	3810.62	2593.73	4950.96	2680.1	5641.92	8140.22	4603.68	3864.53	17742.4	4161.71	5433.38	3785.32	5560.66	4907.92	4348.77	2117.41	3347.28	7844.6	2407.24	4668.66	2163.15	6588.06	3391.31	7241.94	17542.8	4798.48	3800.69	11557.1	6395.91	4735.91	9874.9	5073.92	8633.63	2911.18	3033.27	4061.88	5561.87	5290.87	4555.18	4822.92	8127.26	3985.98	792.62	7880.04
BMS1	20007.4	3493	61125.6	39040.1	59730	13791.9	10239	131224	5271.38	15641.7	15585.5	47288.8	52320.8	285356	64262.8	24777.8	8377.4	2178.95	3258.96	47133.6	18453.4	16849.7	41868.1	23858.7	110774	25819.8	10453.6	18910.9	47853.1	46744.7	51632.4	11491.6	16351.1	36586.9	29272.8	51071	9310.55	18200.1	18946.8	8483.34	8818.26	56121.1	1499.4	27218.2	44778	10732.4	14306.5	16759.4	8046.54
BNIP1	35745.1	23708.9	70856	107450	30958.1	75184.4	54275.9	40804.7	61779.3	36800.9	225730	141886	132580	32582.6	99836.8	56711.6	117346	599706	43238.2	136601	146946	116899	117327	110532	24935.3	27029.7	70360.2	147847	68951.6	22463.3	125923	121759	106935	66809.1	62341.7	42191.1	56486.1	50589.1	37806.9	102982	90279	59706	41183	133774	32627.5	101507	120676	112483	109640
BNIP2	31559.8	13144.3	34533.3	6293.37	22365.1	32058	12754.1	10609.5	9582.78	33030.3	18853.1	25909.4	43240	49780.6	33666.9	22701.8	10955.7	15777.3	29002.5	6373.25	22286.8	19389.6	33939.8	14090.8	4255.7	26357.6	9315.69	17194.6	23907.9	19845	7164.54	14140.2	40013.6	21703.2	22825.9	33597.6	12846.4	34897	65386.6	27947.9	22606.4	10984.6	70727.6	67419.3	35788.3	30201.8	27130.4	21180.7	65274
BOD1	19559.4	21410.2	24465.4	27890.3	26366.2	20298.5	17993.6	22090.9	6271.43	14521	11171.6	28615.1	3264.88	17355.1	15439.9	10533.7	117241	87240.8	5686.42	5338.73	20227.9	8954.52	10333.1	6712.97	17896.8	7906.84	24799	14069	7034.02	21911.7	9990.14	13121.7	11454.9	14204.1	5570.52	12490.3	27127.4	19175.3	4654.56	11804.4	6000.48	20869.6	18907.6	7535.58	34098.4	11680	15211.3	74641.5	19952.6
BOD1L1	1061.01	6269	2573.48	6974.2	5544.97	16412.9	2233.74	5936.87	1833.92	3302.4	4418.64	436.5	246.623	419.337	2380.38	5198.65	444.823	1582.47	454.811	1466	582.29	2584.28	2535.85	884.886	1348.02	3774.21	153.529	1586.06	3153.85	2199.6	1099.25	15756.6	2665.04	1963.36	1387.34	2522.69	2488	2540.5	349.243	1745.84	439.536	1489.5	4685.6	586.855	5637.18	3118.37	804.7	1595.54	834.944
BOK	47075	591082	2.97168e+06	829978	1.19003e+06	537987	781071	302001	60518.5	35335.3	338374	74791.6	200943	520137	271347	456821	2.63655e+06	280358	2.26891e+06	585863	481258	1.08336e+06	51060.3	701216	281323	160123	319938	767798	701228	1.66096e+06	896217	55639.9	982775	843095	30203.9	513665	1.34165e+07	1.31629e+06	254959	753498	1.05861e+06	11505.3	786314	29682.3	206713	752047	1.03184e+06	697667	122887
BOLA1	48804.7	61875.5	161578	26988.2	36887.3	63000.6	34714.5	105777	22654.8	72052	365333	136165	34462	106562	206829	103900	65239.2	39819.4	343523	95223.8	58817.8	106280	43821.1	3110.58	32221.6	83860.7	79039.8	35200.6	46765.2	80669.3	90960.5	66840.6	33200.2	1.50294e+06	120553	164955	34181.5	118611	37537.7	190661	62418.7	485881	97899	179260	148296	213826	77373.5	75192.5	33674.2
BOLA2	256701	176932	235110	55829.7	79927.1	43091.7	88847.7	192507	65469.3	18639.9	15075.4	19374.4	103303	54929.6	48596.9	121585	81462.4	80286.5	41443.9	118573	228767	82140.4	147336	32497.2	241813	158536	81064.9	45531.5	127273	62969.1	52000.7	38261	29794	16346.5	94891.2	68879.5	11010.2	134676	91670.3	10629.2	94620.6	161947	82846	61259	49655.1	77150.5	128642	3677.72	75031.2
BOLA2B	256701	176932	235110	55829.7	79927.1	43091.7	88847.7	192507	65469.3	18639.9	15075.4	19374.4	103303	54929.6	48596.9	121585	81462.4	80286.5	41443.9	118573	228767	82140.4	147336	32497.2	241813	158536	81064.9	45531.5	127273	62969.1	52000.7	38261	29794	16346.5	94891.2	68879.5	11010.2	134676	91670.3	10629.2	94620.6	161947	82846	61259	49655.1	77150.5	128642	3677.72	75031.2
BOP1	50956.7	168016	143414	303230	322249	87363.3	214647	193845	89898.1	198869	53623.8	13548.6	64580.5	30835.9	18207.1	128290	29865.2	6369.44	51162.9	264469	207015	115304	178569	130083	876898	413836	128166	152691	342075	178037	174808	32717.9	29157.2	397088	203217	920305	108389	120814	86856.7	72028.7	172363	57094.8	38301.5	39321.2	35968.5	147581	99876.1	130846	70319
BPGM	271798	147671	1.19784e+06	210281	117574	178769	211809	50966.9	196479	74675	33860	38443	197848	61307.2	1.15729e+06	763104	312801	600141	519805	76667.7	107202	76643.9	207410	78278.1	78598.6	194566	1.42827e+06	73078.9	144918	217256	4260.56	36677.8	62594.6	332223	56598.2	1.46958e+06	54040.7	230870	420327	150156	104727	710298	801646	100575	684304	27489.5	52867.8	233279	1.03611e+06
BPHL	99412	424470	985360	226477	245975	460206	858438	205950	123656	73191.7	9268.02	481762	246172	180053	408263	245318	739882	149620	266870	1.0444e+06	1.19086e+06	390157	158462	1.26995e+06	314341	71346.9	20230.6	767216	252989	573083	1.88733e+06	1.06669e+06	776293	623265	103141	720619	128561	417174	96475.6	636072	122131	395433	31884	44053	943031	170788	6915.79	996049	57042
BPI	71004.3	59950	69786.5	19377.5	692403	487755	459847	162516	1.8308e+06	132494	1.68392e+06	818243	91730.4	687882	15129.8	331558	1.93249e+06	4.83798e+06	396223	1.6216e+06	119253	208759	316813	760357	4044.19	292302	359992	54107.9	484246	699847	113719	1.28972e+06	1.30796e+06	326066	110395	7.52142e+06	479883	44791.6	522380	186324	185010	1.09358e+06	697063	4.07717e+06	325619	275048	280940	702869	1.18855e+06
BPNT1	472256	192315	189217	354710	505978	331070	488361	322918	329231	142531	24491.2	432500	178044	47502.2	151721	115638	518389	423027	99149.5	242470	280047	347208	188313	444924	167738	236970	68917.6	131607	100301	209333	580838	51272.3	235038	129134	155085	190721	123305	217566	198461	41316.1	331559	110664	53169	161104	224295	218448	151952	247530	365898
BPTF	9367.4	2080.71	12000.4	12135	7145.02	3635.31	7651.56	4582.72	1649.13	3735.18	2659.3	5315.91	4726.33	483.529	1934.14	9618.06	1349.69	1205.89	3120	1043.26	4346.35	2570.51	4575.8	4800.64	16855	4680.84	8402.25	4599.42	4242.31	1481.57	1011.72	4232.51	2700.93	1143.86	4232.56	6426.5	5057.5	574.177	6841.35	7392.71	3612.4	6865.34	4494.09	2943.26	7996.63	8068.57	3800.75	6277.88	5172.95
BRAF	45068	8947.07	15292.8	39047.2	27605.8	6096.51	13655.6	7433.83	9844.87	6353.16	12819.1	121084	21891.6	22708.9	10455.9	14921	9170.88	13567	29998.2	7323.42	28749.8	6256.17	26677.7	7316.22	8869.48	47364.1	12101.7	11354.9	46248	8190.23	6831.66	9218.94	4395.29	11066.4	18031	12412.5	14360.9	8161.78	26010	9632.3	26729.3	10706.9	7933.09	25197.9	26466.2	6807.39	13295.8	1365.07	40937.9
BRAT1	21040.7	27017.7	22251.2	42362	39243.1	18415.8	46712.2	68356.5	12690.1	3113.09	17410.6	5936.97	19596.7	4029.67	13081	13672	3566.57	15980.5	9200.42	60643.1	21984	38085.1	36686.3	36587.9	37737.4	2532.39	5904.03	15599.5	15380.5	31657.2	53322.6	26218.6	390854	13452.9	7058.39	26270.8	10196.4	3187.25	7591.46	23348.6	15461.8	39478.7	14502.7	2025.38	4545.31	17779.5	33839.1	11875.1	6670
BRCC3	21663.2	82456.7	23374.6	59628.2	64428.5	44388.3	91151.4	78555.3	108424	67990.9	29198.3	32811.2	138463	25859.5	63176.8	23482.4	49076.2	44283.5	63433.7	5895.32	136412	9928.29	21680.2	33457.1	44151.1	26795.5	105326	18685.7	150708	105249	168181	70068.4	137095	62843.8	27124.6	44814.5	17828.7	30882.6	38945	8988.4	89079.8	43838.3	74735.2	90138.4	29448.2	37016	30846.7	128154	107460
BRD1	1766.98	3576.12	7674.12	6665.39	15540.3	3648.6	1661.05	8607.19	6151.35	6124.88	14569.1	13210.1	7610.54	13863	2595.4	3779.8	5754.99	7597.05	5088.18	7150.01	5654.41	7894.34	7478.02	4415.38	7620.65	1898.99	3677.62	6665.41	8305.87	3198.24	34654.8	4971.94	3098.43	27913	6544.75	9678.73	8315.88	2365.69	5006.71	4876.84	6140.89	4195.71	6379.11	16800.6	6591.84	5546.56	19320.8	5791.58	3250.68
BRD2	6813.15	1344.87	16421	2615.93	4490.58	16190.4	2521.55	5732.11	798.133	58950	123970	582763	689.346	3691.62	13564.9	8706.39	42287.7	3127.63	739.249	198442	1317.46	12844.8	3689.72	930.746	78464.4	189156	3326.16	3784.69	3348.55	144677	45585.3	2786.86	4028.64	4105.47	534.737	38829	1166.31	4489.33	139013	4187.57	3592.47	92246.7	7385.75	2387.53	1783.06	27724.7	2668.2	4083.9	3963.89
BRD3	14936.5	15816.2	99030.7	22881.7	26955.5	11567	23934.5	29687.5	745.655	7975.19	26627.1	12255.7	7456.6	57926.8	23699.9	14643.2	87325.2	34115.2	56388.5	68401	16394.1	92538.6	14283.2	8466.34	22694.6	16716	16056.5	14595	25788.9	15711.5	656.662	13220.7	5214.25	22192.3	13220.9	3013.91	14667.6	9253.69	11442.4	4283.7	28211	8399.72	25518.2	6654.75	13111.4	13260	11224.5	8379.15	16512.5
BRD4	84549.6	21664.5	32970.4	42997.6	21377.6	20594.1	37053.4	44431.3	15176.4	4785.44	93717.8	12930.8	26577.5	50948.8	57823.3	12761.8	32224.2	4139.76	70509.1	61856.4	1922.08	407358	32419.9	33955.2	59622.4	7279.93	26854.7	47615.8	83969.2	19700.1	66701.2	40072.4	5174.59	57398	29554.2	110398	20211.2	5704.76	82216.6	28714.4	37194	48031.4	50359.5	39906.1	40245.2	19149.7	3597.97	67847.7	42670
BRD8	6408.93	4825.99	4669.71	5499.21	15009.9	26152.3	7535.72	42232.8	7683.58	6224.54	14073.6	5193.6	2857.95	5905.08	8375.3	10837.6	12485.6	4812.91	12753.9	12399.2	3315.51	10481.1	6510.6	5421.93	2087.6	41236.5	12063.1	4155.9	18533.5	11389.1	8403.24	3788.88	6465.96	6570.21	14289.9	24599.5	4354.51	6220.56	14333.6	12705.1	28901.8	4394.02	2718.65	9497.95	5314.54	7521.68	18021.1	18806.2	3072.77
BRE	11981.9	16228.4	10689.1	41986.2	17435.7	13700.7	17541.5	15516.6	5820.94	9625.91	45978.4	255886	4030.1	14319.1	41648.4	19480.8	40405.8	21872.6	5918.41	1554.11	25903.9	14631.7	18880.7	294798	35527.4	48421.8	13841.8	14310.6	30742.5	36984.7	25372.8	57107.8	114000	21834.5	55942.3	129952	10255.3	41084.7	90611	201245	23166.4	4863.59	24083	190404	62358.1	63675.3	6724.03	7055.5	2530.9
BRI3BP	355711	47425.3	83478.4	42159.3	101108	33335.9	43594.9	38807.4	61417.4	19610	95390.1	156304	37898.9	92479.1	9533.35	89123.4	77122.4	28889.5	100989	92626.6	131971	296768	103584	72369	87419.9	22232.2	112505	138818	118778	51495.3	67068.1	78725.7	178685	35199.1	181898	137360	102591	50553.9	87321	77472.3	65379.1	59436.6	52340.2	97196.9	76458	39085	65038.5	96017.6	66794.3
BRIX1	220765	311510	282465	300193	189954	408854	265966	226684	12102.5	20060.4	58643.3	213249	464223	444772	68013.6	22406.3	147060	275861	218349	152078	75929.5	44800.8	113767	81672.8	1.09297e+06	1.18725e+06	170303	86070.8	953548	218809	291768	53249.7	202773	533323	19564.6	236323	133463	39277.2	124300	37231.3	206091	209029	109907	268418	74622.6	358578	89026.1	328664	126789
BRK1	139452	63136.6	262236	26774.6	9590.32	288424	242273	236289	287624	180508	140545	272888	73549.9	152573	126169	72088	21767	16562.4	383586	394353	193270	198376	119401	44853.8	32773.5	338018	269184	275704	242400	98250.7	123543	341297	521421	46661.1	49697.6	68228.7	76243.2	24717.7	148088	85508	122377	44118.8	72024.5	172446	94825.6	262834	253742	105856	74667.7
BROX	113885	160124	69092.3	149753	178891	27082.1	161373	211375	125326	24459.1	76455.2	69123	150985	35175.1	83357.8	35993.4	64360.8	185525	79079.2	13593.1	26338.1	33314.1	58994.7	31680.4	35055.8	129303	102856	15468.1	309351	7037.53	9372.44	33825	342240	24380.8	26571.6	53333.6	20774	153258	32319.7	29544.2	103377	112904	81613.5	208173	76006.9	74151.5	41334.2	45332.7	71733.8
BRPF3	1308.16	1744.87	959.5	1937.5	786.582	1624.6	622.726	739.676	1729.71	827.623	2097.12	6836.99	1305.54	3480.76	969.322	1450.99	626.891	1333.61	1015.29	972.449	765.994	884.223	914.053	192.277	694.537	880.169	932.644	2387.49	4495.55	936.308	5248.68	726.594	2574.69	1207.13	661.37	1302.23	811.124	966.31	1235.19	824.436	934.644	1930.01	692.698	1756.14	1345.71	604.928	8145.61	766.546	671.828
BSCL2	861430	1.177e+06	583698	811808	904099	165741	931555	967731	295737	1.2359e+06	1.0267e+06	1.7519e+06	1.73196e+06	1.24042e+06	1.15787e+06	2.52198e+06	829546	262518	2.38016e+06	911050	622307	935049	3.03908e+06	864166	4.24793e+06	1.55087e+06	1.7338e+06	2.27829e+06	949205	2.04347e+06	323937	1.2919e+06	215630	2.12856e+06	1.87194e+06	2.17125e+06	678837	831783	1.61142e+06	780786	593289	1.58326e+06	580399	1.93017e+06	822081	2.6101e+06	3.17075e+06	1.17965e+06	1.10941e+06
BSG	247598	725918	1.03515e+06	331542	2.02353e+06	224717	258002	75921.8	213655	323738	390607	1.09144e+06	287806	713875	304494	1.4757e+06	71876.1	607270	160845	1.0612e+06	1.01079e+06	912895	79827.7	296386	464583	221605	288537	246536	378772	590616	216710	84267.7	796997	77195.7	73297.4	988371	40220.3	542021	147414	882734	1.57735e+06	130946	1.05498e+06	2.95843e+06	273061	689743	1.95984e+06	835989	566278
BSND	289019	245203	228814	264949	222740	243940	162644	450246	128617	137684	567434	134602	148158	209997	111160	263876	255977	186279	177888	263685	158350	334724	186374	288894	282306	195355	155364	262827	306952	212812	274124	577625	171427	167640	233709	440738	210427	84238.9	244602	166159	261245	180515	182444	243041	257999	238903	140019	226765	173368
BST1	263618	90751.2	101514	440729	32502.1	648809	113271	305332	1.84402e+06	324817	2.11195e+06	3.08274e+06	351945	1.34547e+06	84569.4	137607	556144	36044.2	287510	139955	1.01526e+06	931358	374099	938439	50699.8	71083.8	63775.6	685682	395960	197251	133091	800097	60353.9	213356	122403	474477	118277	380279	243788	479652	288129	216036	2.24352e+06	1.78997e+06	268520	34046.9	203985	816224	500740
BTAF1	13527.6	36232.2	22125.1	47507.7	26582.7	25893.5	9425.05	42386.1	5350.62	1409.42	11121.9	70566.5	17461.9	10793.1	876.643	1746.19	6297.3	4439.88	3033.61	15147.6	4050.95	5199.06	4568.04	5616.96	23441.8	20868.3	3255.54	10004.8	80404	8481.84	3801.6	2841.55	15165	3378.18	6475.83	27477.1	1586.74	12249.6	25518.7	10516.2	12732.9	4236.75	12916.7	4908.68	40800.4	13307.7	42608.3	10785.5	4577.44
BTD	4564.75	20852.9	4555.25	6811.96	4061.61	9529.32	18524.7	36135.5	6503.46	17566	13380.9	81934.9	22327.6	124366	21184.7	48807.5	28426.1	129982	4839.86	48292	3191.35	21521.7	56231.7	18559.2	32086.5	23187.3	27537.8	38578.6	19379.2	93178.6	11473.8	11936.5	14071.3	16923.5	99302.9	29689.6	127564	15096.7	105724	13976.6	35109.1	48133.7	7481.93	98896.5	13640.3	9900.18	67928.8	19567.3	37043.4
BTF3	136749	240965	576999	325863	505152	133337	235802	310189	536850	61511.8	51994.7	41121.9	239904	62515.8	46240.5	831309	258570	162689	134637	167395	86428.5	127129	495295	26173.5	319044	67163.1	40385.4	251175	142711	129696	237483	110182	282550	295984	441928	306823	89306.8	289243	153667	111118	196425	71369.8	86730.5	12592.6	55753.7	331063	236490	57626.8	46493.6
BTF3L4	98002.1	281545	257056	127941	301777	12424.4	188039	188627	399567	13352.9	196101	48366	72221.4	13784.8	133707	146649	198262	195257	116463	51856.5	70280.6	64728.9	40811.2	67594.8	38028.8	91254	49819.2	94430.2	17900.5	20272.6	427503	57031.1	51456.8	79755.2	171791	167532	66490.1	66020	240501	63138.7	103291	26040.4	14964.7	66621.9	142338	151560	167942	85195.3	21331.9
BTK	2418.89	58770.9	5007.21	34467.2	7227.33	73477.4	69921.5	33747.4	7314.55	2505.56	17796	1940.71	3366.84	29076.9	51163.8	16080.7	2269.07	226885	112974	23093.8	3596.55	657.214	5237.92	8155.37	28238.6	12134.9	41928.5	73133.2	45342.8	36752.1	9892.58	6257.4	16134	4266.31	63539.4	15402.6	26604.6	3440.64	136177	4034.47	4283.96	3782.51	7822.69	21424.3	9175.64	6678.79	625.746	1428.07	53675.6
BTN2A1	21792.7	45272.3	19013.8	7936.29	13575.5	77585.4	29324	5211.6	24904.8	8412.01	67336.9	32507.5	16201	25789.3	7658	15883.4	10525.6	17887.2	14088.2	19537	71290.9	8260.3	18752.4	20217.1	149337	9224.94	38377.5	23891.5	11389.3	21748.8	37910.4	14689	18485.9	3663.38	30702.1	9003.78	20926.4	30070.5	5541.9	15179.4	20673.8	19349.4	142138	18527.7	18316.8	9686.75	35571.3	23806.6	26444.9
BTN3A1	17437.5	14655.7	7672.62	103949	3608.73	16019.8	3362.95	7810.36	62386.9	102630	40319	30646.3	10049.8	59624.5	2595.55	16771.4	23317	10294.2	55380.8	50966.4	9209.02	17766	19344.8	18542.3	4013.37	4136.02	8399.5	40647.7	10465.6	42524.7	10932.1	10401.5	46966.3	20035.1	14947.9	9576.06	70489	72103.9	15118.1	14293.7	15071.6	5989.74	4719.85	9187.78	19002	290362	63858.2	27684.3	9125.3
BTN3A2	3345.36	4710.14	28916.4	71347.1	12681.8	43621.3	43745.3	15731.3	39106	72117.4	41959	45716.4	20413.3	35252	2379.68	32727.9	45365.5	20173.3	52487.6	98499.5	35248.4	34650.4	37707.4	36155.7	8430.24	10856.3	16492.2	78708.2	19087.7	79746.7	20208.3	33992.2	83281.3	30802.9	29196	18791.2	261953	79712.8	42905.1	16798.8	30162.4	12392.2	44735.6	16792.7	37722	236117	78559.2	53795.3	18606.7
BTN3A3	49021.3	86225.7	33376.1	91293.5	87830.1	176125	7300.86	61713.1	49257.5	49200.2	2337.54	27212.5	20687.2	36445.2	56430.5	104463	58178.2	139407	71859.4	60569.7	22836.8	22602	24478.9	23524.9	7621.23	24432.4	91383.7	62216.4	42549.5	84752.1	14623.1	64213.2	42076.4	126887	60540.4	28123	21019.7	200809	66618.6	75483.3	32147.8	11779.9	16763.5	25328	67573.1	436709	146087	34226.4	18637.7
BUB3	539703	256489	303005	195637	222393	351722	70025.6	332769	209802	268801	80598.7	19578.8	544177	161048	454750	104967	39285.3	99926.9	58737.8	189726	111912	145173	128815	92580.7	431952	1.36074e+06	708992	129575	2.06839e+06	207295	258977	67731.6	359524	83495	302957	352697	109000	24715.8	263552	114227	352573	235161	428266	12906.8	361339	323038	186307	62203.5	465606
BUD31	145350	133942	141227	466390	215327	241030	179164	165511	156968	319024	104844	210363	278388	560381	163244	227275	7877.3	159016	69210	1.13265e+06	1.16958e+06	297755	230439	42707.6	108950	160844	492757	48089.4	975379	53288.3	391852	32495.5	117994	273909	176312	161944	113195	87079.6	456283	292478	368345	220196	179790	185304	71341.6	189579	571891	123953	220245
BYSL	30175.6	198135	100387	168037	278036	95026.5	47589.4	145430	71874.6	503972	106583	18149.9	189075	4872.03	116417	70498.7	99564.6	57910.6	170859	193130	125420	125461	1.26746e+06	157825	363447	200369	27093.1	120086	294785	322272	744324	130275	101319	465821	11847.2	15254.9	39075.6	78565.9	77594	219877	145159	118123	55648.4	1.28007e+06	22038.6	258603	1.39382e+06	61786.1	86263.5
BZW1	257906	634385	593876	176242	355360	424826	279488	472669	113644	165340	57983.6	211594	455882	27373.2	280079	94968.3	220159	65462.8	146008	279549	108692	121246	179587	289159	333488	630457	417281	173940	552299	99598.7	166105	86612	410852	152520	169605	223211	36278.9	210228	338905	127891	380367	492346	282247	121466	303807	229788	168570	74363	431645
BZW2	344019	347233	285612	348362	198848	98328	140135	155185	105445	91079.2	12177	63598.1	368005	10309.9	219093	13961.2	70735.9	70585.5	213752	225685	881261	131110	9442.35	630006	751468	350087	162725	368722	438730	224218	141061	378767	775945	482027	20792.4	9343.9	2506.14	270548	191942	14302.4	305328	434719	81215.1	253337	231520	190563	1.362e+06	165409	686705
C10orf118	13617.7	3986.65	23581	11162.7	15763.9	7180.19	18624.5	14920.2	10260	11026.8	9466.53	6918.61	5877.46	15171.7	1671.25	15952.1	9292.37	7325.93	3316.03	4648.02	6011.15	6494.44	20328.6	5859.29	10913.1	30543.7	7239.29	7968.67	32984	9962.87	5979.38	5512.1	9682.64	10963.3	12911.3	21957.7	13428.4	10104.4	10927.7	5394.4	11068.4	10418.5	4654.87	17236.8	10313	21409.9	7189.35	26393.8	6249.12
C10orf32	82848.5	55788.5	39209.3	54170.2	98323.3	44479.5	73121.1	215272	38950.6	166635	22612.1	115854	29248.6	21663.2	93250.1	2.16585e+06	324774	26193.9	40382.1	7486.85	51245.5	77798.5	46512.4	82838.9	18447.4	8123.82	40709.6	127991	17078.7	107892	74076.8	34902.6	70748.5	58531.9	22120.6	174726	100330	31622.9	158820	128591	36101.4	52437.8	21893	113842	36634.1	30898.2	27492.2	44107.9	26709.1
C10orf54	23460.5	47969.3	12446.6	58729.7	22428.5	72725	33292	41762.2	53600.5	20675	9722.82	44736.4	29753.3	31596.3	4780.81	5896.63	27031.9	270475	15189.6	21686.8	12557.7	34137.5	16163.5	12575.3	27376.1	7125.63	10461.4	28473.1	10304.9	63225.7	27707.7	9375.16	19465.3	25042.6	25433.6	6197.94	32465.1	13256	14631.5	23758.2	18670.5	15124.9	25987.3	14364.1	10860.6	10149.9	14023.6	12312	16639
C10orf76	20168.2	10105.7	16050.3	56758.2	91594.3	53805.4	27691.9	91909.3	52771.3	125761	261821	7477.52	9133.11	66184.6	19150.8	1.27003e+06	179875	23642.4	52013.3	22517	31926.8	2419.65	24297.6	26320.4	9881.99	5367.45	44381.1	32619.3	31695.4	6425.31	28812.2	88443	37686.3	20000.9	17135.9	18804.4	11569.5	5384.14	94559.3	17749	9186.6	25586	6555.84	2626.06	6199.09	48351.3	32875	59472.9	3140.63
C11orf31	357338	129031	202814	99039.9	1.30711e+06	37907.6	176181	82541.2	438378	125821	1.11555e+06	210330	784502	137965	553014	137099	77434	130737	113199	103437	156734	285791	152031	114907	724012	346271	539158	212974	202057	233384	377263	92961.7	240936	107974	35365.1	672224	289025	69926	733577	24418.9	720072	445382	109259	150773	57051.4	176057	159946	246683	308322
C11orf54	186795	327529	33244.5	321471	672606	67693.1	6751.27	73198.9	199766	91468.4	179935	844071	66677.3	209903	125035	81695.4	167441	980450	34035.4	64249.6	33917	217754	151432	77132	50099.1	73390	981290	47806.3	190029	200700	111088	21473.6	38071.4	49598.9	18884.7	2.31493e+06	22019.9	41732.1	140107	63861.6	361144	41209.3	51494.3	6453.64	59665.8	30710.3	100094	22921.7	345885
C11orf58	345480	55647.7	30191.1	60028.4	10661.2	58509.7	67467.3	119733	30542.1	143976	304026	368263	136127	227782	57160.7	275630	116515	698915	96839.7	261803	94337.2	609184	812995	115700	36593.1	113671	76746.5	121615	121471	93952.7	778183	72605.4	9710.32	252070	142909	144983	71679.7	227781	39928.9	126648	200482	20786.2	175235	43592.9	138396	52527	202683	64653.3	276722
C11orf68	365445	24994.1	358840	414998	209246	468555	94302.1	84908.1	66223.4	142847	500813	76441.6	142612	49943.1	311917	59170.2	130030	33303.5	46680.1	672793	157341	10496	45470.6	258982	254457	441685	404072	156708	169791	122129	607067	32300.4	254799	519669	61070.6	567993	12250	217133	150476	160287	149171	264481	225683	8904.96	157735	32946	242419	267838	160127
C11orf73	688093	67576.5	54106.3	44334.8	62811.8	71357.8	86304.3	55706.3	206137	45624.3	105033	44513	133144	56733.9	206551	23573.6	26245.5	48384.4	132654	34726.7	29188.9	71772.4	27347.3	51122	222070	67381.9	168804	142498	60571	92643.7	26144.3	44948.5	124787	22894.7	59274.2	162131	164801	18080.8	136582	65575.2	169195	40519.8	47621.5	231475	163776	33486.7	63098.5	69795.4	108786
C11orf83	113658	377146	68662.4	121626	114192	121419	119588	155389	219602	108992	12432.7	26355.9	64294.8	50568.3	59459.3	40781.3	17764.3	13226.6	81390.6	36596.1	34927.2	88028	100848	22804.1	120414	179224	126721	56077.2	136674	61808.5	31019.1	8096.58	42170.8	39849.5	75945.5	84075.9	37740.6	137463	347955	170589	98970.1	109105	63445.1	14811.2	80437.4	172470	19349.7	23100	90653.7
C12orf10	427984	493817	226790	1.00234e+06	247678	355085	498263	434923	575666	517805	31333.5	428078	123188	388834	572460	236907	132465	57311.9	116897	163397	1.12248e+06	262029	285983	1.0484e+06	685946	263091	435176	380031	334866	417265	295076	442831	1.04622e+06	570691	74243.6	554220	114192	579385	374899	155180	761278	608941	349446	217480	202275	93346.7	656894	1.3014e+06	543736
C12orf4	2686.43	17506.7	9081.58	18070.9	15311.2	7175.54	4259.19	20863.1	18875.8	9513.21	12987.4	32085.8	19713	23962.8	4443.28	8046.2	6348.16	8654.17	8268.82	6634.34	11935.9	6657.99	4929.31	7276.7	5944.74	8915.13	6888.26	25004.6	10511.2	22413.6	7887.92	15716.5	10583.9	7295.16	6186.06	27932.1	65659.5	8319.87	11467.5	5262.46	26664.2	14134.4	11462.1	10953.2	6939.03	6881.06	9265.99	8703.39	25958.7
C12orf44	39084.4	45332	35925.7	34265.7	16733	103463	24243.9	57570.1	52803.7	48813	32172	43024.3	10282.7	36035.2	33379.9	62400	23436.6	75788.3	22947.7	52435.8	46105.4	46943.1	84496.9	52427.2	42341.3	46443.2	63409.2	50823.3	25741	39484.5	60378.8	28047.4	63202.4	43904.7	31718	20643	18380.8	39557.9	62840.5	43841.6	54700.5	34257.9	27080.5	122992	63868	18895.5	34704.2	32620.1	30331.3
C12orf5	310342	137678	110676	129794	67489.4	61614.4	60679.1	290264	51945.5	76462.8	8370.96	77805.6	92142.3	36246.7	20641.5	19745.2	21953.1	40686.4	82564.3	14473.7	8463.27	10468.9	10278.5	8541.99	296705	261817	76490.4	74852.9	227110	46921.1	36251.8	610464	75758.1	38705.6	11424.9	143893	43097.2	64025.5	78306.9	11948.4	110660	75198	88317	49506.3	95449.5	46670.6	36389.5	7160.62	79512.7
C12orf57	63175.6	18697.5	18238	15587.1	37075.6	30081.3	25751	33014.9	41606.8	130571	85589.5	48057.1	4526.33	198900	98689.4	32096.2	219989	63714	8315.52	9947.36	36911.3	39943.6	34506.8	43696.8	34109.9	33176.2	26895.5	119442	48537.2	35376.2	9358.09	38267.8	18289.5	55463.2	52786.3	77096.8	30479.3	89022.2	56603.6	28535.1	33900.4	33391.9	31700.6	23776.9	29371	24480.1	9901.28	34701.9	27378.3
C14orf1	104402	56834.4	955780	207531	141447	89645.1	13524	83997.4	274571	1.66829e+06	25167.5	76916	86362.6	231146	16804.3	125446	74374.9	59585.4	440664	53650.9	46575.6	60360	91074.8	71049.8	3353.96	137999	350161	179604	2792	113120	44191.5	1.72801e+06	17062.1	32660.3	262990	1.56105e+06	215483	325303	139510	1.16695e+06	85974.5	103396	28487.8	102766	236691	560385	69378.8	151477	48686.8
C14orf142	2.15125e+06	33939.1	20944.7	3.03701e+06	1.52282e+06	2.37353e+06	2.17715e+06	1.29241e+06	1.9864e+06	476498	102709	333762	526757	700209	2.19747e+06	1.94129e+06	475367	658513	262114	145926	100028	158570	281815	1.08647e+06	3.07798e+06	1.45593e+06	3.41454e+06	1.03109e+06	3.46065e+06	1.53062e+06	192613	931494	100952	2.00013e+06	2.26294e+06	1.57023e+06	2.67805e+06	2.08435e+06	2.30559e+06	125372	654686	274275	592321	1.40406e+06	2.15593e+06	198998	60068.8	108550	1.76202e+06
C14orf159	134905	130672	117705	306716	189210	182443	303887	148215	150709	20036.2	15130.9	20142.8	48000.9	51466.2	92750.7	32267.5	252197	16554	95035.4	13382.7	75315.1	169501	35267.6	50809.4	41113.8	301702	184253	49720.5	127756	446377	632324	505189	547738	232411	127172	169986	34418.9	297144	313087	111557	36053.2	235971	39168.3	56517.8	153368	112427	71013.1	51924.9	40867.6
C14orf166	449573	269482	256731	257128	233358	376025	310563	517788	403740	457756	37297.1	185612	363907	468124	777164	1.22545e+06	1.78609e+06	895264	446150	283670	217621	226641	384592	222532	609680	736397	183274	161793	1.16681e+06	357921	199760	81319.2	320891	437892	618216	186852	307503	531191	417131	264991	324263	231363	655075	123562	344976	519660	330495	294236	174176
C14orf169	57902.2	10805.3	26594.8	2765.95	38441.2	11553.9	25689.8	115895	42947.1	44160.5	81920.2	3664.31	49461.3	39619.4	14949.1	22758.5	52514	18439.7	9709.39	35276	40172	13595	23401.9	67229.3	74384.1	21570.4	47802.6	53708.9	51126.6	23977.8	9880.84	65210.1	130197	48411.5	1569.21	34968.2	182229	83679.5	25303.4	11435	74808.3	70358.5	32090.5	10341.3	56960.9	15358.6	38112.8	41136.9	5640.18
C14orf2	110498	218801	330101	417141	169419	272735	214645	253452	119649	111822	532675	108996	273329	198603	229620	806421	267213	462277	1.48075e+06	464078	240702	230557	525489	252200	421531	63316.4	278239	435234	136709	252742	331497	221458	968824	735212	233559	221934	588327	756821	460276	309540	205368	54893.9	305464	1.49799e+06	168307	1.52756e+06	559785	464093	269664
C15orf38	13746.8	4313.6	11022.3	3692.89	5457.23	14807.7	23892.8	18705.1	49790	4646.38	53603.2	78178.3	71638.8	5625.07	12445.8	8321.93	17544.2	53254.8	5115.22	13215.3	31769.2	5114.98	28999.3	12932.8	7904.98	70262.8	5908.17	11917.6	14720.9	13028.4	7913.51	5686	4654.22	12629.4	11600.4	28902.8	26374	3442.57	17294.4	11341.4	9334.16	21087.7	26814.3	6753.51	13022.7	24178.5	4992.67	8120.67	18684.6
C15orf38-AP3S2	7860.17	35856.8	6149.52	34858.8	19062.5	13460.8	14540.7	24592.7	32896	19898.2	5309.41	28479.4	56850.1	18724.1	12826.7	5189.22	10654.9	9321.62	2983.97	10288.1	25712.9	15466.8	17305.2	12423.3	38310.6	40647	8347.44	7337.81	15455.4	19303.3	26133.7	3590.28	2960.5	6087.68	11231.2	34854.8	8521.37	2216.28	11162.6	10998.4	6274.11	17096.5	16822	2519.76	8564.36	15897.4	3170.34	15838.7	11999.5
C15orf48	1.16931e+06	1.01089e+06	1.07679e+06	461912	249759	926695	499270	230874	263193	361034	1.1364e+07	69580.3	123854	12052.9	177393	628891	269017	1.10515e+06	3.54197e+06	375056	1.06084e+06	651578	790416	460950	126263	146529	156087	378583	678364	890017	9.81811e+06	6.32675e+06	1.39654e+06	394557	998328	2.56239e+06	1.08432e+06	416267	242508	72129	705467	177004	836660	367213	56963.6	2.64932e+06	76622.1	1.8045e+06	504031
C16orf13	231216	16717.9	13015.3	37091.7	99562.8	69040.2	33250	46732.2	85295.5	329341	84309.8	166304	96238.9	23227.9	16990.5	76709.4	36298.1	53349.3	56635.9	125040	31962.3	71151.8	30161.4	134023	67280.5	42083.9	75562.8	23449.9	168608	86002.8	37932.2	69634.4	56942.5	76095.1	68470.6	213239	38044.8	27827.6	10867	16352.5	80811	77995.7	67280.5	329408	24586.4	84259.9	27381	63512.1	46428.3
C16orf58	125034	412769	123260	319408	111510	249160	14348.6	34991.5	239021	89128.7	38145.9	141052	269341	114381	1.23303e+06	62141.1	37336.7	27765.1	98752.5	927324	47954.7	508881	94155.8	561206	106858	86967	52339.2	652967	52952.3	1.13906e+06	188207	74403.2	170515	66378	126821	24796.8	69256.1	163872	148039	173090	361289	70402.1	153290	373177	234955	332223	284992	639455	857101
C16orf62	75520.4	1.31438e+06	62239.5	123833	129740	98899.4	80579	93798.2	122596	55388.4	5894.6	65347.5	173088	27257.2	141303	34649.5	70154.9	22458.5	115184	59741.4	91213.1	49076.2	86937.3	148006	7366.52	109337	65811.8	45922.3	200887	52535.9	16371.7	81555.5	132818	51034.7	15176.6	29051	55178	118543	199427	34221.7	73195.1	385852	529335	92085.1	46393.4	146916	81391.5	108250	36664.5
C16orf70	18114.9	60341.8	18092.8	12287.1	252130	86101.3	106794	73221.6	85276.1	49243.5	97723	54917	17119.8	99775.6	8519.02	49985.4	30806.3	189546	22604.3	57289.7	86647.3	48149.7	42367.8	47228.4	3460.74	6646.79	178111	72273.1	567763	62561.5	144759	35322.6	238526	38862.9	49593.4	57512.6	204644	264935	106353	23166.9	13168.9	110410	99252.2	169023	98510.8	14571.5	63067.8	37079.1	97493.2
C16orf80	156156	270734	190161	294153	171223	174881	155906	340833	206018	74301.7	28947.3	334805	47729.4	100497	97464.2	123277	143183	19238.3	148677	51575	296027	105545	5741.22	8433.51	200943	322870	142319	120821	363890	302452	85979.9	111111	171137	334851	59238.5	286969	73363.6	104339	93254.3	209400	137986	122527	83154.8	20620.8	245186	13762.8	233035	128442	119116
C17orf49	404710	781777	1.08568e+06	384077	409656	347834	686837	619608	570705	152602	674099	134192	237968	109626	352597	377754	1.30069e+06	727617	1.17548e+06	333475	375893	1.31338e+06	650231	126224	521156	549016	411703	679864	965448	357517	382794	34298.5	50994	143649	252649	101265	389981	717971	596566	344947	552061	17287	438496	281479	946742	301059	834906	537577	197101
C17orf59	32798	11731	66105.4	22157.5	12356.8	123463	71943.6	28404.1	70381.2	27265.9	209351	15618.9	9909.95	6727.48	126172	236183	64594.4	142634	13650.9	13288.5	28400.5	7580.53	22080.2	46253.1	58363.4	28487.1	64933.6	47130.3	33693.3	3829.88	59066.6	68798.8	247430	29210.7	31328.8	7644.51	40036.8	10968.9	41836.9	50605.4	13796.9	16274.4	68545.3	28441.3	310999	24411	44990	31300.9	2335.66
C17orf62	220629	189838	81478.1	109901	63535.9	162513	74352.9	100869	90186.8	55614.5	100172	217394	108909	62960.2	280423	54235.7	33097.8	134164	108833	22541.4	50010.2	36480.6	89483.6	59608.5	51460.9	842172	60692.5	23605.3	30150.6	86332.6	33938.7	55893.4	156468	57222.9	44692	98339.2	50725.9	91076.4	159479	40341.5	189673	106143	143145	165042	225921	34328.5	51787	25544.9	213882
C17orf75	38038.9	117373	34542.5	40683.6	24884.9	31420.9	23214.1	51843.6	17615.3	11872	50408.4	22421.5	42430	9028.08	26505.6	9855.2	19947.4	617737	8007.28	10856.7	7406.52	14707.1	15297.1	17648.1	19909.2	11287	19363.2	12758.5	3045.18	30171.9	19919.6	13653.5	39262.5	23701.1	22938.7	34309.5	41324.3	18785.8	29891.2	15974.6	40431.5	50701	34863.4	18555	39962.4	1085.81	23845.7	29178.2	35948.7
C17orf80	30797.7	10512	4737.43	4420.1	7469.37	26422.5	11662.2	1964.02	7144.91	8935.69	17736.5	55834	11876.4	13779.6	9283.05	29776.1	8449.49	16452.4	9070.49	18366.7	16242.8	10690.6	9273.48	8125.04	13366.1	2923.69	16712.4	29195.7	1833.09	11734.3	18888	7110.94	9598.01	7991.89	7757.06	11251.4	31758.8	27908.3	5615.42	14981.7	7975.41	5789.92	28552.4	5318.01	10783.9	14805.2	8170.64	30190.7	118601
C17orf85	17613.1	29891.9	91759.8	157500	85979.6	16016.8	99823.2	70781	16059.3	36445.2	93560.9	87141	188730	144797	34982.3	35704.5	31062.7	15720	8869.26	33578.7	34760.1	17380.6	31246.6	21345.2	8859.3	174637	14184.6	28242.1	47829.7	13123.6	16110.4	26603.1	18511.2	63835.5	6163.78	59341.3	86139.7	12747.2	25217.8	27760.9	15299.3	30400.5	33948.2	42399.1	26937	70047.5	159802	35209.6	12418.2
C18orf25	3766.17	44775.8	1858.85	17673.7	137569	53550	24832.6	47933.8	90581.4	41221.2	41515.5	11311.3	13130.4	330283	34996.5	21425.3	99262.9	8806.04	14885.4	68604.2	55833.8	27644.7	35550.1	36484.8	213602	12438.1	8587.99	13620.9	27283.4	161864	60238.8	13525.2	37054.3	5973.48	36135.3	9060.02	13526.6	33671.4	49474.4	22729.5	46431.7	41227.9	21242.6	34724.8	11509	30449.8	43248.2	40280.7	82117
C18orf8	26093.9	57956.7	237433	38078.2	43403.2	55393.6	20923.6	55294.8	27119	5224.38	47210.3	30796.9	120936	10324.1	9788.55	42881.3	26079	10205.5	15088.4	33909	42097.5	15951.6	39885.9	51319.5	58974.7	24332	24396.9	31739.4	50629.7	78949.5	19115	30984.9	32863.6	14387.1	18531.8	35430.4	13684.2	26102.8	7469.36	19041.7	42304.9	11791.1	57332.6	35799.7	36676.8	62949.8	6909.24	19888.8	37771.5
C19orf10	1.3796e+06	1.64196e+06	703232	843034	863786	1.05313e+06	429060	745908	466788	1.69227e+06	158224	532811	1.56366e+06	705007	613299	757413	881795	2.38922e+06	970929	315094	608061	334347	1.76555e+06	362153	450022	944127	850498	315475	1.31805e+06	337679	232032	46464	572061	458623	479811	247271	239750	1.82712e+06	549281	343897	787648	544854	856115	701228	835746	1.07505e+06	1.02943e+06	357818	1.21067e+06
C19orf12	309182	50352.1	45641.6	49131.4	248359	120192	465710	284513	61003.8	92428.2	76025	53383.8	65477.1	16522.7	58063.5	667766	156420	141553	316456	78180.1	100781	116660	93979	183254	88034.8	63671.4	67299.4	94383.9	159756	737256	186557	743763	56143.5	145803	91757.8	182521	35474.5	129623	113692	56878.1	65532.7	225120	351669	91491	115054	75624.5	254960	59898.7	269763
C19orf25	64227.4	96161.3	36773.5	61370.1	49279.9	67775	51554.4	35011.1	69427.1	100651	355769	102182	63051.7	127036	64267.1	154973	386172	108488	47982.6	139304	210845	165969	169844	172553	101035	42525.7	52540.9	61497.9	68165.8	260358	162944	114604	122177	41146.1	188472	42241.2	37277.5	42095.5	142435	139533	57932.6	191284	94004.2	72346.8	102694	55230.3	90027.6	246552	104060
C19orf43	14218.7	3405.18	13407.3	20809.1	9176.31	2506.59	30814.2	45557.3	9799.22	19114.1	13201.5	289066	9178.15	42522.5	66953.9	19149.1	7980.09	9996.51	17584.5	27404.2	16863.1	32007.9	65517.9	22487.5	76404.5	16263	34933.1	55297.9	7302.32	5428.12	25726.1	23065.9	11205.9	18679	26497.6	10063.9	10010.7	18113.2	10329.2	20689.2	7407.59	8255.78	23405.1	45749.9	23405.1	22295.5	34083.6	14352.4	10373.3
C19orf52	27322.3	54057	77564.4	56245.2	72683.5	9543.59	82072.3	36157.5	29415.8	26992.3	19045.6	11120.5	23831.8	15090.8	16688.1	71230.3	60766.9	45268.3	32198.2	61620.3	40558.9	52157.8	49930.1	50982.4	52108.8	67824.6	71157.3	46264.1	31888.8	27657.4	76845.3	55001.9	62704.5	41670.3	63833	82644.2	42093.7	17499.7	28144.9	37781.2	93808.9	92894	24393.3	14238	22943	116668	101613	39554	46132.4
C19orf66	52595.9	147844	15923.6	224256	21059.9	72402.8	67768.3	1.04061e+06	34820.4	16682.5	261789	74829.5	172199	126849	290930	166235	9481	47363.7	11970	7380.43	8464.38	18905.5	37494.1	42646.4	16850	5592.5	19371.3	51705.3	55388.1	22640.9	12577.7	19142.4	177181	41323.9	50879	67399.5	46021.5	3091.32	165723	73401.4	192070	21628.3	154218	24711.7	195547	62800	23780.6	9803.59	322565
C19orf70	131067	281142	801990	950904	775102	520568	777020	802508	971639	260987	256022	445900	1.28911e+06	245543	49532.3	387046	302488	916973	217667	242377	1.22112e+06	195447	689207	191926	1.36335e+06	270311	194218	653811	359579	601467	222923	626811	243752	322841	554256	229724	425425	201593	731364	778827	408083	608134	454062	139417	179012	301606	615740	381983	507133
C19orf77	30206.5	33616.8	31291	33480.1	32430.3	27181.8	18684.7	31891.2	31590.7	25526	17248.6	23492.2	36662.7	24074.5	27138	35222	34240.8	24864.3	24757.6	36891.6	37239.6	37057.6	34434.8	35953.9	33759.8	40269.5	35204.2	34594.7	41951.4	34353.1	38879.2	32100.8	34931.9	34951.4	31586.2	25121.2	22157.7	36601.2	35706.9	30747.9	35720.2	33662.1	30233.7	25341.3	32431.5	25188.5	41420.2	38545.3	31963.1
C1GALT1	74165	16170.7	13527.7	12735.9	16160.1	14650.7	73483.6	78616.2	46445.3	52491.4	38218.1	127096	47244	15017.5	12407.4	27309.3	1462.06	18086	8210.82	26171.5	35585.5	23504.7	225412	113360	19570.7	98575.6	101277	73093	30151	15228	14575	24469.4	390578	30017.4	79810.5	110455	15780.2	18771.8	711802	78114.1	26162.8	80865.2	52034.7	6186.2	31811.8	58055.9	101807	60247	15649.1
C1orf123	2.50358e+06	402261	295561	327550	700322	201786	1.01488e+06	439240	627971	25223.3	66427.3	80288.2	876676	44369.9	269779	998741	997378	230250	507562	620468	509546	634833	254416	923257	169235	162842	638555	750024	454346	600460	651731	576336	171500	436241	118256	466010	176780	387010	658007	471908	891618	312104	477225	19914.8	282293	432217	90788.4	546952	262413
C1orf198	85714	194226	18267.4	167365	96735.1	37690.2	110780	65654.5	460003	158935	28611.1	10667.1	80725.5	68081.6	42263.2	77069.4	171789	86209.1	302088	87594.6	82917.7	45273.3	80353.5	176125	115384	5713.83	57278.7	26625.9	66703.6	135064	89408.8	20594	25112.9	150590	85065.3	28786.2	137283	136595	32791.3	38815.7	101532	108595	48599.6	65668.6	29286.3	33646.9	12357.4	102895	30617.5
C1orf27	31746.3	89976.2	37094	103172	82361.4	135656	64308.9	68091	26301.8	5047.35	27043.4	8481.1	133180	19523.7	37367.5	102127	15507.4	141985	26000.2	36571.4	19531.5	20736.2	62848	43402.8	5264.5	44824.2	39533	34223.4	48290.9	98349	25214.4	54531.7	97790.5	25873.4	71296.6	114108	159859	16666.9	26617.7	29598.4	115675	65071.6	35947.8	42552.9	53403	17250.7	50419.6	8217.82	148009
C1orf35	21033.4	9411.54	17013.6	11848.1	13704.9	12829	24790.2	15343.5	20756.3	24628.1	37315.5	40805.3	71441.3	17617.4	47914.8	24558.6	130828	98521.4	43366.1	20753.5	94016.3	32541.4	42024.8	51649.8	50652.1	208227	39762.9	38743	197802	16954.9	18544.6	40412.8	57308	68610.2	62190.4	75410.4	19525.3	38207.2	32898.6	96392	61232.2	93037.2	19960.9	93165.1	26022.2	35456.8	88614.4	63342.5	29824.6
C1orf50	64406.6	42350.4	92795.4	59543	19893.6	114847	72749.1	124122	96830.2	33482.2	132956	56588.8	56118.7	30333	27559.5	130991	53929.2	225923	56488.8	20085.1	70057.5	57184.8	83187.4	105060	156379	40048	71118.3	76308.6	46916.3	127401	193050	198805	304985	89786.9	59081.5	21534.1	89480.7	45859.4	59404.5	73321.1	60866.8	70834	92642.4	81753	38296.4	59748	36321.8	36808.7	87063.2
C1orf85	60562.2	60330.9	24826.5	33422.1	79095.1	28265.8	55831.7	55882.7	27475	26400.4	43991.9	27745.2	29074.3	80132.3	45531.1	45983.7	18347.6	30505.8	20514.1	53336.6	36175.6	102123	39777.2	30976.6	108744	32606.5	50016.8	112723	49904.5	104745	31764.3	62445.1	44465.8	139498	20960.2	84438.5	20624.7	39758.8	68038.8	45609.5	45386.6	54131.8	38724.4	93584.3	52289.8	43937.9	225425	21810.2	42753.6
C1QA	56093.1	197181	83255	89966.4	140784	311801	61540.2	72689.5	30837	25013.3	782708	143594	136885	23699	32216.3	222908	15920.3	363904	425124	20610.7	84036.3	66395.5	225973	93009	51525.2	404203	29622.5	787483	66319	98365.7	47182.3	42645.8	192821	177220	331116	187020	1.02895e+06	45371.5	15242.9	48687.5	188952	72363.4	422739	346970	323788	330776	43800.9	413055	132362
C1QB	131587	87780.8	63201.9	170836	279984	282630	254789	141370	90659.4	98561.9	990412	109640	194986	114842	208523	18353.8	163460	272797	483803	179305	280107	110023	189998	50338.8	243379	630668	157539	331697	110162	157251	13537.6	159315	88812	62168.9	147886	827823	95254.7	55182.1	54678.1	45890.9	325654	103491	553943	59206	300833	246690	52070.6	264781	108927
C1QBP	2.98267e+06	6.25637e+06	7.77045e+06	7.88737e+06	1.53152e+07	1.87738e+06	1.20549e+07	4.89549e+06	5.68265e+06	4.19046e+06	1.1268e+06	1.11151e+06	1.44669e+07	572213	3.80092e+06	1.67124e+06	6.26503e+06	1.63468e+06	6.02434e+06	1.63622e+07	4.36442e+06	7.02599e+06	1.09712e+07	3.72269e+06	2.47696e+07	8.64252e+06	970963	2.43165e+06	6.09669e+06	1.22749e+07	4.38709e+06	4.35532e+06	9.35743e+06	1.07727e+07	1.75956e+07	6.87097e+06	3.07758e+06	1.1975e+07	4.43896e+06	5.90091e+06	4.45868e+06	7.03477e+06	877268	1.64356e+06	2.61411e+06	3.79833e+06	4.91112e+06	4.07463e+06	2.16253e+06
C1QC	522921	687589	359306	545340	210347	360313	228094	162728	720763	1.64874e+06	3.84159e+06	336185	463020	64190	1.29792e+06	1.03597e+06	171468	172004	831282	242932	1.36842e+06	499272	2.67234e+06	1.30327e+06	1.05089e+06	2.35782e+06	486382	2.95867e+06	369324	415065	176745	535466	1.34233e+06	133927	214956	107172	1.03728e+06	147587	341636	652525	6.29651e+06	461985	1.30237e+06	727770	521932	1.60017e+06	78520.6	1.8767e+06	337948
C1QTNF5	84170.6	317099	14818.3	16938.9	20465.3	110677	243487	1.23795e+06	1.68508e+06	98831.7	6.44979e+06	138268	54431	93823.4	205207	451711	77570.9	760153	226388	235292	228982	48158.8	93475.1	294515	13220.6	63379.4	230857	353474	108067	67438.5	99063.1	397637	138038	312046	128765	56838.7	54727.2	442977	8035.44	306025	1.49319e+06	26407.9	1.57647e+06	287625	93747.1	110854	68258.7	162564	55449.3
C1R	312724	154961	37339.8	115525	56482.3	181141	123724	86308.1	776662	247296	1.0294e+06	23116.6	134772	26979.5	140893	265091	158157	236426	140349	131946	194769	51733.1	104336	242189	51489	186766	168949	352456	94806.2	130051	43866.8	76240.6	562842	275218	1.35309e+06	171855	164628	93623.7	364096	269351	270486	75266.9	593133	162308	184360	234744	201991	289767	14490.7
C1RL	61947.5	50400.9	40093.6	40277.3	35676.1	40596.1	41015.6	25201.4	88038.9	3427.45	103697	57634.1	19373.7	26157.4	50202.1	21768	101063	39562.4	11750.6	33294.3	41139.7	34127.5	22138.8	43189.6	8198.96	22299.6	8253.95	32131.9	6442.42	42563.9	45348.2	29485.5	76000.7	38649.1	148288	86065.1	34035.2	13594.1	22456.2	104389	34196.4	21430.4	39509.7	37126.2	30406.6	13310	62180.3	33887.5	138625
C1S	267160	428339	132862	192177	248502	199855	190984	119063	915985	127969	2.56288e+06	101407	176183	127109	159732	356187	313361	332063	154364	102748	286305	108129	329445	427685	258697	92811.9	311783	774167	190762	176292	57275.4	48980.8	875911	545656	2.98803e+06	211688	1.06812e+06	316634	389323	474195	192481	211346	1.44172e+06	156966	351190	417518	388449	298097	107449
C2	249819	113110	75305.1	164202	121492	186309	141698	237776	97634	59025.9	470484	51250.6	54480	106467	711245	95417.5	140137	279716	601777	42691	692678	49676.5	93511.4	125623	74939.4	148908	202550	503604	157393	64894.9	24162.5	81766.1	102808	225909	42904.6	314513	170004	192529	218520	655560	297511	163198	526200	219122	152873	140087	84924.9	439202	115603
C20orf27	64445.8	99629.3	126458	35715.8	199523	213679	119076	20691.9	96070.2	159097	137299	155059	52486.1	116576	517811	148041	88493.3	255379	99938	86198.6	96250.4	31548.7	111596	28782.9	66761.5	88888.9	67730.5	69499.5	36567.8	112364	94271.9	16335.2	358922	126700	81627.1	136979	1.01644e+06	28201.4	160642	55878.5	111160	12130.1	211139	103163	131335	103076	26424.1	77464	252499
C21orf33	868089	551834	252692	342314	359533	247142	422319	490686	517302	207196	10033.7	123133	233961	64132.1	227964	382589	592305	138736	218705	357313	86974.7	443860	255602	185871	98172.3	563712	123627	65480.7	156225	612609	1.07615e+06	190240	268893	604074	1.34014e+06	1.12112e+06	183770	674871	255574	353313	223926	175861	162307	77262.7	273387	414449	107968	226955	441887
C21orf59	48709.8	32025.7	204869	132771	273380	43993.3	48931.2	159721	134250	42285.3	109438	38945.6	52085.1	42546.9	9614.22	67190.6	55581.8	38246.9	57731.8	24947.7	21691.6	10122.7	77636.4	18038.2	26472.1	72220.3	57413	88161.3	3771.59	67281.2	64474.1	51545.6	14843.1	25529.8	155937	126178	32950.6	78866.4	33407.5	49017	44890.8	73162.6	45115.4	59298.4	99206.4	35618.6	57286.8	49945	39579.2
C2CD5	18446	148871	36828.9	126816	50399.6	56059.7	100307	79898.5	57891.7	47186.3	50507.9	29575.3	46070.4	42561.7	14269.9	40739.5	162220	25127.9	10660.1	55745.9	41051	31480.7	47090.1	38933	20909.3	8110.14	26071.8	37582.5	416028	80364.1	62000	70540.1	50327.2	13084.8	49694.6	62104.9	12405.2	9110.48	6210.35	36819.2	153347	46128.6	23292.7	8842.7	15045.9	13028.4	24518.4	9957.44	14119.5
C2orf43	23813.2	7813.57	107339	188062	41304.9	63165.4	85902.6	54800	131477	119213	35706.3	171611	500990	869748	83549.4	505612	88894.9	31271.3	16874.6	104683	132490	196579	78158.7	177149	3370.62	3994.12	85800.7	74669.3	80433.5	23316	304493	37956.4	68008.1	172538	21379.7	7710.14	35813.8	43109.6	28998.1	112205	45864	378596	36589	36010.6	33051.8	19238.5	125170	142093	305891
C2orf47	188233	79190	107129	213190	157069	124221	205869	117997	25841.8	3683.94	17752.7	492231	95534.6	59329.8	110240	103529	132449	15135.2	58487.1	274565	174317	324292	97788.5	181191	689351	480965	23688.9	145958	21322.2	38207.7	168783	192823	625736	158606	81878.4	418154	114231	325949	44812.5	22621.9	18205.5	30242.3	26645	131750	135441	97851.4	119923	158708	22787.9
C2orf76	17864.2	20152	23287	32753.3	49748.5	1.5744e+06	10444.7	3967.23	52117.5	27749.8	137241	62125.5	226872	27023.4	155301	35499.5	144369	13145	35698.2	13833.6	14036.9	58317.1	25175.6	59541.6	14238.5	14039	35818.6	70615.9	81630.5	20405.7	82984.4	5480.61	86119.6	36051	69863.4	25315	201442	52689.5	13206.2	47094.3	25752.2	5915.61	43627.9	17367.7	9103.67	24527.8	14547.6	28692.8	38208.7
C3	5.02466e+06	3.32988e+06	2.01532e+06	4.76569e+06	5.60834e+06	4.05934e+06	5.72828e+06	3.62181e+06	1.18488e+07	2.73877e+06	3.50821e+07	4.3382e+06	2.10224e+06	2.3065e+06	2.3456e+06	7.22854e+06	1.6449e+07	5.09587e+06	6.11672e+06	3.22897e+06	7.81111e+06	4.92867e+06	6.45461e+06	1.14547e+07	1.7035e+06	4.78904e+06	4.32834e+06	8.83569e+06	7.08115e+06	4.29093e+06	1.23095e+06	2.34808e+06	4.04794e+06	2.46721e+06	5.60962e+06	1.26303e+07	1.48402e+07	1.84129e+06	9.19676e+06	1.04196e+07	6.78149e+06	3.08056e+06	7.20218e+06	4.17227e+06	4.12767e+06	4.70529e+06	3.16489e+06	5.52291e+06	4.52483e+06
C3orf37	17747.1	60297.5	8637.68	44134.1	19191.7	19552.9	14477.3	26432	5169.53	11215.6	10911.1	27003.5	31374.2	18303.1	5960.19	12227.3	12347.2	20269.9	4869.63	33050.7	54331.3	25548.8	12429.8	33022.5	15204.3	12726.6	15598.6	7536.94	27820.7	12868.2	14343.5	63743.8	7446.64	12650.1	8843.17	38406.8	10466	9506.86	54592.8	10875.4	24386.3	16192.9	42969.5	11888.4	31997.3	4341.58	127043	17182.7	57693.9
C3orf58	369085	82862.3	38698.6	26773.8	125174	31528.2	89265.8	143496	33160	30837.1	15708.2	87528	26093.4	20077.6	67551.3	18907.3	10752.4	254409	9019.2	18341.5	35618.5	61061.5	55585.5	17305.6	22175	15020.8	33312.3	52383.6	35679.9	55193.3	78729.9	29930.2	281792	35900.8	35979	119277	139675	9862.08	31466.4	27550	58938.1	33711.9	56490.8	104165	49585.5	17447.7	36743.8	18653.1	40850.7
C4A	143651	112851	341071	641207	294777	297922	303498	333338	2.21115e+06	304130	2.90726e+06	454520	196812	427110	499459	690182	710228	542473	630948	152035	411686	205609	231586	797726	133713	348734	538431	1.07089e+06	131303	795388	36320.8	197663	467968	144196	891624	908569	2.23493e+06	207254	1.5578e+06	613638	866157	330763	712713	195457	356520	318941	117692	224570	378535
C4B	153890	122142	288044	648640	296415	330768	207399	330071	2.11407e+06	309274	2.13184e+06	466349	193083	367753	426486	573773	622843	523703	641933	149169	395675	201574	214796	783803	132717	335135	520682	981061	126790	759883	35705.5	193804	423566	141507	615089	879998	1.70202e+06	186010	1.42387e+06	550479	825005	320653	679462	189805	343198	309535	114428	220045	369681
C4B_2	153890	122142	288044	648640	296415	330768	207399	330071	2.11407e+06	309274	2.13184e+06	466349	193083	367753	426486	573773	622843	523703	641933	149169	395675	201574	214796	783803	132717	335135	520682	981061	126790	759883	35705.5	193804	423566	141507	615089	879998	1.70202e+06	186010	1.42387e+06	550479	825005	320653	679462	189805	343198	309535	114428	220045	369681
C4BPA	206556	296279	1.03995e+06	160588	241059	175221	180925	70378.9	74793.1	492333	5.33493e+06	779201	261123	643837	386414	389134	391120	405263	398974	184548	1.07877e+06	123259	226121	547204	95254.7	274355	253280	1.68865e+06	1.33799e+06	523322	312244	75293.5	1.54072e+06	258762	146704	604585	1.13368e+06	67493.9	586583	845292	105792	112512	1.55311e+06	1.48817e+06	277825	841887	191468	1.71242e+06	348554
C4BPB	23443.7	30784.4	25435.2	43776.8	37661.5	47231.9	15677.8	12035.7	43075.4	45229.2	363336	41330.3	34660	36395.6	68534.7	56118.8	39871.6	26878.4	42335.1	126915	27794.6	94401.1	92376.3	39413.9	34493.9	86516.6	178424	40380.2	45767.5	32369.1	46694.2	39264.2	33737.9	43045.2	270098	297280	38975.8	40103	77909.6	68564.2	35378.5	23759.1	40397.5	73025.7	16737	169222	72684.2	85511.3	26764.7
C4orf27	60016.4	42113.4	16391	89916.9	44233.1	9073.61	86951.9	11044.8	18079.2	19224.7	1.10933e+06	379176	67613.9	31300.5	12201.6	227190	46989.6	21463.4	100095	110493	67866.6	89762.1	272527	60080.4	55450.3	9132.47	62611.9	136788	25170.5	71502.4	121404	115514	37221.4	258178	347369	63988.6	118511	174511	89970.4	114915	25435.4	13234.5	37879.2	62037.1	131560	105827	100539	247961	16730.3
C4orf33	16012.6	26887.3	48782.5	16580.1	45508	729025	27327.2	16262.5	14746	354410	538284	145947	14808.6	1.33123e+06	21774.7	101128	1658.39	16814.2	298102	82381.2	259035	93712.9	26601.4	3811.37	15573.9	19761.6	233115	21185.5	103076	6252.33	86940	28349.1	16372.4	190907	40283.3	615376	472292	24202.1	35845.6	20068	77391.9	184621	35241.1	7246.67	2.90568e+06	78214.2	43681.8	151613	254673
C5	21623.2	82832.5	66329	47965.6	69487.9	14417	80170.3	52641	45154.7	91220.9	1.54697e+06	117088	31537	17104.7	73154.2	40206.6	698597	302024	22900.8	12411	42237.4	15293.5	22431	26725	16856.1	254776	143506	77796.1	126510	62491.1	33238.3	18972.4	205806	12153.3	37391.7	69148.7	322339	14732.7	140350	89235.8	70901.7	77777.6	550849	63317.6	67998.6	149063	3809.59	48938.6	33083.2
C5orf22	9568.56	101356	39777.6	212382	242970	40676.6	359845	62008	24370	45712.5	9311.89	141984	30814.8	123553	18160	23382.3	160965	14410.2	87616.9	129242	68531.7	54399.1	162498	148190	64091.4	29849.2	3062.87	24106.5	10958.2	33809.2	2781.88	140061	67417	29393.3	7063.12	27135.6	4245.27	24007.4	29726.2	3588.75	413386	97707.5	30036.8	98890.3	22501.1	5683.41	55248.3	37138.5	21633
C5orf51	45903	54116.9	76608.6	85020.7	82188.6	138729	74807.7	59924	41835.2	33780.6	51895.5	185000	47251.3	41181.3	26842.2	38355.7	118652	17447	29369.6	31673.5	23956.4	31425.1	20953.3	42754.3	52925.6	5048.66	80420.2	63355.5	24649	86644.1	38789.7	83292.3	34917.4	36556.7	80972.5	118145	127243	39785.3	42927.6	16035.9	29092.7	57286	173247	40348.9	42645.9	16779.9	30451.5	116595	31696.6
C6	100597	47951.8	66729.3	44112.5	76676.1	97219.6	100755	61864.5	158036	128207	2.39159e+06	70817.4	65414.7	86680.8	92756.2	41417.4	116065	220686	42054.4	25126	273666	37793	19736.9	187748	4071.74	68976.8	330342	90496.1	248994	125325	12449.9	36390	516884	100994	28365.4	226690	311860	35814.2	123855	271663	128262	51368.4	427329	86994.6	142882	141882	24049.3	65578	67411.9
C6orf120	55986.2	144882	97320	95405.8	134579	73686.3	137595	125900	220035	52380.6	64227.2	128722	102241	168615	50044.3	259367	86587.3	58682.3	43351.9	71584.3	91411.9	74913.4	58246.4	113842	95580.9	50949.1	135961	121787	115685	91485.3	83247.1	107216	46741.7	86155.2	118480	92403.5	97982.9	67286.4	105533	65397	124844	70081.4	77916	105339	90024.1	48712	106948	100073	77841.6
C6orf211	36851	168503	202378	160970	72673	177570	216150	146337	104798	14048.3	84293.3	97734.7	301065	82830.8	84977.4	140382	192775	65481.6	63185	112971	67450.2	120781	403548	110077	59448.3	107705	71376.7	96683	56992.2	109951	135837	115756	118950	144111	162321	155780	116956	112122	134264	138865	51470.1	50804.1	150362	194572	137797	26889.9	50561.7	93687.2	115544
C7	191702	13219.2	103547	132156	35317.3	204944	32569.5	150164	285799	110634	2.90038e+06	236367	57604.6	65579.4	88809.3	212036	76711.8	106770	69655.7	259725	77352	19836.4	55502.9	89053.9	10461.1	365534	63899.9	695280	97968.2	277199	25808.1	43957.9	923244	11170.3	51634.6	628013	159451	78041.5	292307	372296	27496.3	52876.7	529913	172589	41708	217865	48506.9	145626	27042.9
C7orf10	25686.4	18950.2	16696.4	38552.8	41375.5	11815.6	20926.1	44034.9	13970.8	34580.6	31031.9	33019.6	25673.9	197094	40780.1	25078.1	84790.2	16757.3	34702.5	38509.6	17052.8	12433	24430.3	66498.8	47493	72914	44186.3	17512.9	62445.7	51536.1	7503.25	14286.5	121534	30625	37751.5	188806	14664.1	29957.4	63225.1	21803	17875.4	21049.9	51242.4	22816.5	46519.4	40557.2	9896.87	17213.3	16050.3
C7orf41	47343.1	72245.6	106483	36742.6	33657.6	63964.4	21127.4	41767.7	27822.8	25496.9	19527.6	55332.9	47897.7	43179.2	36251.4	194535	38901.4	21837	50736.8	58865.5	39017.4	48754.7	35046	41910.2	49564.9	21980.2	95086.3	48253.3	38311.2	39276.8	31718.3	47849.7	61475	22461.1	16673.3	21502.9	26354.7	32343.5	39445.6	43883.6	59641.2	46807.4	47096.2	39992.2	45972.9	78675.2	46091.3	27040.4	48567.4
C7orf50	48419	148636	260692	211073	76039.5	79342.5	33113.9	101544	37435.5	21743.1	185461	32995.8	156166	19672.5	307785	18277.2	48869.8	253757	82162.4	117995	34767.9	51024	49129.8	32875.4	16270.5	93889.1	179628	63674	708041	51565.4	247265	19730	194922	121494	43070.2	27300.2	482953	43179.5	107120	43873.5	44584.9	195329	42741.5	59834.1	43450	70723.1	175400	46341	134327
C7orf55-LUC7L2	209762	407743	663838	866126	738602	348126	609176	393732	344468	289671	94635.3	69405	477543	44687.5	107606	486331	502087	111990	348704	415484	602422	826338	432608	339378	470723	202284	184895	633078	505770	371202	1.15902e+06	606552	197374	463640	293306	342080	179083	223850	830485	273706	582362	309338	294232	677803	332462	303822	888505	623474	158318
C8A	61060.6	32340.6	166934	249410	36549.7	149716	62220.2	98357.4	337444	30620.7	3.78127e+06	6.30229e+06	118271	50666.2	115197	286137	10061	119357	107481	101948	290743	75682.6	102708	192416	23576	97775.9	88784.4	250233	48038.2	66967	65378.2	88918.2	869955	50601.4	269686	358074	1.5784e+06	77165.3	363194	303450	109343	65085.9	715147	81574.9	4289.05	293820	75324.6	117408	75835.2
C8B	984304	39371.4	237945	195773	131415	84338.7	135289	130125	262330	118175	1.85616e+06	54957.4	91118.5	48621.6	129614	175966	111470	345165	92959.4	83778.9	621947	258203	66809.3	157625	40722.7	282964	457244	219770	253132	453867	15670.9	314276	1.38073e+06	189346	198476	802401	1.08119e+06	71326.3	534842	345249	218880	155183	1.46182e+06	305169	200797	542701	167346	224000	79095
C8G	58316.4	158879	166741	375507	130612	249373	211495	412865	559663	119402	6.3226e+06	163627	124522	37646.7	96073.1	965312	154207	33689.8	79144.3	104743	1.0876e+06	208475	292299	532236	98020.2	447214	209020	894160	16588.6	325117	60028.5	219710	227451	66421.9	443829	28466.4	926620	64979.6	41980.3	698643	213125	227046	756253	518369	180543	689335	100115	208994	10678.6
C8orf33	176115	53472	20494.7	120833	18690.8	97065.8	88763.2	91270.8	278442	137368	326825	108710	23966.5	65622	73636.2	101011	97034.4	73949.6	102886	118681	104204	312957	286320	112722	89933.1	128610	105639	97885.3	238470	96479.8	75388.7	165963	75263.3	104365	50976.4	284694	67056.2	234281	413124	88562.8	292137	83691.4	174446	167949	230260	67844.4	124880	107298	78233.3
C8orf44-SGK3	4213.77	14592.6	10333.4	46117.7	10588.5	9867.81	4862.39	2504.24	7645.46	7021.38	3806.43	21486.6	7467.11	10921.6	12990.9	4682.16	5461.18	5650.3	53942.2	45398.3	30821.3	9521.99	35734.1	4693.66	19882.5	7600.27	5939.61	4864.91	1097.94	11682.6	7975.32	14601	4558.24	19154	7183.31	17727.4	17842.4	15969.6	12704	17144.1	8440.4	16338.3	11700.3	3148.13	15583.1	16010.2	155673	8771.53	20347.6
C8orf82	60304.9	119407	220327	95583.3	92001.3	208864	332715	173409	209574	40203.4	47828.6	77638.6	37217.1	37179.4	59366.7	107296	113284	25553.9	58513.8	43602.4	189787	103198	64340.2	499094	203458	85355.7	34213.4	105510	69976.5	167872	267058	190801	123097	158213	627387	414359	69972.6	352604	150066	184257	89780.9	377767	38654.5	36681.4	150072	174121	86313.6	117576	225546
C9	898006	1.26278e+06	2.0558e+06	1.51587e+06	1.3512e+06	1.02164e+06	1.89888e+06	859597	2.20256e+06	881539	7.79434e+07	156926	1.06993e+06	1.48512e+06	1.50444e+06	2.5457e+06	1.39704e+06	2.65015e+06	544808	1.69558e+06	3.41616e+06	1.12182e+06	2.28374e+06	6.72384e+06	311873	827122	964434	9.49603e+06	405752	2.81938e+06	81956.2	2.90059e+06	7.60007e+06	682194	2.13848e+06	4.87556e+06	1.04277e+07	1.73567e+06	2.92603e+06	8.54388e+06	1.3983e+06	1.14617e+06	1.2016e+07	2.3125e+06	2.12338e+06	4.96355e+06	423925	1.40957e+06	639249
C9orf142	270152	275511	50737.7	137280	45643.6	70146.6	201850	268790	23561.5	96553	359722	1.01406e+06	72288.8	655981	91069	33533.7	193431	460892	401092	267554	191334	167415	66733.3	163692	138088	306965	107248	152878	153230	116100	428021	169199	102394	248927	67602.6	45514.2	31488.5	32583	90714.8	263387	111549	166665	88294	272764	47739.5	51427.4	252359	222607	50907.2
C9orf41	8223.53	19110.8	6563.68	14993.5	8253.62	9081.34	11882.7	12517.9	6268.9	19374.4	7612.86	15793.9	18604.5	9966.62	8571.18	8966.23	8506.72	7154.82	5378.09	29508.4	21211.3	19333.8	14466	16602.1	28444.1	6978.37	8794.66	6730.82	8157.33	13169	11495.8	7787.38	4208.27	7472.73	8354.99	19884	6639.9	11908.5	6730.3	10392.2	15255.8	12052.6	5899.55	6132.73	10018.4	4357.03	27822.7	10475.2	12879.5
C9orf64	53635.9	115865	139386	95130.5	30413.7	144852	130332	114557	54675.9	180659	22685.4	79559.7	249136	298240	95259.2	32758.8	38967	43381.7	42819.1	69670.3	16015	8165.09	26165.2	93555.7	122410	278241	102098	100066	7904.82	45618.5	232233	16920	194939	19929.9	106880	53281.9	38013.6	186509	47966.2	15286	543769	109213	45420.5	10788.9	178951	34554.6	70765	101033	95349.4
C9orf72	5534.23	7393.76	7763.76	81144	25315.1	26620.9	19711.7	52010.1	11307	4467.47	71889.8	29425.3	9332.92	7393.76	803.723	31875	53318.1	42583.9	5177.43	1380.64	4557.8	9149.41	28799.1	14183.7	10681.7	11565.7	6272.11	4410.28	16464	2914	2558.67	7417.85	91867.2	9227.43	23200.7	6921.64	13163.1	6406.29	36241	11250.6	8615.42	2380.84	12942.6	2564.47	1782.39	10004.6	6143.17	12794.2	8736.68
C9orf89	83758.7	121959	183882	75051.4	168491	99058.3	169758	53931	143027	31794.6	102592	150338	101849	99586.5	44123.7	77586.4	178548	86438.9	43031.7	92059.9	87283.3	243621	163567	110093	72250.4	102132	107546	136716	100460	30374.2	522954	160420	48614.3	207972	85250.4	75752.2	58296.7	54787.4	66114.2	178357	257037	503231	90934.1	75301.3	138381	28535.5	50446.9	144858	68074.5
CA1	316893	575919	3.29913e+06	3.18432e+06	1.39484e+06	189839	484835	1.9823e+06	397875	286870	1.61533e+06	1.93156e+06	1.63001e+06	2.17469e+06	2.41329e+07	1.91867e+06	2.62334e+06	236851	1.29176e+07	1.44484e+06	399995	1.92973e+06	97131.6	752650	43948.1	141756	6.74407e+06	246995	1.26864e+06	528426	1.34552e+06	507933	127925	2.90756e+06	502792	3.32432e+07	7.42693e+06	346117	1.17364e+06	1.29128e+07	629713	2.44981e+06	1.18971e+06	951510	1.79203e+06	340849	396310	98784.9	1.87375e+07
CA12	148295	4879.32	291654	84588	311178	20902.3	2.17736e+06	280742	316641	63023.7	3251.55	376946	115087	42698.6	12719.9	118719	146210	1.70438e+06	75161.3	23076.7	84065.1	50233.2	51709.2	22240.8	66956.2	1.18586e+06	6.55508e+06	76012.6	4322.35	359417	1.12555e+06	52459.8	41077.5	56392	169982	188078	84521.1	35095.1	277005	129746	1.05774e+06	29360.1	34731.9	127027	291988	82641.3	58054.1	106779	13261.8
CA2	231199	763524	2.13368e+06	1.20688e+06	724228	585121	1.84342e+06	581788	1.42125e+06	347652	383775	1.17273e+06	1.24017e+06	510152	1.0149e+07	37751.6	2.00006e+06	404841	5.67276e+06	370065	1.1141e+06	8.49531e+06	802721	1.24214e+06	972754	896457	1.92202e+06	434979	6.74051e+06	4.1646e+06	494838	387835	247910	838637	908231	1.46514e+07	303014	2.93599e+06	545696	3.62412e+06	518254	3.72851e+06	515213	1.19837e+06	385226	89499.5	278815	134194	1.16461e+07
CA3	457097	3959.66	57324.4	80001.6	64640.2	67311.3	428877	133397	96370.9	77040.1	105385	247923	106622	13501.6	97929.8	119472	168996	835519	156571	92498.1	56130.3	46424.9	159856	34832.9	334006	251585	133774	377585	183818	94307.7	104451	149396	42516.1	31245.5	110609	106368	285561	63786.7	387260	68869.4	216421	48380.2	173489	8845.88	109547	164068	18796.6	115689	4551.34
CA4	336050	182138	224389	117870	320998	31721.3	469172	246909	361471	752267	271328	1.8691e+06	347565	84119.7	55214.2	225605	767397	140916	56370.8	352839	238267	304001	148247	355028	221624	298042	1.44747e+06	541374	356494	362518	331075	219589	828645	448260	700043	138030	1.35242e+06	259979	43134	505543	199836	113055	303330	195150	362875	210641	225088	166791	251605
CA5B	16395.8	24179.4	20187.9	21725.3	31820	12411.4	22027	14359.2	15379.6	5731.27	49134.3	11031.3	12940.6	15041.6	7908.94	9253.01	22398.3	5276.87	35678.4	9372.81	7595.64	10026.8	10519.5	12837	16223.7	16511.4	24934.7	21722	12881.5	24223.4	27729.8	18959.8	8709.8	13595.3	31663.3	5423.28	10655.3	15137.8	11785.3	21021.6	20478.7	20027.8	50080.3	17576.9	19124.1	4904.74	18842.1	19194	17346.7
CAB39	243926	628021	525141	456568	418036	359626	388743	368972	374522	40806.8	61800	103716	441539	252595	243644	298934	478853	62630.5	430511	421795	257053	238918	344721	118884	498137	93127.1	370747	293897	458868	176565	248847	155238	499861	255449	318014	201976	185395	279532	655171	290305	918325	147826	245244	395584	290708	367326	506339	685118	303570
CAB39L	262430	285950	315131	404961	460264	220094	440975	225784	210082	61010.2	182784	109647	312808	76952.3	153728	318224	74885.2	123722	56768.9	523160	358210	326048	247807	379165	578171	278985	174492	611495	373795	170433	162285	320241	476088	166756	99705.3	130892	372850	370559	269309	158580	386718	184051	291331	262721	423424	213858	380576	428945	377360
CACNA2D1	61918.9	56522.2	13727.5	85841.6	1675.44	121654	48159.7	76833.4	74854	96511.7	58775.4	13674.2	10623.2	221110	101572	31888.1	56641.4	10729.1	13347.8	31128.8	59301.9	86095.7	47721.7	21336.4	14123.1	131737	8385.08	61521.5	66484.9	43358.9	59355.5	32295.1	44329.6	33475.3	31267.1	10997.6	5615.26	41862.1	44790.3	56638.5	10424	92616.8	28993.7	5738.46	50374	31483.1	18645.8	96196.8	6167.81
CACNA2D2	3972.1	2754.33	4414.93	2735.75	2744.28	2862.71	4165.89	2835.32	3995.55	4346.1	7509.33	2127.56	4989.64	3140.37	2692.08	4375.94	4437.17	2838.65	3470.8	5148.48	5784.45	5793.19	2987.46	5255.62	2435.89	3416.94	8993.36	3462.07	4734.33	4083.07	5173.01	3716.13	2867.51	3139.72	4928.47	4990.98	9510	3652.32	6056.43	7812.87	2330.05	4252.08	3228.58	5798.91	3888.5	5231.51	3528.36	3034.94	5701.28
CACNG6	114192	62094.4	34527.9	163800	111766	90852.6	42129.8	70062.7	141792	90917	189080	106106	48437.7	197407	215451	124034	77558.4	280634	150089	155216	136724	144841	104102	55812.4	208128	288801	100763	99773	62133.9	86999.4	129062	40423.6	203989	135227	109256	14018.1	80214	29558.6	97770.7	105887	200359	62038.1	75916.1	296131	322821	170244	100243	61211.3	146048
CACTIN	45895.3	9589.32	20299.4	7316.06	10809.6	4184.35	96785	6102.75	4671.16	42392.8	38925.5	166514	76166.5	32746.6	36627.3	19890.2	11479.3	70739.1	32053.8	23030.4	53852.3	4468.07	20358.8	78310.5	127729	2985.73	21284.3	9952.95	33716.5	47174	53910.2	25544.3	36626.2	137425	21598.4	26830.9	19184.3	106039	57727.5	124172	19419.5	28356.2	92588.4	30725.9	105087	20297.9	305912	103140	34860.3
CACUL1	30975.1	6370.39	100167	11560.7	40814.7	33469.3	38106.7	22858.7	32573.5	19545.5	68109.7	40748.7	14839.8	9846.75	24433.4	18928.7	17938.6	2464.04	6441.23	23046.6	50245.8	20853.1	18439.9	35283.5	15742.2	17299.5	18917.6	6026.88	23174.4	7110.87	21191.5	16450.4	29935.1	24361.7	17415.5	64805.3	47619.3	6075.98	24378.2	19224.1	17710.5	35712.2	31060.4	37890.4	24920.7	6180.21	136586	21025.9	48917.5
CACYBP	5.1656e+06	515668	755918	352815	631141	1.78526e+06	522568	1.04454e+06	862728	1.80664e+06	80381	3.77535e+06	1.85583e+06	3.61698e+06	151819	471526	43848.6	184336	274248	294019	141531	204257	659456	313321	946688	4.92434e+06	1.51765e+06	183860	1.75375e+06	441395	272511	181230	296912	86704	254242	389062	288822	291858	671731	59738.2	883812	365618	313191	283742	659583	223399	207920	141523	479388
CAD	93323.4	303220	322971	252402	414638	129806	378749	227859	134187	337658	99454.3	206459	370562	158993	132206	174287	113462	75858.5	113562	510165	158284	419604	244150	262650	1.25391e+06	350145	198948	234113	597586	427419	262921	69300.7	829076	149922	186800	34623.4	30582.8	72511.1	131200	141344	146011	181512	141606	238494	155315	114717	244289	124708	167599
CADM1	32782.6	70558.6	14388.2	23792.8	342929	52075.5	114733	92753.4	67635.4	73343.5	898208	15905.8	125978	8562.23	25404	112113	7986.64	37200.4	96272.6	22255.1	33093.5	44612.2	57160.2	22204.7	143403	5858.87	40345.3	107982	50566.8	140528	143432	157441	260889	276359	166221	30985.1	65760.4	12244.8	44735.7	23744.7	71913.9	48069.5	125674	71809.7	31103.9	16807.4	46865.9	22966.6	106879
CADM4	25779	4724.11	7674.02	10868.4	4850.14	4861.06	4752.74	5889.96	3680.07	5426.26	16367.9	19852.5	7927.36	5342.31	9771.42	8997.5	9997.1	8930.33	6981.32	13030.2	10294.9	3972.81	2680.79	4039.58	7215.02	9403.58	22255.9	10216.4	25848.2	8584.79	10161.8	20224.8	7375.17	11533.7	7616.62	23790.6	5029.6	15418.8	5897.26	8651.3	6397.69	6458.46	7045.66	13842.7	8243.05	14190.8	14227.7	9260.35	7343.64
CALB1	47966.1	61797.1	51194.7	79131.8	42358.5	30742.4	13477.2	60628.6	55550.7	28983.9	38354.2	32617.1	17737.7	32526.5	39837.4	66418.1	15121.8	149635	268193	27866.7	1.1007e+06	347292	365861	499262	35483.2	10199.3	145484	102734	13584.7	132336	50390	63205	48033.6	28119.6	385432	5.36602e+06	350156	4481.62	78524.6	41967.3	89717.6	246215	75604	4243.46	47181.9	100085	229474	129769	13797.3
CALB2	9497.14	36312.6	123622	100328	291087	5916.77	10964.7	40336.8	40995.7	50186.1	39071.9	40984.3	17021.1	19613.7	68246	85888.4	11804.2	188431	137062	40813.9	1.6943e+06	228938	327444	113261	29802.2	8070.38	557454	126213	10643.6	94742	61334.5	104194	40022.4	44580	346148	2.27389e+06	374694	3650.54	25401.7	32561.6	36629.7	480808	446649	2757.86	13793.7	373421	367439	108468	9331.84
CALCOCO2	50658.6	19715.2	49315.5	37757.1	58624.8	44188.3	6389.14	64676.7	17380.9	35397.4	3410.17	14743	3063.39	20728.8	12929.5	32725.9	172292	15331.3	12890.4	24127.9	13195.9	19228.5	24089	7930.5	28270.6	48851.5	2356.51	7546.76	4389.39	69262.6	28946.3	6281.97	58953.7	27266.3	71239.2	82859.4	13974.1	19126	49945.7	33773.6	85276.3	19736	28707.1	31256.4	11967.4	13006.7	13723.3	25364.1	28736.4
CALCRL	9119.02	11392.9	42661.8	31975.1	24329.2	8199.43	36590.6	19696.4	10123.4	9820.49	223583	26508.8	10202.5	27013.7	20649.8	39597.6	14936.1	19227.7	10951.5	38345.4	41101.1	16100.6	15016.4	10619.1	35395	15830.3	35527.4	6609.11	158717	27149.3	11238.1	9714.37	8392.92	22797.4	36230.4	108214	37756.1	10241.2	36860.5	5169.86	22943.7	23236.1	14700.1	23024.9	12702.5	24002.9	70955.3	8965.32	45385.9
CALD1	2.69788e+06	1.45437e+06	511322	3.30739e+06	509335	1.91975e+06	652037	1.06218e+06	3.16928e+06	729739	33843.3	350519	159172	1.92216e+06	1.20248e+06	3.1431e+06	80884.1	1.70698e+06	888574	357535	2.4551e+06	808089	1.19776e+06	1.23898e+06	990539	141886	1.7273e+06	2.66678e+06	276655	1.63135e+06	1.28111e+06	815394	86370.9	2.52795e+06	2.01665e+06	1.79916e+06	3.86142e+06	1.22475e+06	2.2482e+06	1.8103e+06	538456	1.50715e+06	2.03311e+06	1.06217e+06	3.52132e+06	585701	1.0207e+06	701454	415762
CALM1	2.5755e+06	2.52763e+06	2.49716e+06	1.45835e+06	2.81133e+06	4.21493e+06	2.71765e+06	2.79434e+06	2.03821e+06	7.19592e+06	1.73475e+06	1.77475e+07	2.18984e+06	1.55424e+07	1.86605e+06	2.27527e+06	888518	3.38495e+06	3.87797e+06	1.2728e+06	7.25919e+06	1.80299e+06	1.44776e+06	1.60272e+06	1.16669e+06	2.1398e+06	5.40465e+06	2.21304e+06	3.70203e+06	1.82118e+06	1.32579e+06	1.98393e+06	5.14532e+06	4.52567e+06	1.33912e+06	3.05015e+06	925612	7.51045e+06	3.46537e+06	1.58807e+06	2.85135e+06	2.23918e+06	1.18305e+06	5.95941e+06	1.40917e+06	1.98221e+06	5.00629e+06	3.77916e+06	1.40855e+06
CALM2	2.5755e+06	2.52763e+06	2.49716e+06	1.45835e+06	2.81133e+06	4.21493e+06	2.71765e+06	2.79434e+06	2.03821e+06	7.19592e+06	1.73475e+06	1.77475e+07	2.18984e+06	1.55424e+07	1.86605e+06	2.27527e+06	888518	3.38495e+06	3.87797e+06	1.2728e+06	7.25919e+06	1.80299e+06	1.44776e+06	1.60272e+06	1.16669e+06	2.1398e+06	5.40465e+06	2.21304e+06	3.70203e+06	1.82118e+06	1.32579e+06	1.98393e+06	5.14532e+06	4.52567e+06	1.33912e+06	3.05015e+06	925612	7.51045e+06	3.46537e+06	1.58807e+06	2.85135e+06	2.23918e+06	1.18305e+06	5.95941e+06	1.40917e+06	1.98221e+06	5.00629e+06	3.77916e+06	1.40855e+06
CALM3	2.5755e+06	2.52763e+06	2.49716e+06	1.45835e+06	2.81133e+06	4.21493e+06	2.71765e+06	2.79434e+06	2.03821e+06	7.19592e+06	1.73475e+06	1.77475e+07	2.18984e+06	1.55424e+07	1.86605e+06	2.27527e+06	888518	3.38495e+06	3.87797e+06	1.2728e+06	7.25919e+06	1.80299e+06	1.44776e+06	1.60272e+06	1.16669e+06	2.1398e+06	5.40465e+06	2.21304e+06	3.70203e+06	1.82118e+06	1.32579e+06	1.98393e+06	5.14532e+06	4.52567e+06	1.33912e+06	3.05015e+06	925612	7.51045e+06	3.46537e+06	1.58807e+06	2.85135e+06	2.23918e+06	1.18305e+06	5.95941e+06	1.40917e+06	1.98221e+06	5.00629e+06	3.77916e+06	1.40855e+06
CALML3	190942	30745.4	690929	64143	20091	43264.6	14870.9	35134	64117.7	2.91914e+06	96914.1	4.83525e+06	124288	4.76648e+06	282171	1.42e+06	130805	1.50983e+06	131879	122867	231832	163771	38661.2	270233	33078.5	531130	4.59676e+06	468400	50432.6	118781	84014.4	12088.8	71471.3	69701.7	214032	272828	122417	54927.2	218839	47609.4	418976	96929.5	85398.3	195077	145764	86455.5	63103	147297	233847
CALML4	25654.8	27651.4	26296.7	27572.6	26963.9	26636.8	15310.2	15037.1	26472.9	22800.1	12078.8	21511.5	16466.3	21883.8	23799.7	21612	21048.1	15601.6	15358.3	22569.2	47163	22664.2	21159.7	22032	15303.7	24497.5	21601.8	21251.6	25453.7	15542.2	23705.2	19814.6	21445.4	21456.6	19517.2	15752.4	14006.6	22402.9	16084.7	19032	16090	15264.3	13876.1	15598	14768	15535.4	25151.9	23514.6	36447.8
CALR	2.29673e+07	2.40538e+07	7.76355e+06	1.18516e+07	8.5051e+06	1.99777e+07	1.05411e+07	1.111e+07	1.16089e+07	1.24926e+07	789186	25191717	1.78854e+07	2.85134e+07	6.3795e+06	2.11686e+07	5.55285e+06	1.74548e+07	1.51275e+07	4.86167e+06	1.87853e+07	5.80766e+06	2.3765e+07	7.59115e+06	9.16109e+06	1.26846e+07	2.19577e+07	9.3046e+06	2.15592e+07	7.49078e+06	3.57086e+06	2.5935e+06	2.11944e+07	1.31291e+07	1.08093e+07	7.86918e+06	4.90573e+06	3.24186e+07	1.56647e+07	4.6778e+06	9.07171e+06	4.30089e+06	9.1825e+06	1.96008e+07	7.08651e+06	1.06084e+07	28980866	8581635	2.48955e+07
CALU	2.71053e+06	2.8833e+06	2.52134e+06	2.84155e+06	2.72777e+06	1.84632e+06	3.04206e+06	2.87342e+06	4.62382e+06	4.20997e+06	397832	3.4869e+06	4.84902e+06	2.74371e+06	803573	3.73203e+06	759928	728094	605102	2.47102e+06	1.03246e+06	951347	3.21717e+06	593293	1.31526e+06	1.86811e+06	2.73513e+06	2.61586e+06	4.97064e+06	836753	999664	464794	431173	1.56191e+06	1.37617e+06	313123	1.479e+06	2.54336e+06	2.70473e+06	1.60893e+06	4.51314e+06	586046	1.93687e+06	1.2565e+06	2.41535e+06	1.17757e+06	2.73266e+06	1.34695e+06	8.75131e+06
CAMK1	61218.6	185956	49228	103341	84837.1	119086	91618.4	34588.8	174223	71859.6	47768.4	53551	170194	237611	54349.8	88079.6	21166.2	477369	66260.8	24279.5	159316	120602	290973	68584	17099.5	57077.9	113935	59570.8	160181	45896.1	34032.9	186553	72023.7	55535.7	33385.2	48889.2	47114.5	112247	78982.6	62216.8	122573	157991	117865	53299.1	158979	22993.1	192726	110377	130488
CAMK1D	62666.8	147130	72312.4	30792.8	44106.4	109825	68120.3	73324.9	34950.1	27718.1	44491.9	19061.9	75984.4	21308.8	17271.9	44844.8	7203.77	71879.8	88213.7	14964.6	48222.9	41111.5	5308.87	51043.4	3273.83	61974	106625	53733.3	45456.3	18109.7	48860.8	26612.3	55820.8	48594.4	40797.4	100155	29988.5	19489.6	57638.7	39855.7	57302.2	82028.6	57178.4	51839	74478.6	10613.6	81642.9	37731	45922.9
CAMK2A	44347.6	37491.8	2438.58	6110.96	26145.9	50994.1	27486.4	46343.8	5012.82	4203.15	35400.9	20873.4	15243.4	12135.9	34596.9	20858.9	769.151	6117.42	5414.83	12640.2	4921.02	11977.1	4524.69	5282.24	8914.59	11605.6	20003.1	8885.68	22342.8	12022.3	13618.3	12535.6	77614.7	6887.16	14884.3	66965.8	39283.5	64870.2	4559.78	9510.58	7155.54	10611.7	2227.68	3874.17	1539.57	36391.5	3977.62	9386.07	8554.22
CAMK2B	42220.3	35720.4	2340.76	5880.46	26355.7	49192.2	31258.1	44109.3	4826.92	4050.66	36902.7	20014.6	15050.4	11621.9	32982	19545.8	737.664	5759.03	5318.67	11855.6	4637.5	11234.8	5450.69	4974.41	8658.67	10872	18683.8	8342.08	20854.5	11779.3	12771.2	11742.7	71862.1	6467.02	13956.1	62613.3	36767	60129.6	4342.63	8925.54	6908.98	10356.3	2076.32	3743.7	1416.55	39644.7	3753.04	8809.75	8287.4
CAMK2D	483796	275281	225390	348533	165742	353259	322369	456615	368906	75328.4	80138.3	8539.14	346161	29649.5	349944	315967	86069.3	173045	227611	140350	207809	184774	280062	234380	183580	455864	269609	31418.4	160929	22567.5	258920	229045	285132	268714	219806	190531	15186.1	248702	219050	201915	238118	327787	4093.15	150563	296325	336988	204611	722892	64515
CAMK2G	113094	85415.8	96808.6	87079.8	103661	115856	55266.7	160081	162840	39465.2	52421.9	21508.6	48113.7	38069.1	60230.7	26431.2	87262.6	40315.4	30634.4	31774.2	35426.9	67810.8	100614	60645.8	33144.7	96791.8	42508.5	85555.7	58048.4	41159.3	82693.1	42107.3	118519	37630.9	82183.4	57380.2	59311.5	111841	128006	52281.8	9023.79	35766.1	145284	18027.3	116489	77568.4	38513.7	60640.2	36658.3
CAMK4	20578.3	1347.17	9738.61	9027.13	6100.79	117262	8383.84	5039.57	55450.5	8714.54	194717	13997.1	11264	21932.6	35892.2	32155.2	73767	1472.55	29493.8	28594.4	47418.9	9396.83	16108.2	16749.8	11263.2	7821.38	143992	5227.91	14167.3	2998.89	41113.7	35142.1	28901.6	41091.7	9854.29	17733.1	9231.87	15322.3	16452.3	7399.33	5442.2	10787.7	6441.2	13089.1	6624.39	21636.3	12720.1	6583.12	7898
CAMLG	82875.3	244764	19328.3	70680	23769.8	85049.8	139532	79083.7	12035.5	62526.3	136255	106927	114969	14752.9	179370	52059.8	89143	70044.8	277444	258960	85286.1	214365	89713.7	67713.7	178817	43557.2	67864.3	166945	78280.5	79067.1	128616	62167	31095.6	44136.3	127628	347757	57805.5	69885.6	64951.1	92256.9	73311.6	47720.7	132662	127339	109623	162372	54184.6	44693.7	63360.4
CAMP	81480.2	68257.6	162078	58252.8	216524	29922.3	76993.9	16732.7	128491	173383	1.31307e+06	3.09611e+06	2.03719e+06	1.47701e+06	94491.5	204698	1.85999e+07	93089.5	160088	323584	154480	7.66138e+06	687824	3.93796e+06	97938.8	42789.1	221085	1.52468e+06	40168.5	8728.38	51790.5	5.21892e+06	363617	46095.9	75647	110396	82088.2	186348	1.5668e+06	328598	199178	37451.7	2.46996e+06	3.12583e+06	435931	155285	66482.9	54653.5	1.76305e+06
CAMSAP2	3302.68	12942.4	43437.7	1689.85	55403.3	13940.2	67684.7	94101.2	30206.6	28126.4	133131	5294.87	93283	3674.37	12851.3	35991.7	20315.3	31660.1	11772.8	6410.17	27351.4	5791.03	7388.88	34425.8	34747.7	2393.34	15714	62606.1	7905.59	11818.8	16336.5	35971.8	170667	8864.51	27200.1	48524.9	3060.16	26659.3	18409.3	53241.6	11833.7	30445.7	25444.6	59844.2	14769	41431.7	3904.91	14417.1	2831.94
CAMSAP3	19246.1	8725.3	47790.1	22077.4	16933.9	13586.1	18757.6	15994.4	6066.27	18733.9	114746	36583.2	8777.49	16834.8	18547.5	29815.3	1402.04	3560.1	15057.8	20181.5	13915.1	220157	36597.8	13297.9	5298.29	3259.19	26482.4	12652.5	6902.57	5841.17	54919	11487.5	52408	26894.8	44800.1	5345.93	15830.1	9615.56	11762.1	10866.3	2275.55	725.54	219021	27685.2	37989.6	51373.5	18720.3	644.234	4461.09
CAND1	614320	834015	811428	882298	853239	870675	879077	952695	697308	429844	249147	553402	1.08543e+06	584633	889518	825624	690361	686451	632508	1.02532e+06	967042	782345	806364	635197	542407	396286	463195	650371	832618	946044	486757	517535	2.44878e+06	599002	840429	451770	362736	917150	797491	810589	454194	416066	499623	4.14916e+06	716080	498957	1.08162e+06	1.21791e+06	693704
CAND2	3960.58	8909.1	4277.12	4139.07	10742.8	24589.3	9192.18	13324.9	7098.12	8086.9	2493.34	15936.1	34802.6	3896.18	41157.2	7757	16273.4	5692.73	8519.81	2830.82	1650.29	1018.9	12506.8	1279.46	15931.8	56978.1	27602	10252.8	446.222	25332.1	2221.43	914.034	105705	6585.19	2298.75	7618.94	2775.09	5488.91	1088.87	44722.1	16306.4	16659.8	6647.06	198839	31366.3	8118.24	7618.4	60780.3	28278.8
CANT1	544053	303830	575133	337034	235608	136633	80918.8	237481	772689	16706.8	147241	22691.7	11654.8	15707.9	6410.44	39459.9	414729	956496	360076	46151	95516.7	387401	91619.7	220116	30711.6	116748	146779	79715.3	16005.5	170246	291240	73247.3	677157	48837.8	42841.8	83562.7	36454.8	40514	2.3011e+06	30009.2	54875.1	11760.5	48876	21698.6	35411	380839	19483.2	63959.5	120223
CANX	3.64844e+06	4.91734e+06	2.14671e+06	4.63562e+06	5.09987e+06	6.11697e+06	5.22952e+06	3.73481e+06	4.47262e+06	5.25966e+06	2.63763e+06	7.13246e+06	7.34821e+06	1.4604e+07	2.47275e+06	3.71344e+06	7.80943e+06	2.00061e+06	6.36421e+06	4.78517e+06	5.39766e+06	6.76764e+06	6.72786e+06	4.54036e+06	3.15561e+06	7.45874e+06	3.57166e+06	7.07737e+06	4.89207e+06	3.12135e+06	6.05051e+06	5.49873e+06	4.78149e+06	3.3312e+06	5.05468e+06	2.19142e+06	7.09918e+06	5.62412e+06	3.37633e+06	5.29112e+06	4.07427e+06	4.30938e+06	3.63347e+06	1.08588e+07	3.08047e+06	5.07706e+06	6.78296e+06	7.74421e+06	1.12261e+07
CAP1	1.14068e+06	2.856e+06	4.56638e+06	2.40808e+06	902870	2.15401e+06	1.62089e+06	2.64625e+06	3.17136e+06	6.8176e+06	653696	1.44365e+06	974029	3.02509e+06	1.90031e+06	3.97863e+06	1.3932e+06	3.13709e+06	4.32365e+06	1.40693e+06	3.09638e+06	1.61115e+06	922097	1.26475e+06	1.14023e+06	1.47001e+06	3.10299e+06	2.79514e+06	575769	1.49327e+06	986849	1.06353e+06	609849	3.20909e+06	1.37056e+06	1.5692e+06	334661	1.94509e+06	2.03357e+06	2.4097e+06	1.25915e+06	951961	1.87058e+06	814956	2.69318e+06	3.22944e+06	4.67658e+06	3.57521e+06	2.571e+06
CAP2	10746.3	132480	91020.1	243563	124341	154915	90394.1	183868	154338	89503	2670.1	63448.8	293882	37681.6	65332.1	385458	178794	33723.5	32502.9	67173.8	119336	21834.4	62099.3	403170	11422.7	128711	2.10758e+06	50165.8	119827	117882	19064.6	59349.5	4904.3	273847	97555.1	57729.8	56505.2	159045	178989	185653	49118.6	116994	120130	9480.77	271944	168069	230013	232405	109895
CAPG	2.25338e+07	6.52168e+06	6.30608e+06	4.98136e+06	4.64948e+06	9.11427e+06	8.10619e+06	2.65078e+06	1.45678e+07	2.33856e+06	1.99694e+06	2.61473e+06	5.54584e+06	4.84329e+06	1.03629e+06	7.76378e+06	2.90176e+07	1.9819e+06	5.09495e+07	5.41168e+06	1.6587e+07	5.31317e+06	6.09299e+06	9.85509e+06	1.77661e+06	2.36486e+06	6.70178e+06	1.29597e+07	6.25193e+06	2.31279e+06	7.33604e+06	5.98405e+06	4.36498e+06	6.42428e+06	3.81369e+06	3.09171e+06	1.5177e+06	1.15326e+07	4.14662e+06	1.22402e+07	8.13348e+06	1.81308e+06	3.85238e+06	3.38206e+06	3.87521e+06	1.01705e+07	7.06334e+06	1.67927e+07	4.2806e+06
CAPN1	2.89984e+06	1.64992e+06	2.88963e+06	1.2399e+06	1.24095e+06	2.21165e+06	1.93062e+06	1.84061e+06	2.35437e+06	742667	305354	512411	1.51598e+06	1.43356e+06	2.09364e+06	1.67176e+06	2.92724e+06	1.41214e+06	1.88928e+06	1.20581e+06	1.52009e+06	2.98865e+06	1.26745e+06	1.15574e+06	1.19754e+06	2.7941e+06	2.17183e+06	1.13732e+06	1.1004e+06	1.23403e+06	4.52429e+06	1.32716e+06	1.0682e+06	2.20538e+06	1.51732e+06	1.10829e+06	531965	1.34736e+06	1.68682e+06	1.30815e+06	3.81834e+06	1.99947e+06	1.62366e+06	4.3239e+06	1.40773e+06	1.39974e+06	1.03234e+06	1.50568e+06	1.61604e+06
CAPN2	307108	690955	1.00786e+06	575073	669323	673797	1.31158e+06	1.09683e+06	487516	69166.4	113969	202478	828373	200214	635693	1.04123e+06	60093.4	231204	214731	528807	329861	565718	618857	676819	435241	859299	1.34717e+06	577793	862118	348195	197364	445105	618856	182025	499060	273392	230824	1.09186e+06	961340	488960	1.16342e+06	189559	645130	551452	699017	664855	84678.1	727849	242505
CAPN5	13918.1	4264.06	14788.9	805.549	8607.74	30576.3	8803.33	39122.2	39265.5	15774	21030.7	14108.8	11354	8675.81	5679.37	23217.3	66535.2	321195	10997.6	5674.66	46605.6	8735.57	6530.31	22521.2	4613.46	5334.01	29875.9	20488.5	5077.81	36087	4866.05	65260.6	15791.7	15198.1	24289.8	36989.9	26276.2	4098.59	19651.7	17693.6	28575	32732.9	8562.75	39662.5	17096.4	2384.42	5812.44	11028.5	3862.8
CAPN6	5984.14	19244.4	9056.9	6275.1	16676.2	15785.2	28365.8	11201.8	3505.62	10814.9	9371.48	29469.3	14269.7	4995.79	9447.04	35429.4	27971.5	12030.4	2767.72	47564.1	17677.2	10011.7	9714.13	12581.7	14744.2	5076.98	20914.6	45702.4	1551.74	6206.34	11971.9	10089.9	105490	10295.7	62791.2	67759.6	8941.99	6577.99	42483.8	8064.2	7958.91	26747	3834.61	36066.8	10837.6	21637.9	2271.38	3967.59	40668.2
CAPN7	23790.7	32412.5	26581	7981.48	4734.79	27432.5	12063.2	13726.7	14906.4	20407.3	2639.72	19764.9	29037.6	6260.88	29959.8	20489.8	9954.17	59036.2	33820.4	40610.1	12711.2	17332.7	17501	24167.5	3071.88	6838.39	6189.69	85123.2	40526.6	33802	22698.7	46243.4	36106.7	52936.1	11192	67626	9695.37	19693.3	31191.7	14737.8	20411.6	22398.4	20096.2	61312.8	16729.7	18370.8	114734	9067.22	32352.5
CAPNS1	873512	1.56823e+06	1.02648e+06	849789	833385	982571	532453	2.08059e+06	1.37115e+06	2.44559e+06	754179	7.8927e+06	2.39119e+06	2.83559e+06	1.48156e+06	2.74604e+06	468838	1.69462e+06	1.01843e+06	804099	1.74362e+06	1.41447e+06	1.62981e+06	668479	1.66725e+06	4.51417e+06	858200	937816	1.4847e+06	1.25371e+06	3.36802e+06	1.23557e+06	591703	427101	1.49267e+06	477180	1.81864e+06	1.32871e+06	1.01147e+06	1.07973e+06	2.50395e+06	986886	1.23494e+06	2.80975e+06	2.56953e+06	1.61544e+06	2.20927e+06	1.82259e+06	1.65824e+06
CAPNS2	21609.7	103463	121871	239509	49921.1	96102.3	31130.9	47932.6	51855.9	829584	36694.9	5.24971e+06	263262	211337	465093	73307.3	50949.7	18378.2	78418.7	104565	43391	108569	65268.6	82465.6	126176	1.92838e+06	57154.5	72542.7	167816	108450	68835.4	96260.2	60714.6	51388.3	60063.1	38780.9	76994.4	43201.1	101820	64144.1	179781	152104	110328	369323	330890	103357	49351.7	90358	238116
CAPRIN1	547004	177877	1.05706e+06	245232	264176	464154	136648	429441	502117	328721	11734.6	29873.1	412974	166544	205504	607230	386060	367919	479344	436188	195051	582656	845575	70764.3	595198	784551	1.43375e+06	787518	975855	372517	395026	102781	878646	231362	165016	577388	254962	267221	357434	48158.5	449311	151493	438028	438461	60859.7	240168	355072	28224.3	499594
CAPS	32132.7	40829.7	3.33122e+06	280876	309679	1.36621e+06	84444.8	86673.6	196454	334962	82843.2	376336	44605.5	435740	197703	776861	224109	55781.7	126511	547043	68253.1	442402	102204	124532	117446	2.5014e+06	5.27774e+06	145335	1.05675e+06	135138	352959	89699.1	761101	100853	439651	54621.6	11100.3	169028	36375.9	346483	90704.5	3700.87	1.07709e+06	155133	400921	1.30754e+07	142617	48555.5	163143
CAPZA1	7.48771e+06	1.37887e+07	1.28812e+07	7.40689e+06	4.53973e+06	8.62795e+06	7.59524e+06	7.77593e+06	9.27708e+06	2.19396e+06	1.49661e+06	644684	5.08306e+06	1.43033e+06	3.39243e+06	6.2761e+06	7.72886e+06	5.82982e+06	1.11068e+07	5.75464e+06	6.62983e+06	7.07333e+06	9.15384e+06	7.593e+06	3.22492e+06	6.94822e+06	6.73599e+06	8.02799e+06	3.56815e+06	4.09047e+06	6.6e+06	4.68968e+06	1.66146e+06	2.02837e+06	7.16881e+06	2.91001e+06	3.24781e+06	4.19845e+06	9.75045e+06	6.30095e+06	7.20522e+06	3.71685e+06	5.93506e+06	4.39707e+06	9.52461e+06	6.51336e+06	8.19907e+06	5.12685e+06	9.55057e+06
CAPZA2	6.02955e+06	6.51999e+06	4.75099e+06	7.42189e+06	5.00931e+06	6.80387e+06	7.25592e+06	7.89355e+06	8.47254e+06	1.47623e+06	1.74292e+06	1.13678e+06	5.43063e+06	1.51864e+06	4.02752e+06	7.55079e+06	4.1321e+06	3.48887e+06	7.57333e+06	5.59358e+06	5.96769e+06	8.34873e+06	6.96175e+06	6.13464e+06	2.19366e+06	3.40676e+06	3.32769e+06	4.54834e+06	3.16078e+06	6.80697e+06	1.0324e+07	4.36874e+06	2.53591e+06	3.20467e+06	6.6834e+06	4.95705e+06	8.36102e+06	4.26154e+06	5.93075e+06	5.74067e+06	9.53435e+06	4.39593e+06	6.09189e+06	4.56069e+06	8.88043e+06	3.5349e+06	4.20022e+06	8.61953e+06	1.03651e+07
CAPZB	3.31891e+06	2.74327e+06	1.85933e+06	1.04039e+06	781425	3.85206e+06	1.39551e+06	1.32864e+06	1.18214e+06	2.93746e+06	473145	4.86063e+06	1.7131e+06	1.22441e+07	2.42959e+06	1.25543e+06	893143	1.04202e+06	4.03162e+06	1.62263e+06	4.09898e+06	678791	2.03507e+06	1.95638e+06	1.15597e+06	4.89517e+06	7.49048e+06	1.60088e+06	3.02549e+06	560944	1.27685e+06	1.19358e+06	1.57587e+06	2.50726e+06	1.23052e+06	1.959e+06	1.92943e+06	3.4741e+06	3.83132e+06	1.01609e+06	4.20028e+06	1.27441e+06	1.89167e+06	1.64165e+06	3.04157e+06	661564	2.69363e+06	2.89122e+06	3.16825e+06
CARD16	68966.8	19105.6	7042.15	27629.2	18769.6	74323	55394.9	23233	83198.4	180480	30357.7	41453.3	225438	64637.8	23134.4	40912.3	15820.1	22695.4	141243	39769.5	37599.8	50566.7	37599.7	28038.2	20594.7	33653.6	231912	156221	33420.9	28701.5	23877.9	30592.5	42714.7	13679.6	52710	126512	131221	44104.8	145441	55692.6	129550	31486.6	103774	9161.43	191432	59734.1	18574.3	8563.99	19918.7
CARD8	64468.7	210892	132237	33747.4	12760.6	374326	11931.6	21075.6	12208.8	148824	117650	141210	57546.7	118957	72871.5	19156.8	43231.8	87629.6	780196	270234	7758.33	53719.7	30746.9	47272.8	38103.5	41889.9	170988	410537	230245	66022.4	1.16987e+06	63684.9	430491	116626	7002.19	82405	1.80553e+06	287607	116130	37580.7	56648.7	114560	4020.62	291010	234517	153652	61322.8	15675.9	42268.6
CARD9	4917.69	110683	5659.46	22323.9	17258.6	43410	69099.6	17331.1	18919.8	17309.2	1.02729e+06	7352.44	14002.2	27690.5	17713.8	18533.7	14125.2	6959.29	85148.7	25519.2	7584.34	12449	52858.7	7984.41	4914.53	15142.2	5926.53	13414.4	1.04118e+06	26448.7	69625.9	13724.5	232918	8460.6	30054.6	166346	21918.6	3658.91	21391.7	24577.1	18006.2	6777.39	7898.09	10274.8	476652	28733.9	27090.6	17119.8	417635
CARHSP1	2.04858e+06	3.25602e+06	3.14346e+06	1.47826e+06	5.75154e+06	2.51752e+06	4.73225e+06	1.40541e+06	8.7762e+06	75295.8	1.56984e+06	110440	1.36847e+06	433435	1.54036e+06	8.36579e+06	2.07804e+06	2.38134e+06	1.95671e+06	3.26357e+06	2.86314e+06	2.46421e+06	9.49062e+06	5.36878e+06	2.33287e+06	2.2569e+06	689140	2.39409e+06	2.30633e+06	2.39307e+06	3.5197e+06	2.27499e+06	3.56339e+06	2.87399e+06	5.07417e+06	1.13738e+06	4.566e+06	9.00751e+06	4.08434e+06	3.44148e+06	4.90398e+06	640372	681016	925110	300012	4.44292e+06	1.46388e+06	2.6606e+06	5.21009e+06
CARKD	4988.49	61790.9	207909	161249	84454.6	74078.8	14894.2	118693	72260.9	38711.6	23392.2	2.06707e+06	804905	18741.1	157474	14176	116293	28545.9	114058	57539.9	14939.3	97043.6	28266.7	17084.7	20585.4	63619.6	5.52769e+06	24790.5	394945	31301.1	20984.1	74787.5	8159.88	183631	24229	59424.4	39494	32249.9	1.14037e+06	8979.68	31449.5	12299.7	970341	17784.4	1.4139e+06	30474.8	7816.23	13455	809910
CARM1	79019.9	80746.1	97197.9	84667.9	290799	77680.7	47000.8	119688	240214	174599	44982.4	380451	126924	180968	112651	49563.9	66490.5	28369.3	128530	281094	157907	175374	69640	240536	142663	44127.8	50711.5	88800.1	121973	74441	308373	160730	36650.1	74911.9	61378	49570.4	121951	36752.9	71943.3	89275.3	132534	32426.2	62637.8	229684	256699	90417.2	61975.5	89343.6	122624
CARS	190824	357672	374392	270641	169850	174221	264769	89364.4	197083	291895	36898.8	15917	204357	273662	102200	194195	384657	282837	235807	406897	22678.9	328950	349801	160443	249025	407936	251820	630872	81571.1	80795.1	83114.8	91445.1	112397	208998	180111	209364	133303	113433	221002	517264	460156	45798.3	203555	364881	282283	219083	355926	305322	826511
CARS2	11276.5	82337.6	113569	49083.7	218307	26045.8	12229.9	412153	9445.55	5622.33	224667	43545.1	66732.7	32324.8	181806	26206	1.47607e+06	281363	7568.4	40465.3	97574.3	8324.91	10652.6	10057.7	771947	209413	133818	88353.4	97766	39565.7	7764.9	79880.4	9974.47	89583.3	20593	120973	20105.3	18565.8	33357.5	43470.4	72527	165849	53809.5	177432	25631.6	13075.2	35501.1	9455.95	340319
CASC4	38447.8	29431.9	4064.91	50490.6	49300	23630.1	11984.8	49432.3	10119.8	56838.2	53939.5	366640	62213.7	131302	54870.3	137073	34449.8	22480.2	46307.7	125101	38532.6	9960.31	108418	36550.8	161095	33277.1	42898.9	52240.6	8244.67	5293.16	22021.5	28301.7	122346	37427.5	126958	587583	100254	17864.8	113842	10926.6	73762.6	29734.6	4233.76	24663.2	58570.5	112397	4553.44	5466.84	64780.9
CASK	65492.8	87079.6	120185	98823.7	171334	95591.4	170767	143274	232145	115789	13320.6	23480.5	167617	18632.2	251813	90760.8	252307	117914	21161.8	97293.4	152226	71289.1	19130.6	80736	92258.1	178826	97402.6	146242	63013	125914	18253.5	441415	108559	29425.4	96780.8	119230	25998.9	35234.8	49314.9	85700	213209	150381	65368.3	85707.2	141309	33563.2	271918	136646	6372.26
CASKIN2	37450.7	2218.21	11657.6	26610.7	3229.21	1224.31	53857.8	59900	53598.4	31909.3	6997.35	17055.6	5304.89	29716.7	7501.35	6056.92	5823.99	11600.6	3071.1	3881.69	9255.87	8995.71	6385.62	1791.82	2418.45	8113.46	161863	8055.83	16273	4531.08	8380.74	87762.2	54054.3	7768.57	6972.87	69057.4	77417	6695.21	7433.68	10973.7	49380.8	4077.59	5207.86	4443.49	6092.4	9557.95	3004.36	8472.82	4189.56
CASP1	745774	834261	371409	172886	79324	321566	959254	443081	579061	429192	1.06715e+06	141226	256074	263941	726437	1.09324e+06	732781	355255	4.84595e+06	976085	693481	46502.3	1.20414e+06	789823	444094	467384	411983	936256	51699.4	115170	1.37664e+06	941540	320297	694146	1.13817e+06	633955	555093	633044	395034	742314	496978	192154	334041	3.20586e+06	499203	1.92551e+06	1.90109e+06	2.1933e+06	341737
CASP10	128978	174135	20531.5	119952	140508	44191.9	67103.6	132727	159040	18937.5	28466.6	21925.2	46500.5	6417.52	10135.3	20914.2	36126.5	15627.5	55853.9	25418	145710	181250	100148	33450	19892.2	27924.4	16991.3	34234.8	44175.3	22325.3	10762.5	158702	6734.04	16951.1	45545.2	64692.7	45212.5	77812.9	116769	33805.6	58365.7	9404.58	109065	57582.3	46340.8	24139.4	71396.5	29978.1	62818.4
CASP2	32049.9	11694	14981.6	22546.2	50718.3	178749	13075.9	21737	4391.79	14433.1	10068.2	29256.1	10652.6	12281.3	41740.7	8867.16	10939.1	8002.03	6345.18	13191.3	26704.4	22311	14110.9	5535.01	16286.9	28051.7	28906.6	13823.3	20369.8	74194.3	32218.5	7950.23	2836.59	7282.75	17090.6	35055.8	7109.57	11241	5826.91	2726.93	3859.13	43578.2	13248.1	15679.1	4670.86	7572.05	20432.6	8364.69	37432.1
CASP3	537120	862990	394032	173090	32727.3	263561	140913	172564	188416	170597	50977.6	92379.8	141621	318576	75931.3	2.13218e+06	103918	57149.3	337346	33225.1	107032	54453.2	54082.3	12773	108461	13008.6	176106	1.13237e+06	161951	121387	31810.6	24712.5	469443	116995	23425.6	481950	61916.9	2.23118e+06	1.07614e+06	53833.5	99278.4	75243	115046	211467	265233	110187	66235.9	8926.99	219740
CASP4	60352.6	72176	130403	18343.2	63609.1	45123.6	5150.35	2628.68	106992	70727.3	22330.4	87996.7	9596.03	60539.5	22133.9	14279	8782.65	27699.5	89423.3	99486.2	19986.1	34031.2	29433.6	27577.9	3326.86	19297.6	9992.12	2917.17	2658.09	60539.2	104326	36814.2	110553	26804.4	20859.1	35356.5	9254.58	5350.17	49778.4	19752	6657.65	46012.9	21557.6	122761	8273.01	78609	113275	16054.9	10606.2
CASP5	2513.05	7333.62	5750.82	2851.94	2366.38	9352.3	4278.5	2176.08	7715.65	2035.49	13240.6	3356.03	4499.64	1512.24	3408.14	15085.7	2893.2	24062.4	12871.5	1448.25	17120.9	2896.73	3886.09	4555.83	3167.36	2631.01	1927.51	2652.96	2396.03	3554.21	7326.46	16878.6	8474.77	4130.94	10947.2	7490.57	3046.44	5156.71	4024.37	5624.39	5952.75	4520.83	3236.18	27544.9	1999.97	23634.2	8851.31	1250.02	1757.19
CASP6	175051	91733.5	94581.3	64120.4	89476.2	84183.1	73091.7	39034.8	91131.5	258986	92114.1	16781	79498.4	112782	76807	49107.2	163982	130346	9777.61	34225.3	57266.2	130303	248310	13819.1	22119.6	5106.59	62815.4	84176.6	145389	38853.5	67912.4	34381.5	106026	104694	162015	344943	94522.6	86465.1	101783	52219.8	63573.3	35022.4	18310.6	177891	54745.4	226099	46726.5	32237.6	96498.4
CASP7	238808	185260	175174	134830	124413	94051.8	49830.9	51672.3	85142.2	34996.9	69419.6	22413.8	189834	12661	46679.9	49802.7	141023	37654	101069	38033.7	36262.6	33818.2	49897.1	17442.1	204264	148506	353658	86422.8	103987	17719.9	46111.8	202824	117322	46900.1	24971.4	107153	104358	87598.5	71631.8	33353.3	177180	119497	168453	45734	146875	115246	73455.8	28706.6	58841.7
CASP8	124765	209847	800465	216394	331589	65465.5	365872	305455	238739	83857	64870.2	254454	317637	105821	9207.3	684839	451290	61325.9	92611.1	218114	214481	160494	97535.7	554806	65612.9	254851	53468.4	153667	234748	69504	393179	183566	88571.5	135763	37323.4	54232.2	82387.8	99294.8	207442	15803.8	314999	66000.4	96138.2	147190	9682.07	215973	632528	290446	1.16178e+06
CAST	133881	137206	552954	116356	255228	350826	290922	212537	165656	328975	770429	1.26896e+06	172364	1.06958e+06	124698	399871	35152.2	214747	174370	269554	108593	162653	234545	167476	305731	195795	148767	235613	51465.7	95799	237847	8947.52	74109.1	480515	467392	171150	300556	231004	90264.3	129545	214262	198974	486330	297069	313692	275250	204192	937263	88995.3
CAT	1.39545e+06	2.95477e+06	4.99081e+06	3.52479e+06	863176	2.80516e+06	473643	5.37202e+06	6.32785e+06	1.10209e+06	1.18675e+07	2.85568e+06	1.89913e+06	1.28572e+06	2.79657e+06	6.39261e+06	5.82363e+06	622740	4.13138e+06	310355	2.28994e+06	1.26226e+06	2.61069e+06	837515	622949	3.18561e+06	1.77911e+06	281436	1.02278e+06	4.09245e+06	1.06293e+06	1.25024e+06	2.93581e+06	4.42211e+06	2.00219e+06	5.24288e+06	1.00781e+07	3.90723e+06	3.34715e+06	4.05293e+06	1.53067e+06	667620	3.40735e+06	3.39357e+06	1.67622e+06	462893	570453	2.11832e+06	2.55213e+06
CAV1	90801.4	28058.5	94976.1	416786	969977	275871	968921	513083	1.19782e+06	618439	1.25319e+06	1.10906e+06	329756	170930	347238	356639	405456	489033	62716.1	100686	53385.3	971593	24615.6	36222.4	24140.6	100002	380607	226221	1.24253e+06	200376	2.115e+06	71521.1	619191	162068	112318	3.89429e+06	119486	999962	1.26735e+06	192730	849536	711864	228211	123831	688952	631190	92653.1	551937	211089
CAV2	49158.7	19165.7	107525	72639.1	264690	69357.6	342758	256923	191213	41413	377742	82342.1	52091.1	252950	21405.6	242943	50536	30979.4	13866.9	53052.6	69034.6	113112	50606.1	31990.8	19592.4	11537.3	75492.4	201008	97666	134879	177263	74763.5	500981	81683.2	287357	195925	381909	9235.94	29239.7	129719	33546.6	28216.7	63198.4	52717.6	17884.5	147701	32881.8	60569.3	65568.4
CBFB	103151	50645.8	94397.7	103833	51873.2	99818.8	121852	44606.7	283420	104313	21968	69707.7	66589.1	210233	24663.6	306862	40237.5	67695.3	275727	175285	195786	128483	278484	222659	164720	107534	121586	450372	248640	26583.5	125806	174284	152825	45718.8	339827	29612.1	34718.7	111220	230453	183327	89976.1	41804.8	78900.9	80986.9	219148	52741.9	187595	167571	65358.2
CBL	34302.3	80820	33298.8	10999.3	50060.8	70268	46526.3	100277	17689.3	18169.5	18150.5	30359.6	58529.3	90069.1	31316.2	42137.1	55063.2	22072.2	32298.1	43195.9	23831.1	63553.1	52427.3	5528.39	48504.7	27734.9	65680.6	139769	37089.9	27317.9	34299.4	35036.9	5177.04	33220.3	58763.6	222984	55921.1	15257.4	103690	72203.2	54081.7	9913.17	157770	92666	120982	9151.53	30759.8	5396.22	60324.6
CBLB	1100.18	8231.87	18024.7	13804.6	6234.74	5624.68	7073.34	12180.1	17659.2	6802.71	7994.81	9386.34	21289.4	1345.06	1937.94	12251.7	49607.3	4649.23	12554	13060.6	16894.7	12022.7	25527.7	7033.55	6802.25	62298.2	7113.22	5807.73	3372.14	4083.08	16239.3	8842.79	5968.65	7891.82	4326.62	5604.79	17265.5	8884.69	13060.1	17044.3	9273.45	994.778	14140.7	25633.6	2379.63	38644.7	5834.7	24355.1	7284.26
CBR1	9.64853e+06	6.08939e+06	1.03338e+07	5.99471e+06	9.41474e+06	7.22202e+06	7.02678e+06	5.19253e+06	8.60073e+06	1.30148e+06	3.80305e+06	1.36228e+06	1.12914e+07	2.0399e+06	6.51106e+06	7.43019e+06	1.24159e+07	2.61556e+06	5.65974e+06	1.22183e+07	4.30386e+06	1.14592e+07	1.14907e+07	1.64378e+07	4.50221e+06	6.06028e+06	5.97108e+06	6.38538e+06	6.6631e+06	1.21889e+07	7.08133e+06	2.92941e+06	5.66654e+06	4.93556e+06	2.10609e+07	1.27559e+07	9.23711e+06	1.79537e+07	2.3376e+06	1.28992e+07	1.29832e+07	2.90255e+07	2.5785e+06	2.34855e+06	5.87868e+06	6.26113e+06	4.71399e+06	1.02432e+07	6.3774e+06
[truncated: 6,404 more rows]
[truncated: 49 more columns]

## Sheet: Transcriptome
Symbol	CDC_01_T	CDC_02_T	CDC_03_T	CDC_04_T	CDC_05_T	CDC_06_T	CDC_07_T	CDC_08_T	CDC_09_T	CDC_11_T	CDC_12_T	CDC_13_T	CDC_15_T	CDC_16_T	CDC_43_T	CDC_44_T	CDC_45_T	CDC_46_T	CDC_48_T	CDC_50_T	CDC_01_N	CDC_02_N	CDC_03_N	CDC_04_N	CDC_05_N	CDC_06_N	CDC_07_N	CDC_08_N	CDC_09_N	CDC_11_N	CDC_12_N	CDC_13_N	CDC_44_N	CDC_50_N	CDC_48_N
[truncated: 13,106 more rows]

[truncated: 2 more sheets: Phosphoproteome, mRNA-protein pairs]
