# Supplementary material for: Proteogenomic Analysis Identifies Clinically Relevant Subgroups of Collecting Duct Carcinoma
Source: Research (Wash D C). 2025 Sep 3;8:0859. doi: 10.34133/research.0859 (PMC12408255; doi:10.34133/research.0859)
Supplement: Supplementary 1 — Figs. S1 to S8 Data S1 to S6 [file research.0859.f1.zip › Supplementary Data 4.xlsx]

## Sheet: Description
Table S4, Molecular characteristics of CDC that distinguish it from ccRCC and tRCC.
Clinical characteristics	Clinical characteristics of the three RCC types
Arm-level CNV	Characteristic chromosomal arm-level variation events in three types of RCC
DEPs	DEPs among the three RCC types, including ccRCC (n = 232), tRCC (n = 73) and CDC (n = 51)
ORA	Over-representation analysis of DEPs among the three RCC types
GSVA	Pathway scores of "ribosome" and "Positive regulation of epithelial cell migration" in the three RCC types
Analysis of HN1_S42	Correlation and univariate analysis of phosphosites correlated with HN1 S42 phosphorylation
Diagnostic biomarkers	Comparison of the median expression levels and identification frequencies of RPF2, GNL2, and CA9 proteins among the three RCC subtypes
ccRCC vs CDC	Comparison of proteome data between ccRCC and CDC
H-Score of UTP6 and HN1	The semi-quantitative H-score assessments of UTP6 and HN1 in ccRCC, tRCC, and CDC

## Sheet: Clinical characteristics
ccRCC No.	Gender	TNM stage	OS (Overall Survival)	Status (Alive = 0; Dead = 1)	PFS (Progression Free Survival)	Progression (Yes = 1; No = 0)	Proteome availability	WES availability	Recurrence/Metastasis
ccRCC_001	Male	III	84	1	18	1	yes	yes
ccRCC_002	Female	IV	38	1	7	1	yes	yes
ccRCC_003	Male	I	14	1	3	1	yes	no
ccRCC_004	Male	I	138	0	37	1	yes	yes
ccRCC_005	Male	I	83	1	23	1	yes	yes
ccRCC_006	Female	I	98	1	94	1	yes	no
ccRCC_007	Female	IV	7	1	3	1	yes	yes
ccRCC_008	Male	IV	13	1	3	1	yes	no
ccRCC_009	Female	I	125	0	125	0	yes	yes
ccRCC_010	Male	I	124	0	124	0	yes	yes
ccRCC_011	Female	I	59	1	24	1	yes	yes
ccRCC_012	Male	IV	22	1	17	1	yes	yes
ccRCC_013	Male	IV	22	1	8	1	yes	no
ccRCC_014	Female	I	122	0	115	1	yes	yes
ccRCC_015	Male	I	119	0	119	0	yes	yes
ccRCC_016	Male	II	119	0	119	0	yes	yes
ccRCC_017	Male	I	118	0	119	0	yes	yes
ccRCC_018	Female	III	26	1	7	1	yes	yes
ccRCC_019	Male	I	118	0	118	0	yes	yes
ccRCC_020	Male	I	117	0	117	0	yes	yes
ccRCC_021	Male	I	117	0	117	0	yes	yes
ccRCC_022	Female	II	117	0	48	1	yes	no
ccRCC_023	Male	II	116	0	97	1	yes	yes
ccRCC_024	Female	III	46	1	19	1	yes	yes
ccRCC_025	Male	I	114	0	43	1	yes	yes
ccRCC_026	Male	IV	35	1	11	1	yes	yes
ccRCC_027	Male	I	113	0	113	0	yes	yes
ccRCC_028	Male	I	112	0	112	0	yes	yes
ccRCC_029	Female	II	111	0	58	1	yes	yes
ccRCC_030	Male	I	111	0	50	1	yes	yes
ccRCC_031	Male	I	111	0	111	0	yes	yes
ccRCC_032	Male	I	110	0	110	0	yes	yes
ccRCC_033	Female	II	17	1	6	1	yes	yes
ccRCC_034	Female	III	109	0	109	0	yes	yes
ccRCC_035	Male	I	109	0	109	0	yes	yes
ccRCC_036	Male	I	109	0	109	0	yes	yes
ccRCC_037	Female	II	96	1	78	1	yes	yes
ccRCC_038	Male	I	108	0	108	0	yes	yes
ccRCC_039	Male	II	108	0	108	0	yes	yes
ccRCC_040	Female	I	108	0	108	0	yes	yes
ccRCC_041	Female	II	30	1	7	1	yes	yes
ccRCC_042	Male	I	108	0	108	0	yes	yes
ccRCC_043	Male	IV	31	1	22	1	yes	yes
ccRCC_044	Male	I	107	0	107	0	yes	yes
ccRCC_045	Male	III	105	0	17	1	yes	yes
ccRCC_046	Male	I	96	1	27	1	yes	yes
ccRCC_047	Male	III	27	1	4	1	yes	yes
ccRCC_048	Male	I	105	0	105	0	yes	yes
ccRCC_049	Female	III	28	1	3	1	yes	no
ccRCC_050	Male	III	25	1	4	1	yes	yes
ccRCC_051	Male	I	104	0	73	1	yes	no
ccRCC_052	Male	I	104	0	17	1	yes	yes
ccRCC_053	Male	I	89	1	72	1	yes	yes
ccRCC_054	Female	I	103	0	54	1	yes	yes
ccRCC_055	Female	III	103	0	103	0	yes	yes
ccRCC_056	Male	I	103	0	103	0	yes	yes
ccRCC_057	Male	I	102	0	102	0	yes	yes
ccRCC_058	Male	IV	26	1	7	1	yes	yes
ccRCC_059	Male	I	102	0	102	0	yes	yes
ccRCC_060	Female	IV	101	0	23	1	yes	yes
ccRCC_061	Male	I	101	0	38	1	yes	yes
ccRCC_062	Female	I	100	0	100	0	yes	yes
ccRCC_063	Female	I	100	0	100	0	yes	yes
ccRCC_064	Male	III	69	1	25	1	yes	yes
ccRCC_065	Female	I	99	0	99	0	yes	yes
ccRCC_066	Male	I	99	0	99	0	yes	yes
ccRCC_067	Male	II	98	0	27	1	yes	yes
ccRCC_068	Male	I	98	0	98	0	yes	yes
ccRCC_069	Female	I	98	0	98	0	yes	yes
ccRCC_070	Male	I	98	0	98	0	yes	yes
ccRCC_071	Male	I	98	0	98	0	yes	yes
ccRCC_072	Female	III	98	0	98	0	yes	yes
ccRCC_073	Female	I	97	0	97	0	yes	yes
ccRCC_074	Female	I	97	0	97	0	yes	yes
ccRCC_075	Male	I	96	0	96	0	yes	yes
ccRCC_076	Female	I	96	0	96	0	yes	yes
ccRCC_077	Female	I	96	0	96	0	yes	yes
ccRCC_078	Male	I	95	0	95	0	yes	yes
ccRCC_079	Female	I	95	0	95	0	yes	yes
ccRCC_080	Male	I	95	0	95	0	yes	yes
ccRCC_081	Female	II	94	0	94	0	yes	yes
ccRCC_082	Male	I	94	0	94	0	yes	yes
ccRCC_083	Male	IV	16	1	5	1	yes	yes
ccRCC_084	Male	I	94	0	94	0	yes	yes
ccRCC_085	Male	I	93	0	93	0	yes	yes
ccRCC_086	Male	I	92	0	92	0	yes	yes
ccRCC_087	Male	II	92	0	92	0	yes	yes
ccRCC_088	Female	I	91	0	92	0	yes	yes
ccRCC_089	Female	I	91	0	91	0	yes	yes
ccRCC_090	Female	II	91	0	91	0	yes	yes
ccRCC_091	Female	I	91	0	91	0	yes	yes
ccRCC_092	Female	I	91	0	91	0	yes	yes
ccRCC_093	Male	II	91	0	91	0	yes	yes
ccRCC_094	Male	I	45	1	12	1	yes	yes
ccRCC_095	Male	I	90	0	90	0	yes	yes
ccRCC_096	Male	I	90	0	90	0	yes	yes
ccRCC_097	Male	I	90	0	90	0	yes	yes
ccRCC_098	Female	I	90	0	90	0	yes	yes
ccRCC_099	Male	IV	3	1	1	1	yes	yes
ccRCC_100	Male	II	89	0	18	1	yes	yes
ccRCC_101	Male	I	88	0	88	0	yes	yes
ccRCC_102	Male	IV	10	1	2	1	yes	yes
ccRCC_103	Male	III	17	1	20	1	yes	yes
ccRCC_104	Male	IV	24	1	7	1	yes	yes
ccRCC_105	Female	I	88	0	88	0	yes	yes
ccRCC_106	Male	II	38	1	21	1	yes	yes
ccRCC_107	Female	IV	36	1	9	1	yes	yes
ccRCC_108	Female	II	87	0	87	0	yes	yes
ccRCC_109	Male	IV	11	1	3	1	yes	yes
ccRCC_110	Male	I	87	0	87	0	yes	yes
ccRCC_111	Male	I	83	1	28	1	yes	yes
ccRCC_112	Male	I	86	0	86	0	yes	yes
ccRCC_113	Male	I	86	0	86	0	yes	yes
ccRCC_114	Male	I	86	0	86	0	yes	yes
ccRCC_115	Female	III	36	1	16	1	yes	yes
ccRCC_116	Male	I	86	0	86	0	yes	yes
ccRCC_117	Male	I	86	0	86	0	yes	yes
ccRCC_118	Male	I	85	0	85	0	yes	yes
ccRCC_119	Male	I	85	0	85	0	yes	yes
ccRCC_120	Female	I	85	0	40	1	yes	yes
ccRCC_121	Female	I	85	0	85	0	yes	yes
ccRCC_122	Male	III	85	0	85	0	yes	yes
ccRCC_123	Male	II	85	0	85	0	yes	yes
ccRCC_124	Male	III	6	1	5	1	yes	yes
ccRCC_125	Male	I	72	1	18	1	yes	yes
ccRCC_126	Male	I	85	0	85	0	yes	yes
ccRCC_127	Male	II	84	0	84	0	yes	yes
ccRCC_128	Male	I	84	0	84	0	yes	yes
ccRCC_129	Female	I	84	0	84	0	yes	yes
ccRCC_130	Male	I	84	0	84	0	yes	yes
ccRCC_131	Male	I	30	1	7	1	yes	yes
ccRCC_132	Male	II	83	0	83	0	yes	yes
ccRCC_133	Male	I	83	0	77	1	yes	yes
ccRCC_134	Female	I	82	0	82	0	yes	yes
ccRCC_135	Male	I	81	0	81	0	yes	yes
ccRCC_136	Female	I	80	0	80	0	yes	yes
ccRCC_137	Male	I	57	1	22	1	yes	yes
ccRCC_138	Female	I	80	0	80	0	yes	yes
ccRCC_139	Male	I	79	0	79	0	yes	yes
ccRCC_140	Female	I	79	0	79	0	yes	yes
ccRCC_141	Male	I	79	0	79	0	yes	yes
ccRCC_142	Male	IV	14	1	13	1	yes	yes
ccRCC_143	Female	III	8	1	2	1	yes	yes
ccRCC_144	Male	I	78	0	78	0	yes	yes
ccRCC_145	Male	I	78	0	78	0	yes	yes
ccRCC_146	Male	II	78	0	78	0	yes	yes
ccRCC_147	Female	I	78	0	78	0	yes	yes
ccRCC_148	Male	IV	78	0	28	1	yes	yes
ccRCC_149	Female	I	77	0	77	0	yes	yes
ccRCC_150	Male	I	77	0	77	0	yes	yes
ccRCC_151	Male	I	77	0	77	0	yes	yes
ccRCC_152	Male	I	77	0	43	1	yes	yes
ccRCC_153	Female	I	77	0	77	0	yes	yes
ccRCC_154	Male	I	77	0	77	0	yes	yes
ccRCC_155	Female	I	77	0	77	0	yes	yes
ccRCC_156	Male	I	77	0	77	0	yes	yes
ccRCC_157	Male	I	76	0	76	0	yes	yes
ccRCC_158	Male	I	76	0	76	0	yes	yes
ccRCC_159	Male	I	76	0	59	1	yes	yes
ccRCC_160	Male	I	76	0	76	0	yes	yes
ccRCC_161	Male	I	76	0	76	0	yes	yes
ccRCC_162	Male	I	76	0	25	1	yes	yes
ccRCC_163	Male	I	76	0	76	0	yes	yes
ccRCC_164	Male	I	76	0	76	0	yes	yes
ccRCC_165	Female	I	75	0	64	1	yes	yes
ccRCC_166	Female	II	75	0	75	0	yes	yes
ccRCC_167	Male	IV	70	1	45	1	yes	yes
ccRCC_168	Male	I	75	0	75	0	yes	yes
ccRCC_169	Female	III	29	1	3	1	yes	yes
ccRCC_170	Female	I	74	0	74	0	yes	yes
ccRCC_171	Male	II	70	1	55	1	yes	yes
ccRCC_172	Male	I	73	0	34	1	yes	yes
ccRCC_173	Male	I	73	0	73	0	yes	yes
ccRCC_174	Female	I	73	0	73	0	yes	yes
ccRCC_175	Male	III	73	0	73	0	yes	yes
ccRCC_176	Female	I	72	0	72	0	yes	yes
ccRCC_177	Male	I	72	0	72	0	yes	yes
ccRCC_178	Male	I	72	0	72	0	yes	yes
ccRCC_179	Female	I	72	0	72	0	yes	yes
ccRCC_180	Male	I	71	0	43	1	yes	yes
ccRCC_181	Male	I	71	0	6	1	yes	yes
ccRCC_182	Male	I	70	0	70	0	yes	yes
ccRCC_183	Male	I	70	0	70	0	yes	yes
ccRCC_184	Male	III	70	0	70	0	yes	yes
ccRCC_185	Male	I	70	0	70	0	yes	yes
ccRCC_186	Female	I	69	0	69	0	yes	yes
ccRCC_187	Female	I	68	0	68	0	yes	yes
ccRCC_188	Male	I	68	0	68	0	yes	yes
ccRCC_189	Male	II	68	0	4	1	yes	yes
ccRCC_190	Female	I	68	0	68	0	yes	yes
ccRCC_191	Female	I	67	0	67	0	yes	yes
ccRCC_192	Male	IV	67	0	17	1	yes	yes
ccRCC_193	Male	II	67	0	67	0	yes	yes
ccRCC_194	Male	I	67	0	67	0	yes	yes
ccRCC_195	Male	I	66	0	66	0	yes	yes
ccRCC_196	Male	I	66	0	66	0	yes	yes
ccRCC_197	Male	I	65	0	65	0	yes	yes
ccRCC_198	Male	III	43	1	30	1	yes	yes
ccRCC_199	Male	III	22	1	6	1	yes	yes
ccRCC_200	Female	I	65	0	65	0	yes	yes
ccRCC_201	Female	I	65	0	64	0	yes	yes
ccRCC_202	Male	II	64	0	27	1	yes	yes
ccRCC_203	Male	I	64	0	64	0	yes	yes
ccRCC_204	Male	III	64	0	64	0	yes	yes
ccRCC_205	Male	I	63	0	63	0	yes	yes
ccRCC_206	Male	I	63	0	63	0	yes	no
ccRCC_207	Male	II	63	0	63	0	yes	yes
ccRCC_208	Female	I	62	0	62	0	yes	yes
ccRCC_209	Male	I	63	0	63	0	yes	yes
ccRCC_210	Male	I	62	0	62	0	yes	yes
ccRCC_211	Male	I	62	0	62	0	yes	yes
ccRCC_212	Male	I	62	0	62	0	yes	yes
ccRCC_213	Female	I	62	0	62	0	yes	yes
ccRCC_214	Male	I	62	0	62	0	yes	yes
ccRCC_215	Male	I	61	0	61	0	yes	yes
ccRCC_216	Female	I	61	0	61	0	yes	yes
ccRCC_217	Female	IV	42	1	2	1	yes	yes
ccRCC_218	Male	I	61	0	61	0	yes	yes
ccRCC_219	Male	I	61	0	61	0	yes	yes
ccRCC_220	Female	II	60	0	60	0	yes	yes
ccRCC_221	Female	I	60	0	60	0	yes	yes
ccRCC_222	Female	I	60	0	60	0	yes	yes
ccRCC_223	Female	II	60	0	60	0	yes	yes
ccRCC_224	Male	I	59	0	34	1	yes	yes
ccRCC_225	Male	III	59	0	59	0	yes	yes
ccRCC_226	Female	I	59	0	59	0	yes	yes
ccRCC_227	Male	III	59	0	9	1	yes	yes
ccRCC_228	Male	II	59	0	59	0	yes	yes
ccRCC_229	Male	I	58	0	58	0	yes	yes
ccRCC_230	Female	I	57	0	57	0	yes	yes
ccRCC_231	Male	III	56	1	19	1	yes	yes
ccRCC_232	Male	II	43	1	9	1	yes	yes
CDC_01	Male	IV	4	1	4	1	no	yes	Yes
CDC_02	Female	III	25	1	25	0	yes	yes	No
CDC_03	Male	III	26	1	21	1	yes	yes	Yes
CDC_04	Male	IV	3	1	3	1	yes	yes	Yes
CDC_05	Male	III	109	1	109	0	yes	yes	Yes
CDC_06	Female	IV	5	1	4	1	yes	yes	Yes
CDC_07	Male	IV	46	1	3	1	yes	yes	Yes
CDC_08	Male	IV	24	1	4	1	yes	yes	Yes
CDC_09	Male	IV	61	0	43	1	yes	yes	Yes
CDC_10	Male	I	50	0	50	0	yes	yes
CDC_11	Male	III	12	1	9	1	yes	yes	Yes
CDC_12	Female	IV	6	1	3	1	yes	yes	Yes
CDC_13	Female	III	17	1	5	1	yes	yes	Yes
CDC_14	Male	III	11	1	2	1	yes	no	Yes
CDC_15	Female	I	86	0	86	0	yes	yes	No
CDC_16	Male	IV	13	1	4	1	yes	yes	Yes
CDC_17	Male	I	35	0	35	0	yes	yes	No
CDC_18	Male	IV	16	1	2	1	yes	yes	Yes
CDC_19	Female	IV	5.5	1	1	1	no	no	Yes
CDC_20	Male	I	146	0	146	0	yes	no	No
CDC_21	Male	IV	14	1	8	1	yes	yes	Yes
CDC_22	Male	IV	7	1	3	1	yes	yes	Yes
CDC_23	Male	III	14	1	8	1	yes	yes	Yes
CDC_24	Male	III	15	1	12	1	yes	yes	Yes
CDC_25	Male	IV	4	1	2	1	yes	yes	Yes
CDC_26	Male	III	5	1	3	1	yes	yes	Yes
CDC_27	Female	IV	8	1	6	1	yes	yes	Yes
CDC_28	Male	III	6	1	5	1	yes	yes	Yes
CDC_29	Male	III	16	1	12	1	yes	yes	Yes
CDC_30	Male	IV	1	1	1	1	yes	yes	Yes
CDC_31	Female	IV	40	1	11	1	yes	yes	Yes
CDC_32	Male	III	127	0	46	1	yes	yes	Yes
CDC_33	Male	IV	10	1	5	1	yes	yes	Yes
CDC_34	Female	IV	13	1	7	1	yes	yes	Yes
CDC_35	Female	III	67	0	9	1	yes	yes	Yes
CDC_36	Male	IV	65	0	31	1	yes	yes	Yes
CDC_37	Male	III	18	1	12	1	yes	yes	Yes
CDC_38	Male	IV	39	0	3	1	yes	yes	Yes
CDC_39	Male	III	29	0	4	1	yes	yes	Yes
CDC_40	Male	IV	8	1	5	1	yes	yes	Yes
CDC_41	Male	I					yes	yes
CDC_42	Male	III					yes	yes
CDC_43	Female	III	24	1	23	1	yes	yes	Yes
CDC_44	Male	III	12	1	3	1	yes	yes	Yes
CDC_45	Male	III	51	0	5	1	yes	yes	Yes
CDC_46	Male	III	6	1	6	1	yes	yes	Yes
CDC_47	Female	III	11	1	6	1	yes	yes	Yes
CDC_48	Female	IV	24	0	6	1	yes	yes	Yes
CDC_49	Female	IV	27	1	3	1	yes	yes	Yes
CDC_50	Male	IV	17	0	5	1	yes	yes	Yes
CDC_51	Male	III	9	1	3	1	yes	yes	Yes
CDC_52	Male	III	8	0	8	0	yes	no	No
CDC_53	Female	III	8	0	3	1	yes	no	Yes
tRCC_01	Male	III	43.2	1	3.3	1	yes	yes	Yes
tRCC_02	Female	II	68.6	1	52.2	1	yes	yes	No
tRCC_03	Male	I	103.2	0	103.2	0	yes	yes	No
tRCC_04	Female	I	70.6	0	70.6	0	yes	yes	No
tRCC_05	Female	IV	16.6	1	11.6	1	yes	yes	Yes
tRCC_06	Female	II	54.5	0	54.5	0	no	yes
tRCC_07	Female	I	53.6	0	53.6	0	yes	no	No
tRCC_08	Male	I	50.6	0	50.6	0	no	yes
tRCC_09	Male	I	42.4	0	42.4	0	yes	yes	No
tRCC_10	Female	IV	10.8	1	2.7	1	yes	yes	Yes
tRCC_11	Female	I	74.4	0	74.4	0	yes	yes	No
tRCC_12	Male	II	55.9	0	55.9	0	yes	yes	No
tRCC_13	Male	I	40.5	0	40.5	0	yes	yes	No
tRCC_14	Male	I	41.5	0	13.4	1	yes	yes	No
tRCC_15	Female	III	17	1	8	1	yes	yes	No
tRCC_16	Female	III	80.5	0	2.6	1	yes	yes	No
tRCC_17	Female	III	76.8	1	56.1	1	no	yes
tRCC_18	Female	I	101.4	0	101.4	0	yes	yes	No
tRCC_19	Female	I	68.3	0	68.3	0	yes	yes	No
tRCC_20	Female	I	59.5	0	59.5	0	yes	yes	No
tRCC_21	Female	I	40.1	0	40.1	0	yes	yes	No
tRCC_22	Female	I	31.2	0	31.2	0	yes	yes	No
tRCC_23	Male	III	26.5	0	1	1	yes	yes	Yes
tRCC_24	Male	I	34.1	0	7	1	yes	yes	No
tRCC_25	Male	I	26.5	0	26.5	0	yes	yes
tRCC_26	Female	II	43.3	0	15.4	1	yes	yes	No
tRCC_27	Female	II	72	0	13.2	1	yes	yes	No
tRCC_28	Male	I	106.5	0	91.8	1	yes	yes	No
tRCC_29	Female	I	77.6	1	43.2	1	yes	yes	No
tRCC_30	Female	III	41.8	0	3.3	1	no	yes
tRCC_31	Male	IV	20.5	0	2.5	1	yes	yes	Yes
tRCC_32	Male	I	23.9	0	23.9	0	yes	yes	No
tRCC_33	Male	III	29.2	0	29.2	0	yes	no
tRCC_34	Female	IV	10.5	1	7	1	yes	yes	Yes
tRCC_35	Male	I	36.5	0	36.5	0	yes	yes	No
tRCC_36	Female	IV	15.2	1	7.7	1	no	yes
tRCC_37	Male	IV	30	1	1.5	1	no	yes
tRCC_38	Female	III	19.5	0	19.5	0	yes	yes	No
tRCC_39	Female	III	21.7	0	21.7	0	yes	yes	No
tRCC_40	Female	I	18.9	0	18.9	0	no	yes
tRCC_41	Female	IV	43.8	0	7.2	1	yes	yes	Yes
tRCC_42	Female	I	49.6	0	16	1	yes	yes	No
tRCC_43	Female	III	53.3	0	3.6	1	yes	yes	Yes
tRCC_44	Female	III	34.5	0	34.5	0	yes	yes	Yes
tRCC_45	Male	III	9.5	1	3.6	1	yes	yes	Yes
tRCC_46	Female	III	11.5	1	2.5	1	yes	yes	Yes
tRCC_47	Female	II	115.5	0	115.5	0	no	yes
tRCC_48	Male	I	25.9	0	4.6	1	yes	yes	Yes
tRCC_49	Female	I	93.5	0	93.5	0	yes	yes	No
tRCC_50	Female	II	38	0	38	0	yes	yes	No
tRCC_51	Male	III	33.2	0	33.2	0	no	yes
tRCC_52	Female	I	95.9	0	95.9	0	yes	yes	Yes
tRCC_53	Male	III	24.4	0	24.4	0	no	yes
tRCC_54	Female	II	29.3	0	12.1	1	yes	yes	No
tRCC_55	Male	III	38.1	0	19.5	1	yes	yes	Yes
tRCC_56	Female	III	46.1	0	23.8	1	yes	yes	No
tRCC_57	Female	I	49.1	0	49.1	0	yes	yes	No
tRCC_58	Female	I	16.3	0	16.3	0	yes	yes	No
tRCC_59	Male	I	16.5	0	16.5	0	yes	yes	No
tRCC_60	Male						yes	yes	No
tRCC_61	Male	IV	54.7	0	29.6	1	yes	yes	Yes
tRCC_62	Female	I	26.1	0	11.2	1	yes	yes	No
tRCC_63	Female	III	15.2	0	15.2	0	yes	yes	Yes
tRCC_64	Female	I	21.1	0	21.1	0	yes	yes	No
tRCC_65	Male	I	22.3	0	11.4	1	yes	yes	No
tRCC_67	Female	IV	19.4	0	8.1	1	yes	yes	Yes
tRCC_68	Female	I	52.7	0	14.5	1	yes	yes	No
tRCC_69	Male	III	77.2	0	77.2	0	yes	yes
tRCC_70	Female	IV	23.2	1	2.2	1	yes	yes	Yes
tRCC_72	Female	II	82.6	0	50	1	yes	yes	No
tRCC_73	Female	III	10.2	0	1.4	1	yes	yes	Yes
tRCC_74	Female	I	9.2	0	9.2	0	yes	yes	No
tRCC_75	Male	I	10.1	0	10.1	0	yes	yes	No
tRCC_76	Female	I	9.4	0	9.4	0	yes	yes	No
tRCC_77	Female	III	14	0	5	1	yes	yes	No
tRCC_78	Female	I	35	0	35	0	yes	yes	No
tRCC_79	Female	III	18.8	0	18.8	0	yes	yes	No
tRCC_80	Female	I	9	0	9	0	yes	yes	No
tRCC_81	Male	III	8.3	0	8.3	0	yes	yes	No
tRCC_82	Female	I	11.5	0	11.5	0	yes	yes	No
tRCC_83	Female	I	116.9	0	26.8	1	yes	yes	No
tRCC_84	Female	III	8.7	0	8.7	0	yes	yes	No
tRCC_85	Female	IV	15.2	0	8.3	1	yes	yes	Yes
tRCC_87	Male	I	39.1	0	39.1	0	no	yes
tRCC_88	Female	III	43.6	0	7	1	no	yes
tRCC_89	Female	I	5.1	0	5.1	0	yes	yes	No

## Sheet: Arm-level CNV
Symbol	3p loss	9q loss	13q loss	20p gain	17p gain	17q gain
ccRCC_001	1	1	1	0	0	1		Symbol	3p loss	9q loss	13q loss	20p gain	17p gain	17q gain
ccRCC_002	1	0	0	0	0	0		ccRCC_Yes	186	55	26	27	2	6
ccRCC_003								ccRCC_No	38	169	198	197	222	218
ccRCC_004	1	1	1	1	0	0		tRCC_Yes	11	12	7	5	2	9
ccRCC_005	1	0	0	0	0	0		tRCC_No	60	59	64	66	69	62
ccRCC_006								CDC_Yes	15	19	18	20	19	21
ccRCC_007	1	0	0	0	0	0		CDC_No	32	28	29	27	28	26
ccRCC_008								Fisher's exact test p value	1.99697e-29	0.0170259	5.087e-05	1.24674e-06	3.91575e-15	2.6259e-13
ccRCC_009	1	0	0	0	0	0
ccRCC_010	1	0	0	0	0	0
ccRCC_011	0	0	0	0	0	0
ccRCC_012	1	1	0	0	0	0
ccRCC_013
ccRCC_014	1	0	0	0	0	0
ccRCC_015	1	1	0	0	0	0
ccRCC_016	1	0	0	1	0	0
ccRCC_017	1	0	0	0	0	0
ccRCC_018	1	1	0	1	0	0
ccRCC_019	1	1	0	1	0	0
ccRCC_020	1	0	0	0	0	0
ccRCC_021	1	0	0	0	0	0
ccRCC_022
ccRCC_023	1	1	0	1	0	0
ccRCC_024	1	1	1	1	0	0
ccRCC_025	1	0	0	0	0	0
ccRCC_026	0	0	1	1	0	0
ccRCC_027	1	0	0	0	0	0
ccRCC_028	1	0	0	0	0	0
ccRCC_029	1	1	1	0	0	0
ccRCC_030	1	0	0	0	0	0
ccRCC_031	1	0	0	0	0	0
ccRCC_032	1	1	0	0	0	1
ccRCC_033	1	0	0	0	0	0
ccRCC_034	1	0	0	0	0	0
ccRCC_035	1	1	1	0	0	0
ccRCC_036	1	0	0	0	0	0
ccRCC_037	1	0	0	0	0	0
ccRCC_038	1	0	0	1	0	0
ccRCC_039	1	0	0	1	0	0
ccRCC_040	1	0	0	0	0	0
ccRCC_041	1	0	0	0	0	0
ccRCC_042	1	1	0	0	0	0
ccRCC_043	1	1	0	1	0	0
ccRCC_044	1	0	0	0	0	0
ccRCC_045	1	1	0	0	0	0
ccRCC_046	1	0	0	0	0	0
ccRCC_047	0	1	0	0	0	0
ccRCC_048	0	0	0	0	0	0
ccRCC_049
ccRCC_050	0	0	0	0	0	0
ccRCC_051
ccRCC_052	1	1	0	0	0	0
ccRCC_053	1	0	0	0	0	0
ccRCC_054	1	0	0	0	0	0
ccRCC_055	0	0	1	1	0	0
ccRCC_056	1	1	0	1	0	0
ccRCC_057	1	1	0	0	0	0
ccRCC_058	0	0	1	0	0	0
ccRCC_059	1	1	0	0	0	0
ccRCC_060	1	0	0	0	0	0
ccRCC_061	0	1	0	1	0	0
ccRCC_062	1	0	0	0	0	0
ccRCC_063	1	0	0	0	0	0
ccRCC_064	1	1	0	0	0	0
ccRCC_065	1	0	0	0	0	0
ccRCC_066	1	0	0	0	0	0
ccRCC_067	1	0	0	0	0	0
ccRCC_068	1	0	0	1	0	0
ccRCC_069	1	0	0	0	0	0
ccRCC_070	1	0	0	0	0	1
ccRCC_071	1	0	0	0	0	0
ccRCC_072	1	0	0	0	0	0
ccRCC_073	0	0	0	0	0	0
ccRCC_074	1	0	0	0	0	0
ccRCC_075	0	0	0	0	0	0
ccRCC_076	1	0	0	0	0	0
ccRCC_077	1	0	0	1	0	0
ccRCC_078	0	0	0	0	0	0
ccRCC_079	1	0	0	0	0	0
ccRCC_080	1	1	1	0	0	0
ccRCC_081	0	0	0	0	0	0
ccRCC_082	1	0	0	0	0	0
ccRCC_083	1	1	0	0	0	0
ccRCC_084	1	0	0	0	0	0
ccRCC_085	0	0	0	0	0	0
ccRCC_086	1	0	0	0	0	0
ccRCC_087	1	0	0	0	0	0
ccRCC_088	1	1	1	1	0	0
ccRCC_089	1	0	0	0	0	0
ccRCC_090	1	0	0	0	0	0
ccRCC_091	1	0	0	0	0	0
ccRCC_092	1	1	0	0	0	0
ccRCC_093	1	0	0	0	0	0
ccRCC_094	1	0	0	0	0	0
ccRCC_095	1	0	1	0	0	0
ccRCC_096	1	1	1	0	0	0
ccRCC_097	1	0	0	0	0	0
ccRCC_098	1	0	0	0	0	0
ccRCC_099	1	0	0	0	0	0
ccRCC_100	1	1	0	0	0	0
ccRCC_101	0	0	0	0	0	0
ccRCC_102	1	1	1	0	0	0
ccRCC_103	1	1	0	0	0	0
ccRCC_104	1	0	0	0	0	0
ccRCC_105	1	0	0	0	0	0
ccRCC_106	0	0	0	0	0	0
ccRCC_107	1	0	0	0	0	0
ccRCC_108	1	0	0	0	0	0
ccRCC_109	0	1	0	1	0	0
ccRCC_110	1	1	1	0	0	0
ccRCC_111	1	0	0	0	0	0
ccRCC_112	1	0	0	0	0	0
ccRCC_113	0	0	0	0	0	0
ccRCC_114	1	0	0	0	0	0
ccRCC_115	1	1	0	0	0	0
ccRCC_116	1	0	0	0	0	0
ccRCC_117	1	1	0	1	0	0
ccRCC_118	1	0	0	0	0	0
ccRCC_119	1	0	0	0	0	0
ccRCC_120	1	0	0	0	0	0
ccRCC_121	0	0	1	0	0	0
ccRCC_122	0	0	0	0	0	0
ccRCC_123	1	0	0	0	0	0
ccRCC_124	0	0	0	0	0	0
ccRCC_125	0	0	0	0	0	0
ccRCC_126	1	0	0	0	0	0
ccRCC_127	0	0	0	0	0	0
ccRCC_128	1	0	0	0	0	0
ccRCC_129	1	0	0	0	0	0
ccRCC_130	1	1	0	0	0	0
ccRCC_131	1	1	1	0	0	0
ccRCC_132	1	1	0	1	0	0
ccRCC_133	1	1	0	1	1	1
ccRCC_134	1	1	0	0	0	0
ccRCC_135	0	0	0	0	0	0
ccRCC_136	0	0	0	0	0	1
ccRCC_137	1	1	1	0	0	0
ccRCC_138	1	0	0	0	0	0
ccRCC_139	1	0	0	0	0	0
ccRCC_140	1	0	0	0	0	0
ccRCC_141	1	1	1	0	0	0
ccRCC_142	1	1	1	0	0	0
ccRCC_143	0	0	0	0	0	0
ccRCC_144	1	0	0	0	0	0
ccRCC_145	1	0	0	0	0	0
ccRCC_146	1	1	0	0	0	0
ccRCC_147	1	0	0	0	0	0
ccRCC_148	0	0	0	1	0	0
ccRCC_149	0	0	0	0	0	0
ccRCC_150	1	0	0	0	0	0
ccRCC_151	1	0	1	0	0	0
ccRCC_152	1	1	0	0	0	0
ccRCC_153	1	0	0	0	0	0
ccRCC_154	1	1	1	0	0	0
ccRCC_155	1	1	1	0	0	0
ccRCC_156	1	0	0	0	0	0
ccRCC_157	1	0	0	0	0	0
ccRCC_158	1	0	0	0	0	0
ccRCC_159	1	0	0	0	0	0
ccRCC_160	1	1	1	0	0	0
ccRCC_161	0	0	0	0	0	0
ccRCC_162	1	1	0	0	0	0
ccRCC_163	1	1	0	0	0	0
ccRCC_164	1	0	0	1	0	0
ccRCC_165	1	0	0	0	0	0
ccRCC_166	1	0	0	0	0	0
ccRCC_167	1	0	0	0	0	0
ccRCC_168	0	0	0	0	0	0
ccRCC_169	0	0	0	0	0	0
ccRCC_170	0	0	0	0	0	0
ccRCC_171	1	0	0	0	0	0
ccRCC_172	1	0	0	1	0	0
ccRCC_173	1	0	0	0	0	0
ccRCC_174	1	0	0	0	0	0
ccRCC_175	1	0	0	0	0	0
ccRCC_176	1	0	0	0	0	0
ccRCC_177	1	0	0	0	0	0
ccRCC_178	1	0	0	0	0	0
ccRCC_179	1	0	0	0	0	0
ccRCC_180	1	0	0	0	0	0
ccRCC_181	0	0	0	0	0	0
ccRCC_182	0	1	0	0	0	0
ccRCC_183	1	0	0	0	0	0
ccRCC_184	0	0	0	0	0	0
ccRCC_185	1	0	0	1	0	0
ccRCC_186	1	0	0	0	0	0
ccRCC_187	1	0	0	0	0	0
ccRCC_188	1	0	0	0	0	0
ccRCC_189	1	1	0	0	0	0
ccRCC_190	1	0	0	0	0	0
ccRCC_191	1	0	0	0	0	0
ccRCC_192	1	0	0	0	0	0
ccRCC_193	1	0	0	0	0	0
ccRCC_194	1	0	1	1	0	0
ccRCC_195	1	0	0	0	0	0
ccRCC_196	1	1	0	0	0	0
ccRCC_197	0	1	0	0	0	0
ccRCC_198	1	0	0	0	0	0
ccRCC_199	0	0	0	0	0	0
ccRCC_200	1	1	1	0	0	0
ccRCC_201	1	0	0	0	0	0
ccRCC_202	1	0	0	0	0	0
ccRCC_203	1	0	0	0	0	0
ccRCC_204	1	0	0	0	0	0
ccRCC_205	1	0	0	0	0	0
ccRCC_206
ccRCC_207	0	0	0	0	0	0
ccRCC_208	1	0	0	0	0	0
ccRCC_209	1	0	0	0	0	0
ccRCC_210	1	0	0	1	0	0
ccRCC_211	1	0	0	0	0	0
ccRCC_212	1	0	0	0	0	0
ccRCC_213	1	0	0	0	0	0
ccRCC_214	1	0	0	0	0	0
ccRCC_215	1	0	0	0	0	0
ccRCC_216	1	0	0	0	0	0
ccRCC_217	1	1	0	0	0	0
ccRCC_218	1	0	0	0	0	0
ccRCC_219	0	0	0	0	0	0
ccRCC_220	1	0	0	0	0	0
ccRCC_221	1	0	0	0	1	1
ccRCC_222	1	0	0	0	0	0
ccRCC_223	1	0	0	0	0	0
ccRCC_224	1	0	0	0	0	0
ccRCC_225	1	0	0	0	0	0
ccRCC_226	1	1	0	1	0	0
ccRCC_227	1	0	0	0	0	0
ccRCC_228	1	0	0	0	0	0
ccRCC_229	1	0	1	0	0	0
ccRCC_230	1	0	0	0	0	0
ccRCC_231	1	0	0	0	0	0
ccRCC_232	1	0	0	0	0	0
CDC_02	0	1	1	1	1	1
CDC_03	0	0	1	0	0	0
CDC_04	0	0	0	1	0	0
CDC_05	1	1	0	1	0	0
CDC_06	1	1	1	1	1	1
CDC_07	0	0	0	0	0	0
CDC_08	1	1	1	1	1	1
CDC_09	0	0	1	1	1	1
CDC_10	0	1	0	1	0	0
CDC_11	0	0	1	1	0	0
CDC_12	0	0	0	1	0	0
CDC_13	1	1	1	1	1	1
CDC_14
CDC_15	0	1	0	0	1	1
CDC_16	0	0	0	0	1	1
CDC_17	0	1	1	1	0	0
CDC_18	0	0	0	0	0	0
CDC_20
CDC_21	0	0	0	0	1	0
CDC_22	0	0	0	0	0	0
CDC_23	0	1	1	1	0	0
CDC_24	1	1	1	1	1	1
CDC_25	1	1	0	0	1	1
CDC_26	0	0	0	0	0	0
CDC_27	1	0	0	0	0	0
CDC_28	0	0	1	0	1	1
CDC_29	0	0	0	0	0	0
CDC_30	0	0	0	0	0	0
CDC_31	0	0	0	1	1	1
CDC_32	0	0	0	0	1	1
CDC_33	0	1	1	1	0	1
CDC_34	0	0	0	0	0	0
CDC_35	0	1	0	0	1	1
CDC_36	0	0	0	1	1	1
CDC_37	0	0	0	0	0	0
CDC_38	1	0	0	0	1	1
CDC_39	0	1	1	0	0	0
CDC_40	1	1	0	0	0	0
CDC_41	0	0	0	0	0	0
CDC_42	1	1	0	1	0	0
CDC_43	1	0	0	1	1	1
CDC_44	1	0	1	0	1	1
CDC_45	1	0	0	1	0	0
CDC_46	1	1	1	1	0	1
CDC_47	0	0	0	0	0	0
CDC_48	0	0	1	0	1	1
CDC_49	0	0	1	0	0	1
CDC_50	1	1	1	0	0	0
CDC_51	0	1	0	0	0	0
CDC_52
CDC_53
tRCC_01	0	0	0	0	0	0
tRCC_02	0	0	0	0	0	0
tRCC_03	0	1	0	0	0	0
tRCC_04	0	0	0	0	0	0
tRCC_05	1	0	0	0	0	1
tRCC_07
tRCC_09	0	0	0	0	0	0
tRCC_10	1	1	0	0	0	1
tRCC_11	0	0	0	0	0	0
tRCC_12	0	0	0	0	0	0
tRCC_13	1	0	0	0	0	0
tRCC_14	0	0	0	0	0	0
tRCC_15	0	1	0	0	0	1
tRCC_16	0	0	0	0	0	0
tRCC_18	0	0	0	0	0	0
tRCC_19	0	1	0	0	0	0
tRCC_20	0	0	0	0	0	0
tRCC_21	0	0	0	0	0	0
tRCC_22	0	0	0	0	0	0
tRCC_23	1	0	1	0	0	1
tRCC_24	1	1	1	1	0	0
tRCC_25	0	0	0	0	0	0
tRCC_26	1	0	1	0	0	0
tRCC_27	0	0	0	0	0	0
tRCC_28	0	0	0	0	0	1
tRCC_29	1	0	0	0	0	0
tRCC_31	0	0	0	0	0	0
tRCC_32	0	0	0	0	0	0
tRCC_33
tRCC_34	0	0	0	0	0	0
tRCC_35	0	0	0	0	0	0
tRCC_38	0	0	1	0	0	0
tRCC_39	0	0	0	0	0	0
tRCC_41	0	0	0	0	0	0
tRCC_42	0	0	0	0	0	0
tRCC_43	0	1	0	0	0	0
tRCC_44	0	0	0	0	0	0
tRCC_45	0	0	0	0	0	0
tRCC_46	1	1	1	0	0	0
tRCC_48	0	1	0	0	0	0
tRCC_49	0	0	0	0	0	0
tRCC_50	0	0	0	0	0	0
tRCC_52	0	0	0	0	0	0
tRCC_54	0	1	0	0	0	0
tRCC_55	0	0	0	0	1	1
tRCC_56	0	0	0	0	0	0
tRCC_57	0	0	0	0	0	0
tRCC_58	0	0	0	0	0	0
tRCC_59	0	0	0	0	0	0
tRCC_61	0	0	0	1	0	0
tRCC_62	0	1	0	1	0	1
tRCC_63	0	0	0	0	0	0
tRCC_64	0	0	0	0	0	0
tRCC_65	0	0	0	0	0	0
tRCC_67	0	0	0	0	0	0
tRCC_68	1	0	0	0	0	0
tRCC_69	0	0	0	0	0	0
tRCC_70	0	0	0	1	0	0
tRCC_72	0	0	0	0	0	1
tRCC_73	0	0	1	0	0	0
tRCC_74	0	0	0	0	0	0
tRCC_75	0	0	0	0	0	0
tRCC_76	0	0	0	0	0	0
tRCC_77	0	0	0	0	0	0
tRCC_78	0	0	0	1	0	0
tRCC_79	0	0	0	0	0	0
tRCC_80	0	0	0	0	0	0
tRCC_81	1	1	1	0	0	0
tRCC_82	0	0	0	0	0	0
tRCC_83	1	0	0	0	0	0
tRCC_84	0	0	0	0	0	0
tRCC_85	0	1	0	0	1	1
tRCC_89	0	0	0	0	0	0

## Sheet: DEPs
	Proteins upregulated in ccRCC							Proteins upregulated in tRCC							Proteins upregulated in CDC
	Upregulated in Stage I/II		Upregulated in both Stage I/II and Stage III/IV		Upregulated in Stage III/IV			Upregulated in Stage I/II		Upregulated in both Stage I/II and Stage III/IV		Upregulated in Stage III/IV			Upregulated in Stage I/II		Upregulated in both Stage I/II and Stage III/IV		Upregulated in Stage III/IV
	AFM		ABCD3		ABCB1			ACAT1		AGPAT3		ABHD6			ADAMTSL4		AAR2		ABCD1
	AGMAT		ABCG2		ABHD14B			BCKDHB		BAIAP2		ADCY6			APOBEC3G		ABCB11		ACSF3
	AK9		ACOT8		ACADS			COX2		CLEC11A		ADH6			ARPC1B		ABCC1		ADAP2
	AKR7A3		AK4		ACAN			COX6A1		COX5B		AGPAT6			C20orf27		ADAM15		ADCK5
	ARHGEF17		AKTIP		ACLY			COX7A2L		CRYAB		AHNAK2			CASP4		ADAM9		AFAP1
	ATP5H		ALDH7A1		ACO2			CYCS		CYP17A1		AMN			CD276		AEBP1		AGR2
	BBOX1		AOC1		ADD1			DHRS11		CYP3A5		AP3S2			CD38		AKAP9		AGR3
	C16orf13		ARHGAP26		ADIPOQ			DHRS4		EEF2K		CKB			CD44		ANKLE2		APBB1IP
	C2orf88		ARL3		AHCY			FAHD2B		FASTKD1		CLCN3			CMIP		ANKRD44		APOBR
	CADM4		ATP6V0D2		AHNAK			GOT1		GFM2		COL1A2			COL4A3		ARAP1		ARHGDIB
	CALB2		ATP6V1B1		AHR			HINT2		GLB1L		CORO2B			CTH		ATL1		ARRB2
	CDH13		ATP6V1F		AIFM2			HSPE1-MOB4		GNS		DHX37			CXADR		ATP7A		ASCC3
	CDHR2		B3GALT6		ALDH6A1			IDH3B		GPNMB		EPHA2			DCTPP1		ATXN2L		ASPDH
	CFD		BCKDK		AMACR			MRPL12		GPR56		FAM151A			DPYSL3		BZW2		ATP11A
	COL15A1		BCR		ANKRD13A			MRPS16		GRB14		FBXO2			EMILIN2		CCDC94		BAK1
	CRAT		BIN1		ANO6			NDUFA3		LOC101060570		FMO5			EVA1B		CDK16		BAZ1B
	CRYL1		CALB1		ANPEP			NFS1		MAGI2		GRB10			FABP7		CDK17		BICC1
	CUBN		CASR		ARHGEF40			PCCB		MPDZ		HAO2			FAM105B		CDK9		BMS1
	CYB5R3		CCDC22		ARL6IP6			PDSS2		MRPL24		ICOSLG			FAM207A		CEACAM5		BSCL2
	DAB2		CHM		ARSB			PHKG2		MRPL4		KIF16B			FAM91A1		CEP170		BTAF1
	DAO		CIB1		ATP1A2			PNPT1		MRPL9		KRT73			FNDC3B		CHMP4A		BYSL
	DES		CLEC14A		ATP1A4			RBM25		NDUFA4		LAMC2			FUT8		COL7A1		C15orf48
	ENO2		CNOT3		ATP5I			SDHB		NDUFA7		LOC101060372			FYB		CPOX		C16orf80
	FERMT1		CPNE6		ATP6V1E2			TIMM13		OXCT1		MAP1A			GZMA		CRTAP		C4BPB
	GGT2		CPSF3		ATP6V1G2			UCHL1		PCP4		MRPS24			HCLS1		DDX18		CANT1
	GGTLC2		CPT2		BCL2L13					PFKFB1		MSTO1			IFIH1		DDX56		CARD9
	GIPC2		CSNK1A1		BHMT2					PFKFB2		NDUFB5			IFIT1		DENR		CDK13
	GPD1		CSPG4		BST2					PGAM5		PDE1B			IFIT2		DERL2		CDK2
	GPR116		CUL9		C12orf23					PLEKHM2		PDLIM7			JUNB		DGKA		CEP170B
	GUCY1A3		CYB5A		C19orf43					PTPN13		PRKG1			KDELR2		DTNBP1		CEP290
	GUCY1B3		CYP2J2		C21orf33					RHOQ		PSAP			KIAA1109		DTX3L		CHCHD2
	HPCA		DARS2		C5orf15					SAT2		RBP1			MAD1L1		ELMO2		CHD1
	HPCAL1		DDX20		C9orf41					SEPHS2		REEP6			MAGED4		FAM198B		CHD2
	HSD17B11		DOCK6		CADPS					SLC2A4		RPL39			MAGED4B		GFAP		CNNM3
	INA		DPP4		CARHSP1					SULT1C2		SLFN5			MARCKS		GRWD1		CNPY3
	ITIH1		ECH1		CAV1					TAMM41		SMYD3			MPO		HLA-DRB1		COBLL1
	KCNJ15		ECI2		CAV2					UCK1		SPIRE1			MRPS30		HN1		COX6C
	LAMC1		EDIL3		CCDC93							SPNS1			MX1		HOMER1		CPXM1
	LRP2		EGFR		CD200							SPTBN2			MX2		HSPB11		CPXM2
	LRRC1		EHD2		CD70							STX3			NDUFS6		ICAM3		CTSG
	LRRC32		EMC10		CD93							TAGLN			OSTF1		IFI35		CYTH4
	LRRFIP1		ENPP3		CDC16							TMEM63B			PLSCR4		IL4I1		DDX27
	MCAM		ESAM		CDC40							TPM2			PLXNA1		IRF6		DDX47
	MPI		ETFA		CDK7							USP25			PML		ISLR		DHX16
	MT1X		FAHD1		CDKL3										RILPL1		KPNA2		DHX57
	NEFH		FAM84B		CES1										RNASEH2C		KPNA6		DNASE2
	NEFL		FASTKD3		CGNL1										RRAGA		KRT13		DUSP12
	NEFM		FGFR1OP		CHDH										RRAGB		KRT14		F5
	NEK6		GADD45GIP1		CLIC4										SEC24D		KRT19		FARS2
	NNT		GAS2L1		CLIC5										SH3KBP1		KRT3		FASN
	NOS1AP		GATM		CLUH										SLFN11		KRT76		FAT1
	NOVA1		GGT1		CNP										SP140L		KRT78		FMNL2
	PARP4		GLRX5		COL21A1										STON2		KRT81		FOXK1
	PECAM1		GMPR2		COQ7										TMSB4X		KRT86		FRYL
	PEX2		GMPS		CPT1A										VPS18		LAMC3		GABPA
	PGAM1		GSTA1		CTAGE1												LEPRE1		GALC
	PGAM4		GSTA2		CYLD												LOC100996643		GALNT4
	PLCB1		GSTA3		CYP8B1												LSM6		GBP1
	PSMB8		GYS1		DAGLB												LYVE1		GCAT
	PYGL		HACE1		DAK												MAPRE2		GLA
	RBP4		HCFC1		DDAH1												MARK1		GNL2
	RSL1D1		HIP1R		DDX28												MCM3		GNL3
	S100A11		HIST1H1D		DHRS4L1												MCM5		GPC1
	SIAE		HLA-DRB3		DLD												MEF2BNB		GRK6
	SLC12A6		HMOX1		DPY19L2												MORC3		HDHD3
	SLC34A3		IDH1		DPYS												MST1L		HERC2
	SLC5A4		IDI1		DYSF												NAALADL2		HIF1AN
	SLCO2A1		IGSF3		ECHDC1												NLE1		HLCS
	SMC2		ISCA2		ENPP2												NOB1		HMGCS1
	SULT1A2		IYD		ENTPD1												NRBP2		IFITM2
	TBC1D4		KHK		EPB41L3												OLFML3		IMP4
	TBC1D9B		KIAA1033		ERI3												PARD3B		INF2
	TM4SF18		KIAA1429		ETFDH												PDLIM5		INTS2
	TPSAB1		KLHL22		EVL												PEAK1		ITGA2B
	TPSB2		KMO		F9												PKP2		ITGAX
	TPSD1		KRT72		FASTKD2												PLD3		KIAA0020
	TRRAP		LAMB2		FBXO17												POP1		KIAA0930
	UGT3A1		LDHA		FECH												PRTN3		KRT83
	UXT		LIPM		FGA												PRUNE2		LMF2
	VARS2		LNPEP		FGB												PSME4		LOC100996283
	VWA1		LOC100507855		FGD4												PTPN6		LOC101060449
	WASF3		LOC101060682		FGG												PXDN		LOC101060503
	ZC3HAV1L		LONP2		FHL1												RAB38		LOC728741
			LYPLAL1		FLT1												RASSF8		LOC728888
			MMAB		FLT4												RELA		LRCH3
			MMRN2		GLS												RETN		LRRC25
			MOCS1		GLUD1												RHBDD1		LYRM5
			MORF4L1		GLUD2												RP2		MB21D2
			MRPL39		GOPC												RPL18		MICAL2
			MRPS31		GPC6												RPL7L1		MIF4GD
			MRPS34		GPT2												RPS7		MKI67IP
			MTG2		GRAMD4												RRM1		MMP9
			MTMR1		GRPEL1												S100A2		MMRN1
			NASP		GUF1												SAAL1		MON1B
			NCEH1		GYS2												SERPINB8		MPG
			NDRG1		HADHB												SLC22A12		MPP6
			NDUFAF2		HIST1H1B												SLIT2		MPZL2
			NDUFAF5		HLA-C												SRA1		MSH6
			NDUFS4		HM13												STAG2		MTG1
			NHLRC2		HP												TAOK3		MXRA5
			NHP2L1		HSPD1												TAPT1		MYBBP1A
			NUP54		KDSR												TBC1D14		NAA25
			OAT		KIF2A												TNPO3		NAGLU
			OR4C16		KIN												TPM4		NAPRT1
			PDK1		L1CAM												TPST2		NCDN
			PFKP		LACTB2												TRMT2A		NCF4
			PGAM2		LARS2												UBA6		NCK2
			PIGO		LETM1												USF1		NDUFB8
			PIP4K2C		LOC100653071												UTP6		NFKB2
			PLIN2		LOC101060817												VPS13D		NFKBIE
			PPM1A		M6PR												VPS41		NOC2L
			PRKCZ		MCAT												ZNF207		NOP14
			PSME1		MDH2														NOP2
			PTPMT1		MGME1														NOP9
			PYROXD1		MPP5														NSUN5
			RALGAPA2		MRPS18B														NUBPL
			RBP5		MRPS7														NUDT21
			S100A16		MSRB2														NUP88
			SDSL		MTCH2														NXN
			SH3BP5L		MVB12A														PAX8
			SH3GLB1		NCALD														PDE1C
			SLC13A3		NDUFV3														PELP1
			SLC1A1		NIPSNAP1														PEPD
			SLC22A13		NNMT														PIK3CA
			SLC22A8		NPRL3														PKN1
			SLC5A1		NSL1														PLCB2
			SLC5A2		ORM2														PLEKHA2
			SLC5A3		PARS2														PLGRKT
			SLC9A3		PBLD														PLXNC1
			SLC9A3R2		PBXIP1														PNO1
			SLCO4C1		PDZK1														POLD2
			SNX15		PEBP1														POU2F1
			SOD1		PEX3														PPIP5K1
			SPATA18		PI16														PPP6R3
			SS18		PLA2G4F														PSAT1
			SSFA2		PLOD3														PTX3
			STK36		PMPCA														PYCR1
			STMN2		PNPO														PYCR2
			SUMF1		PON2														RAB3D
			TAF9		PRMT2														RAVER1
			TAP1		PRODH2														RBM17
			TMEM161A		PSMC4														RBM27
			TMEM27		PTPLB														RBM7
			TPD52L2		RAB24														RCL1
			TPMT		RAB25														RFC5
			TRIM2		RABL2A														RGPD5
			TRMT10C		RASA4														RGPD6
			TXNRD2		RASA4B														RGPD8
			UBE2B		RBM19														RIF1
			WDR35		RHOT1														RPL8
			WDR47		RICTOR														RPS15A
			WNK2		RMND1														RRP1B
			YY1		RMND5A														SAMD4B
					RNASE6														SEC61A2
					S100A10														SELL
					SAMM50														SERPINE1
					SARS2														SGCB
					SERPINA3														SLC12A2
					SLC25A11														SLC4A7
					SLC25A44														SMG1
					SLC2A10														SYNE3
					SLC30A5														TAPBPL
					SPARCL1														TBC1D2B
					SSH3														TDRD7
					STIM2														THEMIS2
					STK39														TMED3
					TAF10														TNFAIP2
					TBRG4														TOR1B
					TEK														TOR4A
					THNSL1														TRAF2
					TMTC3														TRIM11
					TNKS1BP1														TRIM24
					TRAPPC9														TRIM25
					TSTD1														TRIM65
					TTLL12														TRUB1
					UACA														TXNIP
					USP15														UNC5CL
					VMA21														URB2
					VTN														UTP15
					WARS2														UTP20
					WDR36														UXS1
					WDR37														VAMP5
					WWOX														VIL1
					YBX3														WAPAL
					ZDHHC17														WDR12
					ZFAND2B														WDR26
																			YIF1B
																			ZAK
																			ZDHHC13
																			ZNF259
																			ZNFX1

## Sheet: ORA
	ccRCC														tRCC														CDC
	Category	Term	Count	%	PValue	Genes	List Total	Pop Hits	Pop Total	Fold Enrichment	Bonferroni	Benjamini	FDR		Category	Term	Count	%	PValue	Genes	List Total	Pop Hits	Pop Total	Fold Enrichment	Bonferroni	Benjamini	FDR		Category	Term	Count	%	PValue	Genes	List Total	Pop Hits	Pop Total	Fold Enrichment	Bonferroni	Benjamini	FDR
	REACTOME_PATHWAY	R-HSA-8978868~Fatty acid metabolism	14	3.5443	0.00103982	CYP2J2, ACOT8, CPT1A, PON2, ECI2, CYP8B1, MCAT, HADHB, ACLY, AMACR, CPT2, GGT1, ACADS, CRAT	296	177	10899	2.91239	0.642606	0.114265	0.113456		REACTOME_PATHWAY	R-HSA-1428517~The citric acid (TCA) cycle and respiratory electron transport	10	9.90099	3.3587e-06	NDUFA7, COX7A2L, NDUFB5, NDUFA4, NDUFA3, IDH3B, CYCS, COX5B, COX6A1, SDHB	76	178	10899	8.05662	0.00119163	0.000298085	0.000297245		GOTERM_BP_DIRECT	GO:0042254~ribosome biogenesis	7	2.01149	4.721e-05	RCL1, NOP14, MYBBP1A, GRWD1, URB2, GNL2, BYSL	321	40	19308	10.5262	0.0800372	0.020855	0.0208196
	KEGG_PATHWAY	hsa00010:Glycolysis / Gluconeogenesis	8	2.02532	0.001813	LDHA, PGAM1, PGAM2, PGAM4, ENO2, ALDH7A1, DLD, PFKP	216	67	8164	4.51299	0.397271	0.0552018	0.0528275		KEGG_PATHWAY	hsa00190:Oxidative phosphorylation	9	8.91089	1.90575e-05	NDUFA7, COX7A2L, NDUFB5, NDUFA4, NDUFA3, CYCS, COX5B, COX6A1, SDHB	72	134	8164	7.61567	0.00334854	0.00167706	0.00157225		REACTOME_PATHWAY	R-HSA-1474244~Extracellular matrix organization	15	4.31034	0.00280994	CRTAP, LAMC3, ITGA2B, SERPINE1, ICAM3, MMP9, ADAM15, COL7A1, COL4A3, PXDN, ITGAX, EMILIN2, ADAM9, CTSG, CD44	219	300	10899	2.48836	0.929397	0.264696	0.26301
	GOTERM_BP_DIRECT	GO:0001525~angiogenesis	13	3.29114	0.00429124	CLIC4, COL15A1, FLT1, MCAM, FLT4, CAV1, EMC10, CIB1, ANPEP, HMOX1, CSPG4, TEK, SLC12A6	380	252	19308	2.62118	0.999879	0.450151	0.448434		KEGG_PATHWAY	hsa00280:Valine, leucine and isoleucine degradation	4	3.9604	0.00824114	OXCT1, BCKDHB, PCCB, ACAT1	72	48	8164	9.44907	0.766938	0.12087	0.113316		REACTOME_PATHWAY	R-HSA-168249~Innate Immune System	35	10.0575	0.00429753	CANT1, RAB3D, ARPC1B, NCF4, ICAM3, C4BPB, RETN, MPO, RELA, PLD3, IFIH1, CASP4, ITGAX, TRIM25, CTSG, OSTF1, ATP7A, CEP290, CARD9, TRAF2, CNPY3, ATP11A, MMP9, NFKB2, SELL, PIK3CA, PSME4, TXNIP, ELMO2, PTPN6, PRTN3, PTX3, CDK13, GLA, CD44	219	1069	10899	1.62942	0.982699	0.337356	0.335207
	REACTOME_PATHWAY	R-HSA-1428517~The citric acid (TCA) cycle and respiratory electron transport	13	3.29114	0.00328273	FAHD1, MDH2, ETFDH, ETFA, LDHA, NNT, NDUFS4, NDUFAF5, NDUFAF2, ACO2, NDUFV3, DLD, PDK1	296	178	10899	2.68917	0.961302	0.24974	0.247972		REACTOME_PATHWAY	R-HSA-77108~Utilization of Ketone Bodies	2	1.9802	0.0272464	OXCT1, ACAT1	76	4	10899	71.7039	0.999945	0.806038	0.803767		KEGG_PATHWAY	hsa03030:DNA replication	5	1.43678	0.00448485	RFC5, RNASEH2C, POLD2, MCM3, MCM5	155	36	8164	7.31541	0.705543	0.304969	0.302727
	KEGG_PATHWAY	hsa00280:Valine, leucine and isoleucine degradation	5	1.26582	0.0369181	HADHB, ALDH6A1, ACADS, ALDH7A1, DLD	216	48	8164	3.93711	0.999972	0.412006	0.394285		REACTOME_PATHWAY	R-HSA-1430728~Metabolism	37	36.6337	2.01283e-08	PFKFB2, PFKFB1, NDUFB5, COX5B, COX6A1, CYP3A5, GNS, ADCY6, AGPAT3, ADH6, ACAT1, CYP17A1, SULT1C2, NFS1, OXCT1, PHKG2, PSAP, IDH3B, PDSS2, CKB, SEPHS2, RPL39, HAO2, AMN, NDUFA7, GOT1, NDUFA4, NDUFA3, BCKDHB, PTPN13, SDHB, COX7A2L, UCK1, GLB1L, PCCB, RBP1, CYCS	76	2117	10899	2.50642	7.14551e-06	7.14553e-06	7.1254e-06		GOTERM_BP_DIRECT	GO:0016477~cell migration	12	3.44828	0.0051859	FUT8, FMNL2, PIK3CA, SH3KBP1, PEAK1, LAMC3, GPC1, FAT1, NCK2, ADAM9, ELMO2, CD44	321	267	19308	2.70335	0.999898	0.704884	0.703687
	REACTOME_PATHWAY	R-HSA-71291~Metabolism of amino acids and derivatives	26	6.58228	2.8395e-05	OAT, NNMT, AHCY, SDSL, GLS, IYD, SLC25A44, TSTD1, GPT2, BHMT2, BBOX1, KMO, PRODH2, PSMB8, AGMAT, BCKDK, GLUD1, GATM, ALDH6A1, GLUD2, DAO, PSMC4, CHDH, PSME1, DLD, ALDH7A1	296	374	10899	2.55974	0.0276924	0.00936089	0.00929463		KEGG_PATHWAY	hsa01100:Metabolic pathways	33	32.6733	3.599e-07	PFKFB2, PFKFB1, PDE1B, NDUFB5, SAT2, COX5B, COX6A1, CYP3A5, GNS, ADCY6, AGPAT3, ADH6, ACAT1, CYP17A1, NFS1, OXCT1, IDH3B, CKB, SMYD3, SEPHS2, HAO2, NDUFA7, GOT1, NDUFA4, NDUFA3, BCKDHB, FMO5, SDHB, DHRS4, COX7A2L, UCK1, PCCB, CYCS	72	1540	8164	2.42976	6.33405e-05	6.33425e-05	5.93836e-05		REACTOME_PATHWAY	R-HSA-8868773~rRNA processing in the nucleus and cytosol	19	5.45977	6.11521e-08	UTP15, UTP6, NOP14, RPS7, DDX47, PNO1, NOP2, IMP4, WDR12, RPL8, BYSL, GNL3, RCL1, RPS15A, NOB1, BMS1, UTP20, RPL18, PELP1	219	194	10899	4.8741	5.76037e-05	4.82252e-05	4.7918e-05
	REACTOME_PATHWAY	R-HSA-71403~Citric acid cycle (TCA cycle)	5	1.26582	0.00261652	FAHD1, NNT, MDH2, ACO2, DLD	296	22	10899	8.3684	0.925065	0.227518	0.225907		REACTOME_PATHWAY	R-HSA-611105~Respiratory electron transport	9	8.91089	4.83588e-07	NDUFA7, COX7A2L, NDUFB5, NDUFA4, NDUFA3, CYCS, COX5B, COX6A1, SDHB	76	103	10899	12.5308	0.000171659	8.58369e-05	8.55951e-05		GOTERM_BP_DIRECT	GO:0051607~defense response to virus	19	5.45977	7.27198e-08	IFITM2, CXADR, APOBEC3G, DTX3L, MX2, CARD9, DDX56, MX1, IFIT1, RELA, PML, IFIT2, IFIH1, ZNFX1, SLFN11, ITGAX, TRIM25, GBP1, TRIM11	321	233	19308	4.9049	0.000128488	0.000128496	0.000128278
	REACTOME_PATHWAY	R-HSA-1430728~Metabolism	119	30.1266	7.02872e-17	ISCA2, TPMT, CPNE6, ECI2, AHR, ENO2, GLS, AKR7A3, IYD, ENPP2, ENPP3, PIP4K2C, GGT1, SLC25A44, PDK1, CUBN, ACOT8, CPT1A, ENTPD1, TSTD1, GPT2, ADIPOQ, KMO, ACLY, RBP4, GPD1, PSME1, ALDH7A1, CES1, ABCG2, MTMR1, IDI1, NNMT, FECH, GMPS, AK4, SDSL, AK9, LDHA, CYB5R3, PTPMT1, PNPO, HMOX1, UGT3A1, NDUFV3, KDSR, ARSB, SULT1A2, CYP2J2, IDH1, CAV1, B3GALT6, MCAT, COQ7, GLUD1, GLUD2, ALDH6A1, AMACR, DAO, NDU…	296	2117	10899	2.06977	1.09801e-13	6.9514e-14	6.9022e-14		GOTERM_BP_DIRECT	GO:0032543~mitochondrial translation	8	7.92079	5.75856e-07	MRPL4, NDUFA7, MRPS16, MRPS24, GFM2, MRPL9, MRPL12, MRPL24	99	96	19308	16.2525	0.000353513	0.000353575	0.000351848		REACTOME_PATHWAY	R-HSA-72312~rRNA processing	19	5.45977	1.31974e-07	UTP15, UTP6, NOP14, RPS7, DDX47, PNO1, NOP2, IMP4, WDR12, RPL8, BYSL, GNL3, RCL1, RPS15A, NOB1, BMS1, UTP20, RPL18, PELP1	219	204	10899	4.63517	0.000124312	4.82252e-05	4.7918e-05
	KEGG_PATHWAY	hsa01100:Metabolic pathways	82	20.7595	4.74519e-11	PIGO, DPYS, MPI, PLOD3, PYGL, ENO2, GLS, KHK, GYS2, GYS1, NNT, ANPEP, ENPP2, ENPP3, PIP4K2C, GGT1, ACADS, ATP6V1E2, ACOT8, ENTPD1, PLA2G4F, ATP6V1G2, BHMT2, GPT2, PGAM1, PGAM2, KMO, PRODH2, HADHB, ACLY, CHDH, NDUFS4, PGAM4, PLCB1, DLD, ATP6V0D2, MOCS1, ALDH7A1, ATP6V1B1, MTMR1, IDI1, AHCY, OAT, NNMT, FECH, GMPR2, GMPS, AK4, SDSL, AK9, LDHA, PNPO, HMOX1, KDSR, NDUFV3, ARSB, ATP6V1F, CYP2J2, AOC1, …	216	1540	8164	2.01253	1.32391e-08	1.32391e-08	1.26697e-08		REACTOME_PATHWAY	R-HSA-163200~Respiratory electron transport, ATP synthesis by chemiosmotic coupling, and heat production by uncoupling proteins.	9	8.91089	2.38967e-06	NDUFA7, COX7A2L, NDUFB5, NDUFA4, NDUFA3, CYCS, COX5B, COX6A1, SDHB	76	127	10899	10.1628	0.000847976	0.000282778	0.000281982		REACTOME_PATHWAY	R-HSA-6791226~Major pathway of rRNA processing in the nucleolus and cytosol	18	5.17241	1.53583e-07	UTP15, UTP6, NOP14, RPS7, DDX47, PNO1, IMP4, WDR12, RPL8, BYSL, GNL3, RCL1, RPS15A, NOB1, BMS1, UTP20, RPL18, PELP1	219	184	10899	4.86852	0.000144665	4.82252e-05	4.7918e-05
	GOTERM_BP_DIRECT	GO:0006635~fatty acid beta-oxidation	11	2.78481	2.53996e-08	HADHB, CPT1A, ABCD3, CPT2, ECH1, ECI2, ADIPOQ, ECHDC1, PEX2, ACADS, MCAT	380	48	19308	11.6441	5.32869e-05	5.32883e-05	5.30851e-05		GOTERM_BP_DIRECT	GO:0006123~mitochondrial electron transport, cytochrome c to oxygen	5	4.9505	7.27301e-06	COX7A2L, NDUFA4, CYCS, COX5B, COX6A1	99	25	19308	39.0061	0.00445569	0.00223282	0.00222191		REACTOME_PATHWAY	R-HSA-6790901~rRNA modification in the nucleus and cytosol	11	3.16092	3.08527e-07	UTP15, RCL1, UTP6, NOP14, RPS7, DDX47, PNO1, BMS1, NOP2, IMP4, UTP20	219	61	10899	8.9744	0.000290591	7.26582e-05	7.21954e-05
	KEGG_PATHWAY	hsa01200:Carbon metabolism	15	3.79747	1.71622e-06	MDH2, GPT2, PGAM1, IDH1, PGAM2, SDSL, ENO2, GLUD1, ALDH6A1, GLUD2, PGAM4, ACO2, ACADS, DLD, PFKP	216	115	8164	4.92995	0.000478711	0.000239412	0.000229115		REACTOME_PATHWAY	R-HSA-5419276~Mitochondrial translation termination	7	6.93069	2.81598e-05	MRPL4, MRPS16, MRPS24, GFM2, MRPL9, MRPL12, MRPL24	76	87	10899	11.5386	0.00994708	0.00199935	0.00199372		GOTERM_BP_DIRECT	GO:0045109~intermediate filament organization	10	2.87356	1.36159e-06	KRT81, KRT19, KRT3, KRT14, KRT13, KRT78, KRT76, KRT86, KRT83, GFAP	321	66	19308	9.11357	0.00240303	0.00120296	0.00120092
	REACTOME_PATHWAY	R-HSA-9609507~Protein localization	18	4.55696	1.92802e-06	CYB5A, ACOT8, ABCD3, IDH1, ECH1, ECI2, PEX2, HSPD1, DAO, AMACR, SAMM50, GRPEL1, PEX3, LONP2, HMOX1, PMPCA, ACO2, CRAT	296	163	10899	4.06612	0.001905	0.000953405	0.000946657		REACTOME_PATHWAY	R-HSA-5368287~Mitochondrial translation	7	6.93069	4.11444e-05	MRPL4, MRPS16, MRPS24, GFM2, MRPL9, MRPL12, MRPL24	76	93	10899	10.7941	0.0145004	0.00243438	0.00242752		GOTERM_BP_DIRECT	GO:0006364~rRNA processing	12	3.44828	1.18337e-05	UTP15, NOP14, DDX27, RPS7, NOB1, DDX47, DDX56, IMP4, UTP20, RRP1B, BYSL, PELP1	321	131	19308	5.50988	0.0206932	0.00697007	0.00695824
	KEGG_PATHWAY	hsa00260:Glycine, serine and threonine metabolism	9	2.27848	7.55665e-06	GATM, DAO, CHDH, PGAM1, PGAM2, PGAM4, SDSL, ALDH7A1, DLD	216	40	8164	8.50417	0.00210609	0.000702769	0.000672542		KEGG_PATHWAY	hsa04932:Non-alcoholic fatty liver disease	9	8.91089	5.44076e-05	NDUFA7, COX7A2L, NDUFB5, NDUFA4, NDUFA3, CYCS, COX5B, COX6A1, SDHB	72	155	8164	6.58387	0.00953029	0.00262498	0.00246092		REACTOME_PATHWAY	R-HSA-913531~Interferon Signaling	15	4.31034	4.79475e-05	IFITM2, MX2, MX1, IFI35, IFIT1, PML, IFIT2, TRIM25, PTPN6, NUP88, IRF6, KPNA2, GBP1, CD44, HLA-DRB1	219	200	10899	3.73253	0.0441628	0.00903331	0.00897577
	KEGG_PATHWAY	hsa04146:Peroxisome	11	2.78481	5.31383e-05	ACOT8, AMACR, ABCD3, DAO, PEX3, IDH1, ECH1, ECI2, PEX2, CRAT, SOD1	216	82	8164	5.07023	0.0147166	0.00370639	0.00354698		KEGG_PATHWAY	hsa05415:Diabetic cardiomyopathy	10	9.90099	5.96587e-05	NDUFA7, COX7A2L, COL1A2, NDUFB5, NDUFA4, NDUFA3, SLC2A4, COX5B, COX6A1, SDHB	72	203	8164	5.58566	0.0104453	0.00262498	0.00246092		GOTERM_BP_DIRECT	GO:0000480~endonucleolytic cleavage in 5'-ETS of tricistronic rRNA transcript (SSU-rRNA, 5.8S rRNA, LSU-rRNA)	4	1.14943	0.000237435	RCL1, NOP14, UTP20, NOP9	321	8	19308	30.0748	0.342689	0.0839097	0.0837672
	REACTOME_PATHWAY	R-HSA-196854~Metabolism of vitamins and cofactors	17	4.3038	5.72917e-05	CYB5A, CUBN, NNMT, PARP4, MMAB, IDH1, LRP2, CYP8B1, COQ7, SLC22A13, RBP4, CYB5R3, ENPP2, PNPO, ENPP3, GPC6, MOCS1	296	190	10899	3.29451	0.0550877	0.0141654	0.0140651		KEGG_PATHWAY	hsa04714:Thermogenesis	10	9.90099	0.000166131	NDUFA7, COX7A2L, NDUFB5, NDUFA4, NDUFA3, COX5B, COX6A1, SDHB, ADCY6, PRKG1	72	232	8164	4.88745	0.0288182	0.00584783	0.00548234		GOTERM_BP_DIRECT	GO:0006607~NLS-bearing protein import into nucleus	5	1.43678	0.000290847	KPNA6, RGPD6, RGPD5, RGPD8, KPNA2	321	20	19308	15.0374	0.401903	0.0856545	0.0855091
	GOTERM_BP_DIRECT	GO:0045907~positive regulation of vasoconstriction	7	1.77215	8.92326e-05	FGB, FGA, CASR, CAV1, FGG, WDR35, EGFR	380	38	19308	9.35983	0.170737	0.093605	0.0932481		REACTOME_PATHWAY	R-HSA-5368286~Mitochondrial translation initiation	6	5.94059	0.000321153	MRPL4, MRPS16, MRPS24, MRPL9, MRPL12, MRPL24	76	87	10899	9.8902	0.107767	0.0142512	0.014211		GOTERM_BP_DIRECT	GO:0000447~endonucleolytic cleavage in ITS1 to separate SSU-rRNA from 5.8S rRNA and LSU-rRNA from tricistronic rRNA transcript (SSU-rRNA, 5.8S rRNA, LSU-rRNA)	4	1.14943	0.00049639	RCL1, NOP14, UTP20, NOP9	321	10	19308	24.0598	0.584112	0.125303	0.12509
	REACTOME_PATHWAY	R-HSA-196849~Metabolism of water-soluble vitamins and cofactors	13	3.29114	0.000131684	CYB5A, CUBN, NNMT, PARP4, MMAB, LRP2, CYP8B1, SLC22A13, CYB5R3, ENPP2, PNPO, ENPP3, MOCS1	296	124	10899	3.86026	0.122119	0.0260471	0.0258628		REACTOME_PATHWAY	R-HSA-5389840~Mitochondrial translation elongation	6	5.94059	0.000321153	MRPL4, MRPS16, MRPS24, MRPL9, MRPL12, MRPL24	76	87	10899	9.8902	0.107767	0.0142512	0.014211		REACTOME_PATHWAY	R-HSA-909733~Interferon alpha/beta signaling	8	2.29885	0.000568871	IFITM2, MX2, MX1, PTPN6, IRF6, IFI35, IFIT1, IFIT2	219	72	10899	5.52968	0.414933	0.0893127	0.0887438
	GOTERM_BP_DIRECT	GO:0051258~protein polymerization	5	1.26582	0.00016803	FGB, FGA, VTN, FGG, NEFL	380	15	19308	16.9368	0.297112	0.117509	0.117061		KEGG_PATHWAY	hsa05012:Parkinson disease	10	9.90099	0.000458896	UCHL1, NDUFA7, COX7A2L, NDUFB5, NDUFA4, NDUFA3, CYCS, COX5B, COX6A1, SDHB	72	266	8164	4.26274	0.0776074	0.013461	0.0126197		GOTERM_BP_DIRECT	GO:0045071~negative regulation of viral genome replication	6	1.72414	0.000951919	IFIH1, ZNFX1, IFITM2, APOBEC3G, MX1, IFIT1	321	46	19308	7.84559	0.814155	0.210255	0.209898
	REACTOME_PATHWAY	R-HSA-379726~Mitochondrial tRNA aminoacylation	6	1.51899	0.000200046	LARS2, SARS2, PARS2, DARS2, VARS2, WARS2	296	21	10899	10.5203	0.17952	0.0329743	0.0327409		REACTOME_PATHWAY	R-HSA-9707564~Cytoprotection by HMOX1	5	4.9505	0.000961755	COX7A2L, NDUFA4, CYCS, COX5B, COX6A1	76	64	10899	11.2037	0.289359	0.0379359	0.037829		REACTOME_PATHWAY	R-HSA-8953854~Metabolism of RNA	27	7.75862	0.000973529	SMG1, DDX47, POP1, NOP2, RPL8, RPS15A, NOB1, BMS1, DHX16, UTP20, NUP88, RPL18, PELP1, UTP15, RBM17, UTP6, NOP14, RPS7, PNO1, IMP4, WDR12, BYSL, GNL3, RCL1, NUDT21, LSM6, PSME4	219	675	10899	1.99068	0.600488	0.131009	0.130175
	KEGG_PATHWAY	hsa04964:Proximal tubule bicarbonate reclamation	6	1.51899	0.000276139	SLC9A3, GLUD1, GLUD2, ATP1A4, ATP1A2, GLS	216	23	8164	9.8599	0.0741596	0.0154086	0.0147458		GOTERM_BP_DIRECT	GO:0045333~cellular respiration	4	3.9604	0.00126092	NDUFA4, CYCS, COX5B, COX6A1	99	42	19308	18.5743	0.539155	0.214734	0.213685		KEGG_PATHWAY	hsa03008:Ribosome biogenesis in eukaryotes	9	2.58621	0.00101464	UTP15, RCL1, UTP6, NOB1, POP1, BMS1, IMP4, GNL2, GNL3	155	109	8164	4.34898	0.24128	0.15411	0.152977
	REACTOME_PATHWAY	R-HSA-9033241~Peroxisomal protein import	9	2.27848	0.000278369	ACOT8, AMACR, DAO, IDH1, ECH1, ECI2, LONP2, PEX2, CRAT	296	63	10899	5.26014	0.24069	0.0393296	0.0390512		GOTERM_BP_DIRECT	GO:0016358~dendrite development	4	3.9604	0.00154153	MAP1A, LAMC2, BAIAP2, PRKG1	99	45	19308	17.336	0.612185	0.214734	0.213685		REACTOME_PATHWAY	R-HSA-6809371~Formation of the cornified envelope	10	2.87356	0.00118046	KRT81, KRT19, KRT3, KRT14, KRT13, PKP2, KRT78, KRT76, KRT86, KRT83	219	130	10899	3.82824	0.671313	0.138999	0.138114
	REACTOME_PATHWAY	R-HSA-211859~Biological oxidations	17	4.3038	0.000349737	CYP2J2, AOC1, NNMT, AHCY, TPMT, ABHD14B, AHR, CYP8B1, AKR7A3, CYB5R3, GSTA3, GSTA2, GSTA1, UGT3A1, GGT1, CES1, SULT1A2	296	222	10899	2.81962	0.292453	0.0432363	0.0429303		GOTERM_BP_DIRECT	GO:0006120~mitochondrial electron transport, NADH to ubiquinone	4	3.9604	0.00174865	NDUFA7, NDUFB5, NDUFA4, NDUFA3	99	47	19308	16.5983	0.658569	0.214734	0.213685		REACTOME_PATHWAY	R-HSA-933542~TRAF6 mediated NF-kB activation	5	1.43678	0.00141587	IFIH1, TRIM25, TRAF2, RELA, NFKB2	219	25	10899	9.95342	0.736761	0.148194	0.14725
	GOTERM_BP_DIRECT	GO:1902600~hydrogen ion transmembrane transport	11	2.78481	0.000426181	SLC9A3, CYB5A, ATP6V1G2, SLC2A10, NNT, ATP1A4, ATP1A2, ATP6V1E2, ATP6V0D2, ATP6V1F, ATP6V1B1	380	139	19308	4.02098	0.591114	0.223532	0.22268		GOTERM_BP_DIRECT	GO:0030036~actin cytoskeleton organization	6	5.94059	0.00235856	SPIRE1, CORO2B, PRKG1, RHOQ, PDLIM7, SPTBN2	99	182	19308	6.42957	0.765398	0.241359	0.24018		KEGG_PATHWAY	hsa05164:Influenza A	11	3.16092	0.00142968	IFIH1, PIK3CA, MX2, MX1, KPNA6, TRIM25, BAK1, KPNA2, RELA, HLA-DRB1, PML	155	171	8164	3.38819	0.322368	0.15411	0.152977
	KEGG_PATHWAY	hsa05230:Central carbon metabolism in cancer	9	2.27848	0.000470967	LDHA, PGAM1, IDH1, PGAM2, PGAM4, EGFR, PFKP, GLS, PDK1	216	70	8164	4.85952	0.12316	0.0219	0.020958		KEGG_PATHWAY	hsa05020:Prion disease	9	8.91089	0.00241752	NDUFA7, COX7A2L, NDUFB5, NDUFA4, NDUFA3, CYCS, COX5B, COX6A1, SDHB	72	273	8164	3.7381	0.346883	0.0607833	0.0569844		KEGG_PATHWAY	hsa05222:Small cell lung cancer	8	2.29885	0.00169975	PIK3CA, LAMC3, COL4A3, CDK2, ITGA2B, TRAF2, BAK1, RELA	155	92	8164	4.58008	0.370434	0.15411	0.152977
	GOTERM_BP_DIRECT	GO:0060052~neurofilament cytoskeleton organization	4	1.01266	0.000577237	NEFL, NEFH, INA, SOD1	380	9	19308	22.5825	0.702218	0.242209	0.241285		REACTOME_PATHWAY	R-HSA-5628897~TP53 Regulates Metabolic Genes	5	4.9505	0.00299156	COX7A2L, NDUFA4, CYCS, COX5B, COX6A1	76	87	10899	8.24183	0.654787	0.1062	0.105901		GOTERM_BP_DIRECT	GO:0000472~endonucleolytic cleavage to generate mature 5'-end of SSU-rRNA from (SSU-rRNA, 5.8S rRNA, LSU-rRNA)	3	0.862069	0.00264924	NOP14, UTP20, NOP9	321	5	19308	36.0897	0.99079	0.51657	0.515693
	KEGG_PATHWAY	hsa01230:Biosynthesis of amino acids	9	2.27848	0.000752145	GPT2, PGAM1, IDH1, PGAM2, PGAM4, ACO2, SDSL, ENO2, PFKP	216	75	8164	4.53556	0.189357	0.0299784	0.028689		KEGG_PATHWAY	hsa05208:Chemical carcinogenesis - reactive oxygen species	8	7.92079	0.00311323	NDUFA7, COX7A2L, NDUFB5, NDUFA4, NDUFA3, COX5B, COX6A1, SDHB	72	223	8164	4.06776	0.422348	0.0617726	0.0579118		GOTERM_BP_DIRECT	GO:0007010~cytoskeleton organization	9	2.58621	0.00292343	FMNL2, SH3KBP1, KRT13, ELMO2, MICAL2, KRT76, SYNE3, HLA-DRB1, MARK1	321	145	19308	3.73342	0.994334	0.51657	0.515693
	GOTERM_BP_DIRECT	GO:0006805~xenobiotic metabolic process	9	2.27848	0.000902278	CYP2J2, NCEH1, ABCB1, TPMT, GSTA3, GSTA2, GSTA1, AHR, SULT1A2	380	102	19308	4.48328	0.849506	0.252892	0.251928		KEGG_PATHWAY	hsa01200:Carbon metabolism	6	5.94059	0.00315883	GOT1, PCCB, IDH3B, SDHB, HAO2, ACAT1	72	115	8164	5.91594	0.426979	0.0617726	0.0579118		REACTOME_PATHWAY	R-HSA-168256~Immune System	58	16.6667	0.00320443	IFITM2, SH3KBP1, RAB3D, ARPC1B, NCF4, ICAM3, C4BPB, IFI35, IFIT1, MPO, IFIT2, IFIH1, SEC61A2, HERC2, CASP4, ITGAX, TRIM25, CTSG, OSTF1, ATP7A, KPNA2, JUNB, CEP290, CXADR, DTX3L, TRAF2, CNPY3, ATP11A, MMP9, PIK3CA, PSME4, TXNIP, ELMO2, PRTN3, IRF6, TRIM11, CD44, CANT1, UBA6, RETN, RELA, PLD3, NUP88, GBP1, POU2F1, MX2, CARD9, MX1, PML, NFKB2, SELL, PTPN6, PTX3, SEC24D, CDK13, NFKBIE, GLA, HLA-DRB1	219	2021	10899	1.42825	0.951365	0.274415	0.272668
	GOTERM_BP_DIRECT	GO:0034622~cellular macromolecular complex assembly	5	1.26582	0.000962781	FGB, FGA, SAMM50, TAF10, FGG	380	23	19308	11.0458	0.867462	0.252892	0.251928		GOTERM_BP_DIRECT	GO:0008286~insulin receptor signaling pathway	4	3.9604	0.00351894	GRB14, GRB10, BAIAP2, RHOQ	99	60	19308	13.002	0.885186	0.308661	0.307153		GOTERM_BP_DIRECT	GO:0030490~maturation of SSU-rRNA	4	1.14943	0.00358889	NOP14, LSM6, NOB1, IMP4	321	19	19308	12.6631	0.998258	0.576506	0.575527
	GOTERM_BP_DIRECT	GO:0009410~response to xenobiotic stimulus	14	3.5443	0.000964317	SS18, CPT1A, ABCD3, NNMT, PARP4, ABCB1, UBE2B, TXNRD2, SLC1A1, AHR, ENO2, SOD1, HMOX1, PLIN2	380	240	19308	2.96395	0.867889	0.252892	0.251928		REACTOME_PATHWAY	R-HSA-72766~Translation	8	7.92079	0.00378899	MRPL4, MRPS16, MRPS24, GFM2, MRPL9, MRPL12, MRPL24, RPL39	76	291	10899	3.94249	0.740149	0.122281	0.121937		GOTERM_BP_DIRECT	GO:0033627~cell adhesion mediated by integrin	5	1.43678	0.00422994	MMRN1, ITGA2B, ITGAX, ADAM9, EMILIN2	321	40	19308	7.51869	0.999441	0.622858	0.621801
	GOTERM_BP_DIRECT	GO:0033693~neurofilament bundle assembly	3	0.759494	0.00113791	NEFL, NEFM, NEFH	380	3	19308	50.8105	0.908251	0.26526	0.264249		GOTERM_BP_DIRECT	GO:0042776~mitochondrial ATP synthesis coupled proton transport	4	3.9604	0.00441048	NDUFA7, NDUFB5, NDUFA3, SDHB	99	65	19308	12.0019	0.93373	0.338504	0.33685		REACTOME_PATHWAY	R-HSA-1280215~Cytokine Signaling in Immune system	26	7.47126	0.00532176	IFITM2, IFI35, IFIT1, RELA, IFIT2, ITGAX, TRIM25, CTSG, NUP88, KPNA2, GBP1, JUNB, POU2F1, MX2, MX1, TRAF2, MMP9, PML, NFKB2, PIK3CA, PSME4, PTPN6, PRTN3, IRF6, CD44, HLA-DRB1	219	725	10899	1.78475	0.993438	0.385623	0.383167
	REACTOME_PATHWAY	R-HSA-382551~Transport of small molecules	35	8.86076	0.00128464	ABCD3, ABCB1, SLC1A1, ATP1A4, ATP1A2, SLC5A1, SLC5A2, ADD1, SLC5A4, HMOX1, PMPCA, SLC12A6, ATP6V1E2, ATP6V1F, SLC34A3, CUBN, SLC13A3, ATP6V1G2, SLC2A10, SLC30A5, ANO6, PSMB8, LETM1, SLC9A3, NCEH1, PSMC4, PEX3, WNK2, SLCO4C1, SLCO2A1, PSME1, SLC22A8, ATP6V0D2, ATP6V1B1, ABCG2	296	729	10899	1.76781	0.719541	0.127051	0.126152		KEGG_PATHWAY	hsa05016:Huntington disease	9	8.91089	0.00485177	NDUFA7, COX7A2L, NDUFB5, NDUFA4, NDUFA3, CYCS, COX5B, COX6A1, SDHB	72	306	8164	3.33497	0.575138	0.0853912	0.0800543		GOTERM_BP_DIRECT	GO:0046597~negative regulation of viral entry into host cell	4	1.14943	0.00624648	IFITM2, TRIM25, PTX3, TRIM11	321	23	19308	10.4608	0.999984	0.737862	0.736609
	GOTERM_BP_DIRECT	GO:0045921~positive regulation of exocytosis	5	1.26582	0.00133351	FGB, FGA, FGG, CADPS, S100A10	380	25	19308	10.1621	0.939163	0.27977	0.278703		GOTERM_BP_DIRECT	GO:0009060~aerobic respiration	4	3.9604	0.00542736	NDUFA7, NDUFB5, NDUFA3, SDHB	99	70	19308	11.1446	0.964615	0.343538	0.341859		GOTERM_BP_DIRECT	GO:0006915~apoptotic process	20	5.74713	0.00626369	SH3KBP1, RHBDD1, GZMA, PRUNE2, MX1, SRA1, TRAF2, RRP1B, MRPS30, NOC2L, MMP9, PML, VIL1, RRAGA, MARCKS, ADAMTSL4, CEACAM5, CASP4, ELMO2, BAK1	321	607	19308	1.98186	0.999985	0.737862	0.736609
	GOTERM_BP_DIRECT	GO:1900026~positive regulation of substrate adhesion-dependent cell spreading	6	1.51899	0.00164327	FGB, FGA, DAB2, FGG, CIB1, S100A10	380	44	19308	6.92871	0.968268	0.313417	0.312222		GOTERM_BP_DIRECT	GO:0006412~translation	6	5.94059	0.00559508	MRPL4, MRPS16, MRPL9, MRPL12, MRPL24, RPL39	99	223	19308	5.24745	0.968096	0.343538	0.341859		KEGG_PATHWAY	hsa03250:Viral life cycle - HIV-1	6	1.72414	0.00652859	CDK9, APOBEC3G, MX2, MX1, CHMP4A, TNPO3	155	63	8164	5.01628	0.831631	0.314186	0.311875
	KEGG_PATHWAY	hsa00330:Arginine and proline metabolism	7	1.77215	0.00187899	GATM, AOC1, DAO, OAT, ALDH7A1, PRODH2, AGMAT	216	50	8164	5.29148	0.408285	0.0552018	0.0528275		KEGG_PATHWAY	hsa05022:Pathways of neurodegeneration - multiple diseases	11	10.8911	0.00772239	UCHL1, NDUFA7, COX7A2L, NDUFB5, NDUFA4, NDUFA3, CYCS, COX5B, COX6A1, SDHB, SPTBN2	72	476	8164	2.62033	0.74447	0.12087	0.113316		KEGG_PATHWAY	hsa05131:Shigellosis	12	3.44828	0.00693056	RRAGA, CYTH4, PIK3CA, RRAGB, ARPC1B, CASP4, HCLS1, ELMO2, TRAF2, PLCB2, CD44, RELA	155	247	8164	2.55891	0.849181	0.314186	0.311875
	GOTERM_BP_DIRECT	GO:0006814~sodium ion transport	8	2.02532	0.00196456	SLC34A3, SLC13A3, ATP1A4, ATP1A2, SLC5A1, SLC5A2, SLC5A3, SLC5A4	380	90	19308	4.51649	0.983848	0.331284	0.330021		KEGG_PATHWAY	hsa04723:Retrograde endocannabinoid signaling	6	5.94059	0.00912865	NDUFA7, NDUFB5, NDUFA4, NDUFA3, ABHD6, ADCY6	72	148	8164	4.59685	0.800915	0.123588	0.115864		GOTERM_BP_DIRECT	GO:0031424~keratinization	6	1.72414	0.00905799	KRT81, KRT3, KRT78, KRT76, KRT86, KRT83	321	77	19308	4.68698	1	1	0.998643
	KEGG_PATHWAY	hsa04922:Glucagon signaling pathway	10	2.53165	0.00197856	GYS2, GYS1, LDHA, CPT1A, PGAM1, PGAM2, PGAM4, PYGL, PLCB1, PFKP	216	107	8164	3.53236	0.424528	0.0552018	0.0528275		GOTERM_BP_DIRECT	GO:0006694~steroid biosynthetic process	3	2.9703	0.0101126	DHRS11, HINT2, CYP17A1	99	30	19308	19.503	0.998052	0.564468	0.56171		REACTOME_PATHWAY	R-HSA-877300~Interferon gamma signaling	7	2.01149	0.0102346	TRIM25, PTPN6, IRF6, GBP1, CD44, HLA-DRB1, PML	219	92	10899	3.78663	0.999938	0.688641	0.684255
	GOTERM_BP_DIRECT	GO:0042493~response to drug	15	3.79747	0.00205276	SS18, CPT1A, ABCD3, NNMT, PARP4, ABCB1, UBE2B, FECH, AK4, HSPD1, SOD1, LDHA, HMOX1, PLIN2, S100A10	380	293	19308	2.60122	0.986582	0.331284	0.330021		KEGG_PATHWAY	hsa03010:Ribosome	6	5.94059	0.0118963	MRPL4, MRPS16, MRPL9, MRPL12, MRPL24, RPL39	72	158	8164	4.30591	0.878312	0.149553	0.140206		GOTERM_BP_DIRECT	GO:0009615~response to virus	7	2.01149	0.0104792	IFIH1, RPS15A, IFITM2, MX2, MX1, IFIT1, IFIT2	321	111	19308	3.79321	1	1	0.998867
	GOTERM_BP_DIRECT	GO:0006749~glutathione metabolic process	6	1.51899	0.00221242	CLIC5, GSTA3, IDH1, GSTA2, GSTA1, SOD1	380	47	19308	6.48645	0.990408	0.331548	0.330283		KEGG_PATHWAY	hsa05014:Amyotrophic lateral sclerosis	9	8.91089	0.0132399	NDUFA7, COX7A2L, NDUFB5, NDUFA4, NDUFA3, CYCS, COX5B, COX6A1, SDHB	72	364	8164	2.80357	0.904229	0.155349	0.145639		GOTERM_BP_DIRECT	GO:0007005~mitochondrion organization	6	1.72414	0.0117048	MARCKS, CHCHD2, CXADR, VPS13D, RAB38, ATP7A	321	82	19308	4.40119	1	1	0.998867
	REACTOME_PATHWAY	R-HSA-156580~Phase II - Conjugation of compounds	10	2.53165	0.00276058	NNMT, AHCY, TPMT, GSTA3, GSTA2, GSTA1, ABHD14B, UGT3A1, GGT1, SULT1A2	296	109	10899	3.37807	0.93504	0.227518	0.225907		GOTERM_BP_DIRECT	GO:0046952~ketone body catabolic process	2	1.9802	0.0151505	OXCT1, ACAT1	99	3	19308	130.02	0.999915	0.775199	0.771412		GOTERM_BP_DIRECT	GO:0000462~maturation of SSU-rRNA from tricistronic rRNA transcript (SSU-rRNA, 5.8S rRNA, LSU-rRNA)	4	1.14943	0.011981	UTP6, NOP14, BMS1, BYSL	321	29	19308	8.29649	1	1	0.998867
	GOTERM_BP_DIRECT	GO:0032543~mitochondrial translation	8	2.02532	0.00283667	GADD45GIP1, LARS2, FASTKD2, MRPS34, MRPS31, MRPS18B, MRPL39, MRPS7	380	96	19308	4.23421	0.99742	0.396756	0.395243		KEGG_PATHWAY	hsa05010:Alzheimer disease	9	8.91089	0.0177725	NDUFA7, COX7A2L, NDUFB5, NDUFA4, NDUFA3, CYCS, COX5B, COX6A1, SDHB	72	384	8164	2.65755	0.957408	0.195498	0.183279		KEGG_PATHWAY	hsa05130:Pathogenic Escherichia coli infection	10	2.87356	0.0120964	CYTH4, ARPC1B, CASP4, NCK2, HCLS1, PTPN6, TRAF2, BAK1, SEC24D, RELA	155	197	8164	2.67365	0.963494	0.470032	0.466576
	GOTERM_BP_DIRECT	GO:0009083~branched-chain amino acid catabolic process	4	1.01266	0.0034747	BCKDK, ALDH6A1, SLC25A44, DLD	380	16	19308	12.7026	0.999326	0.430692	0.42905		GOTERM_BP_DIRECT	GO:0032869~cellular response to insulin stimulus	4	3.9604	0.0180679	EEF2K, GOT1, SLC2A4, RHOQ	99	109	19308	7.15708	0.999986	0.843986	0.839862		REACTOME_PATHWAY	R-HSA-448706~Interleukin-1 processing	3	0.862069	0.013069	CTSG, RELA, NFKB2	219	9	10899	16.589	0.999996	0.765116	0.760243
	REACTOME_PATHWAY	R-HSA-71406~Pyruvate metabolism and Citric Acid (TCA) cycle	7	1.77215	0.00355606	LDHA, FAHD1, NNT, MDH2, ACO2, DLD, PDK1	296	55	10899	4.6863	0.970495	0.25121	0.249432		GOTERM_BP_DIRECT	GO:0042594~response to starvation	3	2.9703	0.019244	PFKFB1, OXCT1, ACAT1	99	42	19308	13.9307	0.999993	0.843986	0.839862		GOTERM_BP_DIRECT	GO:0098609~cell-cell adhesion	9	2.58621	0.0141985	ITGA2B, FAT1, PKP2, ITGAX, ICAM3, ELMO2, PDLIM5, CD44, MPZL2	321	190	19308	2.84919	1	1	0.998867
	GOTERM_BP_DIRECT	GO:0006537~glutamate biosynthetic process	3	0.759494	0.00369516	GLUD1, GLUD2, GLS	380	5	19308	30.4863	0.999576	0.430692	0.42905		GOTERM_BP_DIRECT	GO:0051591~response to cAMP	3	2.9703	0.0237697	PFKFB1, PNPT1, BCKDHB	99	47	19308	12.4487	1	0.907432	0.902998		REACTOME_PATHWAY	R-HSA-1169408~ISG15 antiviral mechanism	6	1.72414	0.0144696	MX2, MX1, TRIM25, NUP88, IFIT1, KPNA2	219	72	10899	4.14726	0.999999	0.765116	0.760243
	GOTERM_BP_DIRECT	GO:0098708~glucose import across plasma membrane	3	0.759494	0.00369516	SLC2A10, SLC5A1, SLC5A2	380	5	19308	30.4863	0.999576	0.430692	0.42905		GOTERM_BP_DIRECT	GO:0006003~fructose 2,6-bisphosphate metabolic process	2	1.9802	0.0251243	PFKFB2, PFKFB1	99	5	19308	78.0121	1	0.907432	0.902998		REACTOME_PATHWAY	R-HSA-9664424~Cell recruitment (pro-inflammatory response)	4	1.14943	0.0146201	TXNIP, CTSG, RELA, NFKB2	219	26	10899	7.65648	0.999999	0.765116	0.760243
	GOTERM_BP_DIRECT	GO:0070131~positive regulation of mitochondrial translation	4	1.01266	0.00415842	TRMT10C, FASTKD2, FASTKD3, RMND1	380	17	19308	11.9554	0.99984	0.450151	0.448434		GOTERM_BP_DIRECT	GO:0033133~positive regulation of glucokinase activity	2	1.9802	0.0251243	PFKFB2, PFKFB1	99	5	19308	78.0121	1	0.907432	0.902998		REACTOME_PATHWAY	R-HSA-9660826~Purinergic signaling in leishmaniasis infection	4	1.14943	0.0146201	TXNIP, CTSG, RELA, NFKB2	219	26	10899	7.65648	0.999999	0.765116	0.760243
	REACTOME_PATHWAY	R-HSA-917937~Iron uptake and transport	7	1.77215	0.00464141	ATP6V1G2, HMOX1, ATP6V1E2, ATP6V0D2, ATP6V1F, ABCG2, ATP6V1B1	296	58	10899	4.44391	0.989959	0.306024	0.303858		KEGG_PATHWAY	hsa00630:Glyoxylate and dicarboxylate metabolism	3	2.9703	0.0277299	PCCB, HAO2, ACAT1	72	30	8164	11.3389	0.992912	0.287086	0.269143		GOTERM_BP_DIRECT	GO:0043123~positive regulation of I-kappaB kinase/NF-kappaB signaling	9	2.58621	0.014982	UNC5CL, CANT1, CTH, CARD9, ZDHHC13, TRIM25, TRAF2, RELA, HLA-DRB1	321	192	19308	2.81951	1	1	0.998867
	KEGG_PATHWAY	hsa04978:Mineral absorption	7	1.77215	0.00476261	SLC34A3, SLC9A3, ATP1A4, HMOX1, MT1X, ATP1A2, SLC5A1	216	60	8164	4.40957	0.736036	0.110635	0.105877		GOTERM_BP_DIRECT	GO:0008202~steroid metabolic process	3	2.9703	0.0297134	CYP3A5, CYP17A1, DHRS4	99	53	19308	11.0395	1	0.993904	0.989048		GOTERM_BP_DIRECT	GO:1901731~positive regulation of platelet aggregation	3	0.862069	0.0161947	MMRN1, EMILIN2, CTSG	321	12	19308	15.0374	1	1	0.998867
	KEGG_PATHWAY	hsa04966:Collecting duct acid secretion	5	1.26582	0.00510075	ATP6V1G2, ATP6V1E2, ATP6V0D2, ATP6V1F, ATP6V1B1	216	27	8164	6.99931	0.759912	0.110635	0.105877		GOTERM_BP_DIRECT	GO:0042572~retinol metabolic process	3	2.9703	0.030756	CYP3A5, ADH6, DHRS4	99	54	19308	10.835	1	0.993904	0.989048		GOTERM_BP_DIRECT	GO:0051549~positive regulation of keratinocyte migration	3	0.862069	0.0161947	ADAM9, MAPRE2, MMP9	321	12	19308	15.0374	1	1	0.998867
	KEGG_PATHWAY	hsa00071:Fatty acid degradation	6	1.51899	0.00515506	HADHB, CPT1A, CPT2, ECI2, ACADS, ALDH7A1	216	43	8164	5.2739	0.763541	0.110635	0.105877		REACTOME_PATHWAY	R-HSA-9696264~RND3 GTPase cycle	3	2.9703	0.0336951	CKB, PTPN13, EPHA2	76	42	10899	10.2434	0.999995	0.920134	0.917542		REACTOME_PATHWAY	R-HSA-76002~Platelet activation, signaling and aggregation	12	3.44828	0.016776	APBB1IP, TOR4A, ISLR, MMRN1, PIK3CA, DGKA, TMSB4X, ITGA2B, SERPINE1, PTPN6, ARRB2, F5	219	263	10899	2.27074	1	0.792771	0.787721
	REACTOME_PATHWAY	R-HSA-379724~tRNA Aminoacylation	6	1.51899	0.0052608	LARS2, SARS2, PARS2, DARS2, VARS2, WARS2	296	42	10899	5.26014	0.994575	0.314535	0.312309		GOTERM_BP_DIRECT	GO:1902600~hydrogen ion transmembrane transport	4	3.9604	0.0338374	COX7A2L, NDUFA4, COX5B, COX6A1	99	139	19308	5.61238	1	1	0.996737		REACTOME_PATHWAY	R-HSA-9694516~SARS-CoV-2 Infection	13	3.73563	0.0168316	VPS18, RPS7, IFIH1, FUT8, RPS15A, GPC1, VPS41, TRIM25, PTPN6, CHMP4A, NUP88, SEC24D, KPNA2	219	298	10899	2.17105	1	0.792771	0.787721
	GOTERM_BP_DIRECT	GO:0000963~mitochondrial RNA processing	3	0.759494	0.00547094	FASTKD2, FASTKD3, TBRG4	380	6	19308	25.4053	0.99999	0.546573	0.544489		KEGG_PATHWAY	hsa04260:Cardiac muscle contraction	4	3.9604	0.039766	COX7A2L, TPM2, COX5B, COX6A1	72	87	8164	5.21328	0.999209	0.388824	0.364522		GOTERM_BP_DIRECT	GO:0043687~post-translational protein modification	4	1.14943	0.0170436	HLCS, RHBDD1, PKN1, BAZ1B	321	33	19308	7.29085	1	1	0.998867
	REACTOME_PATHWAY	R-HSA-77387~Insulin receptor recycling	5	1.26582	0.0056457	ATP6V1G2, ATP6V1E2, ATP6V0D2, ATP6V1F, ATP6V1B1	296	27	10899	6.81869	0.9963	0.314535	0.312309		REACTOME_PATHWAY	R-HSA-196854~Metabolism of vitamins and cofactors	5	4.9505	0.0417613	AMN, NFS1, PCCB, RBP1, PDSS2	76	190	10899	3.77389	1	1	1		KEGG_PATHWAY	hsa05132:Salmonella infection	11	3.16092	0.0192192	VPS18, CYTH4, PIK3CA, ARPC1B, VPS41, CASP4, ELMO2, TRAF2, PKN1, BAK1, RELA	155	249	8164	2.32683	0.9949	0.653451	0.648647
	REACTOME_PATHWAY	R-HSA-8964539~Glutamate and glutamine metabolism	4	1.01266	0.00572461	GLUD1, GLUD2, OAT, GLS	296	14	10899	10.5203	0.996579	0.314535	0.312309		REACTOME_PATHWAY	R-HSA-9711123~Cellular response to chemical stress	5	4.9505	0.0445112	COX7A2L, NDUFA4, CYCS, COX5B, COX6A1	76	194	10899	3.69608	1	1	1		GOTERM_BP_DIRECT	GO:0070059~intrinsic apoptotic signaling pathway in response to endoplasmic reticulum stress	4	1.14943	0.0199574	CASP4, TRAF2, BAK1, PML	321	35	19308	6.87423	1	1	0.998867
	REACTOME_PATHWAY	R-HSA-71387~Metabolism of carbohydrates	17	4.3038	0.0065031	MDH2, PGAM1, PGAM2, B3GALT6, PYGL, ENO2, KHK, GYS2, ACAN, GYS1, CRYL1, CSPG4, NUP54, GPC6, SLC25A11, ARSB, PFKP	296	295	10899	2.12189	0.998424	0.338504	0.336108		GOTERM_BP_DIRECT	GO:0051384~response to glucocorticoid	3	2.9703	0.0455568	PFKFB1, GOT1, BCKDHB	99	67	19308	8.7327	1	1	0.996737		REACTOME_PATHWAY	R-HSA-202733~Cell surface interactions at the vascular wall	8	2.29885	0.0200744	CXADR, SELL, PIK3CA, GPC1, CEACAM5, ITGAX, PTPN6, CD44	219	137	10899	2.90611	1	0.864897	0.859388
	GOTERM_BP_DIRECT	GO:0009636~response to toxic substance	7	1.77215	0.00731502	CNP, PON2, NEFL, AHR, SLC22A8, WDR35, CES1	380	87	19308	4.0882	1	0.634456	0.632037		GOTERM_BP_DIRECT	GO:0006000~fructose metabolic process	2	1.9802	0.0496237	PFKFB2, PFKFB1	99	10	19308	39.0061	1	1	0.996737		REACTOME_PATHWAY	R-HSA-9705683~SARS-CoV-2-host interactions	10	2.87356	0.0201993	IFIH1, VPS18, RPS15A, RPS7, VPS41, TRIM25, PTPN6, NUP88, KPNA2, SEC24D	219	202	10899	2.46372	1	0.864897	0.859388
	GOTERM_BP_DIRECT	GO:0051592~response to calcium ion	6	1.51899	0.00735246	FGB, FGA, S100A16, CAV1, FGG, EGFR	380	62	19308	4.91715	1	0.634456	0.632037																GOTERM_BP_DIRECT	GO:0030198~extracellular matrix organization	8	2.29885	0.0203176	ADAMTSL4, COL4A3, PXDN, PTX3, ATP7A, MMP9, NFKB2, GFAP	321	165	19308	2.91634	1	1	0.998867
	KEGG_PATHWAY	hsa00020:Citrate cycle (TCA cycle)	5	1.26582	0.00749032	ACLY, MDH2, IDH1, ACO2, DLD	216	30	8164	6.29938	0.877257	0.149271	0.142851																GOTERM_BP_DIRECT	GO:1902187~negative regulation of viral release from host cell	3	0.862069	0.0218483	TRIM25, TRIM11, PML	321	14	19308	12.8892	1	1	0.998867
	GOTERM_BP_DIRECT	GO:0044528~regulation of mitochondrial mRNA stability	3	0.759494	0.00756025	FASTKD2, FASTKD3, TBRG4	380	7	19308	21.7759	1	0.634456	0.632037																GOTERM_BP_DIRECT	GO:0000463~maturation of LSU-rRNA from tricistronic rRNA transcript (SSU-rRNA, 5.8S rRNA, LSU-rRNA)	3	0.862069	0.0218483	DDX18, RPL7L1, WDR12	321	14	19308	12.8892	1	1	0.998867
	GOTERM_BP_DIRECT	GO:0072378~blood coagulation, fibrin clot formation	3	0.759494	0.00756025	FGB, FGA, FGG	380	7	19308	21.7759	1	0.634456	0.632037																REACTOME_PATHWAY	R-HSA-1169410~Antiviral mechanism by IFN-stimulated genes	6	1.72414	0.0218936	MX2, MX1, TRIM25, NUP88, IFIT1, KPNA2	219	80	10899	3.73253	1	0.896684	0.890973
	REACTOME_PATHWAY	R-HSA-1236975~Antigen processing-Cross presentation	9	2.27848	0.00756031	FGB, FGA, PSMC4, FGG, PSME1, HLA-C, TAP1, LNPEP, PSMB8	296	105	10899	3.15608	0.99945	0.373352	0.37071																GOTERM_BP_DIRECT	GO:0045087~innate immune response	18	5.17241	0.0225493	MORC3, APOBEC3G, DTX3L, MX2, MX1, IFI35, CNPY3, C4BPB, RELA, PML, IFIT2, IFIH1, ZNFX1, ADAM15, CASP4, TRIM25, PTX3, TRIM11	321	599	19308	1.8075	1	1	0.998867
	REACTOME_PATHWAY	R-HSA-5668914~Diseases of metabolism	15	3.79747	0.0079276	CUBN, AHCY, TPMT, MMAB, IDH1, MPI, B3GALT6, KHK, GYS2, ACAN, GYS1, CSPG4, GGT1, GPC6, ARSB	296	249	10899	2.21813	0.999619	0.373352	0.37071																GOTERM_BP_DIRECT	GO:0007155~cell adhesion	17	4.88506	0.0228848	ITGA2B, ICAM3, LYVE1, PARD3B, ISLR, THEMIS2, SELL, MMRN1, COL7A1, COL4A3, PXDN, ITGAX, FAT1, EMILIN2, ADAM9, PLXNC1, CD44	321	555	19308	1.84242	1	1	0.998867
	KEGG_PATHWAY	hsa04976:Bile secretion	8	2.02532	0.00884209	SLC9A3, NCEH1, ABCB1, ATP1A4, ATP1A2, SLC5A1, SLC22A8, ABCG2	216	89	8164	3.39742	0.916082	0.164463	0.157389																REACTOME_PATHWAY	R-HSA-109582~Hemostasis	21	6.03448	0.0239129	TOR4A, CXADR, DGKA, ITGA2B, SERPINE1, ARRB2, SERPINB8, F5, APBB1IP, ISLR, SELL, MMRN1, PIK3CA, GPC1, TMSB4X, CEACAM5, CDK2, ITGAX, PTPN6, PRTN3, CD44	219	621	10899	1.68295	1	0.938581	0.932603
	REACTOME_PATHWAY	R-HSA-9748784~Drug ADME	9	2.27848	0.00890827	ABCB1, TPMT, GSTA2, GSTA1, GMPS, UGT3A1, GGT1, ABCG2, CES1	296	108	10899	3.06841	0.999857	0.399982	0.397151																GOTERM_BP_DIRECT	GO:0016242~negative regulation of macroautophagy	3	0.862069	0.0249373	NRBP2, SMG1, PIK3CA	321	15	19308	12.0299	1	1	0.998867
	GOTERM_BP_DIRECT	GO:0097421~liver regeneration	5	1.26582	0.00908671	VTN, CPT1A, HMOX1, WDR35, EGFR	380	42	19308	6.04887	1	0.718326	0.715587																GOTERM_BP_DIRECT	GO:0006281~DNA repair	11	3.16092	0.0253129	CDK9, RFC5, MSH6, RRM1, SMG1, HERC2, TAOK3, RIF1, POLD2, CDK2, PSME4	321	294	19308	2.25049	1	1	0.998867
	REACTOME_PATHWAY	R-HSA-917977~Transferrin endocytosis and recycling	5	1.26582	0.00930191	ATP6V1G2, ATP6V1E2, ATP6V0D2, ATP6V1F, ATP6V1B1	296	31	10899	5.93886	0.999903	0.399982	0.397151																REACTOME_PATHWAY	R-HSA-69190~DNA strand elongation	4	1.14943	0.025561	RFC5, POLD2, MCM3, MCM5	219	32	10899	6.22089	1	0.946309	0.940281
	KEGG_PATHWAY	hsa00640:Propanoate metabolism	5	1.26582	0.00943496	LDHA, ALDH6A1, ECHDC1, ACADS, DLD	216	32	8164	5.90567	0.928984	0.164522	0.157446																REACTOME_PATHWAY	R-HSA-168643~Nucleotide-binding domain, leucine rich repeat containing receptor (NLR) signaling pathways	5	1.43678	0.0269521	CASP4, CARD9, TXNIP, RELA, NFKB2	219	57	10899	4.36554	1	0.946309	0.940281
	GOTERM_BP_DIRECT	GO:0006094~gluconeogenesis	5	1.26582	0.00986689	RBP4, MDH2, GPD1, PGAM2, ENO2	380	43	19308	5.9082	1	0.718326	0.715587																GOTERM_BP_DIRECT	GO:0007015~actin filament organization	7	2.01149	0.0275927	MARCKS, TPM4, SH3KBP1, TMSB4X, FAT1, NCK2, ELMO2	321	138	19308	3.05106	1	1	0.998867
	GOTERM_BP_DIRECT	GO:0006096~glycolytic process	5	1.26582	0.00986689	LDHA, PGAM1, PGAM2, PGAM4, ENO2	380	43	19308	5.9082	1	0.718326	0.715587																REACTOME_PATHWAY	R-HSA-216083~Integrin cell surface interactions	6	1.72414	0.0275991	COL7A1, COL4A3, ITGA2B, ITGAX, ICAM3, CD44	219	85	10899	3.51297	1	0.946309	0.940281
	GOTERM_BP_DIRECT	GO:0007035~vacuolar acidification	4	1.01266	0.0099292	CLIC4, ATP6V0D2, ATP6V1F, ATP6V1B1	380	23	19308	8.83661	1	0.718326	0.715587																REACTOME_PATHWAY	R-HSA-6805567~Keratinization	10	2.87356	0.0281281	KRT81, KRT19, KRT3, KRT14, KRT13, PKP2, KRT78, KRT76, KRT86, KRT83	219	214	10899	2.32557	1	0.946309	0.940281
	GOTERM_BP_DIRECT	GO:0045454~cell redox homeostasis	5	1.26582	0.0106892	SLC2A10, NNT, TXNRD2, GLRX5, DLD	380	44	19308	5.77392	1	0.733326	0.730529																GOTERM_BP_DIRECT	GO:0006623~protein targeting to vacuole	3	0.862069	0.0281924	VPS41, VPS13D, MON1B	321	16	19308	11.278	1	1	0.998867
	REACTOME_PATHWAY	R-HSA-1236974~ER-Phagosome pathway	8	2.02532	0.0109246	FGB, FGA, PSMC4, FGG, PSME1, HLA-C, TAP1, PSMB8	296	90	10899	3.27297	0.999981	0.450185	0.446999																GOTERM_BP_DIRECT	GO:0006606~protein import into nucleus	6	1.72414	0.0284569	KPNA6, TXNIP, NUP88, KPNA2, PML, TNPO3	321	103	19308	3.50386	1	1	0.998867
	KEGG_PATHWAY	hsa05323:Rheumatoid arthritis	8	2.02532	0.0111358	FLT1, ATP6V1G2, TEK, HLA-DRB3, ATP6V1E2, ATP6V0D2, ATP6V1F, ATP6V1B1	216	93	8164	3.25129	0.956034	0.182759	0.174898																KEGG_PATHWAY	hsa05160:Hepatitis C	8	2.29885	0.0288346	PIK3CA, MX2, MX1, CDK2, TRAF2, BAK1, IFIT1, RELA	155	157	8164	2.68387	0.99965	0.871445	0.865037
	GOTERM_BP_DIRECT	GO:0007031~peroxisome organization	4	1.01266	0.0111851	ABCD3, PEX3, LONP2, PEX2	380	24	19308	8.46842	1	0.733326	0.730529																GOTERM_BP_DIRECT	GO:0006909~phagocytosis	5	1.43678	0.0288963	PIK3CA, NCF4, ICAM3, ELMO2, PRTN3	321	70	19308	4.2964	1	1	0.998867
	GOTERM_BP_DIRECT	GO:1904659~glucose transmembrane transport	4	1.01266	0.0111851	SLC2A10, SLC5A1, SLC5A3, SLC5A4	380	24	19308	8.46842	1	0.733326	0.730529																GOTERM_BP_DIRECT	GO:0030574~collagen catabolic process	4	1.14943	0.0302408	ADAM15, PRTN3, PEPD, MMP9	321	41	19308	5.86825	1	1	0.998867
	GOTERM_BP_DIRECT	GO:0006418~tRNA aminoacylation for protein translation	4	1.01266	0.0125285	LARS2, DARS2, VARS2, WARS2	380	25	19308	8.12968	1	0.747847	0.744995																GOTERM_BP_DIRECT	GO:0043923~positive regulation by host of viral transcription	3	0.862069	0.0316073	CDK9, RRP1B, CHD1	321	17	19308	10.6146	1	1	0.998867
	GOTERM_BP_DIRECT	GO:0050999~regulation of nitric-oxide synthase activity	3	0.759494	0.0126281	DDAH1, NOS1AP, EGFR	380	9	19308	16.9368	1	0.747847	0.744995																GOTERM_BP_DIRECT	GO:0044790~negative regulation by host of viral release from host cell	3	0.862069	0.0316073	TRIM25, TRIM11, PML	321	17	19308	10.6146	1	1	0.998867
	GOTERM_BP_DIRECT	GO:2000242~negative regulation of reproductive process	3	0.759494	0.0126281	UBE2B, YBX3, SOD1	380	9	19308	16.9368	1	0.747847	0.744995																GOTERM_BP_DIRECT	GO:0015031~protein transport	14	4.02299	0.0318213	DTX3L, MX2, ARRB2, HSPB11, YIF1B, SEC61A2, RP2, RILPL1, TMED3, TXNIP, RAB38, KDELR2, NUP88, CEP290	321	439	19308	1.91821	1	1	0.998867
	GOTERM_BP_DIRECT	GO:0043627~response to estrogen	6	1.51899	0.0128325	LDHA, CAV1, HMOX1, TEK, ARSB, HSPD1	380	71	19308	4.29385	1	0.747847	0.744995																REACTOME_PATHWAY	R-HSA-6798695~Neutrophil degranulation	17	4.88506	0.0324827	CANT1, RAB3D, ATP11A, RETN, MPO, MMP9, SELL, ITGAX, CTSG, PTX3, PTPN6, PRTN3, OSTF1, CDK13, CEP290, GLA, CD44	219	482	10899	1.75527	1	1	0.994687
	REACTOME_PATHWAY	R-HSA-70263~Gluconeogenesis	5	1.26582	0.012871	MDH2, PGAM1, PGAM2, ENO2, SLC25A11	296	34	10899	5.41484	0.999997	0.509175	0.505571																GOTERM_BP_DIRECT	GO:0007160~cell-matrix adhesion	6	1.72414	0.0327898	ADAM15, ITGA2B, ITGAX, ADAM9, LYVE1, CD44	321	107	19308	3.37287	1	1	0.998867
	REACTOME_PATHWAY	R-HSA-197264~Nicotinamide salvaging	4	1.01266	0.0137928	SLC22A13, NNMT, PARP4, CYP8B1	296	19	10899	7.75178	0.999999	0.524656	0.520942																GOTERM_BP_DIRECT	GO:0075506~entry of viral genome into host nucleus through nuclear pore complex via importin	2	0.574713	0.032873	KPNA6, KPNA2	321	2	19308	60.1495	1	1	0.998867
	GOTERM_BP_DIRECT	GO:0001935~endothelial cell proliferation	4	1.01266	0.0139603	CAV2, CAV1, HMOX1, TEK	380	26	19308	7.817	1	0.760257	0.757358																KEGG_PATHWAY	hsa05169:Epstein-Barr virus infection	9	2.58621	0.037094	PIK3CA, CDK2, TRAF2, BAK1, NFKBIE, CD44, RELA, HLA-DRB1, NFKB2	155	202	8164	2.34673	0.999966	1	0.99631
	REACTOME_PATHWAY	R-HSA-9013106~RHOC GTPase cycle	7	1.77215	0.0148584	BCR, ABCD3, MCAM, ARHGEF17, CAV1, ARHGAP26, ARHGEF40	296	74	10899	3.48306	1	0.544256	0.540404																REACTOME_PATHWAY	R-HSA-176187~Activation of ATR in response to replication stress	4	1.14943	0.0372508	RFC5, CDK2, MCM3, MCM5	219	37	10899	5.38023	1	1	0.994687
	GOTERM_BP_DIRECT	GO:0006699~bile acid biosynthetic process	4	1.01266	0.0154811	ACOT8, AMACR, ABCD3, CYP8B1	380	27	19308	7.52749	1	0.760257	0.757358																GOTERM_BP_DIRECT	GO:0032508~DNA duplex unwinding	5	1.43678	0.0374747	RFC5, MCM3, ASCC3, CHD2, CHD1	321	76	19308	3.95721	1	1	0.998867
	GOTERM_BP_DIRECT	GO:0006893~Golgi to plasma membrane transport	4	1.01266	0.0154811	ARL3, GOPC, CCDC22, CCDC93	380	27	19308	7.52749	1	0.760257	0.757358																REACTOME_PATHWAY	R-HSA-9679506~SARS-CoV Infections	15	4.31034	0.0377941	VPS18, RPS7, SH3KBP1, RELA, IFIH1, FUT8, RPS15A, GPC1, VPS41, TRIM25, PTPN6, CHMP4A, NUP88, SEC24D, KPNA2	219	413	10899	1.80752	1	1	0.994687
	GOTERM_BP_DIRECT	GO:0019065~receptor-mediated endocytosis of virus by host cell	3	0.759494	0.015582	DPP4, CAV2, CAV1	380	10	19308	15.2432	1	0.760257	0.757358																GOTERM_BP_DIRECT	GO:0071391~cellular response to estrogen stimulus	3	0.862069	0.0388918	TRIM24, SRA1, PELP1	321	19	19308	9.49729	1	1	0.998867
	GOTERM_BP_DIRECT	GO:1901380~negative regulation of potassium ion transmembrane transport	3	0.759494	0.015582	BIN1, CAV1, STK39	380	10	19308	15.2432	1	0.760257	0.757358																REACTOME_PATHWAY	R-HSA-844456~The NLRP3 inflammasome	3	0.862069	0.0397504	TXNIP, RELA, NFKB2	219	16	10899	9.33134	1	1	0.994687
	GOTERM_BP_DIRECT	GO:0090277~positive regulation of peptide hormone secretion	3	0.759494	0.015582	FGB, FGA, FGG	380	10	19308	15.2432	1	0.760257	0.757358																REACTOME_PATHWAY	R-HSA-1643685~Disease	46	13.2184	0.040257	SH3KBP1, ARPC1B, ITGA2B, DERL2, ARRB2, ABCB11, RPL8, RELA, IFIH1, SLC22A12, FUT8, RPS15A, NAGLU, HLCS, ADAMTSL4, GPC1, TRIM24, TRIM25, CTSG, NUP88, RPL18, KPNA2, JUNB, ABCD1, RFC5, VPS18, TPM4, APOBEC3G, RPS7, TRAF2, PML, NFKB2, CDK9, TPST2, MSH6, APBB1IP, PIK3CA, VPS41, PSME4, AKAP9, CDK2, TXNIP, ELMO2, PTPN6, CHMP4A, SEC24D	219	1746	10899	1.31116	1	1	0.994687
	GOTERM_BP_DIRECT	GO:0070633~transepithelial transport	3	0.759494	0.015582	ABCB1, SLC1A1, ABCG2	380	10	19308	15.2432	1	0.760257	0.757358																REACTOME_PATHWAY	R-HSA-9692914~SARS-CoV-1-host interactions	6	1.72414	0.0416408	IFIH1, RPS15A, RPS7, TRIM25, KPNA2, RELA	219	95	10899	3.14319	1	1	0.994687
	REACTOME_PATHWAY	R-HSA-1222556~ROS and RNS production in phagocytes	5	1.26582	0.0156759	ATP6V1G2, ATP6V1E2, ATP6V0D2, ATP6V1F, ATP6V1B1	296	36	10899	5.11402	1	0.552573	0.548662																GOTERM_BP_DIRECT	GO:0007568~aging	8	2.29885	0.0432566	SLC12A2, KRT14, BAK1, RETN, MPO, RELA, KRT83, NFKB2	321	194	19308	2.48039	1	1	0.998867
	REACTOME_PATHWAY	R-HSA-9639288~Amino acids regulate mTORC1	6	1.51899	0.0162029	ATP6V1G2, NPRL3, ATP6V1E2, ATP6V0D2, ATP6V1F, ATP6V1B1	296	55	10899	4.01683	1	0.552573	0.548662																KEGG_PATHWAY	hsa05146:Amoebiasis	6	1.72414	0.0433428	PIK3CA, LAMC3, COL4A3, CTSG, PLCB2, RELA	155	102	8164	3.09829	0.999994	1	0.99631
	KEGG_PATHWAY	hsa00480:Glutathione metabolism	6	1.51899	0.0166873	GSTA3, ANPEP, IDH1, GSTA2, GSTA1, GGT1	216	57	8164	3.97856	0.99086	0.258653	0.247528																GOTERM_BP_DIRECT	GO:0051726~regulation of cell cycle	11	3.16092	0.0442825	CDK9, CDK17, MYBBP1A, MX2, IRF6, BAK1, CDK13, WDR12, JUNB, PML, CDK16	321	324	19308	2.04211	1	1	0.998867
	GOTERM_BP_DIRECT	GO:0000226~microtubule cytoskeleton organization	8	2.02532	0.0166902	UXT, CUL9, SS18, CNP, KIF2A, NEFL, PRKCZ, NEFH	380	134	19308	3.03346	1	0.779524	0.776551																GOTERM_BP_DIRECT	GO:0008360~regulation of cell shape	7	2.01149	0.044643	VIL1, FMNL2, SH3KBP1, PLXNA1, ARAP1, PLXNC1, SYNE3	321	155	19308	2.71643	1	1	0.998867
	REACTOME_PATHWAY	R-HSA-5619102~SLC transporter disorders	8	2.02532	0.0168777	SLC34A3, SLC2A10, SLCO2A1, SLC1A1, NUP54, SLC5A1, SLC12A6, SLC5A2	296	98	10899	3.00579	1	0.556403	0.552465																REACTOME_PATHWAY	R-HSA-114608~Platelet degranulation	7	2.01149	0.0448128	TOR4A, ISLR, MMRN1, TMSB4X, ITGA2B, SERPINE1, F5	219	129	10899	2.70054	1	1	0.994687
	GOTERM_BP_DIRECT	GO:0001954~positive regulation of cell-matrix adhesion	4	1.01266	0.0170916	FERMT1, CDH13, CIB1, PRKCZ	380	28	19308	7.25865	1	0.779524	0.776551																REACTOME_PATHWAY	R-HSA-6802952~Signaling by BRAF and RAF1 fusions	5	1.43678	0.0449101	APBB1IP, ITGA2B, AKAP9, TRIM24, ARRB2	219	67	10899	3.71396	1	1	0.994687
	GOTERM_BP_DIRECT	GO:1902042~negative regulation of extrinsic apoptotic signaling pathway via death domain receptors	4	1.01266	0.0170916	FGB, FGA, FGG, HMOX1	380	28	19308	7.25865	1	0.779524	0.776551																GOTERM_BP_DIRECT	GO:0042130~negative regulation of T cell proliferation	4	1.14943	0.0451247	IL4I1, PTPN6, HLA-DRB1, MAD1L1	321	48	19308	5.01246	1	1	0.998867
	GOTERM_BP_DIRECT	GO:0001938~positive regulation of endothelial cell proliferation	6	1.51899	0.017719	CAV2, FLT4, CDH13, EMC10, RICTOR, TEK	380	77	19308	3.95926	1	0.788847	0.785839																REACTOME_PATHWAY	R-HSA-9692916~SARS-CoV-1 activates/modulates innate immune responses	4	1.14943	0.0453655	IFIH1, TRIM25, KPNA2, RELA	219	40	10899	4.97671	1	1	0.994687
	REACTOME_PATHWAY	R-HSA-70895~Branched-chain amino acid catabolism	4	1.01266	0.0181945	BCKDK, ALDH6A1, SLC25A44, DLD	296	21	10899	7.01351	1	0.562323	0.558343																GOTERM_BP_DIRECT	GO:0006886~intracellular protein transport	11	3.16092	0.0474608	VPS18, HERC2, RAB3D, VPS41, TMED3, TBC1D14, RAB38, TBC1D2B, FAM91A1, SEC24D, GFAP	321	328	19308	2.01721	1	1	0.998867
	REACTOME_PATHWAY	R-HSA-189200~Cellular hexose transport	4	1.01266	0.0181945	SLC2A10, SLC5A1, SLC5A2, SLC5A4	296	21	10899	7.01351	1	0.562323	0.558343																KEGG_PATHWAY	hsa05162:Measles	7	2.01149	0.0474647	IFIH1, PIK3CA, MX2, MX1, CDK2, BAK1, RELA	155	139	8164	2.65249	0.999998	1	0.99631
	KEGG_PATHWAY	hsa00983:Drug metabolism - other enzymes	7	1.77215	0.0185655	TPMT, GSTA3, GSTA2, DPYS, GSTA1, GMPS, CES1	216	80	8164	3.30718	0.994638	0.25991	0.248731																GOTERM_BP_DIRECT	GO:2000392~regulation of lamellipodium morphogenesis	2	0.574713	0.0489033	VIL1, CD44	321	3	19308	40.0997	1	1	0.998867
	GOTERM_BP_DIRECT	GO:0006898~receptor-mediated endocytosis	6	1.51899	0.0186377	CUBN, DAB2, HIP1R, M6PR, LRP2, EGFR	380	78	19308	3.9085	1	0.788847	0.785839																GOTERM_BP_DIRECT	GO:0006561~proline biosynthetic process	2	0.574713	0.0489033	PYCR1, PYCR2	321	3	19308	40.0997	1	1	0.998867
	GOTERM_BP_DIRECT	GO:0031639~plasminogen activation	3	0.759494	0.0188	FGB, FGA, FGG	380	11	19308	13.8574	1	0.788847	0.785839																GOTERM_BP_DIRECT	GO:1904816~positive regulation of protein localization to chromosome, telomeric region	2	0.574713	0.0489033	PML, GNL3	321	3	19308	40.0997	1	1	0.998867
	GOTERM_BP_DIRECT	GO:0033539~fatty acid beta-oxidation using acyl-CoA dehydrogenase	3	0.759494	0.0188	ETFDH, ETFA, ACADS	380	11	19308	13.8574	1	0.788847	0.785839																GOTERM_BP_DIRECT	GO:0000479~endonucleolytic cleavage of tricistronic rRNA transcript (SSU-rRNA, 5.8S rRNA, LSU-rRNA)	2	0.574713	0.0489033	RCL1, BMS1	321	3	19308	40.0997	1	1	0.998867
	KEGG_PATHWAY	hsa00220:Arginine biosynthesis	4	1.01266	0.0191741	GLUD1, GLUD2, GPT2, GLS	216	22	8164	6.87205	0.99549	0.25991	0.248731
	KEGG_PATHWAY	hsa01240:Biosynthesis of cofactors	10	2.53165	0.0195631	FECH, MMAB, MPI, PNPO, AK4, KMO, MOCS1, COQ7, DLD, AK9	216	153	8164	2.47035	0.995963	0.25991	0.248731
	REACTOME_PATHWAY	R-HSA-9759194~Nuclear events mediated by NFE2L2	7	1.77215	0.0199519	PSMC4, GSTA3, IDH1, GSTA1, PSME1, HMOX1, PSMB8	296	79	10899	3.26262	1	0.597952	0.59372
	GOTERM_BP_DIRECT	GO:0042542~response to hydrogen peroxide	5	1.26582	0.0201096	LDHA, HP, HMOX1, HSPD1, SOD1	380	53	19308	4.79345	1	0.827252	0.824097
	GOTERM_BP_DIRECT	GO:0008217~regulation of blood pressure	6	1.51899	0.0205679	ANPEP, STK39, HMOX1, LNPEP, ATP1A2, SOD1	380	80	19308	3.81079	1	0.829834	0.82667
	REACTOME_PATHWAY	R-HSA-5619115~Disorders of transmembrane transporters	11	2.78481	0.0213761	SLC34A3, SLC2A10, PSMC4, SLCO2A1, SLC1A1, PSME1, NUP54, SLC5A1, SLC12A6, SLC5A2, PSMB8	296	176	10899	2.30131	1	0.621793	0.617392
	GOTERM_BP_DIRECT	GO:0033540~fatty acid beta-oxidation using acyl-CoA oxidase	3	0.759494	0.0222706	ACOT8, AMACR, CRAT	380	12	19308	12.7026	1	0.836377	0.833187
	GOTERM_BP_DIRECT	GO:0006520~cellular amino acid metabolic process	4	1.01266	0.0224643	GLUD1, GLUD2, GGT1, SDSL	380	31	19308	6.5562	1	0.836377	0.833187
	GOTERM_BP_DIRECT	GO:0035633~maintenance of permeability of blood-brain barrier	4	1.01266	0.0224643	SLC1A1, PECAM1, ESAM, LAMC1	380	31	19308	6.5562	1	0.836377	0.833187
	GOTERM_BP_DIRECT	GO:0043085~positive regulation of catalytic activity	4	1.01266	0.0224643	CAV1, CIB1, SLC5A3, SOD1	380	31	19308	6.5562	1	0.836377	0.833187
	GOTERM_BP_DIRECT	GO:0016241~regulation of macroautophagy	5	1.26582	0.0227233	SH3GLB1, ATP6V1G2, ATP6V1E2, ATP6V0D2, ATP6V1B1	380	55	19308	4.61914	1	0.836377	0.833187
	REACTOME_PATHWAY	R-HSA-389887~Beta-oxidation of pristanoyl-CoA	3	0.759494	0.0231804	ACOT8, AMACR, CRAT	296	9	10899	12.2736	1	0.654916	0.65028
	REACTOME_PATHWAY	R-HSA-114608~Platelet degranulation	9	2.27848	0.0238392	FGB, CFD, FGA, SERPINA3, FGG, PECAM1, NHLRC2, ORM2, SOD1	296	129	10899	2.5689	1	0.654916	0.65028
	KEGG_PATHWAY	hsa04066:HIF-1 signaling pathway	8	2.02532	0.0246949	LDHA, FLT1, HMOX1, TEK, ENO2, EGFR, PFKP, PDK1	216	109	8164	2.77404	0.999066	0.313176	0.299706
	GOTERM_BP_DIRECT	GO:0001886~endothelial cell morphogenesis	3	0.759494	0.0259827	COL15A1, CLIC4, PLOD3	380	13	19308	11.7255	1	0.939858	0.936274
	REACTOME_PATHWAY	R-HSA-9748787~Azathioprine ADME	4	1.01266	0.0260935	TPMT, GSTA2, GSTA1, GMPS	296	24	10899	6.13682	1	0.697472	0.692536
	GOTERM_BP_DIRECT	GO:0006099~tricarboxylic acid cycle	4	1.01266	0.0264984	NNT, MDH2, IDH1, ACO2	380	33	19308	6.15885	1	0.942266	0.938673
	REACTOME_PATHWAY	R-HSA-76005~Response to elevated platelet cytosolic Ca2+	9	2.27848	0.0290795	FGB, CFD, FGA, SERPINA3, FGG, PECAM1, NHLRC2, ORM2, SOD1	296	134	10899	2.47305	1	0.756832	0.751476
	KEGG_PATHWAY	hsa00970:Aminoacyl-tRNA biosynthesis	6	1.51899	0.0295018	LARS2, SARS2, PARS2, DARS2, VARS2, WARS2	216	66	8164	3.43603	0.999765	0.357869	0.342477
	REACTOME_PATHWAY	R-HSA-556833~Metabolism of lipids	30	7.59494	0.0298559	MTMR1, IDI1, PON2, CPNE6, ECI2, AHR, LRP2, HSD17B11, CPT2, PTPMT1, PIP4K2C, KDSR, GGT1, ACADS, ARSB, CYP2J2, CUBN, ACOT8, PLA2G4F, CPT1A, CAV1, MCAT, CYP8B1, SUMF1, HADHB, ACLY, AMACR, GPD1, PLIN2, CRAT	296	743	10899	1.48671	1	0.757116	0.751757
	GOTERM_BP_DIRECT	GO:0034383~low-density lipoprotein particle clearance	3	0.759494	0.0299256	NCEH1, ADIPOQ, HMOX1	380	14	19308	10.888	1	1	0.996662
	GOTERM_BP_DIRECT	GO:0046034~ATP metabolic process	4	1.01266	0.0308934	AK4, ATP1A2, ENPP3, ATP6V1B1	380	35	19308	5.80692	1	1	0.996662
	GOTERM_BP_DIRECT	GO:2000352~negative regulation of endothelial cell apoptotic process	4	1.01266	0.0332253	FGB, FGA, FGG, TEK	380	36	19308	5.64561	1	1	0.996662
	GOTERM_BP_DIRECT	GO:0030277~maintenance of gastrointestinal epithelium	3	0.759494	0.0340889	SERPINA3, RBP4, PBLD	380	15	19308	10.1621	1	1	0.996662
	GOTERM_BP_DIRECT	GO:0071277~cellular response to calcium ion	6	1.51899	0.0348811	CLIC4, RASA4B, RASA4, CPNE6, HPCA, ADD1	380	92	19308	3.31373	1	1	0.996662
	REACTOME_PATHWAY	R-HSA-189445~Metabolism of porphyrins	4	1.01266	0.0355464	FECH, GSTA1, HMOX1, ABCG2	296	27	10899	5.45495	1	0.878886	0.872665
	GOTERM_BP_DIRECT	GO:0006695~cholesterol biosynthetic process	4	1.01266	0.0356463	IDI1, ACLY, CYB5R3, CES1	380	37	19308	5.49303	1	1	0.996662
	REACTOME_PATHWAY	R-HSA-70326~Glucose metabolism	7	1.77215	0.036707	MDH2, PGAM1, PGAM2, NUP54, ENO2, SLC25A11, PFKP	296	91	10899	2.83238	1	0.885444	0.879177
	KEGG_PATHWAY	hsa05120:Epithelial cell signaling in Helicobacter pylori infection	6	1.51899	0.0367596	ATP6V1G2, ATP6V1E2, ATP6V0D2, EGFR, ATP6V1F, ATP6V1B1	216	70	8164	3.23968	0.999971	0.412006	0.394285
	GOTERM_BP_DIRECT	GO:0061621~canonical glycolysis	3	0.759494	0.0384623	PGAM2, ENO2, PFKP	380	16	19308	9.52697	1	1	0.996662
	GOTERM_BP_DIRECT	GO:0034116~positive regulation of heterotypic cell-cell adhesion	3	0.759494	0.0384623	FGB, FGA, FGG	380	16	19308	9.52697	1	1	0.996662
	GOTERM_BP_DIRECT	GO:0015750~pentose transport	2	0.506329	0.038874	SLC5A1, SLC5A3	380	2	19308	50.8105	1	1	0.996662
	GOTERM_BP_DIRECT	GO:0015756~fucose transport	2	0.506329	0.038874	SLC5A1, SLC5A3	380	2	19308	50.8105	1	1	0.996662
	GOTERM_BP_DIRECT	GO:0000017~alpha-glucoside transport	2	0.506329	0.038874	SLC5A1, SLC5A2	380	2	19308	50.8105	1	1	0.996662
	GOTERM_BP_DIRECT	GO:0019285~glycine betaine biosynthetic process from choline	2	0.506329	0.038874	CHDH, ALDH7A1	380	2	19308	50.8105	1	1	0.996662
	GOTERM_BP_DIRECT	GO:0050731~positive regulation of peptidyl-tyrosine phosphorylation	6	1.51899	0.0392234	VTN, ADIPOQ, ENPP2, PECAM1, CSPG4, RICTOR	380	95	19308	3.20909	1	1	0.996662
	REACTOME_PATHWAY	R-HSA-425407~SLC-mediated transmembrane transport	13	3.29114	0.0393066	SLC34A3, SLC13A3, SLC2A10, SLC30A5, SLC1A1, SLC5A1, SLC5A2, SLC5A4, SLC9A3, SLCO4C1, SLCO2A1, SLC22A8, SLC12A6	296	250	10899	1.91469	1	0.925576	0.919025
	GOTERM_BP_DIRECT	GO:0045109~intermediate filament organization	5	1.26582	0.0406882	DES, NEFL, NEFM, INA, KRT72	380	66	19308	3.84928	1	1	0.996662
	KEGG_PATHWAY	hsa05110:Vibrio cholerae infection	5	1.26582	0.0419755	ATP6V1G2, ATP6V1E2, ATP6V0D2, ATP6V1F, ATP6V1B1	216	50	8164	3.77963	0.999994	0.450429	0.431056
	REACTOME_PATHWAY	R-HSA-390918~Peroxisomal lipid metabolism	4	1.01266	0.0426975	ACOT8, AMACR, ECI2, CRAT	296	29	10899	5.07875	1	0.982042	0.975091
	KEGG_PATHWAY	hsa00270:Cysteine and methionine metabolism	5	1.26582	0.0446439	LDHA, AHCY, MDH2, BHMT2, SDSL	216	51	8164	3.70552	0.999997	0.454953	0.435385
	GOTERM_BP_DIRECT	GO:0051480~regulation of cytosolic calcium ion concentration	4	1.01266	0.0462069	CALB2, CALB1, CAV2, CAV1	380	41	19308	4.95712	1	1	0.996662
	GOTERM_BP_DIRECT	GO:0071276~cellular response to cadmium ion	4	1.01266	0.0462069	HMOX1, MT1X, EGFR, SOD1	380	41	19308	4.95712	1	1	0.996662
	KEGG_PATHWAY	hsa00410:beta-Alanine metabolism	4	1.01266	0.0471348	ALDH6A1, DPYS, ACADS, ALDH7A1	216	31	8164	4.87694	0.999999	0.454953	0.435385
	KEGG_PATHWAY	hsa04145:Phagosome	9	2.27848	0.047289	ATP6V1G2, M6PR, HLA-C, TAP1, HLA-DRB3, ATP6V1E2, ATP6V0D2, ATP6V1F, ATP6V1B1	216	152	8164	2.23794	0.999999	0.454953	0.435385
	GOTERM_BP_DIRECT	GO:0006103~2-oxoglutarate metabolic process	3	0.759494	0.0478009	GPT2, IDH1, DLD	380	18	19308	8.46842	1	1	0.996662
	GOTERM_BP_DIRECT	GO:0071711~basement membrane organization	3	0.759494	0.0478009	FERMT1, CAV2, CAV1	380	18	19308	8.46842	1	1	0.996662
	GOTERM_BP_DIRECT	GO:0035234~ectopic germ cell programmed cell death	3	0.759494	0.0478009	UBE2B, YBX3, SOD1	380	18	19308	8.46842	1	1	0.996662
	GOTERM_BP_DIRECT	GO:1902476~chloride transmembrane transport	6	1.51899	0.0488563	CLIC5, CLIC4, CASR, SLC1A1, ANO6, SLC12A6	380	101	19308	3.01845	1	1	0.996662

## Sheet: GSVA
pathway	KEGG_RIBOSOME	GOBP_POSITIVE_REGULATION_OF_ENDOTHELIAL_CELL_MIGRATION
ccRCC_001	0.170112	0.335775
ccRCC_002	-0.827469	0.000107296
ccRCC_003	0.470284	-0.484328
ccRCC_004	-0.41125	0.501501
ccRCC_005	-0.750148	0.205613
ccRCC_006	-0.695733	0.324734
ccRCC_007	-0.43576	0.101295
ccRCC_008	-0.623625	-0.410615
ccRCC_009	0.148521	-0.0388473
ccRCC_010	-0.0738226	-0.420499
ccRCC_011	-0.514745	-0.349893
ccRCC_012	-0.315382	-0.240896
ccRCC_013	-0.496835	-0.155655
ccRCC_014	-0.0177498	0.201076
ccRCC_015	-0.57838	0.239906
ccRCC_016	0.175331	-0.248294
ccRCC_017	-0.090071	-0.202705
ccRCC_018	0.0999432	-0.19218
ccRCC_019	0.71826	0.347093
ccRCC_020	0.152354	-0.251083
ccRCC_021	0.0596187	0.211566
ccRCC_022	0.36285	0.0868306
ccRCC_023	0.33477	0.617243
ccRCC_024	0.280724	0.15331
ccRCC_025	-0.688291	0.473701
ccRCC_026	-0.513442	0.393868
ccRCC_027	0.554568	-0.03981
ccRCC_028	0.209989	0.248979
ccRCC_029	-0.731826	0.233677
ccRCC_030	0.285273	-0.0820019
ccRCC_031	-0.0794552	0.110751
ccRCC_032	-0.294489	0.670062
ccRCC_033	-0.495782	0.362412
ccRCC_034	0.309574	0.684596
ccRCC_035	-0.564057	0.588653
ccRCC_036	-0.0488082	-0.11861
ccRCC_037	-0.732237	0.350251
ccRCC_038	-0.461184	0.131679
ccRCC_039	-0.349214	0.358073
ccRCC_040	-0.783773	0.564119
ccRCC_041	-0.765105	0.3556
ccRCC_042	0.523497	-0.297273
ccRCC_043	-0.581298	0.319356
ccRCC_044	0.50406	0.39093
ccRCC_045	-0.600324	-0.437669
ccRCC_046	0.331294	0.513225
ccRCC_047	0.0926609	-0.197695
ccRCC_048	-0.706364	0.143725
ccRCC_049	-0.798844	0.339038
ccRCC_050	-0.442185	0.309829
ccRCC_051	0.174301	-0.0985968
ccRCC_052	-0.0325919	0.459146
ccRCC_053	-0.433497	-0.372862
ccRCC_054	-0.0498437	0.614313
ccRCC_055	-0.323883	0.0671778
ccRCC_056	-0.571388	0.473995
ccRCC_057	-0.371531	0.735482
ccRCC_058	-0.667535	0.581449
ccRCC_059	-0.188633	0.694846
ccRCC_060	-0.0658843	0.167792
ccRCC_061	-0.789604	0.546077
ccRCC_062	-0.190263	0.308136
ccRCC_063	-0.785791	0.677548
ccRCC_064	-0.597841	-0.0479956
ccRCC_065	0.282883	0.510779
ccRCC_066	0.548241	0.560227
ccRCC_067	-0.811281	0.238399
ccRCC_068	0.633154	0.559584
ccRCC_069	0.267574	0.385339
ccRCC_070	0.484799	0.635193
ccRCC_071	0.135326	0.622186
ccRCC_072	0.410897	0.12236
ccRCC_073	-0.474351	-0.0722146
ccRCC_074	0.766749	0.548371
ccRCC_075	0.744586	0.536775
ccRCC_076	0.669104	-0.298883
ccRCC_077	0.271828	0.489686
ccRCC_078	-0.327144	0.336616
ccRCC_079	-0.196959	0.360476
ccRCC_080	-0.0906095	0.0332156
ccRCC_081	-0.311479	-0.278605
ccRCC_082	0.232976	0.373625
ccRCC_083	-0.538777	0.355317
ccRCC_084	-0.559659	0.0964302
ccRCC_085	0.368312	0.242101
ccRCC_086	0.53689	-0.245822
ccRCC_087	-0.000553487	-0.0954381
ccRCC_088	-0.636194	-0.600397
ccRCC_089	0.228923	-0.450394
ccRCC_090	-0.246587	-0.273404
ccRCC_091	0.171263	-0.0761029
ccRCC_092	0.669708	0.237067
ccRCC_093	-0.91714	0.11719
ccRCC_094	-0.711823	0.196392
ccRCC_095	0.137006	-0.431165
ccRCC_096	0.481269	0.0829551
ccRCC_097	-0.494875	0.268023
ccRCC_098	-0.108715	0.668795
ccRCC_099	-0.415442	0.0675841
ccRCC_100	0.0397276	-0.424053
ccRCC_101	-0.315962	0.352128
ccRCC_102	-0.85946	-0.0606224
ccRCC_103	0.0344309	0.446174
ccRCC_104	0.30533	-0.419027
ccRCC_105	-0.102914	0.1875
ccRCC_106	-0.0809253	0.195908
ccRCC_107	-0.564547	0.31094
ccRCC_108	-0.828314	-0.390151
ccRCC_109	-0.473727	-0.187948
ccRCC_110	0.253798	0.292395
ccRCC_111	-0.541144	-0.264792
ccRCC_112	-0.353609	0.063512
ccRCC_113	-0.799716	0.242486
ccRCC_114	-0.411697	-0.154008
ccRCC_115	-0.680555	0.261349
ccRCC_116	-0.627673	0.408575
ccRCC_117	-0.0200412	-0.491898
ccRCC_118	0.0201005	0.140767
ccRCC_119	-0.613269	-0.00343962
ccRCC_120	0.665153	0.0814673
ccRCC_121	0.376012	-0.403047
ccRCC_122	-0.720874	0.217774
ccRCC_123	0.0422114	0.294565
ccRCC_124	-0.651297	0.417164
ccRCC_125	-0.264549	0.342711
ccRCC_126	-0.84429	0.270346
ccRCC_127	-0.751685	-0.569603
ccRCC_128	-0.674725	-0.10925
ccRCC_129	0.660205	0.5991
ccRCC_130	-0.209468	-0.168182
ccRCC_131	0.241698	-0.375564
ccRCC_132	-0.517348	-0.510299
ccRCC_133	0.306748	-0.240405
ccRCC_134	-0.863702	0.611829
ccRCC_135	0.614678	0.614178
ccRCC_136	0.572641	0.315844
ccRCC_137	0.280227	-0.138233
ccRCC_138	0.369377	0.113823
ccRCC_139	-0.471147	0.0570509
ccRCC_140	-0.192806	-0.0409091
ccRCC_141	0.277094	0.442298
ccRCC_142	0.373802	0.550042
ccRCC_143	-0.255719	-0.322755
ccRCC_144	0.368108	-0.0165116
ccRCC_145	-0.576733	-0.227707
ccRCC_146	-0.342051	-0.422843
ccRCC_147	0.176368	-0.278782
ccRCC_148	0.181934	0.0780089
ccRCC_149	-0.203646	0.539319
ccRCC_150	-0.306008	0.180378
ccRCC_151	0.528132	0.486056
ccRCC_152	0.703093	0.330989
ccRCC_153	0.204886	0.233463
ccRCC_154	-0.00531169	-0.373316
ccRCC_155	0.192064	0.570145
ccRCC_156	-0.0270086	0.267308
ccRCC_157	-0.378736	0.108612
ccRCC_158	0.107004	-0.403571
ccRCC_159	-0.556984	-0.0718825
ccRCC_160	-0.618225	0.337193
ccRCC_161	-0.0817188	0.437963
ccRCC_162	-0.362469	0.399994
ccRCC_163	0.0306085	0.250189
ccRCC_164	-0.412514	0.0731655
ccRCC_165	0.00974917	0.152577
ccRCC_166	-0.507157	0.355169
ccRCC_167	0.448386	0.298161
ccRCC_168	-0.58475	-0.151446
ccRCC_169	-0.82652	-0.0462023
ccRCC_170	-0.412683	-0.115048
ccRCC_171	0.0497469	0.547165
ccRCC_172	0.0839955	0.104291
ccRCC_173	-0.62628	0.513819
ccRCC_174	-0.486433	0.22324
ccRCC_175	-0.60257	0.0975052
ccRCC_176	0.376981	0.0160407
ccRCC_177	-0.267961	0.0170455
ccRCC_178	0.00732625	-0.494715
ccRCC_179	0.371886	0.275254
ccRCC_180	0.433965	0.280485
ccRCC_181	0.194915	0.311487
ccRCC_182	-0.621095	0.163546
ccRCC_183	-0.551386	0.288771
ccRCC_184	-0.670722	0.287256
ccRCC_185	-0.179022	-0.536228
ccRCC_186	-0.194098	0.241931
ccRCC_187	-0.795545	0.411199
ccRCC_188	0.441793	0.38251
ccRCC_189	0.296812	-0.294051
ccRCC_190	-0.133939	0.0693959
ccRCC_191	-0.520025	0.25908
ccRCC_192	-0.420785	0.119243
ccRCC_193	0.0732575	0.150679
ccRCC_194	-0.623187	-0.219362
ccRCC_195	-0.459104	0.0306818
ccRCC_196	-0.00711983	0.606437
ccRCC_197	-0.691626	-0.346277
ccRCC_198	-0.451762	0.0477273
ccRCC_199	-0.581875	0.653787
ccRCC_200	0.172774	-0.107845
ccRCC_201	-0.863302	0.143934
ccRCC_202	-0.244713	-0.0877888
ccRCC_203	-0.194312	0.382871
ccRCC_204	-0.0805902	0.194318
ccRCC_205	0.22361	-0.336419
ccRCC_206	-0.792281	-0.0820487
ccRCC_207	-0.324265	0.0417394
ccRCC_208	-0.0411529	0.484227
ccRCC_209	0.464272	-0.0266873
ccRCC_210	-0.0509672	-0.182357
ccRCC_211	0.133939	-0.33859
ccRCC_212	-0.223435	0.0813901
ccRCC_213	0.573212	0.427429
ccRCC_214	0.510447	0.42267
ccRCC_215	-0.708776	0.168986
ccRCC_216	-0.0687425	0.316687
ccRCC_217	-0.326506	0.368284
ccRCC_218	-0.511232	0.641455
ccRCC_219	-0.437602	-0.311081
ccRCC_220	-0.595104	-0.0736268
ccRCC_221	0.00104602	0.297471
ccRCC_222	-0.640842	0.278612
ccRCC_223	-0.500219	0.363723
ccRCC_224	0.10847	-0.184947
ccRCC_225	0.376629	0.26589
ccRCC_226	-0.0746791	-0.152894
ccRCC_227	0.0204313	-0.406996
ccRCC_228	-0.467347	0.116931
ccRCC_229	-0.198674	-0.00424143
ccRCC_230	0.0680459	0.275246
ccRCC_231	-0.224204	0.141303
ccRCC_232	-0.888763	0.277685
CDC_02	0.274649	-0.309643
CDC_03	0.23486	-0.328049
CDC_04	0.317844	0.101123
CDC_05	0.332775	-0.269968
CDC_06	0.442546	-0.234025
CDC_07	0.101229	-0.148864
CDC_08	0.342159	-0.221981
CDC_09	0.440267	-0.33508
CDC_10	0.191894	-0.413588
CDC_11	0.597049	-0.226226
CDC_12	0.209838	0.119318
CDC_13	-0.234973	0.097601
CDC_14	0.692395	-0.133457
CDC_15	0.0798032	-0.0200077
CDC_16	0.374285	0.128502
CDC_17	-0.00227202	0.0944056
CDC_18	0.36499	-0.15178
CDC_20	0.711174	0.174123
CDC_21	0.299183	-0.0680052
CDC_22	0.62173	-0.220014
CDC_23	0.29824	-0.439418
CDC_24	0.182186	-0.382129
CDC_25	0.165102	-0.383344
CDC_26	0.614419	-0.332396
CDC_27	0.637911	-0.257895
CDC_28	0.359825	0.0784543
CDC_29	0.134498	0.0674978
CDC_30	0.243541	0.0420455
CDC_31	0.390303	-0.299485
CDC_32	0.510783	-0.14295
CDC_33	0.308898	-0.353637
CDC_34	0.152746	-0.0420455
CDC_35	0.716633	-0.0420455
CDC_36	0.193911	-0.360111
CDC_37	0.0484863	-0.485616
CDC_38	-0.424416	-0.00681818
CDC_39	0.367808	-0.151136
CDC_40	0.163592	-0.483054
CDC_41	0.713659	-0.421127
CDC_42	0.0815459	-0.197539
CDC_43	0.504547	0.25
CDC_44	-0.113908	-0.239787
CDC_45	0.0815535	0.0284091
CDC_46	0.0553703	0.196591
CDC_47	0.419031	-0.323543
CDC_48	0.271003	0.316706
CDC_49	0.766302	0.163636
CDC_50	0.210838	-0.314788
CDC_51	0.287201	-0.359358
CDC_52	0.19401	-0.241364
CDC_53	-0.345645	-0.453409
tRCC_01	-0.198828	-0.0494249
tRCC_02	-0.0638735	0.125
tRCC_03	0.181348	-0.235143
tRCC_04	-0.409518	0.1
tRCC_05	-0.367309	-0.459075
tRCC_07	0.307086	0.472394
tRCC_09	-0.762832	-0.118739
tRCC_10	0.0194106	0.41998
tRCC_11	-0.791286	-0.514934
tRCC_12	-0.478272	-0.307281
tRCC_13	-0.544784	-0.426128
tRCC_14	-0.673371	-0.57893
tRCC_15	-0.435668	-0.0283559
tRCC_16	0.0938847	-0.0208656
tRCC_18	-0.271342	-0.537387
tRCC_19	-0.765641	-0.234821
tRCC_20	-0.312164	-0.395432
tRCC_21	0.487865	-0.271286
tRCC_22	-0.453343	-0.323941
tRCC_23	0.392355	0.0345408
tRCC_24	0.486565	-0.423739
tRCC_25	-0.419648	-0.580167
tRCC_26	0.0216149	0.0238636
tRCC_27	0.52124	0.370219
tRCC_28	-0.241166	-0.0261364
tRCC_29	-0.393854	-0.445836
tRCC_31	-0.352748	-0.449514
tRCC_32	-0.513694	0.0702139
tRCC_33	0.390263	-0.0898903
tRCC_34	-0.0277245	-0.497023
tRCC_35	-0.754732	-0.219942
tRCC_38	0.144262	-0.167114
tRCC_39	-0.424305	0.198864
tRCC_41	-0.00167092	0.159091
tRCC_42	-0.357618	-0.496668
tRCC_43	-0.0936287	-0.461645
tRCC_44	-0.204902	-0.1625
tRCC_45	-0.175742	-0.248129
tRCC_46	0.175163	-0.541349
tRCC_48	0.298349	-0.345546
tRCC_49	0.206901	-0.65169
tRCC_50	-0.769714	-0.557603
tRCC_52	-0.327381	-0.318529
tRCC_54	-0.264638	-0.151487
tRCC_55	0.168623	-0.117889
tRCC_56	0.376786	-0.188356
tRCC_57	-0.269237	-0.336176
tRCC_58	-0.0749125	0.139028
tRCC_59	-0.333995	-0.481764
tRCC_61	0.684985	-0.0913961
tRCC_62	-0.620029	-0.48295
tRCC_63	-0.262924	-0.539543
tRCC_64	0.0257725	-0.317457
tRCC_65	-0.192429	-0.120055
tRCC_67	-0.415943	-0.285667
tRCC_68	0.448371	-0.308465
tRCC_69	-0.0289085	0.0511364
tRCC_70	-0.124963	0.533182
tRCC_72	0.610461	-0.150551
tRCC_73	-0.440765	-0.684501
tRCC_74	-0.56704	0.0525481
tRCC_75	-0.783528	-0.202565
tRCC_76	-0.489677	-0.401262
tRCC_77	-0.387224	0.06103
tRCC_78	0.268456	-0.141558
tRCC_79	-0.794014	-0.459193
tRCC_80	-0.260526	-0.390578
tRCC_81	0.189829	-0.148516
tRCC_82	-0.275237	-0.0683228
tRCC_83	0.642876	-0.531061
tRCC_84	-0.726448	-0.337935
tRCC_85	-0.10179	-0.22801
tRCC_89	-0.526674	-0.0142825

## Sheet: Analysis of HN1_S42
	Correlation with Recurrence/Metastasis				Correlation with HN1_S42			Univariate analysis for OS				Univariate analysis for PFS
	Symbol	Spearman's correlation	p value		Symbol	Spearman's correlation	p value	beta	HR (95% CI for HR)	wald.test	p.value	beta	HR (95% CI for HR)	wald.test	p.value
	HN1|S42	0.367871	0.0195224		EFS|S238	0.431247	0.00388717	0.56	1.7 (1.13-2.69)	6.39	0.0115	0.26	1.3 (0.948-1.77)	2.63	0.105
	EFS|S238	0.359164	0.0228423		ITGA3|S1042	0.449521	0.00249399	0.46	1.6 (1.07-2.36)	5.17	0.023	0.39	1.5 (1.03-2.1)	4.55	0.0329
	ITGA3|S1042	0.389639	0.0129462		CD44|S183	0.498905	0.000660797	0.26	1.3 (1.03-1.63)	4.9	0.0269	0.19	1.2 (0.993-1.48)	3.56	0.059
	CD44|S183	0.324336	0.0411714		TLN1|T941	0.561278	9.01915e-05	0.36	1.4 (1.01-2.03)	3.99	0.0458	0.32	1.4 (0.997-1.9)	3.78	0.0519
	TLN1|T941	0.372225	0.0180204		TGFB1I1|T33	0.400438	0.00779478	0.27	1.3 (1.03-1.67)	4.97	0.0258	0.26	1.3 (1.06-1.6)	6.2	0.0127
	TGFB1I1|T33	0.350457	0.0266202		TNS1|S971	0.405422	0.00699482	0.3	1.4 (1.04-1.77)	5.05	0.0246	0.26	1.3 (1.01-1.65)	4.18	0.0408
	TNS1|S971	0.363518	0.0211279		IQGAP1|S330	0.408291	0.00656724	0.29	1.3 (0.998-1.8)	3.8	0.0512	0.3	1.3 (1.05-1.73)	5.35	0.0208
	IQGAP1|S330	0.389639	0.0129462		PML|S518;S527	0.424602	0.00454114	0.2	1.2 (0.954-1.58)	2.53	0.112	0.28	1.3 (1.02-1.71)	4.57	0.0326
	PML|S518;S527	0.481062	0.00167612

## Sheet: Diagnostic biomarkers
		ccRCC	tRCC	CDC	Chi-square test p value		Protein expression					Symbol	FC (CDC/Others)	Wilcoxon rank-sum test p value	FDR
	RPF2_Pos	167	59	47	0.0067		Symbol	RPF2	GNL2	CA9		RPF2	1.8384	2.28943e-07	3.43415e-07
	RPF2_Neg	65	15	4			ccRCC_001	332850	65362.3	129034		GNL2	9.28378	5.93625e-16	1.78088e-15
							ccRCC_002	5799.67	364.354	35871.2
		ccRCC	tRCC	CDC	Chi-square test p value		ccRCC_003	53975.7	29421.2	170579
	GNL2_Pos	129	31	46	p < 0.0001		ccRCC_004	22996.2	1910.07	207859		Symbol	FC (ccRCC/Others)	Wilcoxon rank-sum test p value	FDR
	GNL2_Neg	103	43	5			ccRCC_005	12050.1	456.874	245941		CA9	2.37123	3.20005e-17	4.80007e-17
							ccRCC_006	3156.48	688.682	44331.6
		ccRCC	tRCC	CDC	Chi-square test p value		ccRCC_007	43121.4	4123.86	666796
	CA9_Pos	213	7	11	p < 0.0001		ccRCC_008	22327.1	2665.93	470036
	CA9_Neg	19	67	40			ccRCC_009	13879.4	10627.6	430034
							ccRCC_010	30493.8	3786.01	58806.6
							ccRCC_011	23107.2	6037.7	5244.18
							ccRCC_012	10832.9	87102.2	161509
							ccRCC_013	60116	7422.74	99585.8
							ccRCC_014	18667.5	3739.79	617128
							ccRCC_015	37526.8	4193.19	2.21612e+06
							ccRCC_016	19834.2	4784.88	629755
							ccRCC_017	38774.6	27986.5	84244.3
							ccRCC_018	17951.6	6992.2	585661
							ccRCC_019	34638	4158.51	387867
							ccRCC_020	6164.1	9133.01	290546
							ccRCC_021	47740.5	5758.02	336589
							ccRCC_022	25000	4013.56	1.02379e+06
							ccRCC_023	66121.5	10449.3	308418
							ccRCC_024	38023.7	3224.45	1.61913e+06
							ccRCC_025	59816.5	2931.13	484073
							ccRCC_026	11721.9	7062.6	1.20209e+06
							ccRCC_027	7833.2	16002.3	265533
							ccRCC_028	36751.6	15862.7	292979
							ccRCC_029	6125.14	2234.5	512645
							ccRCC_030	19764.5	1645.61	10422.8
							ccRCC_031	18493.4	6069.26	612603
							ccRCC_032	2414.96	4959.75	117398
							ccRCC_033	12854.1	1628.88	499759
							ccRCC_034	11186.9	94303.8	1.00738e+06
							ccRCC_035	16796.4	27919.9	1.87008e+06
							ccRCC_036	33397.9	8083.87	357509
							ccRCC_037	11103.2	2990.12	66875
							ccRCC_038	19936.8	3480.04	450144
							ccRCC_039	18398.5	1586.43	5.23113e+06
							ccRCC_040	12193.8	3989.5	734862
							ccRCC_041	2963.08	431.405	374063
							ccRCC_042	21112	35612.3	203005
							ccRCC_043	13174	2716.62	347642
							ccRCC_044	44084.5	5120.05	1.06043e+06
							ccRCC_045	11346.4	3425.48	332561
							ccRCC_046	17456.9	3017.24	184009
							ccRCC_047	24793.7	2296.84	220610
							ccRCC_048	4685.07	2388.04	371635
							ccRCC_049	20461.5	3975.75	1.21446e+06
							ccRCC_050	13370.9	21977.5	166105
							ccRCC_051	19978.4	8041.83	3.26329e+06
							ccRCC_052	14486.3	796.586	234908
							ccRCC_053	13438.7	1688.83	1.4111e+06
							ccRCC_054	7772.53	2458.41	390067
							ccRCC_055	84804.3	2609.36	205372
							ccRCC_056	19752.2	37875.4	558493
							ccRCC_057	14193	1905.29	1.42231e+06
							ccRCC_058	3621.03	5605.16	119312
							ccRCC_059	15919.5	3019.21	628179
							ccRCC_060	10890.9	3330.56	226345
							ccRCC_061	11634.6	1958.61	378123
							ccRCC_062	27354.6	4280	359980
							ccRCC_063	30339.6	1649.35	2.76423e+06
							ccRCC_064	25499.3	3123.03	187583
							ccRCC_065	50545.8	4156.17	335348
							ccRCC_066	43136.5	2175.44	2.58216e+06
							ccRCC_067	7554.63	2062.96	330664
							ccRCC_068	5898.68	27133.9	682720
							ccRCC_069	9948.92	1435.17	704427
							ccRCC_070	19251.8	4492.72	5.6094e+06
							ccRCC_071	21300.7	1189.15	578794
							ccRCC_072	41530.9	2320.99	1.132e+06
							ccRCC_073	13162.5	1359.49	212083
							ccRCC_074	14469.2	2636.92	494388
							ccRCC_075	33446.6	1963	997961
							ccRCC_076	22621.1	3706.2	937601
							ccRCC_077	26683.6	2490.47	74841.2
							ccRCC_078	11602.9	2238.81	81503.2
							ccRCC_079	41208.7	3650.38	664044
							ccRCC_080	456962	2291.76	142456
							ccRCC_081	13805.3	19264.8	355400
							ccRCC_082	33298.5	8018.03	390605
							ccRCC_083	24309.4	5189.31	411055
							ccRCC_084	49598.5	3772.6	1.84359e+06
							ccRCC_085	35546.5	9355.3	406214
							ccRCC_086	19810.2	4744.96	927580
							ccRCC_087	46489.7	3549.32	851926
							ccRCC_088	22646.1	2918.11	240820
							ccRCC_089	26516.7	3896.44	232662
							ccRCC_090	11705.9	1554.7	810282
							ccRCC_091	69382.8	2452.18	638026
							ccRCC_092	24268	1182.43	956644
							ccRCC_093	65.6039	62.9513	16223.3
							ccRCC_094	14448.4	2192.78	715688
							ccRCC_095	66938.7	26252.1	1.69674e+06
							ccRCC_096	63568.6	1841.3	155370
							ccRCC_097	15992.1	8597.29	263672
							ccRCC_098	31975.8	3247.74	466263
							ccRCC_099	20955.6	3010.35	669095
							ccRCC_100	74655	5358.01	1.03273e+06
							ccRCC_101	30251.7	14050.3	62654.5
							ccRCC_102	2523.62	3485.46	551122
							ccRCC_103	15136.3	1583.71	385355
							ccRCC_104	17451.7	1809.12	1.29537e+06
							ccRCC_105	31945	9785.69	437283
							ccRCC_106	44069.3	4442.47	419813
							ccRCC_107	9535.75	8434.48	468561
							ccRCC_108	27097.2	5464.58	501656
							ccRCC_109	17215.4	11577.4	226404
							ccRCC_110	29989.5	3034.33	709613
							ccRCC_111	49505.6	2987.96	137360
							ccRCC_112	42591.8	30777.4	645532
							ccRCC_113	99767.9	367970	108863
							ccRCC_114	34806.9	2832.62	979356
							ccRCC_115	15089.7	3564.31	466444
							ccRCC_116	17458.2	2623.25	736183
							ccRCC_117	3361.92	2229.85	125386
							ccRCC_118	34689	5278.73	544573
							ccRCC_119	5200.82	1441.81	402956
							ccRCC_120	4423.06	3972.06	305030
							ccRCC_121	12252.7	1013.47	196391
							ccRCC_122	2191.59	213.639	327273
							ccRCC_123	21472.5	6382.96	1.01985e+06
							ccRCC_124	23511.5	927.97	63982.2
							ccRCC_125	35981.8	5815.25	205694
							ccRCC_126	2720.53	3627.37	941687
							ccRCC_127	28159	25412.5	114616
							ccRCC_128	18706.6	1901.53	640611
							ccRCC_129	16866.1	28376.1	708718
							ccRCC_130	21448.4	2790.18	676414
							ccRCC_131	122402	28360.3	536582
							ccRCC_132	47589.3	2955.64	285268
							ccRCC_133	6349.83	89252.6	680872
							ccRCC_134	60683.9	264.458	359399
							ccRCC_135	6688.04	3622.13	459826
							ccRCC_136	27104.9	2786.27	491581
							ccRCC_137	77355.1	427700	447448
							ccRCC_138	74058	9299.8	579082
							ccRCC_139	29281.3	178613	355559
							ccRCC_140	5371.9	4069.75	503085
							ccRCC_141	10743	2355.43	337274
							ccRCC_142	7128.84	3368.21	131785
							ccRCC_143	10799.7	9627.98	461287
							ccRCC_144	78382.3	2937.98	1.71473e+06
							ccRCC_145	64418.7	2868.48	772017
							ccRCC_146	84506.1	3001.07	571659
							ccRCC_147	6386.96	3103.34	384791
							ccRCC_148	3639.4	3606.01	334040
							ccRCC_149	7408.65	11074	425642
							ccRCC_150	54580	4839.27	73487.7
							ccRCC_151	9810.63	1597.08	362560
							ccRCC_152	19800.7	4138.99	584645
							ccRCC_153	79424.1	3019.29	360302
							ccRCC_154	24385.8	2640.64	924753
							ccRCC_155	4226.29	3603.88	768186
							ccRCC_156	6815.9	2427.8	1.63478e+06
							ccRCC_157	57199.7	3690.3	993886
							ccRCC_158	66370.8	23471.4	1.81775e+06
							ccRCC_159	12707	1946.75	2.2138e+06
							ccRCC_160	17231.1	518.352	189673
							ccRCC_161	31616.9	4667.95	1.74947e+06
							ccRCC_162	12362.9	2890.48	481578
							ccRCC_163	17352.7	4799.78	815842
							ccRCC_164	2804.82	112.574	17926.2
							ccRCC_165	2948.66	1567.38	961268
							ccRCC_166	52220.7	2355.32	833042
							ccRCC_167	13888.9	5370.37	1.75759e+06
							ccRCC_168	49259.5	12729.2	476269
							ccRCC_169	19081.5	5321.95	796809
							ccRCC_170	30309.6	5285.9	117716
							ccRCC_171	62695.8	3585.04	1.10653e+06
							ccRCC_172	14450.5	4453.7	522236
							ccRCC_173	20284.6	6224.31	302946
							ccRCC_174	18982.5	1456.44	1.02414e+06
							ccRCC_175	139368	35788.7	242530
							ccRCC_176	26064.3	6283.52	542835
							ccRCC_177	122710	7936.47	860184
							ccRCC_178	80548.3	28683.9	324098
							ccRCC_179	152324	764647	332265
							ccRCC_180	21430.6	6837.12	1.35501e+06
							ccRCC_181	14767.2	3740.5	513423
							ccRCC_182	16965.3	3619.35	541769
							ccRCC_183	3999.32	2372.48	806304
							ccRCC_184	8847.96	9558.69	404912
							ccRCC_185	22573.2	9818.67	363114
							ccRCC_186	4012.72	6929.06	183554
							ccRCC_187	27923.5	3193.07	245055
							ccRCC_188	24984.9	2350.83	258057
							ccRCC_189	39602.3	22999.5	146382
							ccRCC_190	8210.53	2646.62	630105
							ccRCC_191	22961.7	3161.4	1.36976e+06
							ccRCC_192	73738.7	3063.06	364482
							ccRCC_193	17263.8	3061.89	314853
							ccRCC_194	3097.21	333.027	41502.6
							ccRCC_195	1649.43	4724.63	427856
							ccRCC_196	4008.57	1591.19	1.53559e+06
							ccRCC_197	3565.95	8623.44	732696
							ccRCC_198	98002.1	13882.2	61453.7
							ccRCC_199	7858.38	2275	149724
							ccRCC_200	2992.05	415.46	207622
							ccRCC_201	720.318	624.698	9531.25
							ccRCC_202	15263.2	11321.9	656842
							ccRCC_203	34233.2	1934.89	156618
							ccRCC_204	11414.6	1902.44	359122
							ccRCC_205	7500	8492.65	228824
							ccRCC_206	1106.06	337.662	455168
							ccRCC_207	25182.9	542.837	327873
							ccRCC_208	57369.8	2344.23	633186
							ccRCC_209	20445.4	1788.96	602911
							ccRCC_210	24343.8	2836.58	305080
							ccRCC_211	46216.2	4453.25	259151
							ccRCC_212	21944.4	3632.63	636389
							ccRCC_213	71691.7	33290.5	99500.4
							ccRCC_214	9414.47	3404.18	1.13781e+06
							ccRCC_215	14066.8	1845.4	836595
							ccRCC_216	33136.5	7232.47	497380
							ccRCC_217	3281.83	1506.83	131950
							ccRCC_218	12495	2825.56	1.07047e+06
							ccRCC_219	24295.4	5121.62	110007
							ccRCC_220	15842.2	6448.76	676708
							ccRCC_221	19271	5736.44	285756
							ccRCC_222	22693	10763.4	1.43924e+06
							ccRCC_223	16404.3	388.563	1.73324e+06
							ccRCC_224	8644.76	10355.7	348087
							ccRCC_225	22633.7	80795.6	735803
							ccRCC_226	115210	25873.7	105296
							ccRCC_227	21620.3	6463.72	268203
							ccRCC_228	23753.7	684.262	381069
							ccRCC_229	12975.2	5242	666768
							ccRCC_230	38947.4	3101.25	581136
							ccRCC_231	32426.6	16430.9	556474
							ccRCC_232	10873.3	189.5	322585
							tRCC_01	4689.04	14654.1	103442
							tRCC_02	8643.02	399927	88153.3
							tRCC_03	5646.24	15454.6	284554
							tRCC_04	6181.69	2200.06	184657
							tRCC_05	4769.26	81414.1	120096
							tRCC_07	3337.72	8107.43	90611.1
							tRCC_09	4122.98	10139.1	121390
							tRCC_10	1870.07	13594.9	86993.6
							tRCC_11	5214.72	4883.73	98012.4
							tRCC_12	6851.54	12698.1	103131
							tRCC_13	2819.42	19870.3	75298
							tRCC_14	5011.31	5256.98	118126
							tRCC_15	9687.46	12083.7	130024
							tRCC_16	6719.96	14673.8	121838
							tRCC_18	2277.22	6813.62	393900
							tRCC_19	6526.18	4977.51	153817
							tRCC_20	6241.35	7898.4	134087
							tRCC_21	8378.83	8912.44	524560
							tRCC_22	7341.43	18469.8	375241
							tRCC_23	10780.7	77257.1	129043
							tRCC_24	3449.49	5850.22	73131.6
							tRCC_25	5703.41	8467.53	185426
							tRCC_26	3431.41	16846.5	141247
							tRCC_27	7119.61	5823.03	577204
							tRCC_28	6796.34	63768.1	310059
							tRCC_29	4021.87	22388.3	99768.8
							tRCC_31	6979.44	2413.63	74726.4
							tRCC_32	1346.06	2367.03	95647
							tRCC_33	4664.12	6276.8	98899.1
							tRCC_34	5937.11	30936.7	185112
							tRCC_35	5008.17	9046.38	85023.4
							tRCC_38	7036.87	4836.07	181058
							tRCC_39	6812.73	6099.45	151101
							tRCC_41	7989.11	85565.3	370381
							tRCC_42	6039.83	9057.97	195265
							tRCC_43	7788.55	5390.4	211455
							tRCC_44	6279.8	1860.47	344720
							tRCC_45	4225.23	1462.69	167604
							tRCC_46	2400.62	45456.2	206353
							tRCC_48	5288.17	6532.93	216979
							tRCC_49	5162.47	7497.73	85089.5
							tRCC_50	5721.26	13132	341501
							tRCC_52	3319.31	5136.03	295027
							tRCC_54	2864.79	7749.11	97832.1
							tRCC_55	4893.7	3442.01	308569
							tRCC_56	6052.73	4639.56	255256
							tRCC_57	5491.18	15057.4	237781
							tRCC_58	6965.77	60885.6	271148
							tRCC_59	4162.72	13058.4	189376
							tRCC_60	5726.31	2061.98	209366
							tRCC_61	8180.35	22310.4	482474
							tRCC_62	4427.26	9441.37	257681
							tRCC_63	2956.42	1134.84	135608
							tRCC_64	4906.42	1145.51	296462
							tRCC_65	7264.96	21708.4	43853.7
							tRCC_67	7582.08	181705	115617
							tRCC_68	7702.76	4319.4	229539
							tRCC_69	7907.77	18367.8	248805
							tRCC_70	4605.61	4811.62	212628
							tRCC_72	4089.1	10399.1	147397
							tRCC_73	11061.5	47896	189267
							tRCC_74	1500.47	22128.3	542777
							tRCC_75	3309.86	25863.8	56624.8
							tRCC_76	4222.58	9518.43	101703
							tRCC_77	5509.97	13429.1	333715
							tRCC_78	3369	7288.74	174359
							tRCC_79	5473.26	12808.1	203265
							tRCC_80	1703.92	4670.8	65822.4
							tRCC_81	2784.76	11687	528736
							tRCC_82	3940.73	7216.01	143683
							tRCC_83	7872.36	8096.66	78769.2
							tRCC_84	5318.51	71730.4	475581
							tRCC_85	5039.13	4924.9	230821
							tRCC_89	3568.36	10958.4	167700
							CDC_02	18862.6	6658.26	279674
							CDC_03	36812.2	33104	162188
							CDC_04	43736.5	60978.1	147574
							CDC_05	68205.4	21141.7	290867
							CDC_06	52902.6	10977.8	222383
							CDC_07	16440.6	9665.79	334336
							CDC_08	27176.7	8796.73	256715
							CDC_09	37892.7	25841.9	213369
							CDC_10	13056.6	8782.35	180841
							CDC_11	20756.5	46210	274367
							CDC_12	22553.8	52650.5	376693
							CDC_13	24641.2	10647.8	259796
							CDC_14	49027.9	44879.9	262465
							CDC_15	16689.6	4559.9	520725
							CDC_16	19107.7	170836	298128
							CDC_17	13609.9	45432.7	212786
							CDC_18	15043.9	47078.2	251265
							CDC_20	16427.3	2753.73	175276
							CDC_21	24842.9	324360	138795
							CDC_22	57473.9	91553.2	212675
							CDC_23	31038.2	41926	115391
							CDC_24	26327.2	29063.4	232907
							CDC_25	33488.5	75659.1	159003
							CDC_26	23792.6	53361.1	179611
							CDC_27	88157.2	43204.5	150608
							CDC_28	120803	98675.6	406116
							CDC_29	25986.3	43342.6	180044
							CDC_30	34728.5	70432.8	396816
							CDC_31	78459.7	50039.6	115647
							CDC_32	46932.8	13942.2	341889
							CDC_33	29263.8	88904.8	172732
							CDC_34	23471.7	103952	596390
							CDC_35	56199.5	12465.7	436511
							CDC_36	38054.7	53064.4	82734
							CDC_37	17555.6	15770.6	153901
							CDC_38	22217	6446.92	599728
							CDC_39	11820.6	8143.32	353866
							CDC_40	16513.8	10534.2	139898
							CDC_41	23023.4	110348	225132
							CDC_42	17308.8	20915.4	183721
							CDC_43	54945.5	24444.2	430570
							CDC_44	47306.1	28343.6	257428
							CDC_45	13456.7	61393.8	140401
							CDC_46	39051.9	92274.3	285740
							CDC_47	18150.7	7314.86	144720
							CDC_48	40648.3	122416	303648
							CDC_49	72555.8	139711	419320
							CDC_50	33705.1	92551.7	179941
							CDC_51	20038.5	205073	130510
							CDC_52	47886.3	27855.2	178617
							CDC_53	13590.8	2172.09	291529

## Sheet: ccRCC vs CDC
Symbol	ccRCC	CDC	FC	p_value	FDR
CA9	622840	256000	2.43297	1.3e-07	3.26e-07		Upregulated in ccRCC
43160	36126.6	19677.5	1.83594	0.0296941	0.0445411		Category	Term	Count	%	PValue	Genes	List Total	Pop Hits	Pop Total	Fold Enrichment	Bonferroni	Benjamini	FDR
43161	363683	110162	3.30135	6.32e-10	2.04e-09		KEGG_PATHWAY	hsa01200:Carbon metabolism	53	5.51509	1.69149e-30	GPI, GPT, OGDHL, ENO1, ENO2, ENO3, GCSH, IDH3B, ME3, DLAT, ACADS, TPI1, GPT2, PGAM1, PGAM2, AMT, SDHA, SDHB, PKM, PCCA, ACOX1, CAT, PCCB, RGN, PGAM4, SUCLG1, IDNK, ALDOB, FBP1, GAPDH, DLD, FBP2, FH, ECHS1, SHMT1, SDSL, ACAT1, PGK1, PGK2, PDHA1, MDH1, GOT1, MDH2, IDH1, GOT2, CS, GLUD1, ALDH6A1, SUCLA2, PC, OGDH, ACO2, PFKP	606	116	8840	6.66496	5.61575e-28	2.80788e-28	2.24968e-28
43346	84220.9	91158.7	0.923894	6.46e-09	1.87e-08		KEGG_PATHWAY	hsa00280:Valine, leucine and isoleucine degradation	26	2.70552	3.08353e-17	ACAA2, ECHS1, HIBADH, ABAT, HSD17B10, ACAT1, HMGCL, AUH, DBT, AOX1, ACADM, ACADS, MCCC2, BCKDHB, MCCC1, ACADSB, HADHB, ALDH3A2, HADHA, ALDH6A1, PCCA, EHHADH, PCCB, DLD, ALDH7A1, ALDH9A1	606	48	8840	7.90154	1.02373e-14	3.41244e-15	2.73407e-15
43348	12697.8	15009.1	0.846005	1.94e-07	4.77e-07		KEGG_PATHWAY	hsa00010:Glycolysis / Gluconeogenesis	30	3.12175	5.32531e-17	GPI, ENO1, ENO2, ENO3, ADH6, LDHB, LDHA, PGK1, DLAT, PGK2, PCK1, PDHA1, TPI1, PGAM1, PGAM2, AKR1A1, ALDH3A2, ALDH3A1, PKM, PGAM4, ALDOB, DLD, FBP1, GAPDH, ALDH7A1, FBP2, LDHAL6A, PFKP, LDHAL6B, ALDH9A1	606	67	8840	6.5317	1.768e-14	4.42001e-15	3.54133e-15
44256	85063.3	33589.1	2.53247	2.44e-08	6.62e-08		KEGG_PATHWAY	hsa00020:Citrate cycle (TCA cycle)	19	1.97711	3.39123e-14	FH, PDHA1, MDH1, MDH2, IDH1, OGDHL, SDHA, SDHB, CS, ACLY, SUCLA2, PC, OGDH, IDH3B, SUCLG1, DLAT, ACO2, PCK1, DLD	606	30	8840	9.23872	1.12421e-11	1.60841e-12	1.28867e-12
44257	646823	158006	4.09367	2.05e-12	8.72e-12		KEGG_PATHWAY	hsa04066:HIF-1 signaling pathway	25	2.60146	2.32454e-07	FLT1, SLC2A1, ENO1, ENO2, ENO3, EGFR, LDHB, LDHA, AKT2, PGK1, HMOX1, MAPK1, PGK2, PDK1, ANGPT2, PDHA1, NOS3, CYBB, TF, TEK, ALDOB, GAPDH, LDHAL6A, PFKP, LDHAL6B	606	109	8840	3.34575	7.71716e-05	2.4895e-06	1.9946e-06
44440	71881.5	27206.7	2.64205	0.761659	0.829047		KEGG_PATHWAY	hsa01212:Fatty acid metabolism	15	1.56087	2.08854e-05	CPT1A, ECHS1, ACAA2, ACSL1, ACSL6, ACADSB, MCAT, ACAT1, HADHB, HADHA, CPT2, ACOX1, EHHADH, ACADM, ACADS	606	57	8840	3.8388	0.00691004	0.000169121	0.0001355
44444	89839.4	101559	0.884604	0.00389454	0.00648431
44622	140549	179223	0.784209	0.991707	0.993802		Upregulated in CDC
44808	11123.7	13734	0.80994	0.663138	0.743418		Category	Term	Count	%	PValue	Genes	List Total	Pop Hits	Pop Total	Fold Enrichment	Bonferroni	Benjamini	FDR
61E3.4	4142.62	180.281	22.9787	2.01e-21	5.65e-20		KEGG_PATHWAY	hsa03030:DNA replication	6	1.37931	0.00176069	RFC5, MCM7, POLD2, MCM3, MCM5, MCM6	219	36	8840	6.72755	0.394826	0.207084	0.206357
A1BG	4.23081e+06	2.30873e+06	1.83253	0.987184	0.991131		KEGG_PATHWAY	hsa03008:Ribosome biogenesis in eukaryotes	12	2.75862	0.00290644	UTP15, RCL1, RBM28, UTP6, NOB1, POP1, BMS1, MPHOSPH10, IMP4, GNL2, WDR43, GNL3	219	168	8840	2.88324	0.563751	0.207084	0.206357
A1CF	7171.38	8396.53	0.854089	0.96006	0.97653		KEGG_PATHWAY	hsa04613:Neutrophil extracellular trap formation	12	2.75862	0.00789008	GSDMD, PLCB4, ITGAM, NCF4, CASP4, ITGA2B, CTSG, MPO, PLCB2, RELA, ELANE, MAPK13	219	192	8840	2.52283	0.895398	0.406151	0.404725
A2LD1	211901	60308.9	3.5136	2.76e-12	1.16e-11		KEGG_PATHWAY	hsa04137:Mitophagy - animal	8	1.83908	0.0149164	MAP1LC3B, MFN1, MAP1LC3B2, MUL1, TOMM20, SQSTM1, RELA, MON1B	219	105	8840	3.07545	0.986201	0.472352	0.470695
A2M	5.31262e+06	3.1925e+06	1.66409	0.925473	0.950865
AAAS	93860.9	92092.6	1.0192	0.594752	0.676885
AACS	29485.6	37606.9	0.784048	2.62e-09	7.87e-09
AAMP	26459.7	70806.8	0.373688	0.0752084	0.106737
AAR2	24879.6	58655.4	0.424166	1.86e-18	2.25e-17
AASS	79248.8	21001.8	3.77343	0.000122584	0.000234775
AATF	15694.2	67738.8	0.231687	1.02e-16	8.89e-16
ABAT	1.06944e+06	198792	5.3797	2.3e-06	5.13e-06
ABCA1	11185.7	10310.4	1.08489	0.0706785	0.100743
ABCA6	1799.55	3604.67	0.499227	0.0236378	0.0358599
ABCA8	11289.7	11695.4	0.965311	1.36e-08	3.8e-08
ABCB1	58550.9	1794.49	32.6281	1.37e-18	1.7e-17
ABCB11	5776.16	26087.5	0.221415	5.35e-20	9.84e-19
ABCB4	8477.37	746.146	11.3615	2.89e-16	2.23e-15
ABCB6	119206	56558.2	2.10767	0.000382651	0.000699887
ABCB8	24815.7	14988.8	1.65561	0.763099	0.830191
ABCC1	43370	201288	0.215462	9.27e-25	1.15e-22
ABCC2	12874.4	11502.6	1.11926	2.45e-09	7.39e-09
ABCC3	119211	96590.6	1.23419	0.181225	0.240863
ABCC6	7289.35	3203.3	2.27558	6.1e-05	0.000119969
ABCD1	44871.4	244220	0.183734	4.31e-24	3.54e-22
ABCD3	155500	41067.7	3.78642	4.23e-13	1.97e-12
ABCF1	207414	150632	1.37696	0.228315	0.295985
ABCG2	7477.78	1147.03	6.51928	8.2e-21	1.89e-19
ABHD10	1.53497e+06	954925	1.60743	0.193876	0.256161
ABHD12	234968	252456	0.930728	0.211967	0.276978
ABHD14B	2.1036e+06	835711	2.51714	2.76e-12	1.16e-11
ABHD5	24678.7	50544.3	0.488259	6.71e-05	0.000131422
ABHD6	60271.9	34851.7	1.72938	0.0118631	0.0186877
ABI3	4.49927e+06	624288	7.20704	0.0337434	0.0502444
ABI3BP	74468.6	124013	0.600488	3.72e-05	7.45e-05
ABL1	1441.44	3155	0.456874	0.373937	0.458322
ABLIM2	35475.8	37443.6	0.947447	0.074591	0.105931
ABLIM3	49633.3	14607.3	3.39785	7.15e-05	0.000139536
ABR	40761.1	66510	0.612857	0.00050504	0.000915894
ACAA1	578289	334650	1.72804	0.0761422	0.107955
ACAA2	7.53087e+06	1.80181e+06	4.1796	1.45e-11	5.6e-11
ACACA	42839.4	51504.3	0.831763	0.526075	0.613611
ACAD10	40670	57889.4	0.702548	0.000189074	0.000354795
ACAD11	45226.8	47658.5	0.948978	0.542232	0.628847
ACAD8	186738	103220	1.80913	0.10842	0.150079
ACADL	38508.6	68301.9	0.563801	0.448013	0.536636
ACADM	2.30676e+06	537750	4.28966	1.28e-12	5.52e-12
ACADS	932139	226675	4.11222	3.16e-17	3e-16
ACADSB	578928	235925	2.45387	0.00124388	0.00218254
ACADVL	819030	991210	0.826293	0.71885	0.79031
ACAN	193490	35721.4	5.41664	1.28e-08	3.57e-08
ACAT1	9.33876e+06	2.38825e+06	3.9103	1.03e-07	2.62e-07
ACBD3	94784.2	120807	0.784591	0.668632	0.748398
ACBD6	20400.4	16563.1	1.23168	0.000190498	0.000357153
ACE	189354	21825.9	8.67566	2.29e-15	1.53e-14
ACE2	544007	76211.2	7.13815	3.63e-10	1.19e-09
ACLY	7.34164e+06	3.29714e+06	2.22667	1.52e-09	4.67e-09
ACMSD	39995.7	25781	1.55136	0.128912	0.175935
ACN9	42063.6	35255.9	1.19309	3.53e-11	1.29e-10
ACO1	878350	551680	1.59214	0.0537953	0.0780599
ACO2	9.16565e+06	1.15961e+06	7.90412	1.56e-23	9.25e-22
ACOT1	233239	279317	0.835036	0.00176854	0.00305664
ACOT11	48734	12355.6	3.94427	1.9e-10	6.43e-10
ACOT13	1.99554e+06	487423	4.09407	1.81e-10	6.12e-10
ACOT2	197505	232813	0.848342	0.00338914	0.00569616
ACOT4	23828	30622	0.778133	7.25e-08	1.87e-07
ACOT7	606828	443227	1.36911	0.173337	0.231243
ACOT8	31584.8	5291	5.96954	6.68e-15	4.07e-14
ACOX1	238208	94806.8	2.51256	3.72e-05	7.45e-05
ACOX2	50297.8	77902.4	0.645651	0.0497047	0.0723455
ACP6	37620.5	23498	1.60101	1.24e-05	2.59e-05
ACPP	1.77845e+06	42219.2	42.1243	1.21e-25	1.98e-23
ACSF2	307146	331544	0.926411	7.06e-07	1.65e-06
ACSF3	32930.2	88440.8	0.372341	1.68e-18	2.07e-17
ACSL1	1.53582e+06	490954	3.12824	7.15e-09	2.05e-08
ACSL3	101263	159853	0.633476	0.34328	0.425017
ACSL5	46048	77576	0.593586	0.585623	0.669171
ACSL6	27495.6	2862.25	9.60629	8.79e-14	4.58e-13
ACSM1	6300.92	169.817	37.1042	2.09e-21	5.77e-20
ACSM2A	2.55091e+06	428540	5.95256	2.75e-08	7.4e-08
ACSM2B	2.87935e+06	471443	6.10751	3.8e-08	1.01e-07
ACSM3	293654	122437	2.39841	5.32e-05	0.000105242
ACSS1	177754	162995	1.09054	0.899995	0.933676
ACSS3	259420	278193	0.932519	0.262854	0.335663
ACTL6B	64719.1	66490.5	0.973359	0.476782	0.564913
ACTN2	1.03356e+06	1.02925e+06	1.00418	0.00206152	0.00353013
ACTN3	1.00415e+06	453061	2.21637	0.507744	0.59532
ACTN4	8.59476e+06	8.57147e+06	1.00272	0.00206152	0.00353013
ACY1	2.61151e+06	517205	5.04929	6.39e-08	1.66e-07
ACY3	176231	96583.3	1.82466	0.244009	0.314135
ACYP1	170416	39685.5	4.29415	1.52e-17	1.53e-16
ADA	206361	295878	0.697453	0.000254593	0.000472342
ADAM15	11045.7	101376	0.108957	4.46e-14	2.42e-13
ADAM17	20958.5	30036.5	0.697768	0.824279	0.878175
ADAM9	5554.65	17095.6	0.324918	1.75e-14	1.01e-13
ADAMTSL1	21734.7	18119.2	1.19954	2.36e-08	6.42e-08
ADAMTSL4	22872.6	47144	0.485164	3.81e-11	1.39e-10
ADAP2	21098.7	40296	0.523592	5e-13	2.3e-12
ADAR	188274	226171	0.832443	0.675525	0.753939
ADARB1	15282.7	4357.61	3.50713	1.2e-06	2.75e-06
ADCK1	16934.5	24128.8	0.701838	0.0686425	0.0980705
ADCK3	132613	54139.5	2.44947	3.84e-07	9.2e-07
ADCK5	7106.4	71542	0.0993319	1.34e-23	8.29e-22
ADCY6	1990.12	3827.25	0.519986	3.21e-17	3.04e-16
ADCY9	976.468	1196.84	0.815874	0.964578	0.978794
ADD1	376243	140526	2.6774	1.65e-18	2.04e-17
ADD2	94122.7	65364.1	1.43998	0.794988	0.855293
ADD3	212637	223574	0.95108	0.827223	0.879774
ADH1A	253050	223423	1.1326	0.0123818	0.0194402
ADH1B	444241	370369	1.19945	0.0584143	0.0843323
ADH1C	192077	150783	1.27386	0.135217	0.183894
ADH4	24082.7	11512.1	2.09195	0.411594	0.49776
ADH5	574829	606026	0.948522	0.724511	0.795099
ADH6	44338.3	16755.3	2.64623	0.0111212	0.0175578
ADHFE1	43418.3	9771.09	4.44354	4.79e-12	1.95e-11
ADIPOQ	86334.7	14565.2	5.92747	4.91e-16	3.64e-15
ADIRF	276148	368668	0.749043	2.21e-16	1.75e-15
ADNP	31945.1	37315.3	0.856087	0.859751	0.906018
ADPGK	158986	301659	0.52704	3.45e-15	2.22e-14
ADPRH	183461	77252.4	2.37483	0.0976493	0.136364
ADPRHL2	479580	144867	3.31048	3.65e-19	5.3e-18
ADRBK1	75282.1	65411.3	1.1509	0.0091872	0.0146727
ADRBK2	14206.4	24129.8	0.588747	4.05e-10	1.33e-09
ADSS	409501	596500	0.686506	0.0571679	0.0827007
ADSSL1	2.69509e+06	98422.2	27.3829	3.89e-15	2.47e-14
AEBP1	574742	1.12768e+06	0.509666	1.06e-07	2.67e-07
AFAP1	16256.8	46308.4	0.351055	1.98e-07	4.86e-07
AFAP1L1	17080.1	13670.9	1.24937	0.0239896	0.0363548
AFAP1L2	6929.08	7865.98	0.880892	2.91e-09	8.71e-09
AFF4	13700.6	33899.1	0.404159	0.264468	0.337221
AFM	478136	44491.3	10.7467	9.76e-23	4.43e-21
AFMID	163747	92483.4	1.77056	0.01212	0.0190642
AGL	396464	135977	2.91567	1.61e-11	6.16e-11
AGMAT	1.11165e+06	140091	7.93519	6.87e-10	2.21e-09
AGO2	152984	77747	1.96772	1.03e-05	2.15e-05
AGO3	60007.5	50704.8	1.18347	0.121923	0.167575
AGO4	34072.3	22527.9	1.51245	0.861236	0.906687
AGPAT3	327553	62502.7	5.24062	3.75e-14	2.06e-13
AGPAT6	32709.1	20272.1	1.6135	0.11966	0.164571
AGPAT9	39850.4	29656.2	1.34374	6.53e-07	1.54e-06
AGPS	230148	216886	1.06115	0.0542667	0.0786904
AGR2	195370	1.70423e+06	0.114638	0.00054184	0.000980133
AGR3	16922.6	989745	0.017098	7.44e-27	3.53e-24
AGXT	125705	129580	0.970099	0.58173	0.665614
AGXT2	190221	44489.3	4.27566	0.0980323	0.136765
AHCTF1	15604.3	7592.26	2.05529	0.000290554	0.000536031
AHCY	1.50883e+06	623833	2.41864	1.58e-13	7.88e-13
AHNAK	3.65436e+06	2.09772e+06	1.74206	7.2e-07	1.69e-06
AHNAK2	210052	202042	1.03964	0.806672	0.863728
AHR	21103.6	3804.44	5.5471	2.45e-06	5.46e-06
AHSG	7.34459e+06	1.58612e+06	4.63054	5.69e-12	2.29e-11
AHSP	98197.9	104623	0.938586	0.000216307	0.000403766
AIF1	1.66282e+06	1.0773e+06	1.54351	0.741581	0.809877
AIF1L	233035	308269	0.755945	0.940497	0.963519
AIFM1	5.38054e+06	2.05949e+06	2.61255	0.000100231	0.000193438
AIFM2	219215	26653.5	8.2246	2.03e-09	6.19e-09
AIM1	72948.8	140274	0.520044	3.08e-09	9.17e-09
AK2	4.31323e+06	2.3824e+06	1.81045	0.0070637	0.0114397
AK3	847933	295314	2.87129	1.14e-12	4.96e-12
AK4	1.58091e+06	169582	9.32236	2.78e-19	4.16e-18
AK9	12320	1696.51	7.262	4.32e-15	2.72e-14
AKAP11	10055.3	6850.17	1.46789	0.00760187	0.0122833
AKAP13	19052.1	19013.7	1.00202	0.00391799	0.00652082
AKAP8L	16327.2	22853.5	0.714431	4.25e-12	1.74e-11
AKAP9	25488.2	649962	0.039215	2.02e-24	2.06e-22
AKR1A1	4.76415e+06	1.49043e+06	3.19649	2.52e-13	1.22e-12
AKR1B10	1.15325e+06	5.85107e+06	0.197102	0.730186	0.800094
AKR1E2	101699	54890.6	1.85276	3.81e-06	8.34e-06
AKR7A2	529283	550849	0.96085	0.453687	0.54267
AKR7A3	1.53573e+06	378986	4.05222	7.78e-13	3.47e-12
AKT1S1	605020	737539	0.820323	0.827223	0.879774
AKT2	76291.3	17439.9	4.37452	2.98e-06	6.59e-06
AKTIP	74304.1	1562.35	47.559	2.66e-23	1.47e-21
ALAD	592464	495944	1.19462	0.0118631	0.0186877
ALB	3264963046	8.20054e+08	3.9814	9.15e-18	9.69e-17
ALDH18A1	515618	621043	0.830245	0.0999657	0.139325
ALDH1A1	6.35175e+07	5.85151e+06	10.8549	3.65e-17	3.44e-16
ALDH1A2	126062	2999.24	42.0313	3e-21	7.85e-20
ALDH1B1	1.1046e+06	860698	1.28338	0.000272017	0.000503793
ALDH1L1	1.12235e+06	327428	3.42778	1.33e-06	3.05e-06
ALDH1L2	122150	75739.8	1.61276	0.685221	0.762567
ALDH2	3.98407e+06	2.17343e+06	1.83308	0.13972	0.189535
ALDH3A1	28268.4	7969.95	3.54687	3.45e-06	7.58e-06
ALDH3A2	864875	242137	3.57185	1.65e-12	7.08e-12
ALDH3B2	37349.5	52141.5	0.71631	0.713205	0.786534
ALDH4A1	1.95388e+06	357411	5.46676	2.23e-07	5.46e-07
ALDH5A1	321171	107625	2.98416	0.000102598	0.000197918
ALDH6A1	5.69112e+06	462343	12.3093	2.03e-14	1.16e-13
ALDH7A1	6.06539e+06	776600	7.81018	3.73e-22	1.34e-20
ALDH8A1	294347	69754.2	4.21978	1.48e-06	3.36e-06
ALDH9A1	2.10794e+06	476870	4.42038	3.65e-21	9.4e-20
ALDOA	4.54516e+07	4.1702e+07	1.08992	0.783349	0.845114
ALDOB	9.58159e+06	348591	27.4866	4.65e-08	1.22e-07
ALDOC	3.37783e+06	1.77677e+06	1.90111	4.06e-06	8.85e-06
ALG10	22986.2	22774.8	1.00928	0.387282	0.470894
ALG10B	13375.5	19848.4	0.673885	0.773205	0.838834
ALG13	54384.3	43595.9	1.24746	0.00804055	0.0129382
ALG6	47561	47126.4	1.00922	0.000820494	0.00145824
ALG9	29204.9	49670.6	0.587971	5.79e-14	3.1e-13
ALKBH4	58100	14885.8	3.90303	0.777548	0.842475
ALKBH7	25827.3	34615.5	0.74612	0.71885	0.79031
ALOX5	577669	257579	2.24269	0.00136398	0.00238641
ALOX5AP	531333	465240	1.14206	0.0706785	0.100743
ALPL	47631.3	85654.1	0.556088	0.671386	0.751086
ALS2	10486.9	19132.2	0.548129	4.4e-22	1.55e-20
AMACR	506707	81258.4	6.23575	5.35e-13	2.45e-12
AMBP	4.46197e+06	1.10054e+06	4.05434	6.94e-12	2.78e-11
AMDHD1	49528.3	2766	17.9061	2.83e-19	4.22e-18
AMDHD2	308125	513283	0.600302	9.7e-13	4.26e-12
AMN	395886	83648.9	4.73272	0.00233899	0.0039845
AMPD3	82815.2	101309	0.817455	0.00822228	0.0132107
AMT	33833.8	7762.77	4.35848	1.39e-10	4.79e-10
ANAPC10	35198.4	40520.9	0.868647	0.847892	0.897063
ANAPC5	12031.2	15483.6	0.777032	8.41e-17	7.42e-16
ANG	127415	147628	0.863082	9.46e-09	2.69e-08
ANGPT2	36658.2	10704.7	3.42451	0.00024719	0.000459206
ANGPTL1	15402.1	13355.3	1.15325	1.52e-07	3.77e-07
ANGPTL2	356525	45126.6	7.90055	3.92e-08	1.04e-07
ANGPTL4	192438	275127	0.699453	7.09e-11	2.53e-10
ANK1	497239	355981	1.39681	0.911973	0.94039
ANK2	36381.9	23638.8	1.53907	0.36687	0.450826
ANK3	285889	52860.3	5.40839	5.47e-12	2.21e-11
ANKHD1	16972.1	14644.7	1.15892	0.392491	0.476278
ANKHD1-EIF4EBP3	10008.1	7981.81	1.25386	0.54098	0.628079
ANKIB1	2574.09	2521.65	1.02079	0.194525	0.256701
ANKLE2	18548	73948.4	0.250824	6.34e-23	3.08e-21
ANKMY2	51981.3	44254	1.17461	0.103924	0.144417
ANKRD13A	193040	64743.7	2.9816	6.54e-09	1.88e-08
ANKRD13D	8874.92	6785.9	1.30785	0.07677	0.1087
ANKRD17	13367	10113.9	1.32165	0.123296	0.169191
ANKRD2	25962	46957	0.552889	0.961566	0.976898
ANKRD22	190299	313017	0.607951	0.83902	0.88922
ANKRD28	15449.2	27802.1	0.555685	3.05e-15	1.98e-14
ANKRD44	33188.1	121174	0.273888	2.73e-19	4.12e-18
ANKS1A	14667.9	3278.03	4.47461	2.35e-07	5.73e-07
ANKS3	18164.2	17819.7	1.01933	3.76e-07	9.02e-07
ANKS4B	13115.5	12589.5	1.04178	0.214748	0.280183
ANKZF1	21188.8	25373.8	0.835067	5.32e-05	0.000105242
ANO1	32716.1	12599.7	2.59657	0.130346	0.177665
ANO10	47861.3	58169.6	0.822789	0.000183477	0.00034505
ANO6	905527	427720	2.1171	0.00338914	0.00569616
ANPEP	4.30469e+06	734252	5.86269	4.74e-10	1.54e-09
ANTXR1	41209.5	22904.9	1.79916	1.5e-09	4.62e-09
ANXA1	1.70646e+07	1.36669e+07	1.2486	0.517479	0.605072
ANXA13	476608	272610	1.74831	0.0016054	0.00278936
ANXA2	1.15138e+08	4.49191e+07	2.56323	1.01e-13	5.24e-13
ANXA4	131525466	4.11685e+07	3.19481	8.46e-12	3.35e-11
ANXA5	5.66795e+07	2.80064e+07	2.0238	4.03e-12	1.66e-11
AOC1	1.10479e+06	56095.3	19.6949	9.97e-19	1.28e-17
AOC3	1.04673e+06	536997	1.94922	0.891026	0.927075
AOX1	154773	55485.1	2.78945	0.003802	0.00634261
AP1M2	114542	156696	0.730981	9.26e-07	2.15e-06
AP1S2	205076	224230	0.914579	0.000382651	0.000699887
AP1S3	137341	31718.6	4.32999	1.07e-06	2.47e-06
AP3S2	18574.2	11202.4	1.65806	0.00121945	0.00214319
AP4B1	4203.48	5756.89	0.730165	7.04e-12	2.81e-11
AP4E1	5196.04	6226.3	0.834532	0.883562	0.922457
AP4M1	24969.3	25427.5	0.981979	0.376991	0.461271
AP4S1	28773.2	32710.5	0.879632	1.18e-05	2.46e-05
AP5B1	14508.1	28493.8	0.509169	7.03e-08	1.81e-07
AP5S1	25172.6	41820.5	0.601919	0.0259433	0.0391211
AP5Z1	23683.3	31056.5	0.762588	6.88e-08	1.78e-07
APAF1	38288.4	17875.6	2.14194	0.000771577	0.00137876
APBB1IP	92037	332083	0.27715	8.41e-10	2.66e-09
APCS	938145	1.95236e+06	0.480518	0.948018	0.96774
APMAP	1.43766e+06	2.3803e+06	0.603981	3.34e-08	8.9e-08
APOA1	2.56512e+08	1.42947e+08	1.79446	0.981154	0.988564
APOA2	6.20511e+06	141579	43.828	1.17e-19	1.98e-18
APOA4	563518	841399	0.66974	8.75e-09	2.49e-08
APOA5	130610	182975	0.713812	0.171554	0.229294
APOBEC3C	171181	89201.4	1.91904	0.554826	0.640669
APOBEC3F	25869.5	100709	0.256874	9.27e-15	5.6e-14
APOBEC3G	156218	140573	1.11129	0.000268051	0.000496663
APOBR	28435.2	57864.9	0.491406	1.25e-17	1.29e-16
APOC1	7.93986e+06	4.23936e+06	1.87289	0.780447	0.842835
APOC3	323607	405799	0.797457	5.82e-13	2.65e-12
APOE	4.13682e+06	4.99442e+06	0.828288	2.98e-09	8.89e-09
APOL1	109995	53365.6	2.06116	0.972111	0.983166
APOL2	154304	94330.9	1.63578	0.329039	0.409763
APOL3	123600	194986	0.633892	0.159453	0.214463
APOM	463704	167471	2.76886	0.413749	0.500084
APOO	744065	245529	3.03045	7.83e-10	2.49e-09
APP	184859	192582	0.9599	2.95e-11	1.09e-10
APPL2	132847	94283.5	1.40901	0.427926	0.514886
AQP1	979617	302336	3.24017	0.476782	0.564913
ARAP1	94495.7	586373	0.161153	1.22e-22	5.32e-21
ARAP3	4368.68	6786.94	0.643689	0.336586	0.417699
ARF6	1.16766e+06	710518	1.6434	6.39e-05	0.000125746
ARFGAP1	81496.5	129790	0.627908	1.3e-09	4.04e-09
ARFGAP3	49632.7	91875.4	0.540217	3.81e-18	4.35e-17
ARFGEF2	70998.2	109322	0.649439	3.25e-10	1.08e-09
ARFRP1	26430.2	33741.5	0.783315	8.18e-09	2.34e-08
ARG1	44295	139877	0.31667	0.224687	0.291902
ARG2	1.4698e+06	2.70437e+06	0.54349	3.77e-15	2.41e-14
ARHGAP1	1.59844e+06	1.76428e+06	0.905997	0.000798408	0.00142135
ARHGAP10	18050.4	9603.03	1.87965	0.0409777	0.0603012
ARHGAP17	134039	156853	0.854548	0.0965073	0.13499
ARHGAP21	11965.4	18291.4	0.654153	1.58e-13	7.88e-13
ARHGAP25	84093.5	52567.6	1.59972	0.374953	0.459304
ARHGAP26	52673.7	2694.25	19.5504	6.23e-14	3.32e-13
ARHGAP29	8472.26	23550	0.359757	2.01e-16	1.62e-15
ARHGAP30	6505.88	8949.17	0.726981	1.08e-09	3.38e-09
ARHGAP4	81228.4	84825.1	0.957599	0.0105921	0.0167784
ARHGAP40	1500.57	2586.23	0.580218	1.09e-14	6.52e-14
ARHGAP8	1811.35	2427.91	0.746053	0.248628	0.319601
ARHGDIB	5.22354e+06	1.15321e+07	0.452958	7.64e-15	4.64e-14
ARHGEF1	269920	256342	1.05297	1.86e-08	5.09e-08
ARHGEF10	12515.1	5101.24	2.45335	0.0201557	0.0309068
ARHGEF10L	40231	23392.9	1.7198	0.955543	0.973559
ARHGEF12	28835.6	19875.6	1.45081	0.473277	0.561696
ARHGEF16	30183.7	36551.2	0.825792	0.946513	0.966666
ARHGEF17	36669.5	7845.6	4.67389	1.61e-15	1.11e-14
ARHGEF2	67775.9	58748.4	1.15366	0.653566	0.734617
ARHGEF28	7589.06	11409.7	0.665142	2.69e-12	1.13e-11
ARHGEF37	44803.1	6990.7	6.40896	6e-08	1.56e-07
ARHGEF40	13292.9	2168.74	6.12932	3.05e-09	9.07e-09
ARHGEF5	7886.66	8804.02	0.895801	0.063358	0.0910078
ARHGEF6	70238.8	101703	0.690623	0.000284248	0.000525077
ARID1B	6741.84	8569.25	0.786748	7.18e-08	1.85e-07
ARID2	5104.67	5564.47	0.917369	1.98e-07	4.86e-07
ARID4B	19625	22116.6	0.887345	0.123296	0.169191
ARIH2	49075.8	17493.1	2.80545	0.0139865	0.0218553
ARL2BP	82928.5	94912.7	0.873734	0.537234	0.62509
ARL3	962084	257408	3.73758	5.55e-17	5.04e-16
ARL6IP4	210475	78374.9	2.68548	3.97e-05	7.93e-05
ARL6IP5	2.76773e+06	2.15179e+06	1.28624	0.14854	0.200353
ARL6IP6	51112.6	21187	2.41245	2.14e-08	5.84e-08
ARL8A	1.27397e+06	1.67401e+06	0.761032	4.03e-12	1.66e-11
ARL8B	1.90905e+06	2.12356e+06	0.898985	9e-06	1.9e-05
ARMC1	106707	37878.9	2.81706	2.16e-08	5.9e-08
ARMC6	15525	19169.9	0.809863	0.00401309	0.00667129
ARMC8	35142.3	60831.1	0.577703	0.639991	0.721448
ARMCX3	120160	89700.5	1.33957	0.800824	0.859406
ARPC1B	810121	1.09032e+06	0.743012	0.0167812	0.0259937
ARRB2	39143.4	205721	0.190274	1.14e-11	4.48e-11
ARSB	66970.6	23058.9	2.90433	5.93e-07	1.4e-06
ARSF	18376.9	2136.9	8.59982	4.83e-22	1.66e-20
ARVCF	25512.5	17109.1	1.49117	0.00436266	0.00720192
AS3MT	610191	724438	0.842296	1.5e-10	5.15e-10
ASAH1	9.39294e+06	8.56144e+06	1.09712	0.00366693	0.00613166
ASAP1	28076.1	36723.6	0.764525	0.128912	0.175935
ASAP2	11313.7	5042.58	2.24364	0.00813096	0.0130788
ASAP3	19256.9	20942.1	0.919529	8.4e-08	2.15e-07
ASB9	57999.2	17267.9	3.35878	0.0014947	0.00260338
ASCC1	28227.1	52544.1	0.537208	9.03e-20	1.57e-18
ASCC2	35364.2	72926.5	0.484929	5.92e-15	3.66e-14
ASCC3	48873.6	121351	0.402747	9.31e-14	4.84e-13
ASH2L	77218.3	12827.3	6.01985	0.00893694	0.0143051
ASL	220468	165589	1.33142	0.00840767	0.0134883
ASNS	61451	228520	0.268909	0.000216307	0.000403766
ASPA	51182.1	33690.3	1.51919	0.00768785	0.0124034
ASPDH	272152	147367	1.84677	1.03e-10	3.62e-10
ASPH	544854	1.15159e+06	0.473132	1.03e-15	7.36e-15
ASPN	1.12088e+07	2.21763e+06	5.05439	0.024828	0.0375056
ASS1	1.88866e+06	549243	3.43866	0.000369139	0.000676623
ATAD1	139765	207268	0.67432	9.86e-14	5.1e-13
ATG13	9800.37	10964	0.893872	0.207845	0.272426
ATG7	105471	98914.5	1.06629	0.0686425	0.0980705
ATG9A	32778.6	41495	0.789941	0.00508591	0.00834746
ATL1	28740.5	98453.3	0.29192	8.05e-21	1.87e-19
ATL3	823570	1.04179e+06	0.790534	0.00157449	0.00273676
ATM	38090.8	32257	1.18086	0.97814	0.986925
ATN1	3663.62	3699.09	0.990411	0.36287	0.446553
ATP11A	151251	199192	0.759321	0.191938	0.254152
ATP11B	17508	16751.4	1.04516	0.000276038	0.000511018
ATP12A	36689.7	8859.64	4.14122	9.34e-05	0.000180565
ATP1A1	2.52751e+06	536279	4.71305	2.87e-23	1.57e-21
ATP1A2	264170	37794.5	6.98963	1.57e-24	1.81e-22
ATP1A3	686041	83276.8	8.23808	3.33e-25	5.27e-23
ATP1A4	163789	18636.5	8.78861	5.45e-25	7.49e-23
ATP1B1	2.75965e+06	325921	8.46725	1.85e-23	1.08e-21
ATP2A3	131371	176791	0.743087	1.64e-06	3.72e-06
ATP2B2	1935.19	2615.43	0.739912	0.226859	0.294455
ATP2C1	50702	42402.5	1.19573	0.129389	0.176473
ATP4A	37589.9	7435.7	5.05533	2.3e-06	5.13e-06
ATP5A1	3.76913e+07	1.63751e+07	2.30175	3.47e-07	8.34e-07
ATP5B	6.37665e+07	2.02827e+07	3.1439	4.29e-13	2e-12
ATP5C1	4.18998e+06	949828	4.41131	8.86e-18	9.4e-17
ATP5D	1.46078e+06	994852	1.46834	0.0452653	0.0662226
ATP5E	104316	139811	0.746119	0.777548	0.842475
ATP5F1	2.52862e+06	747115	3.38451	1.59e-16	1.32e-15
ATP5H	3.61798e+06	498411	7.25903	7.94e-23	3.77e-21
ATP5I	9.7202e+06	1.55517e+06	6.25027	2.42e-19	3.72e-18
ATP5J	3.8754e+06	1.22946e+06	3.15212	4.62e-16	3.43e-15
ATP5J2	1.07858e+07	6.46616e+06	1.66803	0.737301	0.806235
ATP5J2-PTCD1	799329	520803	1.5348	0.461698	0.550094
ATP5L	4.73179e+06	760284	6.22371	2.3e-19	3.57e-18
ATP5O	8.40445e+06	2.19082e+06	3.83621	3.13e-08	8.36e-08
ATP5S	26165.5	5310.27	4.92734	2.14e-20	4.42e-19
ATP6	1.23185e+06	298427	4.12782	3.49e-14	1.93e-13
ATP6AP2	61408.9	125813	0.488097	2.12e-08	5.78e-08
ATP6V0A1	329041	238804	1.37787	0.00226659	0.00386424
ATP6V0A4	35301.4	11949.7	2.95417	0.10473	0.145254
ATP6V0D1	465123	163351	2.84738	1.65e-17	1.64e-16
ATP6V0D2	56415.3	8225.86	6.85829	1.79e-26	6.93e-24
ATP6V1A	1.41343e+06	690305	2.04755	3.19e-09	9.48e-09
ATP6V1B1	374707	73154.1	5.12215	1.13e-17	1.18e-16
ATP6V1B2	1.44142e+06	447381	3.22192	1.16e-16	9.92e-16
ATP6V1C2	35788.6	12037.9	2.973	3.34e-07	8.03e-07
ATP6V1D	366955	115403	3.17977	1.72e-08	4.74e-08
ATP6V1E1	1.51777e+06	595095	2.55047	7.26e-13	3.26e-12
ATP6V1E2	127170	30024.2	4.23558	1.32e-14	7.82e-14
ATP6V1F	669493	130263	5.13955	3.24e-19	4.77e-18
ATP6V1G1	999338	922335	1.08349	0.648122	0.729843
ATP6V1G2	555530	198304	2.80141	8.25e-11	2.92e-10
ATP6V1H	309915	317986	0.974619	0.28099	0.355106
ATP7A	11432.6	38130.5	0.299828	2.55e-21	6.83e-20
ATP8	567965	58508.4	9.70742	1.74e-11	6.62e-11
ATP8A1	19065.4	14634.2	1.3028	0.00694447	0.0112551
ATP9A	18419	29345.4	0.627662	0.9902	0.992758
ATP9B	8705.6	5925.43	1.46919	0.000109173	0.000210031
ATPAF1	400856	85824.2	4.67067	1.57e-05	3.24e-05
ATPAF2	141575	89869.9	1.57533	0.692178	0.768907
ATRX	7831.87	11683.1	0.670356	0.368881	0.452905
ATXN10	147955	94633.1	1.56346	0.0267106	0.0402213
ATXN2	16858.8	4885.01	3.45113	0.238695	0.307852
ATXN2L	89919.9	304695	0.295115	1.49e-19	2.46e-18
AUH	395509	127091	3.11202	1.34e-06	3.07e-06
AUP1	110658	168225	0.657798	0.659029	0.739394
AVIL	13732.5	11247.2	1.22098	1.81e-05	3.72e-05
AVL9	33008.5	44490.2	0.741928	0.821338	0.876354
AXL	13932.1	7892.22	1.76529	0.750165	0.817996
AZGP1	215462	246491	0.874116	0.000229556	0.000427377
B2M	7.31948e+06	9.4847e+06	0.771715	0.000286336	0.000528705
B3GALNT1	13797.6	26230.4	0.526017	0.368881	0.452905
B3GALT6	1.28227e+06	1511.72	848.223	3.59e-21	9.34e-20
B3GAT3	110484	54922.8	2.01163	1.59e-11	6.1e-11
B3GNT1	45107.2	37207	1.21233	0.667257	0.74725
B4GALT1	58296.5	122544	0.475717	8.41e-10	2.66e-09
B4GALT7	11634.1	18303.5	0.635622	3.21e-07	7.74e-07
B9D1	27766.7	32409.3	0.856752	2.89e-14	1.61e-13
B9D2	30546.8	38061.6	0.802562	0.508956	0.596413
BABAM1	63581.1	84971.5	0.748264	0.500507	0.589099
BAG3	357820	315313	1.13481	7.82e-09	2.24e-08
BAIAP2	48824.2	30328.3	1.60985	0.017218	0.0266125
BAIAP2L1	12233.8	11179.9	1.09426	0.0016906	0.00293143
BAIAP2L2	11875.5	22083.5	0.537753	1.85e-15	1.26e-14
BAK1	247977	560034	0.442788	8.73e-23	4.05e-21
BASP1	116087	124443	0.932852	9.89e-09	2.8e-08
BAX	1.30644e+06	708772	1.84324	6.39e-10	2.06e-09
BAZ1B	47185	98022.3	0.48137	6.32e-14	3.36e-13
BBOX1	1.81859e+06	372336	4.88427	1.2e-08	3.35e-08
BCAM	547926	637538	0.859439	0.320681	0.400758
BCAP29	25711.7	44460.1	0.578309	5.04e-11	1.82e-10
BCAP31	2.19879e+06	1.69003e+06	1.30104	1.52e-07	3.77e-07
BCAT1	56057.4	48234.8	1.16218	0.827223	0.879774
BCCIP	91582.5	103377	0.885909	0.946513	0.966666
BCKDHA	257769	129755	1.98658	0.00013545	0.000258371
BCKDHB	515700	219783	2.3464	4.45e-06	9.64e-06
BCKDK	387100	75221.9	5.14611	1.56e-16	1.3e-15
BCL2	32065.3	40171.6	0.798208	4e-08	1.06e-07
BCL2L13	376495	88811.8	4.23924	1.51e-14	8.84e-14
BCL7A	59977.1	27888.1	2.15064	0.214748	0.280183
BCL7B	72113.2	33554.3	2.14915	0.214748	0.280183
BCMO1	13289.1	28213.3	0.471023	0.138207	0.18766
BCR	9330.53	2106.82	4.42872	7.52e-17	6.71e-16
BDH1	403800	165996	2.43259	0.00170154	0.002948
BDH2	2.40584e+06	200121	12.022	5.63e-21	1.39e-19
BET1	333617	586217	0.569101	2.12e-14	1.21e-13
BET1L	183734	377168	0.48714	1.75e-14	1.01e-13
BGN	108785050	3.61762e+07	3.00709	0.00561569	0.00919224
BHMT	1.47511e+07	442520	33.3344	9.98e-21	2.25e-19
BHMT2	1.55623e+06	108098	14.3965	5.22e-18	5.82e-17
BICC1	23394.9	62184.8	0.376216	4.41e-08	1.16e-07
BICD1	72213.1	30512	2.36671	1.79e-09	5.47e-09
BICD2	129073	80540.3	1.60259	0.910475	0.939753
BIN1	263108	98249.8	2.67795	3.31e-11	1.22e-10
BIN2	31681.5	20028.6	1.58181	0.905981	0.936927
BIN3	19984.5	26227.8	0.761958	0.865693	0.90869
BIRC6	8282.39	13077.9	0.633311	4.3e-09	1.26e-08
BLOC1S4	90885.8	86563.8	1.04993	6.99e-09	2.01e-08
BLVRA	1.27993e+06	1.79994e+06	0.711093	1.24e-09	3.87e-09
BLVRB	4.84643e+07	3.74207e+07	1.29512	1.96e-05	4.01e-05
BMS1	10919.6	34299	0.318363	9.18e-13	4.06e-12
BOK	820859	887808	0.92459	0.0739778	0.105095
BOLA1	52438.9	73265	0.715743	2.11e-12	8.95e-12
BOP1	171940	162252	1.05971	0.0761422	0.107955
BPGM	436313	307122	1.42065	0.00408578	0.00677367
BPHL	570195	451322	1.26339	0.0683556	0.0977588
BPI	713658	825396	0.864624	0.700562	0.7762
BPTF	10380.3	4991.66	2.07953	2.19e-06	4.92e-06
BRAF	20307.9	24231.2	0.838088	5.24e-11	1.89e-10
BRAP	16254.2	8223.41	1.97658	0.961566	0.976898
BRCC3	156117	50964.3	3.06326	3.76e-07	9.02e-07
BRD2	15454.4	21487.8	0.719218	6.11e-17	5.49e-16
BRD8	8122.29	10620.2	0.764793	0.862721	0.906909
BRIX1	237453	241371	0.983767	0.0292711	0.0439529
BRPF3	951.372	1585.78	0.59994	0.00398912	0.00663403
BRWD1	7297.02	4405.17	1.65647	0.579142	0.663185
BSCL2	40330.6	81902.2	0.492424	1.29e-17	1.32e-16
BSG	849149	907055	0.93616	3.37e-05	6.77e-05
BST1	314542	655743	0.479673	7.42e-12	2.95e-11
BST2	186988	82362.9	2.2703	0.000333641	0.000613664
BTAF1	7470.9	15824.1	0.472121	9.44e-07	2.19e-06
BTBD11	27459	21615.2	1.27035	0.416996	0.503438
BTF3	794293	392734	2.02247	0.000282174	0.000521473
BTK	15967.6	28331.4	0.563603	0.806672	0.863728
BTN2A1	79556.9	136121	0.584457	1.23e-16	1.05e-15
BTN2A2	32119.7	25380.6	1.26552	0.000170158	0.00032085
BTN3A1	56111.2	30441.6	1.84324	0.000497965	0.000903833
BTN3A2	80304.1	65946.4	1.21772	0.184329	0.244759
BTN3A3	111798	98583.5	1.13405	0.864207	0.907577
BYSL	41092.3	217588	0.188854	1.07e-13	5.53e-13
BZW1	227626	254104	0.8958	0.824279	0.878175
BZW2	31963.9	101151	0.316001	5.77e-23	2.86e-21
C10orf118	8369.57	5612.6	1.49121	0.116988	0.161313
C10orf54	14486.2	16046.2	0.902781	6.92e-05	0.000135298
C10orf76	13430	13712.2	0.979419	2.09e-05	4.28e-05
C11orf54	1.52372e+06	214878	7.09112	9e-19	1.17e-17
C11orf96	247364	76598.7	3.22934	3.32e-17	3.13e-16
C12orf23	310928	78009.8	3.98576	3.06e-08	8.2e-08
C12orf4	7485.73	7605.61	0.984238	0.0229477	0.0349123
C12orf5	58064.8	87595.1	0.662878	0.0226093	0.0344588
C12orf51	2866.8	3816.97	0.751066	2.78e-10	9.27e-10
C14orf1	146785	254855	0.575956	0.379036	0.463242
C14orf159	395608	157246	2.51585	4.49e-06	9.72e-06
C14orf169	53433.3	65621	0.814271	2.28e-10	7.68e-10
C14orf2	921969	414155	2.22614	0.216851	0.282581
C15orf38	15638.9	18954.7	0.825071	0.652203	0.733471
C15orf48	122099	1.22421e+06	0.0997367	1.57e-19	2.58e-18
C16orf13	143032	71865	1.99029	1.56e-10	5.32e-10
C16orf70	86436.4	89170.4	0.969339	0.322526	0.402592
C16orf80	67381.2	193805	0.347676	3.85e-19	5.57e-18
C17orf49	430835	485371	0.887639	0.321603	0.401792
C17orf62	313080	349282	0.896353	1.52e-07	3.77e-07
C19orf10	1.15661e+06	794258	1.45621	0.0105347	0.0167061
C19orf12	130967	172916	0.757406	0.580435	0.66431
C19orf43	797797	85158	9.36843	0.00309251	0.00521814
C19orf6	16298.7	14899.9	1.09388	0.142272	0.192628
C19orf66	101712	94751.4	1.07347	0.0965073	0.13499
C19orf70	386988	81071.8	4.7734	5.48e-16	4e-15
C19orf77	70430.5	34152.1	2.06226	0.082612	0.116508
C1GALT1	47120.1	67812.1	0.694864	0.76454	0.831335
C1orf122	305164	372862	0.818437	7.91e-21	1.85e-19
C1QA	74337.1	197125	0.377106	0.000854687	0.00151648
C1QB	1.83922e+06	206299	8.91528	2.84e-16	2.2e-15
C1QBP	3.43715e+06	1.16678e+06	2.94584	1.48e-10	5.09e-10
C1QC	499188	909737	0.548717	0.000141807	0.000269896
C1R	257973	231836	1.11274	0.0448605	0.0656528
C1S	261230	413685	0.63147	0.8553	0.902441
C20orf27	86345.6	134501	0.64197	1.38e-05	2.86e-05
C21orf33	1.48232e+06	413616	3.58382	1.83e-16	1.48e-15
C22orf25	945046	177449	5.32574	7.12e-10	2.28e-09
C2CD2	9468.02	2815.58	3.36273	2.05e-06	4.62e-06
C2CD2L	26977.9	44257.8	0.609562	8.43e-18	9.02e-17
C2orf18	269673	161315	1.67172	0.850854	0.899083
C2orf43	72269.7	67167.9	1.07596	0.000308019	0.000567515
C2orf47	134787	161602	0.834064	0.42244	0.509434
C2orf88	58697.9	27521.3	2.13281	6.48e-20	1.18e-18
C3	1.38289e+07	7.85361e+06	1.76083	0.843454	0.89281
C3orf58	58338.1	77185.6	0.755817	1.59e-08	4.4e-08
C4A	1.30196e+06	859564	1.51467	0.943505	0.965442
C4B	1.26018e+06	833768	1.51143	0.987184	0.991131
C4B_2	1.26018e+06	833768	1.51143	0.987184	0.991131
C4BPA	1.66188e+06	1.9818e+06	0.838574	0.00384802	0.00641186
C4BPB	112049	480684	0.233104	6.38e-21	1.54e-19
C4orf27	21439.9	18928.3	1.13269	0.000837428	0.00148648
C4orf3	91955.3	91015.5	1.01033	0.0156906	0.0243486
C5orf15	40180.1	7940.34	5.06024	2.57e-14	1.45e-13
C5orf51	60775	58464.5	1.03952	0.0700918	0.0999739
C6orf130	23279	27270	0.853648	1.56e-07	3.88e-07
C7orf10	55902	43440.9	1.28685	0.00418456	0.00692667
C7orf26	10249.6	11931.7	0.859023	4.65e-08	1.22e-07
C7orf41	56278.2	47495.6	1.18491	6e-05	0.000118118
C7orf50	80336.1	139697	0.575075	1.41e-09	4.37e-09
C8orf42	120275	159226	0.755376	3.19e-11	1.17e-10
C8orf44-SGK3	13485.7	16241	0.830351	0.250182	0.321114
C8orf82	121725	154688	0.786911	0.0208766	0.031932
C9orf41	9453.54	2510.52	3.76557	2.27e-18	2.69e-17
CA1	5.22879e+07	4.07613e+07	1.28278	0.0190667	0.0293318
CA2	9.20031e+06	2.10678e+06	4.36701	3.49e-16	2.63e-15
CA3	105906	77852.9	1.36034	1	1
CA4	113307	50512.2	2.24316	0.859751	0.906018
CACNA2D2	4040.88	4231.82	0.954879	0.734453	0.803737
CACTIN	40936.3	52006.6	0.787137	0.563726	0.648315
CACYBP	345814	825882	0.418721	0.0361907	0.0536825
CAD	124874	246199	0.507207	1.14e-08	3.22e-08
CADM4	58822.1	10026.4	5.86675	6.13e-22	2.06e-20
CADPS	1.23597e+06	197516	6.25756	0.0736728	0.104732
CALB1	840305	248821	3.37715	1.08e-14	6.44e-14
CALB2	185717	199269	0.931993	3.1e-15	2e-14
CALCRL	76914.5	25412.7	3.02662	1.96e-06	4.42e-06
CALD1	1.10938e+06	1.08929e+06	1.01844	0.00206152	0.00353013
CALML4	9.7415e+06	20930.2	465.427	2.51e-18	2.95e-17
CALU	2.02919e+06	2.21748e+06	0.915086	0.441259	0.529287
CAMK1	150603	169409	0.888993	0.00406142	0.00673851
CAMK4	16354.7	25764.6	0.634776	0.717438	0.789366
CAMLG	19766.7	22455.4	0.880263	1.34e-08	3.72e-08
CAMSAP3	4075.71	4135.42	0.985562	7.8e-05	0.000151743
CANT1	19718	224012	0.0880221	1.5e-20	3.29e-19
CANX	1.00684e+07	8.05396e+06	1.25012	0.184329	0.244759
CAPG	3.10514e+06	7.70021e+06	0.403254	2.77e-11	1.03e-10
CAPN5	48284.5	25333.7	1.90594	0.00138199	0.00241395
CAPS	156119	78461.1	1.98977	0.812531	0.869347
CARD9	15974.9	86332.6	0.185039	3.38e-09	1e-08
CARHSP1	1.87766e+06	558086	3.36446	8.31e-08	2.13e-07
CARS	195555	277540	0.7046	6.54e-09	1.88e-08
CASC4	105605	69094.1	1.52843	0.00644844	0.010483
CASK	199633	102391	1.94971	0.131793	0.17958
CASKIN2	10020	22970.3	0.436215	0.757342	0.824979
CASP1	301429	183689	1.64098	0.00211447	0.00361646
CASP10	40842.9	48520.7	0.841762	5.23e-06	1.13e-05
CASP3	177614	277696	0.639597	0.575269	0.659282
CASP4	18257.8	43298.3	0.421675	2.94e-09	8.79e-09
CASP8	165243	225810	0.731782	0.0222752	0.033986
CASR	19471.3	5918.15	3.2901	2.16e-21	5.84e-20
CAST	3.92344e+06	4.00103e+06	0.980607	2.46e-11	9.21e-11
CAT	2.9847e+06	1.3289e+06	2.24599	1.76e-08	4.84e-08
CAV1	5.40507e+06	1.1561e+06	4.67526	2.47e-15	1.64e-14
CAV2	378586	160041	2.36556	2.76e-05	5.59e-05
CAV3	57586.5	29262	1.96796	0.717438	0.789366
CBFB	91170.2	110367	0.826061	1.35e-05	2.81e-05
CBL	30943.1	13427.1	2.30452	0.500507	0.589099
CBR1	7.37694e+06	8.23975e+06	0.895286	0.244774	0.315026
CBR3	1.9625e+06	598688	3.278	6.38e-15	3.92e-14
CBR4	752588	173226	4.34455	0.165709	0.222107
CBWD1	1.32831e+06	255881	5.19113	6.82e-05	0.000133224
CBWD6	6168.09	8739.89	0.70574	0.182462	0.242431
CBWD7	5199.13	8529.28	0.609562	1.07e-16	9.29e-16
CCBL2	57743.7	65160.7	0.886173	0.740154	0.808525
CCDC104	19371.1	22515	0.860363	1.31e-07	3.29e-07
CCDC12	66998.5	65410.7	1.02427	0.0663749	0.0950853
CCDC124	101233	78574	1.28838	0.692178	0.768907
CCDC127	63204	24671.2	2.56186	0.0138401	0.0216422
CCDC134	58440.5	58965.5	0.991097	0.46631	0.554507
CCDC22	374017	37003.2	10.1077	2.77e-22	1.03e-20
CCDC51	28690.7	4730.49	6.06506	6.2e-15	3.82e-14
CCDC58	303137	280651	1.08012	0.496909	0.585833
CCDC6	207478	242062	0.857127	1.44e-08	4e-08
CCDC80	13807.7	9706.22	1.42256	0.195829	0.258102
CCDC86	34493.3	75594.8	0.456292	0.330915	0.411739
CCDC88A	12917.8	26881.4	0.480547	0.708982	0.782483
CCDC88B	15706.4	57113.5	0.275003	3.11e-11	1.15e-10
CCDC90B	622420	71621.4	8.69042	0.280148	0.354146
CCDC91	12307.3	14536.6	0.846639	1.14e-05	2.38e-05
CCDC93	112061	35297.8	3.17473	2.44e-08	6.62e-08
CCDC94	29444.7	77110	0.381854	1.97e-21	5.58e-20
CCDC97	9760.02	13617.3	0.716737	0.556093	0.641438
CCNH	46546.9	58863.1	0.790766	0.452549	0.541613
CCNK	12764	19046.6	0.670147	9.35e-11	3.3e-10
CCPG1	18175.5	61637	0.294879	0.209213	0.274134
CCR1	43246.8	41443.2	1.04352	0.12608	0.172677
CCS	404065	220019	1.8365	0.216851	0.282581
CD109	127176	47784.8	2.66143	4.33e-06	9.4e-06
CD14	515664	485687	1.06172	0.00340981	0.00572638
CD163	250537	353418	0.708897	2.02e-07	4.96e-07
CD200	147914	23277.4	6.35439	1.09e-16	9.4e-16
CD276	42580.7	177271	0.240202	5.22e-18	5.82e-17
CD34	99473	89635.1	1.10975	0.00053805	0.000973691
CD36	878834	48190.8	18.2365	3.1e-14	1.73e-13
CD38	130975	299453	0.437381	0.000126415	0.000241785
CD4	17948.4	18547.9	0.967678	0.00671142	0.0109022
CD44	1.01935e+06	3.30179e+06	0.308726	1.89e-18	2.29e-17
CD47	630407	1.18124e+06	0.53368	0.349084	0.431454
CD55	278866	523010	0.533195	0.707576	0.781335
CD5L	45463.4	74657.2	0.608961	0.0123159	0.0193509
CD63	529708	220632	2.40087	0.0340613	0.0506824
CD68	69805.8	104030	0.671019	9.53e-12	3.76e-11
CD70	405230	119576	3.3889	0.000519471	0.000940866
CD74	2.85255e+06	2.58026e+06	1.10553	0.590832	0.673501
CD82	87196.2	116099	0.751052	0.35692	0.439865
CD93	143742	39019.3	3.68388	1.53e-11	5.87e-11
CD97	124266	129394	0.960373	0.0549802	0.0796439
CD99L2	55480.5	99333.7	0.558526	7.3e-15	4.45e-14
CDA	175517	286315	0.613021	0.000798408	0.00142135
CDC16	97147.9	14170.4	6.85568	2.2e-09	6.68e-09
CDC26	50723.4	55963.9	0.90636	4.5e-07	1.07e-06
CDC40	24746.8	7167.38	3.45269	2.47e-07	6.02e-07
CDC42EP5	30169	34488	0.874767	1.02e-07	2.6e-07
CDCP1	53878	72623.9	0.741877	0.981154	0.988564
CDH1	112056	28880.7	3.87995	2.3e-07	5.61e-07
CDH13	786548	141141	5.57277	6.58e-15	4.02e-14
CDH16	276809	207020	1.33711	0.0389663	0.05748
CDH17	245559	137545	1.7853	0.00781845	0.0125951
CDH5	51890.9	87887.1	0.590426	0.664509	0.744565
CDH9	4928.37	4963.66	0.992891	0.000985043	0.00173982
CDHR2	88719.6	9358.81	9.4798	3.83e-15	2.44e-14
CDHR5	28856	5768.3	5.00251	0.000946035	0.001673
CDK13	8746.34	16011.5	0.546253	7.48e-09	2.15e-08
CDK16	21145	84685.7	0.249688	1.88e-08	5.14e-08
CDK17	52001.1	169886	0.306095	5.29e-22	1.81e-20
CDK18	28532.2	24607.4	1.15949	0.0298362	0.0447072
CDK2	90218.9	75324	1.19774	3.62e-13	1.72e-12
CDK4	64919	132022	0.491729	3.52e-12	1.46e-11
CDK5	119193	165476	0.720305	1.02e-10	3.58e-10
CDK5RAP1	7757.19	14122	0.549299	0.0909565	0.127728
CDK5RAP2	6262.83	2435.02	2.57198	0.201105	0.264485
CDK6	62156.4	114019	0.54514	0.00831451	0.0133439
CDK7	14084.9	6127.61	2.2986	4.81e-09	1.41e-08
CDK9	36232.8	98664.1	0.367234	1.91e-15	1.3e-14
CDKAL1	35685.8	25594.4	1.39428	1.13e-11	4.43e-11
CDKL3	5166.78	656.342	7.87208	5.14e-13	2.36e-12
CDKN1B	130772	295926	0.441908	0.902987	0.934737
CDKN1C	129047	33644.3	3.83563	1.46e-05	3.03e-05
CDKN2A	98652.7	121346	0.812985	3.54e-09	1.05e-08
CDKN2AIPNL	28946.6	46650.6	0.620499	0.382115	0.465805
CDKN2C	64294.2	95592.5	0.672586	4.3e-10	1.41e-09
CDNF	8086.7	16323.7	0.495396	2.87e-15	1.87e-14
CDS2	260144	236904	1.0981	0.0372111	0.0550622
CDV3	131567	170094	0.773499	2.21e-06	4.96e-06
CEACAM5	14222.7	196417	0.0724111	4.86e-13	2.25e-12
CEACAM6	222916	331456	0.672535	0.193229	0.255464
CEACAM8	100509	466441	0.21548	0.0244656	0.0369844
CEBPZ	15968.9	45642.8	0.349868	0.000194832	0.000364957
CECR1	144173	78341.8	1.8403	0.870154	0.9127
CECR5	87656	66003.9	1.32804	0.89252	0.927951
CELF2	107246	61900.2	1.73256	0.190654	0.252608
CENPF	2681.57	7147.54	0.375173	0.913472	0.941481
CENPV	27398.1	27978.7	0.97925	0.234951	0.303849
CEP170	14896.5	34881.1	0.427067	2.65e-05	5.37e-05
CEP170B	4019.48	10701.7	0.375591	4.72e-19	6.63e-18
CEP290	3410.74	4896.14	0.696618	4.01e-11	1.46e-10
CEP41	21203.5	64366.3	0.32942	0.0242266	0.0366619
CERCAM	13785.9	21874.5	0.630224	0.26609	0.338883
CERS4	46318.3	42138.2	1.0992	0.000820494	0.00145824
CES1	271806	96689.8	2.81112	0.11966	0.164571
CES2	180560	243675	0.740988	0.0393257	0.0579101
CFB	1.77302e+06	1.01967e+06	1.73882	0.945009	0.966517
CFD	329704	40820.2	8.07698	3.59e-14	1.98e-13
CFH	3.33887e+06	1.94486e+06	1.71677	0.773205	0.838834
CFHR2	24046.7	35631.8	0.674866	5.55e-14	2.98e-13
CFP	36173.2	15591.4	2.32006	0.902987	0.934737
CGN	9829.67	23145.1	0.424698	0.0011038	0.00194395
CGNL1	240695	34549.8	6.96662	6.66e-06	1.42e-05
CHCHD1	191916	32401.2	5.9231	1.58e-20	3.45e-19
CHCHD2	129574	382530	0.338729	6.11e-09	1.77e-08
CHCHD3	834466	558803	1.49331	0.0249499	0.0376763
CHCHD6	67830.3	11136.8	6.09062	1.77e-19	2.87e-18
CHCHD7	28220.5	25898.1	1.08968	0.000649538	0.001169
CHCHD8	106429	84034.3	1.26649	0.000866375	0.00153594
CHD1	9915.32	7590.04	1.30636	3.45e-08	9.18e-08
CHD1L	5963.12	5570.93	1.0704	0.00355773	0.00596307
CHD2	5511.69	17910.8	0.307731	2.31e-13	1.12e-12
CHD3	13124.8	21520.3	0.609881	0.299958	0.376513
CHD4	107595	112428	0.957016	0.245926	0.316318
CHD6	761.481	939.531	0.810491	0.561176	0.646253
CHD7	36658.3	9114	4.0222	0.00207464	0.00355118
CHD8	45107.6	6341.77	7.11278	0.000884185	0.00156622
CHD9	40675.5	1892.38	21.4944	1.13e-10	3.92e-10
CHDH	721108	144612	4.9865	7.3e-14	3.84e-13
CHERP	62430	63022.7	0.990595	0.000782207	0.00139601
CHI3L1	94454	107585	0.877946	5.71e-09	1.66e-08
CHL1	19005.2	11638.6	1.63295	1.52e-09	4.67e-09
CHM	20928.1	5452.42	3.83833	1.09e-10	3.79e-10
CHMP4A	374214	1.2855e+06	0.291105	1.09e-16	9.4e-16
CHMP7	48040.7	32539.3	1.47639	0.123296	0.169191
CHORDC1	42723.1	98093.3	0.435535	4.64e-19	6.54e-18
CHP1	215370	68239.1	3.1561	8.31e-06	1.76e-05
CHST13	19331.2	22326.1	0.865855	0.721679	0.792603
CHST9	30566.8	28958.9	1.05552	0.0156093	0.0242314
CHTOP	77698.5	58205.5	1.3349	0.92097	0.948751
CHUK	30280	31319.1	0.966824	4.83e-06	1.04e-05
CIB1	37840.7	5258.28	7.1964	2.25e-16	1.77e-15
CIC	6298.91	4916.2	1.28126	0.0953759	0.13367
CILP	43530	67374.1	0.646095	0.626536	0.708713
CIRH1A	25616.7	38407.8	0.666967	9.35e-07	2.17e-06
CISD2	982976	1.35347e+06	0.726265	1.53e-07	3.81e-07
CIT	22535	55045.5	0.409389	1e-19	1.72e-18
CKAP4	2.00638e+06	2.36057e+06	0.849955	0.0758299	0.107583
CKAP5	99400.1	105198	0.944883	0.0510383	0.0742106
CKB	2.8354e+06	1.56784e+06	1.80848	0.813997	0.870697
CKMT1A	30186.3	2949.62	10.234	2.22e-13	1.08e-12
CKMT1B	63046.4	11652.6	5.4105	1.16e-07	2.92e-07
CKMT2	12889	32287	0.3992	0.351033	0.43336
CKS1B	90601.8	97955.1	0.924932	0.128912	0.175935
CLCC1	29222.7	15154.3	1.92835	0.0571679	0.0827007
CLCN3	168741	75378	2.2386	0.000150722	0.000285843
CLCN7	66157.7	70282.4	0.941311	0.498106	0.586759
CLCNKA	20680.3	19206.2	1.07675	0.901491	0.934547
CLCNKB	20272.8	11392.5	1.77949	3.83e-13	1.81e-12
CLDN8	16157	6466.94	2.4984	7.77e-21	1.82e-19
CLEC11A	240337	366692	0.655421	0.727347	0.797596
CLEC14A	307140	5556.57	55.2752	9.47e-19	1.22e-17
CLEC18A	42563.5	25441.7	1.67298	0.0709734	0.101062
CLEC18B	42435	26475.5	1.6028	0.0479722	0.0699431
CLEC18C	41937	25441.7	1.64836	0.0479722	0.0699431
CLGN	15278	18497.2	0.825963	0.597373	0.679505
CLIC1	1.20658e+07	2.04488e+07	0.590051	3.15e-13	1.51e-12
CLIC4	4.17146e+06	897286	4.64898	1.3e-19	2.17e-18
CLIC5	274155	45715.6	5.99697	2.37e-11	8.87e-11
CLMN	19081.2	17665.9	1.08012	8.33e-07	1.94e-06
CLN6	112620	93967.8	1.1985	0.993215	0.994846
CLNS1A	267592	433062	0.617907	0.556093	0.641438
CLPB	85275.5	370000	0.230474	0.837543	0.887875
CLPTM1L	81191.2	76554.2	1.06057	0.549771	0.635864
CLPX	184413	140669	1.31097	0.964578	0.978794
CLSTN1	51131	100215	0.510215	0.713205	0.786534
CLTB	1.47e+06	455461	3.2275	1.01e-06	2.33e-06
CLU	2.60026e+07	6.50645e+06	3.99643	0.908977	0.938433
CLUH	65030.1	21173.5	3.07129	1.29e-05	2.68e-05
CLYBL	787458	203102	3.87714	2.78e-08	7.47e-08
CMBL	439264	377207	1.16452	2.58e-05	5.25e-05
CMC1	319289	104137	3.06603	1.53e-11	5.87e-11
CMC2	83493.2	21754.9	3.83791	3.19e-19	4.71e-18
CMIP	30005.9	52463.9	0.571935	0.00140941	0.00245883
CMPK2	141354	71131	1.98723	0.415912	0.502413
CMSS1	164064	70200.3	2.33708	0.0884555	0.124421
CMTM6	159377	267915	0.59488	0.353969	0.43648
CNBP	72581.8	91909.9	0.789706	0.674144	0.752988
CNDP2	5.02843e+06	4.64442e+06	1.08268	0.140737	0.190792
CNIH4	264918	458180	0.578198	0.273471	0.346629
CNKSR3	9924.18	5180.67	1.91562	0.42244	0.509434
CNN1	3.21887e+06	1.68336e+06	1.91218	0.891026	0.927075
CNNM2	6686.11	8670.87	0.771101	1.18e-16	1.01e-15
CNNM3	133097	120862	1.10123	7.47e-13	3.34e-12
CNNM4	9093.54	14905.6	0.610074	0.958554	0.975463
CNOT2	14384.2	15151.1	0.949378	0.771759	0.837904
CNOT3	105551	12487.6	8.45245	6.53e-08	1.69e-07
CNP	542583	247665	2.1908	4.36e-08	1.15e-07
CNPY3	313891	742897	0.422523	4.55e-11	1.65e-10
CNTN1	15310	18126.6	0.844616	4.19e-12	1.72e-11
COA1	35121.9	78392.4	0.448027	0.00366693	0.00613166
COA3	464345	95762.7	4.84892	6.79e-14	3.6e-13
COA4	75625	19189.4	3.94097	7.16e-13	3.22e-12
COA5	32273.9	72969.7	0.442292	7.22e-19	9.64e-18
COA6	241185	80566.7	2.9936	2.78e-13	1.34e-12
COASY	225237	116338	1.93605	1.03e-08	2.92e-08
COBL	14745.5	10684.4	1.38009	0.204455	0.268394
COBLL1	20430.8	29111.4	0.701816	5.95e-05	0.000117338
COCH	18439.2	16126.8	1.14339	0.0625552	0.0898849
COG1	74253.1	87297.6	0.850575	9.12e-11	3.22e-10
COG2	76445.7	89277.8	0.856267	4.78e-06	1.04e-05
COG4	46249.1	72225	0.640347	4.29e-13	2e-12
COG5	29385.2	55270.2	0.531663	1.36e-15	9.55e-15
COG8	36665	37092.4	0.988478	0.277631	0.351276
COIL	29037.6	33496.2	0.866891	0.707576	0.781335
COL10A1	240022	270660	0.886803	1.51e-11	5.81e-11
COL11A1	13879.1	7179.39	1.93319	1.47e-07	3.68e-07
COL12A1	2.21444e+06	3.36216e+06	0.658636	0.0790006	0.111747
COL15A1	964617	108059	8.92678	2.59e-21	6.92e-20
COL16A1	3399.96	4878.66	0.696903	0.374953	0.459304
COL18A1	1.65241e+06	1.04134e+06	1.58681	2.82e-06	6.25e-06
COL1A1	3.4164e+07	2.31445e+06	14.7612	1.23e-21	3.83e-20
COL1A2	2.15193e+07	2.02673e+06	10.6178	1.65e-17	1.64e-16
COL21A1	724415	54646.9	13.2563	1.14e-14	6.81e-14
COL2A1	120148	36268.1	3.31277	0.0047958	0.00788647
COL3A1	226701	32418.4	6.99297	6.76e-05	0.00013235
COL4A1	386979	315488	1.2266	0.0104208	0.0165315
COL4A2	1.49786e+06	1.82235e+06	0.82194	1.84e-13	9.15e-13
COL4A3	26223.5	70988.2	0.369407	0.000809381	0.00143969
COL4A4	8965.25	15184.5	0.590422	4.27e-08	1.13e-07
COL4A6	3604.83	2441.77	1.47632	2.95e-11	1.09e-10
COL5A1	39336.1	42347.1	0.928897	0.00768785	0.0124034
COL5A2	83553.3	46082.2	1.81313	0.0402364	0.0592307
COL6A1	2.14489e+07	1.83637e+07	1.168	0.486197	0.574475
COL6A2	2.16629e+07	1.08315e+07	1.99999	5.11e-05	0.000101316
COL6A3	2.37842e+07	1.19288e+07	1.99384	6.55e-05	0.000128554
COL7A1	32360.2	194405	0.166457	4.66e-12	1.9e-11
COL8A1	128962	167327	0.770717	0.172741	0.230592
COLGALT1	483041	780307	0.619039	0.000106662	0.000205478
COMP	138504	186833	0.741324	0.251742	0.322729
COPG2	81539.7	84298.7	0.967271	0.486197	0.574475
COPS7B	176703	342697	0.515626	0.00854916	0.0136998
COQ10A	7028.89	5915.7	1.18818	4.06e-06	8.85e-06
COQ10B	27083.6	31369.6	0.863369	0.337537	0.418757
COQ3	22810	2897.99	7.87098	1.94e-21	5.56e-20
COQ5	56101.4	80757.5	0.694689	0.194525	0.256701
COQ6	137479	41317.2	3.32741	0.472112	0.560469
COQ7	276463	35787.5	7.72513	0.000252723	0.000469077
COQ9	212103	117040	1.81222	0.00588181	0.00959108
CORO1A	1.30586e+06	1.6394e+06	0.79655	0.000125447	0.000240041
CORO2B	41497.9	63123.5	0.657408	0.323452	0.403629
CORO7	65872.6	104636	0.629538	2.06e-11	7.73e-11
CORO7-PAM16	57667.5	114669	0.502905	8.85e-19	1.16e-17
COTL1	4.51093e+06	3.53913e+06	1.27459	0.274299	0.347576
COX1	85446.8	18955.4	4.50779	7.94e-11	2.82e-10
COX2	7.08265e+06	7.45885e+06	0.949564	1.83e-05	3.75e-05
COX3	107305	28964.5	3.70472	0.109254	0.151136
COX4I1	3.97906e+06	2.1241e+06	1.87329	0.00682705	0.0110774
COX5A	2.41119e+06	162531	14.8353	2.51e-23	1.41e-21
COX5B	7.34748e+06	1.23038e+06	5.97174	5.49e-18	6.07e-17
COX6A1	434659	42946.9	10.1208	4.95e-15	3.09e-14
COX6B1	6.51141e+06	981328	6.63531	1.5e-22	6.28e-21
COX6C	666450	1.02173e+06	0.652279	5.69e-08	1.48e-07
COX7A1	808306	74423.7	10.8609	4.87e-14	2.63e-13
COX7A2	6.43086e+06	1.5584e+06	4.12657	3.94e-13	1.86e-12
COX7A2L	1.10313e+06	197730	5.57895	6.07e-13	2.75e-12
COX8A	674497	94944.5	7.10411	0.0471252	0.0687786
CP	5458635	3.29138e+06	1.65846	0.946513	0.966666
CPD	69021.3	131480	0.524956	0.799364	0.858487
CPN1	38607.3	13307.4	2.90118	0.853818	0.901322
CPNE2	176095	268030	0.656996	7.74e-09	2.22e-08
CPNE6	36464.7	6440.3	5.66196	1.62e-21	4.79e-20
CPNE7	109772	131386	0.835495	7.8e-08	2.01e-07
CPOX	167540	613929	0.272898	4.26e-19	6.1e-18
CPQ	167247	127220	1.31463	0.486197	0.574475
CPSF1	47103.1	70542.5	0.667727	0.934485	0.958279
CPSF3	66619.7	12015.1	5.54467	1.41e-13	7.1e-13
CPSF4	43531.7	65113	0.668556	0.776099	0.841546
CPT1A	230261	98659.3	2.3339	6.47e-10	2.08e-09
CPT1B	5191.31	9027.28	0.575069	5.06e-08	1.33e-07
CPT2	1.29952e+06	175311	7.41264	3.89e-13	1.83e-12
CPXM1	20579	68687.2	0.299605	3.68e-06	8.05e-06
CPXM2	87018.5	422011	0.206199	5.88e-23	2.89e-21
CR1	7942.62	12463	0.637296	0.0148946	0.0231724
CR1L	9373.21	15923.8	0.588628	0.110514	0.15283
CRABP2	107309	342861	0.312982	0.13972	0.189535
CRAT	273325	206506	1.32357	0.000782207	0.00139601
CRB2	9539.17	10186.4	0.936459	3.75e-14	2.06e-13
CRBN	29622.4	85136.3	0.347941	0.210587	0.27585
CREBBP	2279.11	1648.42	1.3826	0.0302662	0.0452721
CRELD2	10988	13950	0.787672	4.97e-10	1.61e-09
CRIP1	324880	302231	1.07494	0.00368914	0.00616638
CRIP2	602340	613768	0.98138	0.542232	0.628847
CRLF3	30222	34512.3	0.875688	2.76e-07	6.7e-07
CRNKL1	69425.4	91818.3	0.756117	0.730186	0.800094
CRTAC1	209502	284327	0.736836	3.38e-13	1.61e-12
CRTAP	37184.2	152254	0.244225	8.29e-18	8.89e-17
CRYAA	797779	459058	1.73786	0.00176854	0.00305664
CRYAB	9.44387e+07	1.8547e+07	5.09186	3.2e-08	8.53e-08
CRYL1	7.90318e+06	1.10568e+06	7.14778	3.07e-18	3.55e-17
CRYM	480722	223384	2.152	0.123296	0.169191
CRYZ	1.48179e+06	2.10281e+06	0.704671	0.542232	0.628847
CS	3.03402e+06	731115	4.14984	6.58e-18	7.19e-17
CSK	258968	611026	0.423825	2.27e-18	2.69e-17
CSNK1A1	410214	36551.5	11.2229	7.09e-14	3.73e-13
CSNK1E	25316.4	38057.9	0.665206	8.11e-13	3.6e-12
CSPG4	275780	30048.6	9.17779	5.79e-19	7.95e-18
CSRP1	1.58995e+06	1.55609e+06	1.02175	0.0584143	0.0843323
CSRP2	154036	134137	1.14835	0.237193	0.306284
CST3	3.22455e+06	1.75965e+06	1.83249	0.450278	0.539046
CSTB	5.00068e+06	4.17578e+06	1.19755	2.06e-05	4.22e-05
CSTF2T	39854.7	60937.2	0.65403	0.558632	0.64367
CTAGE1	19908.3	5217.83	3.81544	2.01e-09	6.13e-09
CTBS	123462	87198.1	1.41588	0.292964	0.368384
CTCF	5656.49	7504.18	0.753778	0.387282	0.470894
CTGF	23971.6	42471.2	0.56442	3.37e-07	8.11e-07
CTH	58204	108430	0.536787	1.49e-05	3.08e-05
CTHRC1	160458	375311	0.427533	3.69e-05	7.4e-05
CTNNA3	25714.1	34780.9	0.739318	2.32e-12	9.82e-12
CTNNAL1	4392.89	5865.2	0.748976	4.25e-12	1.74e-11
CTNNBL1	117632	117512	1.00102	2.65e-05	5.37e-05
CTNND2	3420.65	1494.58	2.2887	3.8e-08	1.01e-07
CTPS1	87361.2	174503	0.500628	2.93e-08	7.86e-08
CTPS2	76677.7	118526	0.646926	1.63e-12	7e-12
CTSA	365164	184346	1.98086	0.000450972	0.000821331
CTSB	3.10025e+06	5.01873e+06	0.617736	4.73e-17	4.32e-16
CTSC	452769	572947	0.790246	1.19e-06	2.73e-06
CTSD	4.40287e+07	6.87996e+07	0.639955	1.09e-10	3.79e-10
CTSG	1.10519e+06	6.37006e+06	0.173498	9.93e-10	3.12e-09
CTSH	124676	61165.8	2.03832	0.0188743	0.0290568
CTSL	137266	57551.7	2.38509	2.04e-07	5e-07
CTSS	180301	371843	0.484887	0.458255	0.546602
CTSZ	1.19906e+06	1.60003e+06	0.749398	1.14e-12	4.96e-12
CTTNBP2	3384.65	6455.65	0.524293	1.35e-20	2.97e-19
CUBN	581920	50445.5	11.5356	2.94e-16	2.25e-15
CUL9	1574.38	340.566	4.62283	4.15e-14	2.27e-13
CWC15	36888.9	39839	0.925949	0.42244	0.509434
CWC22	12793.6	16529.9	0.773968	2.14e-11	8.03e-11
CXADR	122102	197751	0.617455	3e-20	5.95e-19
CXCL12	396464	154313	2.56922	0.138207	0.18766
CXorf38	52501	38157.9	1.37589	0.891026	0.927075
CYB5A	2.36202e+07	292260	80.8192	3.34e-27	2.38e-24
CYB5R1	579267	367413	1.57661	0.00411027	0.00681163
CYB5R3	1.17054e+07	4.02477e+06	2.90834	6.8e-18	7.41e-17
CYB5R4	11972	21778.6	0.549713	0.88058	0.92092
CYBA	192353	312880	0.614782	8.3e-14	4.33e-13
CYBB	631853	277242	2.27907	0.000374489	0.000685547
CYC1	936988	414099	2.26272	7.22e-06	1.53e-05
CYCS	6.20711e+06	627466	9.89234	4.28e-18	4.85e-17
CYHR1	18102.7	23044.7	0.785545	0.706171	0.780389
CYLD	13333.6	6425.94	2.07497	1.64e-06	3.72e-06
CYP17A1	63006.3	34583.1	1.82188	2.21e-08	6.03e-08
CYP1B1	174702	88863.3	1.96596	0.000224501	0.000418329
CYP20A1	115669	103792	1.11443	0.0186837	0.028784
CYP27A1	136919	16319.3	8.38999	1.55e-17	1.56e-16
CYP2J2	240125	16678	14.3977	5.94e-11	2.13e-10
CYP2S1	56391.5	78734.8	0.716221	0.731607	0.80124
CYP2U1	14183.6	18879.1	0.751286	1.09e-08	3.08e-08
CYP3A5	30610.4	14309	2.13924	0.168612	0.225786
CYP4A11	30495.1	15100.3	2.0195	0.0793235	0.112167
CYP4A22	30748.9	8840	3.47838	0.0130583	0.0204647
CYP4F12	6019.39	3548.91	1.69612	2.3e-06	5.13e-06
CYP4F2	24469.4	10781.7	2.26953	1.12e-05	2.35e-05
CYP4F3	23908.2	14730.6	1.62303	6.6e-05	0.000129523
CYP4F8	15824.2	9823.47	1.61086	0.594752	0.676885
CYP7B1	21915.9	22654.3	0.967406	1.5e-07	3.74e-07
CYP8B1	194549	123407	1.57648	8.33e-07	1.94e-06
CYS1	107761	116632	0.923937	1.74e-05	3.58e-05
CYSTM1	77536.5	126071	0.615022	0.106767	0.147984
CYTB	198270	64882.2	3.05584	2.91e-09	8.71e-09
CYTH2	14064.8	24683.9	0.569798	4.43e-17	4.09e-16
CYTH3	59137.4	7468.06	7.91871	2.59e-06	5.76e-06
CYTH4	17542	86667.3	0.202407	9.9e-26	1.72e-23
CYTIP	19622.4	16300.7	1.20377	0.982662	0.9895
D2HGDH	42033.6	64191.2	0.654818	0.0018736	0.00323429
DAAM1	9072.46	29598.1	0.306522	9.85e-20	1.7e-18
DAB2	858631	218298	3.93329	1.12e-16	9.67e-16
DAB2IP	14073.3	18323.6	0.768044	3.03e-11	1.12e-10
DAGLB	58877.5	37666.4	1.56313	0.0380801	0.0562116
DAK	1.06264e+06	296838	3.57985	4.85e-12	1.97e-11
DAO	220017	24167.7	9.10377	1.87e-12	7.96e-12
DAP3	139304	30480.9	4.57021	1.47e-14	8.61e-14
DAPK1	8286.88	10743.5	0.771337	0.894014	0.929052
DAPK3	35958.3	46133.6	0.779438	5.33e-12	2.15e-11
DARS	1.71973e+06	1.13515e+06	1.51498	6.53e-08	1.69e-07
DARS2	595201	57512.6	10.3491	2.05e-21	5.71e-20
DAXX	56522.7	71936	0.785737	0.958554	0.975463
DBN1	225905	315329	0.71641	0.594752	0.676885
DBT	279489	133785	2.08908	2.59e-06	5.76e-06
DCAF8	13489.5	15938.8	0.84633	0.911973	0.94039
DCAKD	122254	128186	0.953719	0.000771577	0.00137876
DCDC2	71591.6	78073.1	0.916982	0.243245	0.313246
DCK	50899.4	128750	0.395335	2.19e-13	1.07e-12
DCLK1	52803.9	62433	0.845768	0.10473	0.145254
DCN	2.16284e+06	1.81207e+06	1.19357	0.381087	0.464817
DCP2	15013.6	19331.8	0.776628	0.908977	0.938433
DCTN5	206460	231614	0.891396	2.59e-09	7.79e-09
DCTPP1	218333	580098	0.376373	4.74e-10	1.54e-09
DCUN1D3	27022.2	54878.2	0.492403	5.89e-19	8.06e-18
DCXR	761049	246541	3.08691	0.0198534	0.0304652
DDAH1	5.57685e+06	378517	14.7334	3.04e-23	1.64e-21
DDAH2	303544	225242	1.34763	6.53e-07	1.54e-06
DDB2	28303.2	37208.9	0.760657	2.03e-11	7.64e-11
DDC	709668	86049.7	8.24719	7.62e-05	0.000148256
DDN	2574.62	1717.98	1.49863	7.93e-22	2.6e-20
DDO	31516.2	42879.5	0.734995	0.142786	0.193141
DDT	3.69586e+06	3.92314e+06	0.942067	0.849373	0.898185
DDX10	51434.5	84515.8	0.608578	0.819869	0.875662
DDX18	115316	560817	0.205622	6.5e-21	1.55e-19
DDX20	66096.3	1780.23	37.1281	2.96e-12	1.24e-11
DDX21	433848	373058	1.16295	0.227586	0.295219
DDX24	14673.3	45608.3	0.321725	8.82e-10	2.79e-09
DDX27	67805	179756	0.377206	1.08e-08	3.05e-08
DDX28	31384.5	10368.1	3.02703	1.26e-12	5.45e-12
DDX31	22197	29112.3	0.762462	0.895509	0.930152
DDX41	29582.8	37012.8	0.79926	2.65e-05	5.37e-05
DDX42	290374	70904.8	4.09526	0.00578071	0.00944788
DDX47	65996.8	275899	0.239206	8.81e-13	3.9e-12
DDX49	22332.8	22856.1	0.977105	1.12e-06	2.58e-06
DDX50	106247	123878	0.857676	0.161141	0.216529
DDX52	73711	87371.1	0.843654	0.73303	0.802385
DDX54	169139	44382.5	3.81093	0.042882	0.0629299
DDX56	16372.3	276917	0.0591234	1.25e-21	3.85e-20
DDX58	171596	148474	1.15573	0.882071	0.921351
DDX59	42167	25507.1	1.65315	0.193229	0.255464
DDX60	88378.2	32692	2.70336	1.15e-07	2.9e-07
DDX60L	3759.92	6634.13	0.566753	0.184954	0.245437
DECR1	2.61608e+06	1.26182e+06	2.07326	0.000252723	0.000469077
DECR2	376089	99779.1	3.76921	1.13e-11	4.43e-11
DEF6	28131.3	38634.1	0.728148	5.67e-10	1.83e-09
DEFA1	3.28387e+06	1.45183e+06	2.26188	1.88e-11	7.11e-11
DEFA1B	3.28387e+06	1.45183e+06	2.26188	1.88e-11	7.11e-11
DEFA3	3.28604e+06	1.45202e+06	2.26309	1.88e-11	7.11e-11
DEGS1	149665	226709	0.660164	4.4e-10	1.44e-09
DENND1B	9778.42	18354.9	0.532743	0.378012	0.462256
DENND3	14109.3	10766.2	1.31052	2.08e-09	6.32e-09
DENND4A	41835.6	55408.4	0.75504	0.841975	0.891909
DENR	222337	616071	0.360896	4.65e-20	8.67e-19
DEPDC5	8762.12	14394.9	0.608696	8.97e-17	7.89e-16
DERL1	895619	684580	1.30827	0.28268	0.356819
DERL2	541362	2.23934e+06	0.241751	1.15e-23	7.67e-22
DES	8.86923e+06	1.93163e+06	4.59158	2.43e-16	1.91e-15
DFNA5	121975	422103	0.28897	3.64e-14	2.01e-13
DGKA	40945.8	158821	0.257811	1.09e-23	7.59e-22
DGKZ	12316.7	13955.8	0.882549	0.000174055	0.000328053
DHODH	127015	16507.2	7.69452	2.7e-11	1e-10
DHRS1	33040.3	42709.4	0.773608	0.507744	0.59532
DHRS11	80200	73723.2	1.08785	0.000438326	0.00079864
DHRS13	38218	61050.3	0.626008	0.627876	0.709664
DHRS4	327402	59022.5	5.54707	2.8e-14	1.57e-13
DHRS4L1	546079	57725	9.45999	1.67e-13	8.32e-13
DHRS4L2	50029.7	43002.8	1.16341	0.354951	0.437565
DHTKD1	154329	51029.5	3.0243	1.38e-06	3.16e-06
DHX16	33841.7	89241.7	0.379214	1.29e-11	4.99e-11
DHX30	46726.8	18797.6	2.48578	0.192583	0.254847
DHX32	9455.14	19247.5	0.49124	1.32e-09	4.09e-09
DHX37	12306	4291.01	2.86787	0.0274974	0.0413624
DHX38	46856.3	28152	1.66441	0.589527	0.672373
DHX40	6655.58	7930.38	0.839251	0.56245	0.647197
DHX57	7092.83	22971	0.308774	9.26e-07	2.15e-06
DHX58	16172.6	77106.6	0.209744	0.0208766	0.031932
DHX8	17747.4	16648.9	1.06598	0.0540306	0.0783746
DIAPH1	316913	536127	0.591115	2.55e-13	1.24e-12
DIAPH2	83563.5	57351.2	1.45705	0.0512634	0.0745126
DICER1	5066.02	1861.95	2.72082	0.0217279	0.0331747
DIDO1	11095.3	17744.1	0.625298	0.753034	0.820705
DIEXF	30545.5	33850.1	0.902375	0.462848	0.551004
DIMT1	75084.7	160111	0.468954	8.71e-05	0.000168962
DIP2A	7425.27	7355.1	1.00954	0.00313064	0.00527832
DIP2C	13123.6	17553.5	0.747634	4.11e-13	1.93e-12
DIS3	60751	31994	1.89882	0.00226659	0.00386424
DLAT	822402	263120	3.12558	5.28e-13	2.42e-12
DLD	2.16678e+06	794756	2.72634	1.25e-08	3.5e-08
DLG1	91659.6	30952.4	2.96131	8.57e-07	1.99e-06
DLG3	39294	9264.71	4.24126	7.42e-12	2.95e-11
DLGAP4	58204.3	34538.3	1.68521	0.0301223	0.0450884
DLST	2.73212e+06	1.4025e+06	1.94803	5.49e-05	0.000108637
DMAP1	18071.4	6601.81	2.73734	0.000776875	0.00138765
DMD	37233.5	45669.4	0.815285	0.602629	0.684755
DMGDH	725322	180937	4.0087	5.63e-08	1.47e-07
DMTN	23311.7	32329.5	0.721065	0.985677	0.990549
DMXL1	15498.2	7384.97	2.09862	0.000396624	0.000724823
DMXL2	24411.8	23942.6	1.0196	0.0103642	0.016454
DNAJA3	168920	69301.8	2.43746	1.43e-09	4.42e-09
DNAJA4	41316	67807.9	0.609311	8.11e-15	4.9e-14
DNAJB14	15695.1	17089.7	0.918397	0.000305783	0.000563639
DNAJB3	51250.5	54321.2	0.94347	0.898499	0.932578
DNAJB6	124180	80525.7	1.54212	0.781898	0.843975
DNAJC1	68335.7	99512.5	0.686705	9.87e-05	0.000190534
DNAJC10	134097	150772	0.889405	0.862721	0.906909
DNAJC11	409555	236187	1.73403	0.00143732	0.00250651
DNAJC12	12997.4	5796.88	2.24214	3.73e-22	1.34e-20
DNAJC16	12118.4	17636.9	0.687104	0.269353	0.34263
DNAJC2	24995.2	27592.8	0.905859	0.485015	0.573713
DNAJC21	42311.6	102818	0.41152	0.0888093	0.124877
DNAJC25-GNG10	128411	275079	0.466814	1.76e-10	5.98e-10
DNASE1L1	42324.1	12059.3	3.50967	3.83e-13	1.81e-12
DNASE2	79761.8	228093	0.349689	4.85e-12	1.97e-11
DNMBP	16251.2	5073.23	3.20332	0.000143988	0.000273559
DNMT1	21183.3	26145.5	0.810206	0.369888	0.454012
DNPH1	1.28084e+06	1.22591e+06	1.04481	0.229778	0.29761
DNTTIP1	26566.5	34605.8	0.76769	1.38e-15	9.66e-15
DNTTIP2	37502.4	63464.2	0.590923	0.431237	0.518577
DOCK10	7662.88	6855.68	1.11774	0.00211447	0.00361646
DOCK2	108214	307813	0.351556	5.67e-06	1.22e-05
DOCK4	22755.7	13819.5	1.64663	0.194525	0.256701
DOCK5	29867	23915.8	1.24884	0.490942	0.57944
DOCK6	82086.4	2269.09	36.176	1.4e-14	8.28e-14
DOCK8	41481.6	46272.9	0.896455	0.00171254	0.00296466
DOCK9	74468.1	34354.8	2.16762	0.0806259	0.113895
DOHH	55124.7	77374.9	0.712437	0.526075	0.613611
DOK2	48342.5	43549.1	1.11007	1.53e-05	3.16e-05
DOK3	83271.7	146121	0.569882	0.904484	0.935832
DPCD	80533.5	123150	0.653945	1.59e-08	4.4e-08
DPEP1	353743	366899	0.964142	7.35e-06	1.56e-05
DPH1	14426.3	31001.2	0.465346	0.0686425	0.0980705
DPH5	48730.6	47634.2	1.02302	0.28268	0.356819
DPM3	243174	69910.8	3.47835	6.46e-09	1.87e-08
DPP4	2.55646e+06	334508	7.64244	4.28e-18	4.85e-17
DPP8	13000	9207.72	1.41186	0.0223861	0.0341308
DPP9	100930	49029.8	2.05854	0.00126876	0.00222437
DPT	7.2121e+06	488604	14.7606	4.17e-11	1.52e-10
DPY19L1	29835.5	33646.4	0.886737	0.904484	0.935832
DPY19L2	8124.41	2754.22	2.9498	9.65e-12	3.8e-11
DPY30	157371	307861	0.511174	0.0819456	0.115645
DPYD	199399	204333	0.975855	0.43902	0.527046
DPYS	616040	117610	5.23798	7e-11	2.5e-10
DPYSL3	837169	1.9633e+06	0.42641	3.05e-09	9.07e-09
DSG2	466774	569060	0.820255	0.326237	0.406511
DSN1	20306.1	30318.3	0.669765	0.725928	0.796246
DSP	171345	40344.1	4.24708	2.23e-06	5e-06
DST	34679	32670.6	1.06147	0.000585196	0.00105722
DTD1	321474	219618	1.46379	0.0350304	0.0520699
DTNB	23628.5	21932.6	1.07732	0.0895205	0.125794
DTNBP1	878779	9.33447e+06	0.0941435	2.61e-27	2.23e-24
DTX3L	39777.7	113531	0.350368	7.62e-14	3.99e-13
DUSP12	26942.1	52958.9	0.508737	0.0267106	0.0402213
DVL2	8992.05	7683.67	1.17028	0.833117	0.88494
DYM	13221.3	5520.49	2.39495	0.0660958	0.0947491
DYNLT1	143831	266382	0.539945	0.665882	0.745907
DYRK1A	21408.4	21335.1	1.00344	0.0298362	0.0447072
DYSF	694969	224225	3.09943	1.77e-16	1.45e-15
E2F4	19778.9	30996.6	0.6381	0.0730658	0.103938
EBI3	185234	267190	0.693268	0.831642	0.883814
EBNA1BP2	65424.2	120452	0.543155	0.000480681	0.000873947
ECE1	17007.5	37077.8	0.458697	0.00768785	0.0124034
ECH1	9.90589e+06	1.89673e+06	5.22262	5.73e-17	5.18e-16
ECHDC1	1.4897e+06	197795	7.53153	2.48e-22	9.37e-21
ECHDC2	271408	50968.2	5.32504	3.13e-08	8.36e-08
ECHDC3	1.09861e+06	1.24788e+06	0.880381	0.211967	0.276978
ECHS1	8.1964e+06	3.28998e+06	2.49132	5.72e-05	0.000112934
ECI1	2.77532e+06	2.00518e+06	1.38408	0.704767	0.78005
ECI2	957238	119003	8.04378	3.93e-21	9.98e-20
ECM1	479917	956374	0.501809	0.36687	0.450826
ECM2	36238.4	27476.8	1.31887	0.195176	0.257401
EDC3	14832.1	9017.82	1.64476	0.87462	0.916033
EDIL3	65075.6	12850.1	5.06421	2.36e-09	7.15e-09
EEF1A2	2.55828e+07	3.26696e+07	0.783077	2.56e-09	7.72e-09
EEF2K	4838.24	7272.6	0.66527	2.08e-09	6.32e-09
EFCAB7	5023.59	3007.88	1.67014	0.888039	0.925999
EFEMP1	1.66328e+06	1.23228e+06	1.34976	0.834592	0.886286
EFEMP2	142632	85300.3	1.67211	0.239449	0.308731
EFHD2	1.01573e+06	2.12878e+06	0.477142	1.66e-10	5.65e-10
EGFL7	76054.9	108786	0.699123	0.470949	0.559243
EGFR	226071	80062.1	2.8237	1.52e-10	5.21e-10
EGLN1	35145.8	27311.6	1.28685	0.0620246	0.0892127
EGLN3	32160.3	32575.8	0.987244	0.000610186	0.00110096
EHBP1L1	17436.1	31748.6	0.549193	1.07e-08	3.02e-08
EHD2	4.14586e+06	561038	7.38963	2.22e-20	4.55e-19
EHD3	322886	318491	1.0138	0.00408578	0.00677367
EHHADH	1.78533e+06	299834	5.9544	1.56e-16	1.3e-15
EI24	204321	136806	1.4935	0.951027	0.969884
EIF1	2.23044e+06	1.26863e+06	1.75815	0.401974	0.487093
EIF1AD	87922.3	97333.9	0.903307	0.725928	0.796246
EIF2A	237508	179045	1.32652	0.416996	0.503438
EIF2AK4	8170.51	13158.5	0.620931	1.61e-11	6.16e-11
EIF2S2	605940	706625	0.857513	0.659029	0.739394
EIF4E3	279944	328424	0.852387	6.73e-21	1.6e-19
EIF4EBP1	236264	325741	0.725312	0.547252	0.633809
EIF4H	700253	598214	1.17057	0.037905	0.0559724
ELANE	403189	2.54128e+06	0.158656	1.38e-15	9.66e-15
ELMO1	115346	268807	0.429103	9.71e-16	6.94e-15
ELMO2	76133.7	266370	0.285819	1.12e-21	3.55e-20
ELMOD2	133560	187273	0.713187	0.975125	0.985281
ELMSAN1	14556.2	7564.49	1.92428	0.172741	0.230592
ELN	57171.6	131546	0.434615	2.02e-10	6.81e-10
ELOVL1	76885.2	240226	0.320053	4.83e-22	1.66e-20
ELOVL5	111666	125656	0.888665	0.0244656	0.0369844
ELOVL7	51106.4	116844	0.437391	3.7e-14	2.03e-13
ELP5	17749.8	12524.3	1.41724	0.0060191	0.00980746
ELTD1	14983	20688.3	0.724227	1.47e-09	4.52e-09
EMC10	37777	9075.82	4.16238	3.89e-13	1.83e-12
EMC4	81724.1	35003.8	2.33472	3.18e-05	6.4e-05
EMILIN1	1.05551e+06	936100	1.12756	0.381087	0.464817
EMILIN2	139112	296508	0.469169	1.28e-10	4.42e-10
EML3	53427.5	24016	2.22466	0.0123818	0.0194402
EMP3	162181	316580	0.512292	6.91e-16	4.99e-15
EMR2	59860.8	59932.3	0.998808	0.124682	0.170817
ENDOG	38211.5	259282	0.147374	4.87e-23	2.48e-21
ENG	134140	133886	1.00189	0.381087	0.464817
ENGASE	33566.9	62526.4	0.536843	1.6e-17	1.6e-16
ENO1	4.10316e+08	108857571	3.76929	2.83e-15	1.86e-14
ENO2	41582024	1.20551e+07	3.44934	4.32e-15	2.72e-14
ENO3	9.16522e+07	3.48138e+07	2.63264	3.54e-10	1.17e-09
ENOSF1	142425	42799.4	3.32773	5.62e-06	1.21e-05
ENPEP	52108.5	106576	0.488935	0.158335	0.213094
ENPP2	40257.6	6594.84	6.10441	1.73e-07	4.28e-07
ENPP3	1.06296e+06	161999	6.56152	1.24e-11	4.81e-11
ENPP6	69084.9	77229.9	0.894536	0.0089865	0.0143737
ENTPD1	563934	145330	3.88036	5.07e-13	2.33e-12
ENTPD5	328532	374636	0.876936	1.25e-05	2.61e-05
EOGT	109422	39719.3	2.75488	0.0819456	0.115645
EP300	2401.52	2865.51	0.838077	0.000549493	0.000993556
EPB41	313715	372508	0.842171	0.000121644	0.000233288
EPB41L1	217960	107989	2.01836	2.68e-07	6.5e-07
EPB41L3	230176	97050.8	2.37171	1.1e-09	3.46e-09
EPB41L4B	3211.09	4596.45	0.698604	1.04e-12	4.53e-12
EPB41L5	19595.5	15760.3	1.24335	0.934485	0.958279
EPB42	260849	195640	1.33331	0.704767	0.78005
EPDR1	2.46965e+06	2.83831e+06	0.870114	6.68e-15	4.07e-14
EPHA2	20239.4	12399.8	1.63223	3.41e-07	8.18e-07
EPHA6	8473.26	5138.48	1.64898	0.000153032	0.000289966
EPHA7	11063.4	4229.46	2.61579	0.341358	0.422761
EPHB4	1897.76	2200.15	0.862556	2.66e-08	7.18e-08
EPHX1	2.16684e+06	2.40728e+06	0.900118	3.92e-07	9.38e-07
EPHX2	877311	234325	3.74399	1.12e-07	2.84e-07
EPM2A	62811.3	47426.4	1.32439	0.675525	0.753939
EPM2AIP1	22660	23136.3	0.979411	0.278468	0.352231
EPPK1	576338	338852	1.70086	0.20244	0.266077
EPS15L1	340945	453577	0.751681	7.83e-10	2.49e-09
EPS8L1	116585	238677	0.488464	0.559903	0.644961
EPS8L3	139445	126272	1.10433	2.81e-08	7.54e-08
EPX	62675.1	57833.3	1.08372	2.33e-05	4.77e-05
ERAL1	10848.7	17000.5	0.638137	3.87e-12	1.6e-11
ERBB4	98215.1	46755.1	2.10063	1.72e-11	6.55e-11
ERCC1	26077.5	13514.8	1.92956	0.545995	0.632696
ERCC2	17808.5	23560.3	0.75587	0.674144	0.752988
ERCC3	15427	18835.7	0.819028	7.09e-14	3.73e-13
ERG	19548.6	6666.66	2.93229	1.54e-09	4.72e-09
ERGIC2	61582	66027.6	0.932671	0.488567	0.576955
ERGIC3	60980.9	60604	1.00622	6.59e-13	2.98e-12
ERI3	68855	26758.9	2.57317	7.72e-08	1.99e-07
ERO1L	1.03228e+06	1.51631e+06	0.680783	0.225409	0.292751
ERO1LB	27694.7	29622.7	0.934912	0.0358559	0.0532413
ESAM	106690	13555.5	7.8706	5.38e-17	4.89e-16
ESPN	9101.27	8570.71	1.0619	0.0145863	0.0227259
ESRP1	4235.57	1387.8	3.05199	4.38e-21	1.1e-19
ESRRA	7463.42	9198.74	0.811353	3.76e-11	1.38e-10
ESRRB	7156.41	18559.5	0.385593	0.406233	0.491834
ESYT1	1.15149e+06	1.4602e+06	0.788581	1.66e-07	4.12e-07
ETFA	4.55312e+06	379842	11.9869	4.26e-26	1.09e-23
ETFB	3.2211e+06	2.02524e+06	1.59048	0.048186	0.0702068
ETFDH	399923	70171.3	5.69924	5.96e-18	6.54e-17
EVA1B	30205.1	63177	0.478102	5.54e-12	2.23e-11
EVL	222739	48673.9	4.57616	1.32e-06	3.03e-06
EVPL	10186.6	12464.4	0.817256	2.75e-08	7.4e-08
EXOC3L2	11604.5	11832.9	0.980694	0.45711	0.545542
EXOC5	172335	254522	0.677094	2.66e-11	9.91e-11
EXOC6	17328.2	20736.1	0.835654	1.12e-08	3.15e-08
EXOC6B	117813	127027	0.927462	7.29e-10	2.33e-09
EXOSC2	86791.2	136382	0.636384	0.681059	0.759123
EXOSC4	135533	152506	0.88871	0.777548	0.842475
EXOSC9	69135.8	64301.4	1.07518	0.434563	0.522283
F10	252994	67658.1	3.7393	0.871642	0.914036
F12	41290.6	75901.8	0.544	0.668632	0.748398
F13A1	3.29803e+06	5.61904e+06	0.586939	0.00939189	0.0149884
F13B	58526.4	14025.3	4.17292	0.843454	0.89281
F2	3.61101e+06	1.60069e+06	2.25591	0.922471	0.94938
F5	27636.4	130811	0.211269	4.86e-13	2.25e-12
F8A1	13703.6	7874.58	1.74023	0.714615	0.786869
F8A2	13703.6	7874.58	1.74023	0.714615	0.786869
F8A3	13703.6	7874.58	1.74023	0.714615	0.786869
F9	964074	305887	3.15173	9.04e-12	3.57e-11
FAAH	29679.3	33764.2	0.879019	0.688	0.765062
FABP1	1.83366e+06	578204	3.1713	0.0047958	0.00788647
FABP3	3.65917e+06	1.61163e+06	2.27048	5.93e-07	1.4e-06
FABP4	278003	151942	1.82966	0.0991887	0.138333
FABP5	2.92171e+06	1.22268e+07	0.23896	5.26e-12	2.12e-11
FABP7	4.15542e+07	1.62956e+08	0.255003	6.16e-18	6.74e-17
FADD	265148	58085	4.56484	5.99e-06	1.28e-05
FAF2	431346	391849	1.1008	0.773205	0.838834
FAH	1.03665e+06	217839	4.75879	2.72e-14	1.53e-13
FAHD1	3.08329e+06	699149	4.41006	8.92e-14	4.64e-13
FAHD2A	208876	63596.6	3.28439	2.53e-14	1.43e-13
FAHD2B	109357	47395.7	2.30732	0.000113481	0.000218025
FAIM	17449.3	20316.7	0.858865	0.659029	0.739394
FAM103A1	179613	174004	1.03224	0.214748	0.280183
FAM105A	57112.6	77652.2	0.735492	1.33e-10	4.57e-10
FAM105B	48867.8	118827	0.411252	1.35e-18	1.68e-17
FAM114A1	179491	121020	1.48315	0.000958876	0.0016943
FAM115C	33758.4	12479.7	2.70507	0.000826103	0.0014676
FAM129A	114384	229540	0.498319	1.21e-11	4.7e-11
FAM129B	787822	930452	0.846709	0.00542327	0.00888751
FAM134A	43674.6	53264.7	0.819954	1.63e-09	4.99e-09
FAM134C	418530	70908.1	5.90243	0.00584794	0.0095395
FAM136A	75346.7	7702.98	9.7815	3.7e-20	7.02e-19
FAM13A	2191.8	3128.17	0.700663	0.611877	0.694339
FAM151A	24058.7	30078	0.799876	6.11e-17	5.49e-16
FAM160B2	34938.4	94932.1	0.368035	0.794988	0.855293
FAM162A	68580.6	90124.8	0.760952	0.502913	0.591117
FAM184B	12788.5	12115.1	1.05558	1.16e-09	3.62e-09
FAM185A	17900.1	36104.6	0.495784	2.47e-08	6.68e-08
FAM198B	7272.59	31805.5	0.228659	5.07e-16	3.75e-15
FAM203A	32168.7	50629.1	0.63538	0.506534	0.594554
FAM203B	32168.7	50629.1	0.63538	0.506534	0.594554
FAM207A	34048.9	98529.3	0.345571	9.03e-10	2.85e-09
FAM20B	21687.9	27495.8	0.788771	8.93e-10	2.82e-09
FAM213B	46411.4	42938.3	1.08089	0.197138	0.259587
FAM21C	15584.6	16433.6	0.948341	0.00151429	0.00263642
FAM49A	161861	705861	0.22931	3.62e-24	3.03e-22
FAM49B	723134	1.03424e+06	0.699196	4.87e-06	1.05e-05
FAM50A	137915	154421	0.893113	0.567561	0.652199
FAM50B	79340.1	20157.4	3.93603	0.234207	0.302978
FAM63A	23337	15379	1.51746	0.122379	0.168148
FAM63B	18249.5	16348.9	1.11625	0.0663749	0.0950853
FAM83H	14719.9	37205.6	0.395636	0.714615	0.786869
FAM84B	81317.6	15755.8	5.16112	1.29e-17	1.32e-16
FAM91A1	78496.4	154262	0.50885	4.8e-14	2.59e-13
FAM96A	346509	564809	0.613498	4.03e-14	2.21e-13
FAM98A	89731.6	53768.4	1.66885	0.0108244	0.0171273
FAP	83689.8	88342.6	0.947332	0.0856654	0.120695
FARP1	130894	217695	0.601272	0.162274	0.217914
FARS2	28431.8	73727.4	0.385634	3.15e-13	1.51e-12
FASN	281871	795643	0.354268	3.7e-20	7.02e-19
FASTKD1	4060.75	2324.76	1.74674	0.00362289	0.00606277
FASTKD2	19183.3	3426.76	5.59808	6.06e-08	1.57e-07
FASTKD3	2980.14	861.611	3.45879	8.81e-21	2.02e-19
FASTKD5	28572.5	56390.6	0.506689	2.87e-18	3.33e-17
FAT1	8728.54	30322.4	0.287858	1.09e-07	2.76e-07
FAU	474908	425386	1.11642	0.000162608	0.000307157
FBL	718730	755959	0.950752	0.0802987	0.113471
FBLIM1	102645	142182	0.72193	0.413749	0.500084
FBLN1	1.40885e+06	785097	1.79449	0.0672179	0.0962284
FBLN2	340551	148118	2.29919	0.00184977	0.00319445
FBLN5	3.94865e+06	399983	9.87204	0.000640594	0.00115437
FBLN7	18547	12523.1	1.48102	0.0034725	0.0058248
FBN1	1.75115e+06	1.7963e+06	0.974864	0.114798	0.158446
FBN2	95109	65160.8	1.4596	0.158894	0.213778
FBP1	2.96e+06	193339	15.3099	2.39e-18	2.83e-17
FBP2	76191.1	24731.5	3.08074	7.26e-05	0.000141573
FBXL15	7052.4	11239.1	0.62749	0.109254	0.151136
FBXL18	250345	28954	8.64629	9.52e-08	2.42e-07
FBXO17	125825	35345.3	3.55987	7.32e-05	0.000142634
FBXO2	35351.2	7613.78	4.64305	2.28e-11	8.55e-11
FBXO3	65660.7	89465.4	0.733923	3.54e-16	2.67e-15
FBXO6	30941.8	113633	0.272296	0.0195552	0.0300399
FCGBP	10019.8	26013.9	0.385172	0.825751	0.879304
FCGR1A	137255	178654	0.768272	0.389361	0.473151
FCGR2A	29043.8	30863.5	0.941041	0.00138199	0.00241395
FCGR2B	34742.5	93236.2	0.372629	2e-20	4.18e-19
FCGR2C	19698.9	36379.4	0.541484	2.16e-18	2.59e-17
FCGR3A	473083	353848	1.33697	0.704767	0.78005
FCGR3B	144750	178061	0.812923	0.117874	0.162324
FCGRT	338933	500099	0.677732	2.62e-07	6.38e-07
FCN1	42488.2	78888.7	0.538584	0.309755	0.387671
FCN2	32217.8	52735.6	0.61093	3.23e-11	1.19e-10
FCN3	25561.5	34654.4	0.737611	1.07e-09	3.34e-09
FCRL5	111917	144177	0.77625	0.976633	0.985637
FECH	306779	92813.8	3.30532	8.41e-07	1.96e-06
FEN1	135413	178076	0.760419	1.7e-12	7.27e-12
FERMT1	48210.7	13148.9	3.66652	1.22e-18	1.54e-17
FERMT2	148863	181170	0.821673	0.250182	0.321114
FERMT3	900532	936696	0.961392	0.0020355	0.00350244
FES	39130.9	16179.6	2.41854	0.723094	0.793953
FGA	1.49072e+08	1.42958e+07	10.4277	0.925473	0.950865
FGB	5.17966e+08	4.54562e+07	11.3948	0.961566	0.976898
FGD3	3728.89	3208.29	1.16227	0.350058	0.432407
FGD4	44840.4	6606.3	6.78752	4.55e-08	1.2e-07
FGF1	34959.9	39747.5	0.879551	0.976633	0.985637
FGF2	116001	116659	0.99436	0.105541	0.146332
FGFR1	10538.3	1436.4	7.3366	0.000280115	0.000517891
FGFR1OP	65346.2	7068.98	9.24407	4.65e-18	5.24e-17
FGG	2.00938e+08	1.23063e+07	16.3281	0.833117	0.88494
FGGY	41095.1	43785.8	0.938549	0.548511	0.634922
FH	1.48016e+06	602433	2.45698	2.93e-08	7.86e-08
FHIT	270055	211032	1.27969	0.262049	0.335036
FHL1	6.74615e+06	1.1087e+06	6.08473	2.92e-10	9.71e-10
FIG4	12697.1	20947.9	0.606126	1.09e-14	6.52e-14
FIP1L1	79555.6	77940.1	1.02073	0.0197536	0.0303229
FKBP10	805808	147208	5.47394	2.3e-07	5.61e-07
FKBP11	561009	641181	0.874962	0.304385	0.381734
FKBP5	430489	556613	0.773407	2.84e-11	1.05e-10
FKBP7	129359	41556.4	3.11286	0.0109423	0.0173074
FLCN	6970.56	3411.01	2.04355	0.0193585	0.0297699
FLNA	3.98585e+06	3.94836e+06	1.00949	0.00206152	0.00353013
FLNB	1.49474e+06	1.78927e+06	0.835388	2.14e-07	5.25e-07
FLRT3	152107	87473	1.73891	3e-06	6.65e-06
FLT1	312669	27056.1	11.5563	7.87e-15	4.77e-14
FLT3	3395.12	1298.29	2.61508	0.00682705	0.0110774
FLT4	25241.4	5613.41	4.49663	1.08e-06	2.49e-06
FMNL1	44092.8	96884.1	0.455108	1.35e-05	2.81e-05
FMNL2	307642	556913	0.552406	3.31e-07	7.96e-07
FMO1	600094	76000.5	7.89592	2.66e-13	1.29e-12
FMO4	27463	49240.1	0.557737	0.20244	0.266077
FMO5	46923.3	125.2	374.788	2.73e-17	2.64e-16
FMOD	561081	522548	1.07374	0.0796475	0.112588
FN1	1.50577e+07	2.05381e+07	0.733159	0.461698	0.550094
FN3K	565318	161508	3.50025	1.29e-12	5.59e-12
FNBP1L	72323.5	65071	1.11146	0.015288	0.0237585
FNDC3A	68635.1	33215.3	2.06637	0.0126486	0.0198444
FNDC3B	47763.7	83186.5	0.574176	5.83e-06	1.25e-05
FOCAD	28570.4	212190	0.134646	3.76e-08	9.98e-08
FOLH1	20628.5	33328.1	0.618952	0.689392	0.76621
FOLH1B	33559.7	40442.1	0.82982	0.197138	0.259587
FOLR3	63360.8	257199	0.246349	2.87e-24	2.55e-22
FOXK1	38546.5	122983	0.313431	2.03e-12	8.62e-12
FOXRED1	23087.4	6175.06	3.73881	4.42e-12	1.81e-11
FPR1	61538.5	81704.6	0.753182	0.273471	0.346629
FRAS1	9588.33	12038.1	0.796499	0.0393257	0.0579101
FREM1	5243.79	1988.27	2.63736	9.31e-13	4.11e-12
FREM2	84591.4	12087.4	6.9983	0.000614446	0.00110818
FRK	39562.7	37562.4	1.05325	0.0211924	0.0324034
FRYL	21064.9	57410.3	0.366918	1.89e-14	1.09e-13
FRZB	101179	511578	0.197778	4.62e-26	1.09e-23
FSCN1	1.04668e+06	1.62064e+06	0.645844	0.332798	0.413721
FSTL1	37810.6	44187.6	0.855683	1.13e-10	3.92e-10
FTCD	928793	209043	4.44306	0.000553357	0.00100012
FTH1	1.02198e+07	3.84826e+06	2.65568	0.0161024	0.0249696
FTL	3.34064e+07	3.98081e+06	8.39187	5.58e-11	2.01e-10
FTSJ3	54085.9	63783.8	0.847957	0.0140603	0.0219625
FTSJD2	32825.7	16419.9	1.99914	0.00555088	0.00909313
FUOM	84810	100906	0.840485	1.76e-08	4.84e-08
FUT6	11694.2	7795.21	1.50018	0.0460841	0.0673513
FUT8	12646	46675.4	0.270936	5.14e-13	2.36e-12
FXN	136661	11687.9	11.6925	1.81e-11	6.87e-11
FXYD2	309679	29255.2	10.5854	9.88e-22	3.2e-20
FXYD6-FXYD2	140308	41131.5	3.41122	1.6e-10	5.44e-10
FYB	31633.3	68325.2	0.462982	4.27e-14	2.32e-13
FYTTD1	20164.1	22905.5	0.880317	3.06e-06	6.76e-06
FZD7	7838.53	10373.1	0.755657	0.270995	0.344104
G3BP1	421524	490680	0.859061	0.996231	0.997165
G6PC	16726.9	17085.4	0.979015	0.932982	0.957428
G6PD	1.25104e+06	2.33892e+06	0.53488	0.000388184	0.000709703
GABPA	42277.4	80286.2	0.526584	3.73e-13	1.77e-12
GADD45GIP1	159573	6267.79	25.4592	1.29e-23	8.09e-22
GAL3ST1	51900.9	46607.8	1.11357	8.57e-07	1.99e-06
GALC	32183.5	105378	0.30541	7.72e-08	1.99e-07
GALK1	899677	222137	4.0501	1.27e-14	7.5e-14
GALM	1.43269e+06	812807	1.76265	0.000190498	0.000357153
GALNT13	19383	21861	0.886647	0.61586	0.697931
GALNT2	325841	291771	1.11677	0.00960064	0.0153044
GALNT4	12630.9	38882.6	0.324847	1.89e-20	4e-19
GALNT7	14410.1	23475.2	0.613841	6.31e-19	8.55e-18
GALT	97410.3	92206.9	1.05643	0.837543	0.887875
GAMT	168970	192233	0.878985	0.0256917	0.0387555
GAN	26006.3	35935.8	0.723687	0.967591	0.979755
GAPDH	4.99353e+08	1.78118e+08	2.80349	1.69e-16	1.39e-15
GARS	563879	754000	0.74785	4.42e-12	1.81e-11
GART	249821	279654	0.893323	0.558632	0.64367
GAS2	69157.2	109489	0.631636	1.13e-12	4.91e-12
GAS2L1	21978.5	2511.98	8.74946	3.08e-16	2.35e-15
GAS6	72727.7	96339	0.754914	0.802285	0.860325
GATAD2B	21514	35648.8	0.603499	0.780447	0.842835
GATM	1.14161e+07	904871	12.6163	8.13e-20	1.45e-18
GATSL3	8245.33	8424.64	0.978717	0.93148	0.956346
GBA2	3295.99	13877.1	0.237513	0.0524016	0.0761152
GBA3	13932.3	14853.8	0.937961	0.506534	0.594554
GBE1	1.65151e+06	918344	1.79835	4.83e-05	9.6e-05
GBP1	781751	1.79144e+06	0.436381	7.75e-06	1.64e-05
GBP2	364838	327502	1.114	0.882071	0.921351
GBP3	183455	46906.4	3.91109	9.68e-09	2.74e-08
GBP4	113138	145768	0.776153	9.81e-07	2.27e-06
GBP5	124697	185359	0.672731	0.00353624	0.00592939
GCA	1.87745e+06	1.79101e+06	1.04826	0.0328049	0.0489494
GCAT	13978.2	36607.2	0.381844	2.62e-15	1.73e-14
GCC1	18529.9	22068.4	0.839655	0.211967	0.276978
GCC2	10849.5	6938.14	1.56374	0.879089	0.919586
GCDH	353102	167844	2.10376	5.62e-06	1.21e-05
GCFC2	46028.9	79770.5	0.577016	0.755905	0.823624
GCHFR	605567	234491	2.58248	1.33e-06	3.05e-06
GCLM	214714	226036	0.94991	0.191296	0.253379
GCSH	399865	109216	3.66124	5.42e-07	1.28e-06
GDA	1.26523e+06	306808	4.12384	7.41e-06	1.57e-05
GDAP2	52384	41321.1	1.26773	8.22e-08	2.11e-07
GDE1	32746.4	51196.3	0.639626	5.07e-13	2.33e-12
GDPD3	371780	250542	1.4839	0.0372111	0.0550622
GEMIN4	15727.1	27074.8	0.580876	0.000720408	0.00129111
GEMIN5	60838.5	31268.5	1.94568	3.18e-06	7e-06
GET4	162143	185679	0.873243	3.54e-05	7.11e-05
GFAP	292842	3.61587e+06	0.080988	7.04e-26	1.31e-23
GFER	57586.2	76911.5	0.748733	2.95e-10	9.82e-10
GFM1	217067	55817.7	3.88886	6.63e-10	2.13e-09
GFM2	32658.8	2724.73	11.9861	1.47e-16	1.24e-15
GFOD2	15988.7	2432.13	6.57395	1.03e-17	1.08e-16
GFPT1	291745	433247	0.673393	0.0251951	0.0380332
GFPT2	46158.2	46843.5	0.98537	0.455968	0.544483
GGA2	99803.5	118298	0.843659	3.33e-10	1.1e-09
GGACT	315758	212761	1.4841	0.000128372	0.000245419
GGH	570178	509788	1.11846	0.588224	0.671246
GGPS1	58249.6	59386.8	0.980851	0.446884	0.535583
GGT1	1.05992e+06	105218	10.0736	5.54e-20	1.01e-18
GGT2	1.00762e+06	146641	6.87138	4.97e-18	5.57e-17
GGT5	413571	401532	1.02998	0.381087	0.464817
GGTLC2	415391	106776	3.89031	1.69e-13	8.43e-13
GHDC	57386.2	24856.6	2.30869	1.13e-15	8.01e-15
GIMAP1	157933	110550	1.42861	0.00686599	0.0111364
GIMAP1-GIMAP5	78620.1	23763.9	3.30838	0.000750717	0.00134374
GIMAP4	271119	222164	1.22036	0.5126	0.600188
GIMAP7	77900.2	176068	0.442444	1.04e-17	1.09e-16
GIMAP8	60897.4	75782.8	0.803578	0.0011038	0.00194395
GIPC2	349536	8162.28	42.8234	2.45e-27	2.23e-24
GK	241731	89776	2.6926	2.87e-06	6.36e-06
GK2	24288.6	25061.5	0.969161	0.00539179	0.00883931
GLA	55168.7	183375	0.300853	4.41e-13	2.04e-12
GLB1	292182	61860.2	4.72327	4.09e-17	3.82e-16
GLB1L	12011.4	3949.83	3.04099	1.72e-10	5.85e-10
GLB1L2	10767.6	27080.1	0.397619	3.13e-19	4.64e-18
GLDC	70433.7	113844	0.618688	8.67e-08	2.21e-07
GLOD5	25766	44715.7	0.576218	3.45e-20	6.72e-19
GLRX	2.82801e+06	1.51073e+06	1.87195	0.526075	0.613611
GLRX3	620911	820488	0.756759	3.79e-09	1.12e-08
GLRX5	563104	113130	4.97748	6.95e-08	1.8e-07
GLS	1.95151e+06	176914	11.0308	1.17e-20	2.63e-19
GLTP	583413	853596	0.683476	0.331856	0.412669
GLTPD1	5544.01	5627.12	0.98523	0.375971	0.460287
GLUD1	7.59197e+06	2.95538e+06	2.56886	6.47e-10	2.08e-09
GLUD2	3.01878e+06	1.68124e+06	1.79557	0.0104208	0.0165315
GLYAT	863772	266856	3.23685	0.11966	0.164571
GLYATL1	347749	139855	2.4865	0.124682	0.170817
GLYCTK	41589.8	42930.4	0.968773	0.00126876	0.00222437
GM2A	358897	192831	1.8612	0.009238	0.0147483
GMEB1	16091.6	23720.3	0.67839	1.29e-10	4.47e-10
GMFG	457120	664620	0.687792	5.83e-06	1.25e-05
GMIP	43630.1	47892.7	0.910997	0.188105	0.249386
GMPR2	1.60802e+06	23484	68.4729	2.66e-24	2.47e-22
GMPS	249191	65357.2	3.81276	1.38e-16	1.16e-15
GNA11	108811	106564	1.02109	0.00340981	0.00572638
GNA14	47912.2	45615.6	1.05035	0.000184862	0.000347501
GNAI2	3.28815e+06	3.62037e+06	0.908236	0.0173066	0.0267203
GNB1L	60186.6	55351.9	1.08735	0.123757	0.169768
GNE	79778.9	37885.7	2.10578	0.0131975	0.0206676
GNG10	256829	229810	1.11757	0.957049	0.974628
GNG5	193595	271053	0.714233	3.52e-12	1.46e-11
GNG7	168999	53348.6	3.16782	6.58e-15	4.02e-14
GNL2	15250.2	54522.6	0.279705	7.89e-18	8.51e-17
GNL3	41316.6	96453.9	0.428355	4.16e-07	9.92e-07
GNPAT	18571.4	37378.2	0.496851	3.58e-06	7.85e-06
GNPTG	81705.4	111251	0.734426	0.00420959	0.00696271
GNS	384665	247929	1.55151	0.00710385	0.0114959
GOLGA1	19799.7	25595.4	0.773565	2.44e-08	6.62e-08
GOLGA3	51167.3	82603	0.619436	2.51e-15	1.66e-14
GOLGA4	22283.2	32149.5	0.69311	1.75e-14	1.01e-13
GOLGA5	37887.7	50801.1	0.745804	0.949523	0.968581
GOLGB1	90929	97901.3	0.928783	1.23e-06	2.83e-06
GOLIM4	30272.1	35608.2	0.850145	0.674144	0.752988
GOLM1	93032.1	115749	0.80374	1.46e-06	3.33e-06
GOLPH3L	68305.2	64925.6	1.05205	4.94e-05	9.82e-05
GOLT1B	268535	430873	0.623234	2.45e-06	5.46e-06
GOPC	198883	27401.6	7.25809	1.01e-06	2.33e-06
GOSR1	127852	173702	0.73604	0.379036	0.463242
GOT1	2.26274e+06	610644	3.7055	5.41e-19	7.47e-18
GOT2	2.56375e+06	579257	4.42593	2.04e-17	2.01e-16
GPC1	22660.1	75479.3	0.300216	1.45e-13	7.28e-13
GPC4	15716.1	21363.1	0.735663	4.17e-11	1.52e-10
GPC6	46701.3	6203.32	7.52844	2.55e-15	1.68e-14
GPD1	1.88413e+06	269662	6.987	1.52e-12	6.56e-12
GPD1L	73456.3	158584	0.463202	0.00292609	0.00495104
GPD2	995540	1.07687e+06	0.924476	0.000229556	0.000427377
GPHN	254467	52550.1	4.84237	0.0090363	0.0144371
GPI	2.65132e+07	4.64765e+06	5.70465	1.1e-18	1.41e-17
GPKOW	28866.5	293385	0.0983909	0.0100306	0.015954
GPLD1	37559.9	2768.35	13.5676	7.03e-18	7.62e-17
GPN1	28782.5	30882.4	0.932005	9.62e-07	2.23e-06
GPN3	70928.2	70860.2	1.00096	0.0995766	0.138828
GPNMB	475458	193070	2.46262	2.34e-06	5.22e-06
GPR108	14098.4	11509.9	1.22489	0.0202573	0.0310404
GPR116	35136.8	2034.29	17.2723	1.97e-17	1.95e-16
GPR143	2.85946e+06	5.55463e+06	0.514788	1.8e-16	1.47e-15
GPR56	18142.4	10514.7	1.72543	0.218261	0.284158
GPRC5A	455899	332961	1.36922	0.00384802	0.00641186
GPRC5B	27259.5	40650.9	0.670575	1.63e-11	6.23e-11
GPRC5C	19870.9	73069.4	0.271945	6.52e-17	5.84e-16
GPSM3	54402.8	142024	0.383054	3.26e-09	9.69e-09
GPT	359764	26210.4	13.726	2.72e-14	1.53e-13
GPT2	49784.2	18243.5	2.72888	2.44e-05	4.96e-05
GPX3	8.89847e+06	6.71173e+06	1.32581	0.584324	0.668044
GPX7	123570	160472	0.770042	0.335636	0.416642
GPX8	213478	255456	0.835675	0.0622894	0.0895332
GRAMD3	24634	28672.6	0.859149	7.27e-11	2.59e-10
GRAMD4	93133.9	31288.5	2.97662	4.21e-06	9.16e-06
GRAP2	21562.3	12828.4	1.68082	0.299078	0.375519
GRB10	34204.3	16355	2.09136	0.0581632	0.0840551
GRB14	13374.7	11034.5	1.21209	0.740154	0.808525
GRB7	52497.9	49392.7	1.06287	0.674144	0.752988
GRHPR	2.34091e+06	1.00925e+06	2.31945	1.58e-05	3.26e-05
GRK6	39478.9	108527	0.363771	0.454827	0.543424
GRN	28641.9	93474.1	0.306415	0.902987	0.934737
GRPEL1	574478	132839	4.32462	2e-14	1.15e-13
GRTP1	8920.72	18091.7	0.493083	1.84e-19	2.95e-18
GRWD1	20961	93438.6	0.224329	2.47e-16	1.93e-15
GSDMD	159599	330599	0.482758	3.05e-15	1.98e-14
GSKIP	424019	291233	1.45595	1.98e-06	4.46e-06
GSTA1	1.70156e+07	269152	63.2193	3.61e-15	2.31e-14
GSTA2	1.54621e+07	253056	61.1015	3.95e-15	2.5e-14
GSTA3	1.40242e+07	204796	68.4788	1.62e-18	2.01e-17
GSTA5	1.76493e+06	144335	12.2279	0.0012114	0.00212993
GSTK1	6.11526e+06	2.20028e+06	2.77931	1.43e-08	3.96e-08
GSTM2	167479	124471	1.34552	0.0727638	0.103543
GSTM3	1.52068e+06	970968	1.56615	0.060197	0.0867008
GSTP1	4.0908e+08	1.62133e+08	2.52311	0.0043368	0.00716478
GSTT1	1.93868e+06	733860	2.64175	9.57e-09	2.71e-08
GSTT2	31414.5	58137.7	0.540346	2.87e-18	3.33e-17
GSTT2B	31414.5	58137.7	0.540346	2.87e-18	3.33e-17
GSTZ1	203592	219366	0.928094	0.966085	0.978926
GTF2B	90937.5	135163	0.672798	4.62e-10	1.51e-09
GTF2E2	12788.9	19737.5	0.64795	0.15447	0.208022
GTF2H4	30099.8	59543.9	0.505506	0.141247	0.191362
GTF2IRD2	8476.57	16937.7	0.500454	0.0129204	0.0202561
GTF2IRD2B	8476.57	16937.7	0.500454	0.0129204	0.0202561
GTF3C4	23684.7	34761.3	0.681353	0.132764	0.180846
GTPBP1	109931	131653	0.835007	0.542232	0.628847
GTPBP3	13210	14945.9	0.883854	3.32e-06	7.31e-06
GTPBP4	82007.5	140821	0.582353	2.95e-06	6.53e-06
GUCY1A2	28738.1	35285.1	0.814454	1.03e-17	1.08e-16
GUCY1A3	122840	21041.1	5.83807	2.15e-14	1.23e-13
GUCY1B3	178387	21831.1	8.17124	3.33e-16	2.51e-15
GUF1	11870.1	1504.23	7.89113	8e-19	1.06e-17
GUK1	297672	316707	0.939898	5.93e-07	1.4e-06
GULP1	96653.2	104581	0.924196	0.000115249	0.000221223
GXYLT1	6925.67	8638.54	0.801717	3.01e-09	8.98e-09
GYG1	100369	150286	0.667856	0.86718	0.910027
GYS1	797111	213414	3.73504	1.79e-12	7.66e-12
GYS2	97449.5	21433.7	4.54655	1.65e-11	6.3e-11
GZMA	71000.8	117189	0.605864	0.850854	0.899083
GZMK	172955	189726	0.911605	3.48e-06	7.64e-06
H1F0	1.14498e+06	1.42967e+06	0.800867	0.26366	0.336391
H1FX	342956	383212	0.894952	0.0295525	0.0443443
H2AFY2	681634	313758	2.17248	0.000256476	0.000475629
H6PD	289026	418712	0.690274	0.00893694	0.0143051
HAAO	57660.7	119139	0.483977	0.102723	0.142889
HABP2	172250	67154	2.56499	0.461698	0.550094
HACE1	10102.5	1790.71	5.64163	5.28e-13	2.42e-12
HACL1	15240.7	16377.5	0.930591	7.95e-06	1.69e-05
HADH	1.94258e+06	1.85496e+06	1.04723	0.000837428	0.00148648
HADHA	1.26736e+07	5.50446e+06	2.30242	9.57e-09	2.71e-08
HADHB	5.57372e+06	1.97917e+06	2.81619	9.83e-11	3.46e-10
HAGH	406811	127461	3.19164	1.14e-12	4.96e-12
HAO2	134752	82510.4	1.63316	1.97e-12	8.39e-12
HAPLN1	48151.2	91966.3	0.523575	0.639991	0.721448
HAPLN3	89805.1	88584	1.01379	0.0965073	0.13499
HAT1	35897.2	45241.9	0.793451	6.54e-09	1.88e-08
HAUS6	118275	109408	1.08105	0.213354	0.278706
HBQ1	88213.7	33596	2.62572	0.913472	0.941481
HBZ	3.65632e+07	8.52324e+06	4.28982	0.934485	0.958279
HCCS	75195	59656.7	1.26046	0.696365	0.772553
HCFC1	250966	47049	5.33415	6.41e-11	2.29e-10
HCK	100242	138339	0.724612	0.000148445	0.000281776
HCLS1	230094	538575	0.427227	1.01e-12	4.42e-12
HDAC2	246923	261302	0.944971	0.00441479	0.00728235
HDAC3	38336.2	58333.4	0.657191	0.0235216	0.035709
HDAC6	109293	117239	0.932222	0.325307	0.405589
HDHD1	72040	90121.1	0.799369	0.361874	0.445455
HDHD3	281989	768720	0.36683	0.00387121	0.00644799
HEATR1	17268.2	24020.4	0.718896	0.672764	0.752431
HEATR2	12964.7	37440.4	0.346277	2.18e-19	3.4e-18
HEATR5A	9452.5	9135.54	1.03469	0.00137296	0.00240014
HEC1	16801.5	46952.7	0.35784	0.0110613	0.0174761
HECTD1	17011.7	30538.7	0.557052	3.9e-10	1.28e-09
HECW1	661.985	259.876	2.54731	9.2e-05	0.000177843
HELZ2	3860.15	10276.4	0.375633	0.870154	0.9127
HERC1	2164.46	2408.17	0.898797	1.86e-07	4.58e-07
HERC2	3567.45	4479.69	0.796362	7.26e-13	3.26e-12
HERC5	10949.2	14338	0.763647	0.975125	0.985281
HFE	60086.3	88347.6	0.680112	1.9e-08	5.2e-08
HGD	1.2945e+06	267024	4.84787	6.5e-14	3.46e-13
HGSNAT	11783.8	46036.4	0.255966	2.88e-22	1.06e-20
HHATL	1.70705e+06	699067	2.4419	0.36088	0.44436
HIBADH	2.63245e+06	1.21974e+06	2.15821	0.0016906	0.00293143
HIBCH	905559	447663	2.02286	0.0424952	0.0624053
HID1	97498	132097	0.738081	0.811065	0.867996
HIF1AN	36351.9	58964.7	0.616503	5.82e-13	2.65e-12
HIGD1A	52908.6	123797	0.427381	5.7e-22	1.93e-20
HIGD2A	159870	51378.7	3.1116	1.22e-10	4.22e-10
HINT2	897620	543083	1.65282	0.0545037	0.0790072
HIP1R	95036.3	21161	4.4911	2.87e-15	1.87e-14
HIST1H1B	7.07401e+06	994907	7.11023	6.39e-09	1.85e-08
HIST1H1D	7.4931e+06	841176	8.90789	3.51e-20	6.81e-19
HIST1H3A	2.93936e+06	1.40358e+06	2.09418	0.780447	0.842835
HIST1H3B	2.93936e+06	1.40358e+06	2.09418	0.780447	0.842835
HIST1H3C	2.93936e+06	1.40358e+06	2.09418	0.780447	0.842835
HIST1H3D	2.93936e+06	1.40358e+06	2.09418	0.780447	0.842835
HIST1H3E	2.93936e+06	1.40358e+06	2.09418	0.780447	0.842835
HIST1H3F	2.93936e+06	1.40358e+06	2.09418	0.780447	0.842835
HIST1H3G	2.93936e+06	1.40358e+06	2.09418	0.780447	0.842835
HIST1H3H	2.93936e+06	1.40358e+06	2.09418	0.780447	0.842835
HIST1H3I	2.93936e+06	1.40358e+06	2.09418	0.780447	0.842835
HIST1H3J	2.93936e+06	1.40358e+06	2.09418	0.780447	0.842835
HIST2H3A	2.83179e+06	1.28671e+06	2.2008	0.852335	0.89998
HIST2H3C	2.83179e+06	1.28671e+06	2.2008	0.852335	0.89998
HIST2H3D	2.83179e+06	1.28671e+06	2.2008	0.852335	0.89998
HK1	1.1703e+06	1.75213e+06	0.667928	6.1e-15	3.77e-14
HK2	335785	178382	1.88239	5.58e-05	0.000110347
HK3	449593	438322	1.02571	3.72e-05	7.45e-05
HLA-A	1.42579e+07	1.2567e+07	1.13455	0.490942	0.57944
HLA-B	2.66845e+06	999978	2.66851	1.57e-09	4.83e-09
HLA-C	4.95296e+06	1.31449e+06	3.76796	3.97e-12	1.64e-11
HLA-DMA	206279	147542	1.3981	0.381087	0.464817
HLA-DMB	157810	221305	0.713089	0.160015	0.21515
HLA-DPA1	955868	561879	1.7012	0.00826828	0.0132746
HLA-DPB1	495231	724201	0.68383	3.97e-05	7.93e-05
HLA-DQA1	3.66698e+06	2.73561e+06	1.34046	0.129867	0.177068
HLA-DQA2	2.14539e+06	1.5986e+06	1.34204	0.196482	0.258884
HLA-DQB1	329245	220760	1.49142	0.901491	0.934547
HLA-DQB2	26930.8	27602.2	0.975675	4.24e-05	8.45e-05
HLA-DRA	8.97221e+06	6.75051e+06	1.32912	0.14801	0.199701
HLA-DRB1	1.08695e+06	5.1885e+07	0.0209492	5.54e-24	4.46e-22
HLA-DRB3	312800	52404.2	5.969	1.87e-13	9.26e-13
HLA-DRB4	126512	165203	0.765797	5.16e-07	1.23e-06
HLA-DRB5	493564	551800	0.894463	0.330915	0.411739
HLA-E	964907	673294	1.43311	0.0288532	0.0433408
HLA-F	83116.9	118056	0.704047	0.991707	0.993802
HLA-G	516459	450143	1.14732	0.467468	0.555573
HLCS	40990.2	145302	0.282103	2.15e-24	2.13e-22
HLTF	8485.1	9193.18	0.922978	4.34e-05	8.65e-05
HM13	2.89939e+06	1.28762e+06	2.25174	1.16e-05	2.42e-05
HMCN1	15365.6	5457.77	2.81536	0.46631	0.554507
HMGB3	199602	280782	0.710881	0.802285	0.860325
HMGCL	1.1644e+06	190352	6.11707	9.31e-19	1.21e-17
HMGCS1	31772.7	38169.1	0.83242	0.000130358	0.000249104
HMGCS2	169248	42995.6	3.93641	0.56245	0.647197
HMOX1	1.57633e+06	638063	2.47049	4e-13	1.88e-12
HN1	101955	282328	0.361122	7.82e-09	2.24e-08
HN1L	96572.3	110198	0.876353	0.605265	0.687384
HNF1B	22405.8	28810.6	0.777692	0.802285	0.860325
HNF4A	13935.5	19429.9	0.717223	1.72e-13	8.54e-13
HNMT	254180	156567	1.62346	0.427926	0.514886
HNRNPA0	749635	622657	1.20393	0.0366979	0.0543781
HNRNPAB	4.79005e+06	5.75675e+06	0.832075	0.898499	0.932578
HNRNPUL1	359932	416833	0.863492	0.53973	0.626968
HOGA1	92540.9	181450	0.510007	3.58e-10	1.18e-09
HOMER1	28158.5	75790.1	0.371532	1.71e-21	4.99e-20
HOOK1	67427.9	106376	0.633866	1.82e-13	9.03e-13
HOOK2	25001.8	26825.4	0.932022	2.57e-07	6.26e-07
HOPX	61987.4	62689.6	0.988799	0.0170421	0.0263788
HOXD8	24768.1	12074.5	2.05127	0.000356074	0.000653517
HP	3.16793e+07	1.36974e+07	2.3128	0.979647	0.987978
HPCA	1.11455e+06	188274	5.91985	1.27e-16	1.08e-15
HPCAL1	5.87664e+06	1.43614e+06	4.09197	8.45e-13	3.75e-12
HPD	30544.4	21094.3	1.44799	1.72e-16	1.41e-15
HPN	447742	71925.3	6.2251	6e-08	1.56e-07
HPR	1.23929e+07	6.41459e+06	1.93198	0.976633	0.985637
HPS3	10708.4	16542.6	0.647322	1.05e-12	4.59e-12
HPS5	4553.91	6880.22	0.661884	0.104326	0.144835
HPS6	20051.8	54222.6	0.369806	4.65e-09	1.36e-08
HPX	5.84058e+07	3.56098e+07	1.64016	0.911973	0.94039
HRG	3.13668e+06	1.5377e+06	2.03985	0.885054	0.923563
HRSP12	1.3822e+06	595319	2.32178	2.37e-05	4.84e-05
HS2ST1	43476.5	50253.7	0.865139	1.58e-07	3.92e-07
HS3ST3A1	3628.03	2876.38	1.26132	0.000158953	0.000300385
HS3ST3B1	3628.03	2876.38	1.26132	0.000158953	0.000300385
HS3ST6	2801.54	2644.89	1.05923	0.000490983	0.000892298
HSD11B2	254415	33038.6	7.70053	1.43e-08	3.96e-08
HSD17B10	3.87262e+06	1.75018e+06	2.2127	1.31e-08	3.64e-08
HSD17B11	1.952e+06	295860	6.59772	3.65e-19	5.3e-18
HSD17B8	197579	137328	1.43874	0.0239896	0.0363548
HSD3B7	220177	416904	0.528125	0.0314391	0.0469606
HSDL2	866063	249481	3.47146	5.04e-09	1.47e-08
HSF1	18715	20576	0.909553	6.26e-06	1.34e-05
HSPA12A	381580	133689	2.85424	3.07e-11	1.14e-10
HSPA12B	26500.7	38524.8	0.687886	0.235696	0.304628
HSPB1	1.10483e+08	4.7718e+07	2.31533	1.58e-08	4.36e-08
HSPB11	218808	603056	0.362832	2.23e-18	2.67e-17
HSPB6	208799	125114	1.66887	0.00263386	0.00447075
HSPB8	857285	183970	4.65992	4.5e-17	4.14e-16
HSPBP1	143196	161863	0.884676	1.29e-08	3.61e-08
HSPD1	2.7727e+07	5.80031e+06	4.78027	2.15e-15	1.45e-14
HSPE1	2.30879e+07	5.29048e+06	4.36405	2.08e-09	6.32e-09
HSPE1-MOB4	3.44875e+06	595751	5.78892	4.15e-14	2.27e-13
HSPG2	3.05969e+06	2.42801e+06	1.26016	0.796446	0.856214
HTATIP2	313378	485495	0.645482	0.0464982	0.06791
HTRA1	230130	521821	0.441014	2.4e-10	8.05e-10
HTRA3	97801.5	169162	0.578154	0.556093	0.641438
HVCN1	72955.4	97997.8	0.74446	2.97e-14	1.66e-13
ICAM1	1.24313e+06	815021	1.52527	0.000151873	0.000287898
ICAM3	71273.6	720249	0.0989568	1.95e-10	6.57e-10
ICOSLG	50663.9	33983.7	1.49083	2.02e-06	4.54e-06
IDH1	2.27633e+06	1.01236e+06	2.24855	1.98e-13	9.77e-13
IDH2	1.13352e+07	7.53065e+06	1.50521	0.923972	0.950466
IDH3B	256399	78512.7	3.26571	8.22e-10	2.61e-09
IDI1	33700.6	7706.6	4.37296	5.58e-15	3.46e-14
IDNK	72331.8	9787.61	7.39014	1.1e-15	7.79e-15
IFI16	470888	451131	1.04379	0.56245	0.647197
IFI30	157603	128648	1.22507	0.0119909	0.0188751
IFI35	249788	849334	0.294098	5.39e-16	3.96e-15
IFI44	45057.4	78007.8	0.577602	1.16e-09	3.62e-09
IFI44L	66008.7	92747.3	0.711705	0.877599	0.918252
IFIH1	12675.5	21497.9	0.589618	3.64e-06	7.98e-06
IFIT1	136559	228019	0.598896	0.00817651	0.0131471
IFIT2	66406.2	99746.7	0.665748	3.11e-07	7.52e-07
IFIT3	140748	118535	1.1874	0.792074	0.852588
IFIT5	96499.1	18258.8	5.28507	0.00357933	0.00599457
IFITM1	319056	448771	0.710955	0.140737	0.190792
IFITM2	119149	233864	0.509477	4.03e-14	2.21e-13
IFITM3	295892	312224	0.94769	0.129389	0.176473
IFRD2	25236.7	38241.3	0.659933	0.784801	0.846253
IFT122	23192.4	21354.4	1.08607	0.0436643	0.064012
IFT140	13793.6	12848.3	1.07358	2.3e-05	4.69e-05
IFT81	8967.29	12784.4	0.701426	0.409444	0.495441
IGF2BP1	13455.9	31324.3	0.429566	6.5e-21	1.55e-19
IGF2BP2	206292	190731	1.08159	0.0715661	0.101873
IGF2BP3	227469	73304.7	3.10306	0.908977	0.938433
IGF2R	109651	93535.2	1.1723	0.000640594	0.00115437
IGFALS	256451	117722	2.17845	0.942001	0.964828
IGFBP3	1.24841e+06	3.36392e+07	0.0371117	2.34e-10	7.86e-10
IGFBP6	147160	238387	0.617317	0.083958	0.118328
IGFBP7	784997	865916	0.906551	2.06e-05	4.22e-05
IGFLR1	24433.9	36171.4	0.675504	0.221814	0.288257
IGJ	159212	180354	0.882777	1.18e-08	3.32e-08
IGLL1	37272.6	48263.2	0.772278	9.7e-13	4.26e-12
IGLL5	4.57291e+07	1.44947e+07	3.15487	0.787708	0.84853
IGSF3	4613.58	843.315	5.47077	9.47e-19	1.22e-17
IGSF8	21015.1	26804.8	0.784005	1.95e-11	7.38e-11
IK	152186	214962	0.707966	0.954038	0.972722
IKBIP	998635	916677	1.08941	0.172147	0.229942
IKBKE	5948.08	9082.05	0.654927	0.584324	0.668044
IL16	73374.7	136824	0.536272	9.74e-06	2.05e-05
IL18	243693	330698	0.736905	0.841975	0.891909
IL1RAP	14148.7	23469	0.602867	2.69e-17	2.6e-16
IL4I1	307129	2.22913e+06	0.137779	7.94e-11	2.82e-10
IL6ST	13251.7	16009.4	0.827745	0.659029	0.739394
ILVBL	296734	204488	1.45111	0.000508612	0.00092159
IMMT	1.60862e+06	585762	2.7462	4.02e-17	3.77e-16
IMP3	149561	192066	0.778692	0.538482	0.625858
IMP4	37981.7	102723	0.369748	0.000217923	0.000406605
IMPACT	160277	135426	1.1835	3.72e-08	9.88e-08
IMPAD1	106240	102835	1.03312	3.61e-06	7.91e-06
IMPDH1	39955.9	74873.4	0.533645	1.91e-06	4.3e-06
INA	4.34883e+06	439119	9.90354	8.72e-20	1.53e-18
INADL	13147	10062.3	1.30656	0.00493893	0.00811558
INF2	301375	690909	0.436201	9.44e-13	4.16e-12
INHBE	113798	66922.8	1.70044	0.000338509	0.000622081
INPP4B	34680	58675	0.591053	0.999246	0.99948
INPP5D	29538.1	52192.5	0.565945	1.79e-06	4.03e-06
INTS1	34926.5	43166.5	0.809112	0.0375567	0.0555158
INTS10	13491.2	13533	0.996909	1.77e-05	3.64e-05
INTS2	9706.44	46378.3	0.209289	1.05e-16	9.16e-16
INTS9	11606.8	23328.7	0.497534	0.372922	0.45721
IPO11	13847.9	13468	1.02821	0.00296235	0.00500842
IPO13	9859.68	13812.9	0.713803	8.46e-11	2.99e-10
IPO7	180819	205373	0.88044	0.5126	0.600188
IPO9	164386	94257.9	1.744	4.6e-05	9.15e-05
IQGAP2	338135	108531	3.11558	2.45e-12	1.03e-11
IQGAP3	16141.2	7484.51	2.15661	0.124219	0.170292
IRAK1	9882.02	13449.9	0.734729	0.836067	0.886971
IRAK4	73945.6	60831.1	1.21559	0.000374489	0.000685547
IREB2	14051.1	23043.2	0.609773	0.467468	0.555573
IRF2BP1	43436.5	43001.5	1.01012	6.82e-05	0.000133224
IRF3	57093.1	35167.7	1.62345	0.314277	0.392985
IRF5	11130.9	6656	1.67231	0.462848	0.551004
IRF6	17884.3	444591	0.0402265	5.79e-25	7.49e-23
IRS2	15698.4	21521.9	0.729416	0.517479	0.605072
ISCA2	253325	62768.2	4.03588	1.39e-11	5.39e-11
ISG20	233602	282000	0.828375	0.862721	0.906909
ISLR	45631.6	465032	0.0981258	2.94e-20	5.87e-19
ISOC2	2.63342e+06	1.0582e+06	2.48858	3.05e-05	6.16e-05
ITCH	20655.5	37147.2	0.556044	0.911973	0.94039
ITFG1	31764.2	39682.5	0.800458	1.37e-09	4.23e-09
ITFG3	19260.7	20852.6	0.923657	6.84e-06	1.46e-05
ITGA1	162357	181291	0.895558	0.423534	0.510609
ITGA11	59123	15532.7	3.80635	0.846412	0.89572
ITGA2	22768.4	26273.5	0.866593	4.16e-07	9.92e-07
ITGA2B	430825	1.02015e+06	0.422315	1.65e-17	1.64e-16
ITGA3	536126	608596	0.880923	0.454827	0.543424
ITGA4	13783	32065	0.429846	0.00023822	0.000442928
ITGA5	89429.3	60599.7	1.47574	0.964578	0.978794
ITGA8	4016.98	5084.25	0.790083	2.03e-09	6.19e-09
ITGA9	5165.86	5214.34	0.990703	2.3e-05	4.69e-05
ITGAL	32083.3	20619.2	1.55599	0.364867	0.448751
ITGAM	247642	512440	0.48326	5.97e-09	1.73e-08
ITGAX	62126.5	206152	0.301363	8.11e-13	3.6e-12
ITGB2	592674	1.07134e+06	0.553207	1.7e-06	3.85e-06
ITGB3	176417	100168	1.76121	0.0202573	0.0310404
ITGB4	202817	345226	0.587491	0.0223861	0.0341308
ITGB7	69530.5	120346	0.577755	1.03e-10	3.62e-10
ITGB8	9893.32	12319.7	0.803046	1.52e-08	4.22e-08
ITIH1	1.41467e+07	1.78387e+06	7.93036	3.89e-15	2.47e-14
ITIH2	5.20126e+06	901510	5.7695	4.66e-13	2.16e-12
ITIH3	1.49881e+06	358095	4.18551	5.57e-08	1.45e-07
ITIH4	2.30314e+06	1.28323e+06	1.79481	0.861236	0.906687
ITIH5	33391.4	51098	0.653477	1.69e-16	1.39e-15
ITPA	558111	887335	0.628975	4.18e-08	1.1e-07
ITPK1	25626.2	36367	0.704655	1.91e-14	1.1e-13
ITPKB	1531.06	743.708	2.05868	0.73303	0.802385
ITPKC	5698.26	2537.8	2.24535	0.205806	0.269919
ITPR3	61516.6	60341.5	1.01947	0.806672	0.863728
ITPRIP	67456.1	19432.6	3.47129	0.00970656	0.0154617
ITSN1	49347.7	8054.92	6.12641	1.03e-10	3.62e-10
IVD	382797	240759	1.58996	0.0243459	0.0368294
IVNS1ABP	21219.7	42414.5	0.500293	0.0391456	0.0576847
IYD	242652	21610.2	11.2286	6.59e-24	5.11e-22
JAG1	13061.3	16532.7	0.79003	0.193876	0.256161
JMJD6	51614.2	99450.3	0.518995	1.74e-05	3.58e-05
JUNB	44587.4	53395.4	0.835043	0.707576	0.781335
KALRN	2878.29	4943.68	0.582216	1.47e-14	8.61e-14
KANK3	5499.8	12014.1	0.457778	0.00561569	0.00919224
KAT7	10604.6	11833.5	0.896146	2.13e-05	4.35e-05
KATNB1	18822.3	19047.8	0.988159	0.30084	0.377509
KCMF1	32008	25974.2	1.2323	0.0215123	0.032869
KCNAB2	62879.5	128653	0.488752	1.26e-08	3.54e-08
KCNJ15	24660.7	10483.8	2.35228	1.45e-14	8.5e-14
KCNJ16	10583.6	8331.38	1.27033	1.74e-21	5.05e-20
KCP	37371.8	53312.5	0.700994	0.218968	0.284819
KCTD1	8565.8	7018.02	1.22054	1.04e-09	3.27e-09
KCTD14	110779	168107	0.658978	0.476782	0.564913
KCTD8	53994.1	41058.3	1.31506	0.0812836	0.114787
KDELC1	110199	262693	0.419497	0.961566	0.976898
KDELC2	118360	124974	0.947075	0.0391456	0.0576847
KDELR2	22640.9	45966.9	0.492548	4.48e-16	3.34e-15
KDM3A	8562.82	8866.1	0.965793	0.334689	0.415586
KDM5C	5054.94	15738.9	0.321176	0.12749	0.174384
KDR	22272.7	12135.1	1.83539	9.81e-07	2.27e-06
KDSR	400397	138509	2.89077	0.000110877	0.000213118
KEAP1	18552.9	19441.4	0.954301	0.344243	0.426086
KHDRBS1	116677	136523	0.854637	0.607906	0.6902
KHK	3.34191e+06	105620	31.6408	1.09e-22	4.91e-21
KIAA0020	42472.7	74604.2	0.569307	0.0238718	0.0362021
KIAA0100	4437.77	8780.1	0.505435	3.22e-16	2.45e-15
KIAA0391	14301.4	2170.75	6.58821	2.96e-15	1.93e-14
KIAA0430	3441.09	5177.64	0.664605	0.20513	0.269197
KIAA0930	17117.5	125807	0.136061	6.98e-19	9.37e-18
KIAA1033	121731	31708.6	3.83906	3.16e-17	3e-16
KIAA1109	1950.41	4547.85	0.428863	2.09e-18	2.51e-17
KIAA1147	9333.71	6531.44	1.42904	0.0473358	0.0690623
KIAA1211	3787.2	3804.49	0.995455	0.518703	0.606337
KIAA1244	12795.6	5120.17	2.49906	0.286935	0.361655
KIAA1279	18680.8	26845.1	0.695872	4.35e-13	2.02e-12
KIAA1429	16587.3	1509.82	10.9863	8.67e-08	2.21e-07
KIAA1462	11991.3	13904.5	0.862404	4.8e-08	1.26e-07
KIAA1598	166304	187397	0.887442	8.92e-06	1.88e-05
KIAA1715	748384	619523	1.208	0.470949	0.559243
KIDINS220	18614.2	12318.8	1.51105	0.821338	0.876354
KIF12	12194.1	21084	0.578356	2.84e-14	1.59e-13
KIF13B	64704.1	30793.5	2.10123	4.45e-06	9.64e-06
KIF16B	7755.2	2585.29	2.99974	9.24e-06	1.95e-05
KIF1A	21714.1	18601.5	1.16733	0.00239843	0.00408413
KIF1B	14960.8	17150.5	0.872322	1.01e-08	2.86e-08
KIF1C	27050.7	37564.9	0.720107	2.31e-10	7.77e-10
KIF21A	27531.7	29369.3	0.937431	0.211967	0.276978
KIF21B	4240.85	5037.14	0.841917	2.14e-11	8.03e-11
KIF27	2272.4	1860.35	1.22149	0.981154	0.988564
KIF2A	93748	50752.2	1.84717	0.0444587	0.0651095
KIF3A	29175.3	29316.2	0.995196	3.84e-08	1.02e-07
KIF3B	12720.9	14190.2	0.896452	1.66e-06	3.75e-06
KIF3C	2959.29	8717.73	0.339457	0.277631	0.351276
KIF7	1537.5	1569.42	0.979667	3.46e-09	1.02e-08
KIF9	18912.5	22934.2	0.824642	2.94e-09	8.79e-09
KIFC3	7899.77	10121.1	0.780527	1.29e-09	4e-09
KIN	20778.9	12044.4	1.7252	1.29e-08	3.61e-08
KIRREL	61787.7	41015.6	1.50645	9.25e-10	2.91e-09
KLC3	35503.8	42287.1	0.83959	1.86e-07	4.58e-07
KLHDC2	12481	12869.9	0.969783	0.454827	0.543424
KLHDC4	11623.7	15814.5	0.735003	0.262854	0.335663
KLHL13	4244.24	3799.73	1.11698	0.0622894	0.0895332
KLHL22	7620.64	1658.51	4.59486	2.03e-14	1.16e-13
KLHL26	9399.47	10626.9	0.8845	0.784801	0.846253
KLHL36	81603.1	75001.1	1.08803	0.26366	0.336391
KLHL9	3960.93	5302.45	0.747	3.15e-09	9.38e-09
KLKB1	185301	89753.8	2.06455	0.972111	0.983166
KMO	282071	6510.29	43.3269	3.55e-24	3.03e-22
KNG1	3.55531e+06	1.90371e+06	1.86757	0.882071	0.921351
KPNA2	12768.3	222774	0.0573148	6.12e-26	1.19e-23
KPNA6	64070.3	199778	0.320708	3.78e-26	1.09e-23
KPNB1	1.53666e+06	1.01624e+06	1.5121	0.976633	0.985637
KRAS	176508	179455	0.983579	0.0617608	0.088893
KRI1	37457.8	43903.2	0.853189	0.984169	0.9895
KRR1	93802.8	137355	0.682922	6.26e-08	1.62e-07
KRT12	26105.7	41070.3	0.635636	0.0115488	0.0182127
KRT13	164974	1.57244e+06	0.104916	2.57e-14	1.45e-13
KRT14	510368	2.39348e+06	0.213233	4.71e-05	9.37e-05
KRT15	911784	2.36995e+06	0.384728	0.406233	0.491834
KRT16	654090	2.42575e+06	0.269644	0.425726	0.512962
KRT17	871243	5.61498e+06	0.155164	0.238695	0.307852
KRT18	1.88112e+07	3.48439e+06	5.3987	0.000205306	0.000383567
KRT19	2.00324e+06	2.32333e+07	0.0862229	4.94e-14	2.66e-13
KRT20	33057.4	304207	0.108667	0.873131	0.914923
KRT222	36666.6	95902.1	0.382334	0.190654	0.252608
KRT3	113758	846132	0.134445	3.9e-25	5.74e-23
[truncated: 2,270 more rows]

## Sheet: H-Score of UTP6 and HN1
	UTP6
		0 (negative)	1 (weak)	2 (moderate)	3 (strong)	H-score
	ccRCC#1	95	5	0	0	5
	ccRCC#2	35	40	20	5	95
	ccRCC#3	100	0	0	0	0
	CDC#1	0	25	45	30	205
	CDC#2	0	20	80	0	180
	CDC#3	25	40	25	10	120
	tRCC#1	45	45	10	0	65
	tRCC#2	100	0	0	0	0
	tRCC#3	20	70	10	0	90
	HN1
		0 (negative)	1 (weak)	2 (moderate)	3 (strong)	H-score
	ccRCC#1	60	40	0	0	40
	ccRCC#2	10	50	20	20	150
	ccRCC#3	95	2	3	0	8
	CDC#1	20	45	30	5	120
	CDC#2	0	40	60	0	160
	CDC#3	0	15	80	5	190
	tRCC#1	50	49	1	0	51
	tRCC#2	30	70	0	0	70
	tRCC#3	100	0	0	0	0
