# Supplementary material for: Proteogenomic Analysis Identifies Clinically Relevant Subgroups of Collecting Duct Carcinoma
Source: Research (Wash D C). 2025 Sep 3;8:0859. doi: 10.34133/research.0859 (PMC12408255; doi:10.34133/research.0859)
Supplement: Supplementary 1 — Figs. S1 to S8 Data S1 to S6 [file research.0859.f1.zip › Supplementary Data 5.xlsx]

## Sheet: Description
Table S5, proteomic subtypes and molecular features.
Proteomic subtypes	Proteomic subtypes and associated clinical and genetic features
DEPs	Differentially expressed proteins among three proteomic subtypes
Pathways	Pathways enriched in three proteomic subtypes
KSEA	Subtype-specific activated kinases among the three proteomic subtypes
SBSs	Mutational spectrums of the mutational signatures identified respectively in each proteomic subtype

## Sheet: Proteomic subtypes
Symbol	Proteomic Subtype	OS (Overall Survival)	Status (Alive = 0; Dead = 1)	PFS (Progression Free Survival)	Progression (Yes = 1; No = 0)	AHNAK2 Mutation	NF2 Mutation	TMB	RECIST of Targeted therapy	RECIST of Chemotherapy	RECIST of Immunotherapy
CDC_02	GP1	25	1	25	0	0	0	0.0894988
CDC_04	GP1	3	1	3	1	0	0	0.357995
CDC_11	GP1	12	1	9	1	0	1	0.238663		SD
CDC_14	GP1	11	1	2	1				PD
CDC_16	GP1	13	1	4	1	0	0	1.10382	PD	SD	SD
CDC_27	GP1	8	1	6	1	1	0	18.4666	PD
CDC_28	GP1	6	1	5	1	0	1	17.4821
CDC_29	GP1	16	1	12	1	1	0	0.387828		PD
CDC_31	GP1	40	1	11	1	0	1	0.71599	SD
CDC_41	GP1					1	0	16.8854
CDC_43	GP1	24	1	23	1	1	0	14.29
CDC_47	GP1	11	1	6	1	0	0	0.119332
CDC_51	GP1	9	1	3	1	0	0	0.477327
CDC_12	GP2	6	1	3	1	0	0	0.566826
CDC_13	GP2	17	1	5	1	0	0	0.924821	SD
CDC_15	GP2	86	0	86	0	0	1	0.536993
CDC_17	GP2	35	0	35	0	0	0	1.22315
CDC_18	GP2	16	1	2	1	0	0	0.268496
CDC_20	GP2	146	0	146	0
CDC_21	GP2	14	1	8	1	1	0	7.63723
CDC_22	GP2	7	1	3	1	1	1	16.9451
CDC_23	GP2	14	1	8	1	0	0	1.07399
CDC_24	GP2	15	1	12	1	1	0	32.9952
CDC_25	GP2	4	1	2	1	1	0	17.5418	PD
CDC_26	GP2	5	1	3	1	0	0	17.8998
CDC_30	GP2	1	1	1	1	0	1	0.71599
CDC_33	GP2	10	1	5	1	1	0	4.50477
CDC_34	GP2	13	1	7	1	0	0	0.865155
CDC_35	GP2	67	0	9	1	1	0	76.6408
CDC_36	GP2	65	0	31	1	1	0	21.3305	SD
CDC_37	GP2	18	1	12	1	0	0	0.477327
CDC_39	GP2	29	0	4	1	1	0	1.31265		SD	PR
CDC_42	GP2					0	1	1.73031
CDC_45	GP2	51	0	5	1	0	0	0.835322	PD
CDC_46	GP2	6	1	6	1	1	0	14.9463
CDC_48	GP2	24	0	6	1	1	1	11.9033	PD	PD
CDC_49	GP2	27	1	3	1	0	0	4.26611
CDC_52	GP2	8	0	8	0
CDC_03	GP3	26	1	21	1	0	1	0.178998
CDC_05	GP3	109	1	109	0	0	1	0.178998		PR
CDC_06	GP3	5	1	4	1	0	0	0.0894988	PD
CDC_07	GP3	46	1	3	1	0	0	0.0596659	PR
CDC_08	GP3	24	1	4	1	0	1	0.149165	SD
CDC_09	GP3	61	0	43	1	0	1	0.477327	PR
CDC_10	GP3	50	0	50	0	0	1	0.298329
CDC_32	GP3	127	0	46	1	0	0	0.178998	PR
CDC_38	GP3	39	0	3	1	0	1	0.775656	PR		SD
CDC_40	GP3	8	1	5	1	1	1	17.7208	PD		PD
CDC_44	GP3	12	1	3	1	0	0	0.805489
CDC_50	GP3	17	0	5	1	1	0	3.28162	PR		SD
CDC_53	GP3	8	0	3	1				SD		SD

## Sheet: DEPs
	pathway	GP1	GP2&GP3	FC	p_value	FDR		pathway	GP2	GP1&GP3	FC	p_value	FDR		pathway	GP3	GP1&GP2	FC	p_value	FDR
	44621	95655.3	88723.6	1.07813	0.500639	0.811823		44621	77369	103107	0.750374	0.77218	0.905079		44621	110559	83624.9	1.32209	0.308646	0.647221
	44622	183585	177731	1.03293	0.269309	0.649431		44622	103474	252059	0.410517	0.000364867	0.0116821		44622	320533	130881	2.44905	0.00358821	0.0993947
	44625	29625.3	20360.9	1.45501	0.165243	0.539814		44625	17805.1	27450.5	0.648626	0.065879	0.24708		44625	25275.8	21848.9	1.15685	0.487086	0.780774
	44805	79802.3	96401.5	0.827812	0.822667	0.946553		44805	119803	65600.1	1.82627	0.437531	0.689975		44805	51398	106119	0.484344	0.514384	0.798235
	44806	1.26779e+06	1.48063e+06	0.85625	0.542437	0.833894		44806	1.41445e+06	1.43784e+06	0.983733	0.51889	0.751902		44806	1.60789e+06	1.36428e+06	1.17857	0.172006	0.508862
	44808	13205.1	13915	0.948983	0.94046	0.982852		44808	12732.8	14696.7	0.866368	0.84453	0.937155		44808	16188.4	12894.3	1.25546	0.756901	0.915311
	44809	21862.4	35326.2	0.618872	0.0225851	0.243498		44809	39324.3	24750.1	1.58885	0.00266308	0.0372327		44809	27637.7	33350.5	0.828706	0.269309	0.613052
	44810	343689	303662	1.13181	0.233473	0.615164		44810	183430	439283	0.417567	9.76e-06	0.00223044		44810	534878	238256	2.24497	0.000149288	0.0240029
	44811	628618	594807	1.05684	0.397856	0.747598		44811	524687	679136	0.77258	0.0145551	0.102329		44811	729654	560242	1.30239	0.0550582	0.314691
	44812	258808	303005	0.854139	0.923494	0.978393		44812	247780	334007	0.74184	0.0717415	0.260353		44812	409206	251553	1.62672	0.0285855	0.244132
	44813	1.28891e+06	1.24723e+06	1.03341	0.661518	0.88843		44813	1.2631e+06	1.25281e+06	1.00821	0.531107	0.758608		44813	1.21672e+06	1.27193e+06	0.956598	0.789601	0.926967
	44814	358136	317329	1.12859	0.661518	0.88843		44814	397217	260918	1.52238	0.0882426	0.291618		44814	163699	383847	0.426469	0.0146324	0.186267
	44815	497795	465087	1.07033	0.172006	0.549053		44815	318473	622416	0.511673	8.5e-05	0.0058769		44815	747036	379820	1.96681	0.0024213	0.0792387
	44819	660852	401492	1.64599	0.00697279	0.143252		44819	411518	521531	0.789058	0.0421036	0.191866		44819	382210	496817	0.769319	0.756901	0.915311
	A1BG	1.19357e+06	2.04328e+06	0.584144	0.152306	0.522233		A1BG	2.48012e+06	1.19839e+06	2.06954	0.0234315	0.137104		A1BG	1.20321e+06	2.03998e+06	0.589813	0.260023	0.602674
	A1CF	5968.05	9227.33	0.64678	0.856043	0.958125		A1CF	7859.13	8913.27	0.881733	0.22638	0.492877		A1CF	11858.5	7212.18	1.64423	0.112909	0.426057
	A2M	879754	952609	0.92352	0.83932	0.952233		A2M	954102	914746	1.04302	0.60729	0.813091		A2M	949738	928667	1.02269	0.708653	0.897619
	AAAS	102818	88423.3	1.1628	0.740705	0.918708		AAAS	91166.7	92982.8	0.980468	0.84453	0.937155		AAAS	83147.4	95152.8	0.873831	0.571213	0.831795
	AACS	61170	114819	0.532751	0.158678	0.532477		AACS	133956	69593.9	1.92482	0.0748262	0.265045		AACS	78017.8	109055	0.715396	0.542437	0.815088
	AAGAB	56660	52129.2	1.08692	0.740705	0.918708		AAGAB	48389.2	57990.6	0.834432	0.173398	0.426914		AAGAB	59321.3	51218.7	1.1582	0.225055	0.570231
	AAK1	66432.5	76780.5	0.865226	0.460571	0.788879		AAK1	87996.7	60821.6	1.4468	0.415686	0.67451		AAK1	55210.8	80619.5	0.684832	0.856043	0.951358
	AAMDC	206594	172376	1.19851	0.409981	0.75673		AAMDC	145114	215697	0.67277	0.0505794	0.213275		AAMDC	224801	166147	1.35302	0.165243	0.500877
	AAMP	101113	60438.9	1.67298	0.0339156	0.292696		AAMP	67024.2	74443.9	0.900332	0.344376	0.614476		AAMP	47774.9	78686.2	0.607158	0.319031	0.65525
	AAR2	63554.1	56979.5	1.11539	0.186132	0.566282		AAR2	59592.6	57754.1	1.03183	0.51889	0.751902		AAR2	51954.2	60947.9	0.852436	0.571213	0.831795
	AARS	635933	569517	1.11662	0.269309	0.649431		AARS	518003	652257	0.79417	0.0123295	0.0942036		AARS	668581	558347	1.19743	0.0858157	0.38074
	AARS2	124001	120021	1.03315	0.906562	0.972293		AARS2	114861	126973	0.904611	0.161705	0.409298		AARS2	129945	117988	1.10134	0.140136	0.463941
	AARSD1	63271.4	38355.2	1.64962	0.0743396	0.387467		AARSD1	28002.9	60767.4	0.460822	0.00477306	0.0525321		AARSD1	58263.4	40068.5	1.4541	0.165243	0.500877
	AASDHPPT	216044	121971	1.77128	0.0188161	0.226283		AASDHPPT	132948	158452	0.839044	0.594265	0.804095		AASDHPPT	100860	161376	0.625002	0.0899363	0.387628
	AASS	33914.6	16584.3	2.04498	0.260023	0.641044		AASS	14149.4	27590.7	0.51283	0.933028	0.975498		AASS	21266.9	20911.2	1.01701	0.21685	0.560385
	AATF	114804	51637.7	2.22325	0.00562144	0.13157		AATF	50739.8	84084	0.603441	0.103495	0.319469		AATF	53364.5	72656.3	0.734479	0.409981	0.729952
	ABAT	62352.4	245468	0.254014	0.571213	0.849696		ABAT	49569.6	342275	0.144824	0.298455	0.566284		ABAT	622197	53942.7	11.5344	0.0743396	0.357255
	ABCA1	9256.82	10670.9	0.867484	0.72462	0.913152		ABCA1	11398.6	9264.14	1.2304	0.888608	0.958178		ABCA1	9271.46	10665.9	0.869264	0.600677	0.84605
	ABCA6	7303.81	2339.17	3.12239	0.298482	0.674479		ABCA6	2560.8	4608.39	0.555683	1	1		ABCA6	1912.96	4183.41	0.457274	0.298482	0.638395
	ABCA8	8403.77	32564.3	0.258067	0.1935	0.575674		ABCA8	42150.9	11266.1	3.7414	0.0057509	0.0592391		ABCA8	14128.4	30605.8	0.461624	0.0707979	0.349314
	ABCB1	168710	208291	0.809973	0.740705	0.918708		ABCB1	179819	215879	0.832961	0.0847222	0.284304		ABCB1	263047	176018	1.49443	0.0188161	0.207398
	ABCB10	37619.1	66487.1	0.56581	0.140136	0.503862		ABCB10	67895.1	50699.2	1.33918	0.0956299	0.305125		ABCB10	63779.3	57537.5	1.10848	0.677095	0.883521
	ABCB6	25039.6	53218.1	0.470509	0.152306	0.522233		ABCB6	43544.3	48430.5	0.89911	0.60729	0.813091		ABCB6	71821.4	37213.8	1.92997	0.0400469	0.280215
	ABCB7	67730.9	53015.9	1.27756	0.585861	0.853462		ABCB7	36457	76295.5	0.477839	0.0316242	0.162878		ABCB7	84860.1	47156	1.79956	0.0579552	0.321317
	ABCB8	18578.3	13760.8	1.35009	0.0986411	0.440284		ABCB8	11614.6	18233.2	0.637002	0.0780163	0.271023		ABCB8	17888.1	13996.9	1.278	0.72462	0.904216
	ABCC1	40842.4	33858.3	1.20628	0.329637	0.695575		ABCC1	32792.9	38374.7	0.854543	0.0383295	0.181721		ABCC1	35907.1	35546.7	1.01014	0.172006	0.508862
	ABCC2	19411.8	8796.84	2.20667	0.0212636	0.23937		ABCC2	8383.93	14501.3	0.578149	0.000395432	0.0122369		ABCC2	9590.9	12156.6	0.788945	0.0986411	0.400631
	ABCC3	55194.3	110753	0.498357	0.165243	0.539814		ABCC3	64723.1	127233	0.508699	0.620438	0.821182		ABCC3	199271	61463.2	3.24211	0.0470648	0.295243
	ABCC4	41107.4	63290.5	0.649502	0.434862	0.774997		ABCC4	46515.6	68328.7	0.680761	0.205321	0.468835		ABCC4	95550.1	44665.4	2.13924	0.0225851	0.225121
	ABCC6	3654.91	3048.8	1.1988	0.00562144	0.13157		ABCC6	2963.12	3434.24	0.862819	8.5e-05	0.0058769		ABCC6	3213.56	3199.79	1.00431	0.107987	0.417279
	ABCD1	38293.2	56140.1	0.6821	0.298482	0.674479		ABCD1	50813.7	52338.3	0.970871	0.471485	0.716625		ABCD1	66383.3	46530.4	1.42667	0.83932	0.945129
	ABCD3	138822	136841	1.01448	0.773202	0.931672		ABCD3	131627	142845	0.92147	0.233724	0.50047		ABCD3	146867	134089	1.0953	0.288537	0.631741
	ABCD4	174311	81661.8	2.13454	0.460571	0.788879		ABCD4	47911.7	160438	0.29863	0.373944	0.640503		ABCD4	146566	91153.5	1.6079	0.789601	0.926967
	ABCE1	383491	409758	0.935896	0.556736	0.840674		ABCE1	422314	384551	1.0982	0.344376	0.614476		ABCE1	385612	409032	0.942742	0.630792	0.863472
	ABCF1	242207	186332	1.29987	0.103232	0.448067		ABCF1	206711	194674	1.06183	0.800924	0.918821		ABCF1	147141	218855	0.672322	0.0522797	0.308096
	ABCF2	81217.2	72925.6	1.1137	0.032054	0.287708		ABCF2	40276.2	108465	0.371329	0.0116564	0.0912287		ABCF2	135713	54282.3	2.50013	0.473729	0.773102
	ABCF3	216178	188931	1.14422	0.178968	0.558265		ABCF3	196938	194855	1.01069	0.205321	0.468835		ABCF3	173531	203520	0.852649	0.923494	0.976575
	ABHD10	760509	1.02144e+06	0.74455	0.269309	0.649431		ABHD10	1.01964e+06	892696	1.14221	0.977653	0.991868		ABHD10	1.02488e+06	930992	1.10085	0.250956	0.592237
	ABHD11	596055	487533	1.22259	0.0986411	0.440284		ABHD11	575756	456963	1.25996	0.448693	0.69761		ABHD11	317872	582700	0.545516	0.447614	0.75257
	ABHD12	203557	269185	0.756197	0.856043	0.958125		ABHD12	289222	217104	1.33218	0.903383	0.964409		ABHD12	230652	259916	0.887411	0.974464	0.992992
	ABHD13	31494.4	24241.6	1.29919	0.708653	0.906781		ABHD13	31181.7	21194.8	1.4712	0.22638	0.492877		ABHD13	10895.2	31288.7	0.348216	0.319031	0.65525
	ABHD14B	952803	795653	1.19751	0.374249	0.7311		ABHD14B	703936	962418	0.731425	0.0578175	0.228918		ABHD14B	972032	789075	1.23186	0.208857	0.550305
	ABHD16A	80087	74509.8	1.07485	0.385945	0.740454		ABHD16A	67171.8	84354.2	0.796307	0.241233	0.508452		ABHD16A	88621.4	71590.2	1.2379	0.0239753	0.228507
	ABHD17B	86708.8	71267.1	1.21667	0.542437	0.833894		ABHD17B	80131.9	70464.1	1.1372	0.531107	0.758608		ABHD17B	54219.4	82381.9	0.658147	0.178968	0.516243
	ABHD4	17177.5	28046.1	0.612473	0.340462	0.705733		ABHD4	26422.9	24172.5	1.0931	0.84453	0.937155		ABHD4	31167.6	23260	1.33997	0.233473	0.578288
	ABHD5	45902	52132.4	0.88049	0.692809	0.901005		ABHD5	66633.3	35074.1	1.89979	0.00346739	0.0441392		ABHD5	24246.1	59541	0.407217	0.00307242	0.0908945
	ABHD6	41188.4	32683.8	1.26021	0.118001	0.473539		ABHD6	33274.1	36368.6	0.914912	0.145276	0.388454		ABHD6	31548.8	35981.6	0.876803	0.923494	0.976575
	ABI1	159852	146022	1.09471	0.447614	0.782822		ABI1	153414	145830	1.05201	0.962763	0.984868		ABI1	131808	155616	0.847004	0.409981	0.729952
	ABI2	42470.1	38721.1	1.09682	0.528318	0.823659		ABI2	35102.3	44075.2	0.796419	0.903383	0.964409		ABI2	45680.3	37622.9	1.21416	0.434862	0.745881
	ABI3	323084	727332	0.444204	0.288537	0.668135		ABI3	913603	346101	2.6397	0.007328	0.0685182		ABI3	369118	711583	0.518727	0.0496164	0.301283
	ABI3BP	129009	122305	1.05481	0.585861	0.853462		ABI3BP	62835.9	182838	0.34367	0.150607	0.394856		ABI3BP	236668	85473.9	2.76889	0.278813	0.623934
	ABL1	7574.19	1643.17	4.60951	0.146127	0.510994		ABL1	1722.23	4532.65	0.379962	0.77218	0.905079		ABL1	1491.11	3724.22	0.400383	0.269309	0.613052
	ABLIM1	55483.2	51577.8	1.07572	1	1		ABLIM1	42732	62036.2	0.688824	0.0781051	0.271077		ABLIM1	68589.1	47094.2	1.45642	0.0432891	0.291538
	ABLIM2	32322.3	39195.6	0.82464	0.473729	0.795753		ABLIM2	38352.6	36569.6	1.04876	0.354065	0.622454		ABLIM2	40816.8	36289.6	1.12475	0.740705	0.909707
	ABR	105005	53340.8	1.96856	0.0302783	0.279923		ABR	42159.9	89923.4	0.468842	0.00508124	0.0543862		ABR	74842.3	63659.4	1.17567	0.319031	0.65525
	ABRACL	2.70804e+06	4.38417e+06	0.617685	0.288537	0.668135		ABRACL	4.74325e+06	3.20084e+06	1.48188	0.51889	0.751902		ABRACL	3.69364e+06	4.04699e+06	0.912688	0.756901	0.915311
	ABT1	151346	112341	1.34721	0.94046	0.982852		ABT1	104909	138989	0.754796	0.483111	0.725501		ABT1	126633	120795	1.04833	0.374249	0.705029
	ACAA1	261117	359805	0.725717	0.600677	0.861471		ACAA1	298396	369509	0.807546	0.107612	0.327126		ACAA1	477902	285642	1.67308	0.0155955	0.191602
	ACAA2	1.08568e+06	2.04681e+06	0.530426	0.374249	0.7311		ACAA2	1.43983e+06	2.14988e+06	0.669725	0.046181	0.202944		ACAA2	3.21408e+06	1.31867e+06	2.43736	0.0009538	0.0461066
	ACACA	75163.3	43410.5	1.73145	0.0858157	0.41375		ACACA	48156.1	54723.7	0.879986	0.460011	0.707033		ACACA	34284.2	57395.4	0.597334	0.397856	0.724052
	ACACB	19779.7	35904.9	0.550893	0.630792	0.877274		ACACB	39840.8	24057.8	1.65605	0.815399	0.925094		ACACB	28335.8	32977.8	0.859239	0.83932	0.945129
	ACAD10	23645.8	69604.2	0.339718	0.740705	0.918708		ACAD10	76939.3	39572.1	1.94428	0.633707	0.829246		ACAD10	55498.4	58707.3	0.94534	0.83932	0.945129
	ACAD11	57198.5	44394.8	1.28841	0.298482	0.674479		ACAD11	31410.4	63281.6	0.49636	0.000428319	0.0124718		ACAD11	69364.7	40232.6	1.72409	0.00332149	0.095216
	ACAD8	79267.6	111414	0.711471	0.708653	0.906781		ACAD8	73940.4	131373	0.562829	0.0332004	0.168185		ACAD8	183478	75762.9	2.42174	0.00387362	0.101955
	ACAD9	230105	154880	1.4857	0.186132	0.566282		ACAD9	134901	211703	0.637216	0.036551	0.177266		ACAD9	193302	167471	1.15424	0.298482	0.638395
	ACADL	71639.6	67160	1.0667	0.409981	0.75673		ACADL	61701.7	74648.2	0.826568	0.687912	0.86439		ACADL	77656.7	65101.5	1.19286	0.72462	0.904216
	ACADM	426444	575828	0.740575	0.957453	0.989011		ACADM	458569	613885	0.746994	0.506816	0.74226		ACADM	801327	447579	1.79036	0.487086	0.780774
	ACADS	156503	250681	0.624309	0.556736	0.840674		ACADS	285790	169834	1.68276	0.800924	0.918821		ACADS	183166	241560	0.758262	0.773202	0.920574
	ACADSB	406781	177474	2.29206	0.374249	0.7311		ACADSB	64403	400849	0.160666	0.000364867	0.0116821		ACADSB	394917	181532	2.17547	0.00160406	0.0602213
	ACADVL	758135	1.07095e+06	0.707911	0.250956	0.633255		ACADVL	966719	1.01476e+06	0.952658	0.888608	0.958178		ACADVL	1.27138e+06	895361	1.41997	0.329637	0.664665
	ACAN	27039.6	49036	0.551424	0.146127	0.510994		ACAN	48741.4	38321.2	1.27192	0.674199	0.856324		ACAN	49602.7	41317.1	1.20054	0.340462	0.675081
	ACAP1	58410.3	46524.2	1.25548	0.225055	0.607927		ACAP1	45634.7	53322.5	0.855823	0.620438	0.821182		ACAP1	48234.7	50005.3	0.964593	0.528318	0.807656
	ACAP2	77900	54148.2	1.43864	0.186132	0.566282		ACAP2	55289.2	64927	0.85156	0.373944	0.640503		ACAP2	51953.9	63024.5	0.824345	0.773202	0.920574
	ACAT1	1.47563e+06	2.70046e+06	0.546437	0.178968	0.558265		ACAT1	1.7511e+06	3.00088e+06	0.583529	0.289777	0.558268		ACAT1	4.52613e+06	1.65686e+06	2.73175	0.00859882	0.14356
	ACAT2	220705	218444	1.01035	0.585861	0.853462		ACAT2	227871	210509	1.08247	0.729645	0.88394		ACAT2	200314	225419	0.88863	0.889671	0.96481
	ACBD3	224743	85250.2	2.63628	9.26e-06	0.0130745		ACBD3	74674.4	165166	0.452118	0.000111349	0.00664144		ACBD3	105588	126014	0.837912	0.872829	0.957213
	ACBD5	121518	145852	0.833155	0.72462	0.913152		ACBD5	156179	123756	1.26199	0.161705	0.409298		ACBD5	125994	144321	0.873012	0.21685	0.560385
	ACBD6	30365.3	11841.3	2.56435	0.00920943	0.162174		ACBD6	8203.39	24601.3	0.333453	7.76e-05	0.00585739		ACBD6	18837.4	15785.1	1.19336	0.0743396	0.357255
	ACE	11756.7	25270.7	0.465229	0.178968	0.558265		ACE	28745.6	15172.4	1.8946	0.205321	0.468835		ACE	18588.1	22933.6	0.810517	0.923494	0.976575
	ACE2	64820	80108.2	0.809156	1	1		ACE2	89976.1	62975.7	1.42874	0.363921	0.631673		ACE2	61131.5	81370.1	0.751277	0.298482	0.638395
	ACIN1	467685	505949	0.924372	0.789601	0.937533		ACIN1	491555	500658	0.981818	0.156082	0.402085		ACIN1	533631	483389	1.10394	0.178968	0.516243
	ACLY	2.31988e+06	2.36529e+06	0.980802	0.923494	0.978393		ACLY	1.96074e+06	2.73158e+06	0.717805	0.135042	0.371291		ACLY	3.14327e+06	2.0836e+06	1.50857	0.067392	0.341158
	ACMSD	26305.8	25601.5	1.02751	0.0470648	0.329632		ACMSD	22238.3	29187.4	0.761915	2.72e-05	0.00380219		ACMSD	32069	23629.8	1.35714	0.00802364	0.14029
	ACO1	499754	569444	0.877617	1	1		ACO1	573842	530371	1.08196	0.0717415	0.260353		ACO1	560989	548496	1.02278	0.037909	0.273536
	ACO2	1.45477e+06	1.05863e+06	1.3742	0.0285855	0.270356		ACO2	660200	1.6398e+06	0.402609	2.57e-06	0.00125394		ACO2	1.82484e+06	932026	1.95793	0.00307242	0.0908945
	ACOT1	176322	314552	0.560549	0.172006	0.549053		ACOT1	291637	267470	1.09036	0.594265	0.804095		ACOT1	358618	252187	1.42203	0.0446216	0.291538
	ACOT11	16745.8	10853.8	1.54285	0.487086	0.804666		ACOT11	11191.7	13474.8	0.83056	0.51889	0.751902		ACOT11	10203.9	13091.8	0.779418	0.146127	0.471532
	ACOT13	416682	511623	0.814431	0.233473	0.615164		ACOT13	522064	454114	1.14963	0.344376	0.614476		ACOT13	491546	486012	1.01139	0.923494	0.976575
	ACOT2	147225	262093	0.561727	0.172006	0.549053		ACOT2	243129	222894	1.09078	0.594265	0.804095		ACOT2	298564	210320	1.41957	0.0446216	0.291538
	ACOT7	1.57525e+06	932427	1.6894	0.447614	0.782822		ACOT7	860957	1.32256e+06	0.650979	0.316318	0.585164		ACOT7	1.06987e+06	1.10532e+06	0.967928	0.708653	0.897619
	ACOT8	78290.2	52483.6	1.49171	0.773202	0.931672		ACOT8	35162.2	82042.1	0.428587	0.0234315	0.137104		ACOT8	85794	49916.5	1.71875	0.0212636	0.218728
	ACOT9	505063	272443	1.85383	0.00649388	0.140025		ACOT9	239353	420571	0.569115	0.00874893	0.0763055		ACOT9	336078	330254	1.01763	0.773202	0.920574
	ACOX1	61531.1	106191	0.57944	0.0899363	0.421794		ACOX1	106234	83819.4	1.26741	0.506816	0.74226		ACOX1	106108	90940.8	1.16678	0.362769	0.694727
	ACOX2	66450.8	81820.1	0.812158	0.0899363	0.421794		ACOX2	96488.9	60030.7	1.60733	0.156082	0.402085		ACOX2	53610.7	86212.7	0.621841	0.957453	0.986806
	ACOX3	35453.7	47900.7	0.74015	0.362769	0.723776		ACOX3	36931.5	52224.5	0.707168	0.264752	0.532819		ACOX3	68995.4	36426	1.89413	0.0254369	0.235458
	ACP1	1.26456e+06	613028	2.06281	0.00113791	0.0592677		ACP1	476895	1.06969e+06	0.445825	4.06e-06	0.00136531		ACP1	874821	746360	1.17212	0.067392	0.341158
	ACP2	335449	258056	1.29991	0.0339156	0.292696		ACP2	271739	283596	0.958189	0.0529044	0.217258		ACP2	231743	293534	0.789493	0.923494	0.976575
	ACP5	55298.6	83292.6	0.663908	0.158678	0.532477		ACP5	75961.6	76344.7	0.994982	0.962763	0.984868		ACP5	97390.8	68892.7	1.41366	0.140136	0.463941
	ACP6	65898.7	44317.4	1.48697	0.542437	0.833894		ACP6	46709.8	52807.7	0.884527	0.918191	0.970551		ACP6	39716.6	53274.4	0.745511	0.460571	0.762054
	ACPP	26456.6	33771.6	0.783398	0.152306	0.522233		ACPP	37717.8	26319.6	1.43307	0.344376	0.614476		ACPP	26182.6	33865.3	0.773138	0.740705	0.909707
	ACSF2	315867	336907	0.937549	0.991487	0.998235		ACSF2	272160	388644	0.700282	0.233724	0.50047		ACSF2	461420	287113	1.60711	0.165243	0.500877
	ACSF3	66711.3	95874.6	0.695819	0.329637	0.695575		ACSF3	89695.5	87234.4	1.02821	0.437531	0.689975		ACSF3	107758	81832.5	1.31681	0.0579552	0.321317
	ACSL1	418132	515867	0.810542	0.585861	0.853462		ACSL1	450517	529836	0.850294	0.0717415	0.260353		ACSL1	641541	439438	1.45991	0.134331	0.455738
	ACSL3	119835	173543	0.690518	0.740705	0.918708		ACSL3	149430	169874	0.87965	0.483111	0.725501		ACSL3	219914	139305	1.57865	0.646082	0.868488
	ACSL4	79034.7	98518.1	0.802236	0.756901	0.925296		ACSL4	88770.4	98149.2	0.904443	0.0956299	0.305125		ACSL4	117264	85439.8	1.37247	0.112909	0.426057
	ACSL5	54430.7	85494.1	0.63666	0.923494	0.978393		ACSL5	118766	37970.1	3.12789	0.065879	0.24708		ACSL5	21509.5	96756.6	0.222305	0.0446216	0.291538
	ACSL6	3260.29	2726.07	1.19596	0.107987	0.456645		ACSL6	2657.7	3058.93	0.868832	0.0813142	0.277271		ACSL6	2857.57	2863.85	0.997809	0.708653	0.897619
	ACSM2A	119193	534369	0.223054	0.991487	0.998235		ACSM2A	160590	686184	0.234033	0.0234315	0.137104		ACSM2A	1.25317e+06	146428	8.55832	0.00920943	0.148072
	ACSM2B	113704	593828	0.191477	0.585861	0.853462		ACSM2B	231170	702476	0.329078	0.048339	0.206417		ACSM2B	1.29125e+06	190984	6.76102	0.00387362	0.101955
	ACSM3	113299	125563	0.902329	0.94046	0.982852		ACSM3	122408	122465	0.999528	0.660591	0.849545		ACSM3	131632	119292	1.10344	0.677095	0.883521
	ACSS1	124658	176111	0.70784	0.94046	0.982852		ACSS1	168526	157677	1.0688	0.00477306	0.0525321		ACSS1	190697	153519	1.24217	0.00135317	0.0540977
	ACSS2	80608	132306	0.609255	0.298482	0.674479		ACSS2	121294	117046	1.03629	0.281268	0.550186		ACSS2	153483	107375	1.42942	0.0200082	0.213844
	ACSS3	247423	288720	0.856965	0.906562	0.972293		ACSS3	132685	418104	0.317349	0.00153557	0.0267856		ACSS3	588786	171937	3.42442	9.65053e-05	0.0223048
	ACTA1	4.90353e+07	4.84437e+07	1.01221	0.974464	0.993403		ACTA1	4.42977e+07	5.27261e+07	0.840148	0.161705	0.409298		ACTA1	5.64168e+07	4.59184e+07	1.22863	0.118001	0.43398
	ACTA2	4.80971e+07	4.70539e+07	1.02217	0.974464	0.993403		ACTA2	4.2183e+07	5.22591e+07	0.807191	0.145276	0.388454		ACTA2	5.6421e+07	4.42063e+07	1.27631	0.103232	0.408948
	ACTB	6.40639e+07	6.92158e+07	0.925568	0.500639	0.811823		ACTB	6.23224e+07	7.32681e+07	0.850607	0.130135	0.363611		ACTB	8.24723e+07	6.29182e+07	1.31079	0.0137207	0.182843
	ACTBL2	2.05845e+07	2.10261e+07	0.978998	0.872829	0.963211		ACTBL2	1.89425e+07	2.28089e+07	0.830487	0.150607	0.394856		ACTBL2	2.50332e+07	1.95042e+07	1.28347	0.067392	0.341158
	ACTC1	4.95197e+07	4.90112e+07	1.01037	0.974464	0.993403		ACTC1	4.4666e+07	5.34436e+07	0.835761	0.150607	0.394856		ACTC1	5.73674e+07	4.63265e+07	1.23833	0.107987	0.417279
	ACTG1	6.40417e+07	6.91674e+07	0.925894	0.500639	0.811823		ACTG1	6.22852e+07	7.32221e+07	0.850634	0.130135	0.363611		ACTG1	8.24025e+07	6.28861e+07	1.31034	0.0137207	0.182843
	ACTG2	5.04436e+07	4.93525e+07	1.02211	0.94046	0.982852		ACTG2	4.41754e+07	5.48759e+07	0.805005	0.12073	0.349889		ACTG2	5.93083e+07	4.63198e+07	1.28041	0.0899363	0.387628
	ACTL6A	389323	296578	1.31271	0.0400469	0.310144		ACTL6A	278644	360195	0.773592	0.0110156	0.0878869		ACTL6A	331067	316508	1.046	0.409981	0.729952
	ACTL6B	78174.9	62493.2	1.25094	0.107345	0.456645		ACTL6B	65976.6	66984.6	0.984951	0.932427	0.975498		ACTL6B	55794.3	70149.7	0.795361	0.0857394	0.38074
	ACTN1	1.23885e+07	1.11506e+07	1.11102	0.889671	0.967648		ACTN1	1.11658e+07	1.17549e+07	0.94988	0.947887	0.980911		ACTN1	1.11213e+07	1.15841e+07	0.960051	0.822667	0.939103
	ACTN2	1.47255e+06	892183	1.65051	0.0120425	0.183264		ACTN2	859234	1.21405e+06	0.707742	0.0505794	0.213275		ACTN2	955546	1.06905e+06	0.893824	0.822667	0.939103
	ACTN3	999609	634793	1.5747	0.0470648	0.329632		ACTN3	590222	860058	0.686258	0.0553164	0.224298		ACTN3	720507	730276	0.986624	0.83932	0.945129
	ACTN4	1.19946e+07	1.01095e+07	1.18647	0.528318	0.823659		ACTN4	9.69906e+06	1.14467e+07	0.847326	0.298455	0.566284		ACTN4	1.08987e+07	1.04844e+07	1.03952	0.585861	0.839246
	ACTR10	514379	384098	1.33919	0.21685	0.597994		ACTR10	372331	460552	0.808445	0.647093	0.840663		ACTR10	406725	420927	0.966261	0.0743396	0.357255
	ACTR1A	665217	718462	0.92589	0.708653	0.906781		ACTR1A	701438	708208	0.990441	0.483111	0.725501		ACTR1A	751200	689047	1.0902	0.233473	0.578288
	ACTR1B	94166.9	121436	0.775446	0.112909	0.464704		ACTR1B	110928	117905	0.94082	0.74374	0.891958		ACTR1B	141644	105194	1.3465	0.0470648	0.295243
	ACTR2	4.69522e+06	3.00458e+06	1.56269	0.123266	0.479326		ACTR2	2.82036e+06	4.02703e+06	0.700358	0.125365	0.356341		ACTR2	3.35884e+06	3.46176e+06	0.970269	0.83932	0.945129
	ACTR3	8.83946e+06	9.06539e+06	0.975078	0.906562	0.972293		ACTR3	8.71104e+06	9.29314e+06	0.937362	0.859176	0.94378		ACTR3	9.74683e+06	8.75497e+06	1.11329	0.740705	0.909707
	ACTR3B	45585.5	95964.9	0.475022	0.260023	0.641044		ACTR3B	122091	45654.1	2.67425	0.0200642	0.125652		ACTR3B	45722.8	95917.9	0.476687	0.134331	0.455738
	ACTR3C	30379.2	47731.3	0.636463	0.447614	0.782822		ACTR3C	58136.8	29050	2.00127	0.0110156	0.0878869		ACTR3C	27720.8	48640.8	0.569909	0.0339156	0.26432
	ACTR5	16102	18066.9	0.891241	0.319031	0.689324		ACTR5	15381.5	19666.6	0.782111	0.0259343	0.143894		ACTR5	23231.2	15627.9	1.48652	0.128709	0.449659
	ACY1	216324	620138	0.348832	0.385945	0.740454		ACY1	278531	746699	0.373016	0.581367	0.794199		ACY1	1.27707e+06	257249	4.96434	0.128709	0.449659
	ACY3	84819.4	100608	0.843071	0.225055	0.607927		ACY3	100746	92580.4	1.0882	0.248906	0.516095		ACY3	100341	95297.6	1.05293	0.923494	0.976575
	ACYP1	129904	177348	0.732481	0.351506	0.714017		ACYP1	173442	157382	1.10204	0.903383	0.964409		ACYP1	184860	158547	1.16596	0.434862	0.745881
	ACYP2	83812.8	92256.3	0.908478	0.789601	0.937533		ACYP2	77804.3	101931	0.763305	0.018057	0.117458		ACYP2	120049	79859.8	1.50324	0.00223324	0.0750776
	ADA	245537	313099	0.784213	0.957453	0.989011		ADA	362404	231910	1.5627	0.903383	0.964409		ADA	218283	322423	0.677007	0.94046	0.981465
	ADAL	57889.9	76968.3	0.752126	0.397856	0.747598		ADAL	73741.8	70531.6	1.04551	0.394487	0.658161		ADAL	83173.3	68318.8	1.21743	0.0641186	0.333724
	ADAM10	105774	139623	0.757569	0.288537	0.668135		ADAM10	146219	116356	1.25665	0.620438	0.821182		ADAM10	126939	132382	0.95888	0.630792	0.863472
	ADAM15	52803.2	117994	0.447509	0.0942103	0.430909		ADAM15	128327	75462.9	1.70053	0.046181	0.202944		ADAM15	98122.5	102490	0.95739	0.556736	0.823031
	ADAM17	40337.1	26512.7	1.52143	0.385945	0.740454		ADAM17	29178.3	30861.7	0.945454	0.555965	0.776566		ADAM17	21386.4	32995.8	0.648154	0.856043	0.951358
	ADAM9	17530.9	16946.6	1.03448	0.806092	0.944677		ADAM9	13898	20170.2	0.689037	0.405005	0.664762		ADAM9	22809.4	15140.8	1.50648	0.225055	0.570231
	ADAMTSL1	5313.08	5591.86	0.950146	0.434862	0.774997		ADAMTSL1	6549.18	4531.96	1.44511	0.77218	0.905079		ADAMTSL1	3750.85	6126.3	0.612253	0.661518	0.875866
	ADAMTSL3	2277	5054.98	0.450448	0.514384	0.818852		ADAMTSL3	4040.34	4641.6	0.870464	0.363921	0.631673		ADAMTSL3	7006.19	3437.1	2.0384	0.708653	0.897619
	ADAMTSL4	52229.4	45404.3	1.15032	0.692809	0.901005		ADAMTSL4	51192.3	43251.4	1.1836	0.859176	0.94378		ADAMTSL4	34273.5	51547.1	0.664896	0.542437	0.815088
	ADAP1	11539.3	21325.8	0.541097	0.500639	0.811823		ADAP1	19608.5	18083.9	1.0843	0.394487	0.658161		ADAP1	24628.5	16848	1.46181	0.773202	0.920574
	ADAP2	27387.1	16728.2	1.63718	0.708653	0.906781		ADAP2	15283.3	23447	0.651825	0.962763	0.984868		ADAP2	19506.9	19424.1	1.00426	0.756901	0.915311
	ADAR	294695	202728	1.45364	0.542437	0.833894		ADAR	154591	294997	0.524043	0.0123295	0.0942036		ADAR	295299	202521	1.45812	0.0254369	0.235458
	ADARB1	18449.1	21873	0.843465	0.615656	0.869964		ADARB1	22556.2	19504.1	1.15648	0.394487	0.658161		ADARB1	20559.2	21151.1	0.972013	0.646082	0.868488
	ADCK1	25904.7	23521.3	1.10133	0.556736	0.840674		ADCK1	16887.4	31091.7	0.543147	0.0259343	0.143894		ADCK1	36278.8	19972.3	1.81646	0.0522797	0.308096
	ADCK3	75015.6	40162.3	1.86781	0.032054	0.287708		ADCK3	30529.9	66850.9	0.456686	0.048339	0.206417		ADCK3	58686.3	45748.7	1.2828	0.906562	0.970604
	ADCK4	13364.8	10295.9	1.29807	0.308646	0.681417		ADCK4	10352.4	11776	0.879116	0.264752	0.532819		ADCK4	10187.1	11383	0.894946	0.806092	0.932268
	ADCK5	79705.8	68749.1	1.15937	0.542437	0.833894		ADCK5	70826	72230.5	0.980555	0.729645	0.88394		ADCK5	64755.2	73863.8	0.876683	0.83932	0.945129
	ADCY9	1467.76	1104.15	1.32931	0.756901	0.925296		ADCY9	1068.57	1320.17	0.809414	0.448693	0.69761		ADCY9	1172.59	1205.13	0.972993	0.233473	0.578288
	ADD1	158497	126183	1.25609	0.362769	0.723776		ADD1	79759.8	186977	0.426575	3.32e-05	0.00402075		ADD1	215457	106696	2.01935	0.000134082	0.0240029
	ADD2	56327.8	68455.4	0.822839	0.83932	0.952233		ADD2	57249.8	73166.2	0.782463	0.1857	0.443903		ADD2	90004.6	56934.4	1.58085	0.0818451	0.372508
	ADD3	178968	238834	0.74934	0.186132	0.566282		ADD3	169435	275631	0.614717	0.0104056	0.0852268		ADD3	372294	172696	2.15577	3.39992e-06	0.00419097
	ADH1A	165846	243121	0.682153	0.600677	0.861471		ADH1A	174384	270577	0.644488	0.0780163	0.271023		ADH1A	375308	171463	2.18886	0.00920943	0.148072
	ADH1B	239804	415036	0.577791	0.422317	0.766868		ADH1B	220929	514061	0.429773	0.179472	0.43549		ADH1B	788318	227387	3.46686	0.0166122	0.197849
	ADH1C	70679.2	178188	0.396656	0.806092	0.944677		ADH1C	151113	150466	1.0043	0.173398	0.426914		ADH1C	230254	123596	1.86295	0.1935	0.535801
	ADH5	962028	484235	1.9867	0.00358821	0.109211		ADH5	423317	781707	0.54153	0.0057509	0.0592391		ADH5	601385	607613	0.989749	0.789601	0.926967
	ADH6	14090.6	17666.9	0.797572	0.250956	0.633255		ADH6	18018.8	15540.4	1.15948	0.0246559	0.140273		ADH6	16990.1	16674.9	1.0189	0.165243	0.500877
	ADHFE1	9252.13	9948.63	0.929991	0.789601	0.937533		ADHFE1	10989.5	8599.56	1.27791	0.0813142	0.277271		ADHFE1	7946.99	10395.1	0.764491	0.0858157	0.38074
	ADI1	112786	151717	0.743396	0.165243	0.539814		ADI1	140522	143016	0.982563	0.918191	0.970551		ADI1	173246	131034	1.32215	0.128709	0.449659
	ADIRF	266297	251429	1.05913	0.340462	0.705733		ADIRF	259159	251431	1.03074	0.660591	0.849545		ADIRF	236564	261601	0.904295	0.140136	0.463941
	ADK	492716	153709	3.20552	0.037909	0.305752		ADK	150337	326455	0.460513	0.0918777	0.298825		ADK	160193	267466	0.598928	0.906562	0.970604
	ADNP	50420.3	32832	1.53571	0.186132	0.566282		ADNP	31529.8	42878.3	0.735332	0.977653	0.991868		ADNP	35336.3	37992.4	0.930089	0.201074	0.543349
	ADPGK	227733	299213	0.761106	0.756901	0.925296		ADPGK	342471	221878	1.54351	0.363921	0.631673		ADPGK	216024	303219	0.712435	0.473729	0.773102
	ADPRH	37638.2	57056.5	0.659665	0.21685	0.597994		ADPRH	48212.3	55851.4	0.863225	0.405005	0.664762		ADPRH	74064.6	44594.8	1.66083	0.0254369	0.235458
	ADPRHL2	249054	123389	2.01844	0.00562144	0.13157		ADPRHL2	120771	188739	0.639883	0.0748262	0.265045		ADPRHL2	128424	164657	0.779951	0.514384	0.798235
	ADRBK1	140310	66967.9	2.09518	0.00205826	0.0822859		ADRBK1	64927.8	105600	0.614845	0.103495	0.319469		ADRBK1	70891	90716.3	0.781458	0.269309	0.613052
	ADRBK2	44261	32978.5	1.34212	0.0422834	0.315568		ADRBK2	34715.6	36949.4	0.939544	0.21218	0.47655		ADRBK2	29637.9	37981.1	0.780332	0.571213	0.831795
	ADRM1	81879.4	88292.6	0.927364	0.329637	0.695575		ADRM1	83178.9	90003.1	0.924178	0.715639	0.87732		ADRM1	98126.8	82734.3	1.18605	0.158678	0.489808
	ADSL	170080	215461	0.789376	0.233473	0.615164		ADSL	229527	179246	1.28052	0.289777	0.558268		ADSL	188412	209190	0.900673	0.991487	0.996472
	ADSS	592168	597982	0.990278	0.319031	0.689324		ADSS	743031	455605	1.63087	0.0995015	0.312622		ADSS	319041	691420	0.461429	0.00284	0.0878855
	ADSSL1	103057	152105	0.677537	0.872829	0.963211		ADSSL1	85352.3	191766	0.445087	0.298455	0.566284		ADSSL1	280475	91409.1	3.06835	0.308646	0.647221
	AEBP1	1.07016e+06	1.14736e+06	0.932709	0.889671	0.967648		AEBP1	1.36411e+06	900352	1.51508	0.125365	0.356341		AEBP1	730548	1.26355e+06	0.578173	0.0550582	0.314691
	AES	37957	44720.6	0.848757	0.186132	0.566282		AES	45181	40896.1	1.10478	0.264752	0.532819		AES	43835.3	42709.6	1.02635	0.974464	0.992992
	AFAP1	45607.4	46548.2	0.979789	0.542437	0.833894		AFAP1	57872.2	35189.4	1.64459	0.384133	0.649383		AFAP1	24771.4	53676.3	0.461495	0.708653	0.897619
	AFAP1L2	78020.3	46847.7	1.6654	0.0818451	0.406532		AFAP1L2	42813.8	66312.8	0.645634	0.12073	0.349889		AFAP1L2	54605.3	54858.1	0.995391	0.974464	0.992992
	AFF4	30593.5	35030	0.873352	0.856043	0.958125		AFF4	34411	33406.9	1.03006	0.471485	0.716625		AFF4	36220.2	33105	1.0941	0.528318	0.807656
	AFG3L2	287547	180779	1.59061	0.0358662	0.298724		AFG3L2	138642	274679	0.504744	7.08e-05	0.00569195		AFG3L2	261810	189584	1.38097	0.0212636	0.218728
	AFM	59380	39397.8	1.50719	0.447614	0.782822		AFM	45353.5	43662.3	1.03873	0.859176	0.94378		AFM	27944.6	50152	0.557197	0.329637	0.664665
	AFMID	71305.6	99728.4	0.714998	0.72462	0.913152		AFMID	97722.1	87446.1	1.11751	0.103495	0.319469		AFMID	103587	88684.9	1.16803	0.134331	0.455738
	AFTPH	11635.1	7582.5	1.53447	0.0446216	0.32355		AFTPH	6279.48	10861.7	0.578129	0.000158166	0.00812361		AFTPH	10088.3	8111.68	1.24368	0.0285855	0.244132
	AGA	88793.8	99987.8	0.888047	0.991487	0.998235		AGA	107610	87061.6	1.23602	0.84453	0.937155		AGA	85329.4	101173	0.843401	0.806092	0.932268
	AGAP1	10830.5	10864.2	0.996895	0.906562	0.972293		AGAP1	11699.3	10044.4	1.16476	0.325502	0.593983		AGAP1	9258.31	11402	0.811987	0.208857	0.550305
	AGAP3	35505.3	19602.5	1.81126	0.123266	0.479326		AGAP3	20247.9	26933.4	0.751777	0.933028	0.975498		AGAP3	18361.4	25467.5	0.720972	0.152306	0.47914
	AGFG1	74491.7	130390	0.571301	0.0285855	0.270356		AGFG1	142294	90993.8	1.56378	0.018057	0.117458		AGFG1	107496	119099	0.902578	0.615656	0.854936
	AGFG2	79915.7	87285.2	0.91557	0.822667	0.946553		AGFG2	90664.8	80350.8	1.12836	0.701727	0.871678		AGFG2	80785.9	86987.5	0.928707	0.83932	0.945129
	AGK	170172	157786	1.0785	0.487086	0.804666		AGK	108740	211138	0.515022	0.0162248	0.108892		AGK	252103	129757	1.9429	0.0422834	0.28717
	AGL	127008	121437	1.04587	0.646082	0.881139		AGL	112335	132976	0.844776	0.829935	0.931301		AGL	138943	117355	1.18396	0.473729	0.773102
	AGMAT	43729.1	173057	0.252687	0.460571	0.788879		AGMAT	144772	135590	1.06772	0.0882426	0.291618		AGMAT	227451	110204	2.0639	0.233473	0.578288
	AGO1	264089	420376	0.62822	0.422317	0.766868		AGO1	453740	310152	1.46296	0.800924	0.918821		AGO1	356215	388859	0.916052	0.269309	0.613052
	AGO2	107885	95694.2	1.1274	0.362769	0.723776		AGO2	97561.9	99993.8	0.975679	0.701727	0.871678		AGO2	92102.4	101094	0.911061	0.646082	0.868488
	AGO3	54675.6	69470.8	0.78703	0.208857	0.593205		AGO3	71335.3	60280.3	1.18339	0.448693	0.69761		AGO3	65885.1	65635.9	1.0038	0.708653	0.897619
	AGO4	43674.7	52123.8	0.837902	0.500639	0.811823		AGO4	50166.6	49781.2	1.00774	0.800924	0.918821		AGO4	55887.7	47945.7	1.16565	0.329637	0.664665
	AGPAT1	152487	98406.8	1.54956	0.329637	0.695575		AGPAT1	95472.2	128269	0.744314	0.140089	0.379661		AGPAT1	104050	114977	0.904963	0.487086	0.780774
	AGPAT3	60589.4	63157.2	0.959343	0.872829	0.963211		AGPAT3	62181.7	62811.3	0.989975	0.483111	0.725501		AGPAT3	65033.2	61636.9	1.0551	0.528318	0.807656
	AGPAT5	37564.8	256174	0.146637	0.0707979	0.379435		AGPAT5	355312	51545.1	6.89323	0.0130361	0.096802		AGPAT5	65525.4	246609	0.265706	0.319031	0.65525
	AGPAT6	17761.5	14703.4	1.20799	0.351506	0.714017		AGPAT6	14876.5	16065.9	0.925967	0.135042	0.371291		AGPAT6	14370.4	15863.5	0.90588	0.447614	0.75257
	AGPAT9	31223.9	29119.9	1.07225	0.600677	0.861471		AGPAT9	31392.7	27986.5	1.12171	0.581367	0.794199		AGPAT9	24749.1	31334.9	0.789826	0.242106	0.586127
	AGPS	153667	238513	0.644272	0.178968	0.558265		AGPS	232187	202173	1.14846	0.77218	0.905079		AGPS	250679	205325	1.22089	0.319031	0.65525
	AGR2	1.01255e+06	1.94086e+06	0.521702	0.269309	0.649431		AGR2	2.80573e+06	645090	4.34936	0.000285667	0.0108349		AGR2	277631	2.19227e+06	0.126641	0.00284	0.0878855
	AGR3	538600	1.14408e+06	0.47077	0.957453	0.989011		AGR3	1.60271e+06	400359	4.00318	0.0332004	0.168185		AGR3	262117	1.23867e+06	0.211612	0.0112718	0.166069
	AGRN	1.21321e+06	1.62893e+06	0.74479	0.991487	0.998235		AGRN	1.46264e+06	1.58096e+06	0.925161	0.977653	0.991868		AGRN	1.94871e+06	1.37731e+06	1.41487	0.991487	0.996472
	AGT	363878	628565	0.578903	0.172006	0.549053		AGT	651429	474237	1.37364	0.75792	0.89905		AGT	584595	553057	1.05703	0.319031	0.65525
	AGTRAP	102154	99029	1.03155	0.72462	0.913152		AGTRAP	104743	95097.3	1.10143	0.394487	0.658161		AGTRAP	88040.9	103857	0.847712	0.542437	0.815088
	AGXT2	309805	286565	1.0811	0.134331	0.499251		AGXT2	267343	316667	0.844239	0.0130361	0.096802		AGXT2	323530	281870	1.1478	0.1935	0.535801
	AHCTF1	16672.9	15614.5	1.06778	0.708653	0.906781		AHCTF1	15208.8	16533.8	0.91986	0.715639	0.87732		AHCTF1	16394.8	15709.7	1.04361	0.422317	0.737359
	AHCY	3.11874e+06	2.27433e+06	1.37128	0.0254369	0.259491		AHCY	2.4162e+06	2.56012e+06	0.943782	0.0813142	0.277271		AHCY	2.00151e+06	2.65654e+06	0.753426	0.83932	0.945129
	AHCYL1	227063	180906	1.25514	0.067392	0.372798		AHCYL1	134520	248587	0.541139	2.02e-05	0.00324517		AHCYL1	270110	166180	1.62541	0.00387362	0.101955
	AHCYL2	116209	120418	0.965044	0.528318	0.823659		AHCYL2	99722.2	138214	0.721507	0.344376	0.614476		AHCYL2	160219	105362	1.52064	0.0818451	0.372508
	AHDC1	6513.04	5518.52	1.18022	0.957453	0.989011		AHDC1	6276.96	5286.52	1.18735	0.51889	0.751902		AHDC1	4059.99	6357.72	0.638591	0.500639	0.788485
	AHNAK	2.40467e+06	2.09877e+06	1.14576	0.0986411	0.440284		AHNAK	1.76018e+06	2.57729e+06	0.682958	0.0012391	0.0238656		AHNAK	2.7499e+06	1.98066e+06	1.38837	0.0496164	0.301283
	AHNAK2	200300	202638	0.98846	0.773202	0.931672		AHNAK2	143123	258695	0.553248	0.1857	0.443903		AHNAK2	317091	162683	1.94913	0.225055	0.570231
	AHR	17897.2	65116.5	0.274849	0.0400469	0.310144		AHR	69245.1	37537.1	1.84471	0.633707	0.829246		AHR	57177	51678.7	1.10639	0.00802364	0.14029
	AHSA1	601735	638787	0.941996	0.528318	0.823659		AHSA1	646420	612922	1.05465	0.859176	0.94378		AHSA1	624108	631133	0.988869	0.397856	0.724052
	AHSG	376657	1.0676e+06	0.352807	0.134331	0.499251		AHSG	1.20171e+06	593180	2.02587	0.99255	0.997812		AHSG	809703	919453	0.880636	0.140136	0.463941
	AIDA	469844	350312	1.34122	0.21685	0.597994		AIDA	322300	437012	0.737508	0.0301114	0.157166		AIDA	404180	372776	1.08425	0.225055	0.570231
	AIF1	1.37277e+06	1.21141e+06	1.1332	0.308646	0.681417		AIF1	1.19318e+06	1.30962e+06	0.911091	0.0211374	0.129736		AIF1	1.24646e+06	1.25462e+06	0.993499	0.112909	0.426057
	AIF1L	216248	339750	0.636491	0.630792	0.877274		AIF1L	454933	167246	2.72014	0.256746	0.523977		AIF1L	118244	373278	0.316773	0.422317	0.737359
	AIFM1	1.57316e+06	2.22587e+06	0.706762	0.385945	0.740454		AIFM1	1.76852e+06	2.33927e+06	0.756014	0.0956299	0.305125		AIFM1	3.10539e+06	1.70169e+06	1.82489	0.00417884	0.106944
	AIFM2	57399.8	53062.8	1.08173	0.72462	0.913152		AIFM2	49060.1	59080.1	0.8304	0.205321	0.468835		AIFM2	60760.4	51913.1	1.17042	0.278813	0.623934
	AIM1	23216.1	26413.5	0.87895	0.806092	0.944677		AIM1	23103.8	27997.2	0.82522	0.829935	0.931301		AIM1	32778.2	23142.2	1.41638	1	1
	AIMP1	286636	409276	0.70035	0.140136	0.503862		AIMP1	364643	390871	0.932898	0.5686	0.785315		AIMP1	495107	337957	1.465	0.0302783	0.250211
	AIMP2	794400	918612	0.864783	0.708653	0.906781		AIMP2	1.0095e+06	769118	1.31254	0.1857	0.443903		AIMP2	743835	935911	0.794771	0.260023	0.602674
	AIP	359293	205863	1.7453	0.0269727	0.268132		AIP	124965	360364	0.346775	3.63e-06	0.00134079		AIP	361435	205130	1.76198	0.00417884	0.106944
	AK1	1.0544e+06	540273	1.95161	0.00205826	0.0822859		AK1	470216	864701	0.54379	0.00394559	0.0479172		AK1	674998	670070	1.00736	0.806092	0.932268
	AK2	2.42671e+06	2.36724e+06	1.02512	0.856043	0.958125		AK2	1.77447e+06	2.96695e+06	0.59808	0.00324826	0.0425205		AK2	3.50718e+06	1.99761e+06	1.75569	0.00124138	0.0527659
	AK3	336977	281061	1.19894	0.806092	0.944677		AK3	237185	351208	0.67534	0.256746	0.523977		AK3	365439	271324	1.34687	0.118001	0.43398
	AK4	207315	156674	1.32323	0.0858157	0.41375		AK4	132995	204762	0.649507	0.150607	0.394856		AK4	202210	158420	1.27642	0.957453	0.986806
	AK5	88530.3	67750.9	1.3067	0.0470648	0.329632		AK5	60598.3	85018	0.71277	0.0401797	0.18643		AK5	81505.8	70154	1.16181	0.72462	0.904216
	AKAP1	21005.8	32253.8	0.651265	0.756901	0.925296		AKAP1	35142.1	23852.5	1.47331	0.701727	0.871678		AKAP1	26699.3	30306	0.88099	0.447614	0.75257
	AKAP10	31087.1	22345.8	1.39118	0.991487	0.998235		AKAP10	20160.8	28817.4	0.699606	0.471485	0.716625		AKAP10	26547.7	23898.7	1.11084	0.397856	0.724052
	AKAP11	26954.2	6721.22	4.01031	0.351506	0.714017		AKAP11	6316.54	17226.8	0.366669	0.715639	0.87732		AKAP11	7499.45	13376.8	0.560632	0.615656	0.854936
	AKAP12	130837	180454	0.725045	0.661518	0.88843		AKAP12	130979	203217	0.644524	0.0316242	0.162878		AKAP12	275598	130930	2.10492	0.00284	0.0878855
	AKAP13	30713.9	16748	1.83388	0.0105441	0.170643		AKAP13	15512.7	24918.8	0.622528	0.0222593	0.132873		AKAP13	19123.7	20713.1	0.923268	0.94046	0.981465
	AKAP17A	24139.6	18331.9	1.31681	0.409981	0.75673		AKAP17A	17141.2	22380.7	0.765892	0.167476	0.417758		AKAP17A	20621.8	19535.4	1.05561	0.460571	0.762054
	AKAP2	76583.6	47392.2	1.61595	0.112909	0.464704		AKAP2	42445.7	66744.2	0.635945	0.046181	0.202944		AKAP2	56904.9	54124.4	1.05137	0.500639	0.788485
	AKAP8	82611.1	946293	0.0872997	0.556736	0.840674		AKAP8	1.35198e+06	124365	10.8711	0.0190379	0.121593		AKAP8	166120	917724	0.181013	0.000663429	0.0422993
	AKAP8L	128071	89462	1.43156	0.123266	0.479326		AKAP8L	51168	145588	0.351459	0.0162248	0.108892		AKAP8L	163104	77476.8	2.1052	0.242106	0.586127
	AKAP9	33091.8	22973.7	1.44042	0.00748218	0.147963		AKAP9	25542.5	25562.9	0.999202	0.0211374	0.129736		AKAP9	18033.9	28125.1	0.641202	1	1
	AKR1A1	1.43449e+06	1.50957e+06	0.950263	0.585861	0.853462		AKR1A1	1.10498e+06	1.86106e+06	0.593736	0.00304156	0.0408265		AKR1A1	2.28763e+06	1.2177e+06	1.87864	0.00450501	0.109602
	AKR1B1	6.02804e+06	6.14018e+06	0.981737	0.500639	0.811823		AKR1B1	4.39089e+06	7.76612e+06	0.565391	0.00164777	0.0278876		AKR1B1	9.5042e+06	4.95097e+06	1.91966	0.00358821	0.0993947
	AKR1B10	9.49344e+06	4.60499e+06	2.06156	0.460571	0.788879		AKR1B10	4.00503e+06	7.62611e+06	0.525173	0.75792	0.89905		AKR1B10	5.75877e+06	5.88264e+06	0.978942	0.708653	0.897619
	AKR1B15	347265	194248	1.78774	0.00649388	0.140025		AKR1B15	130690	331870	0.393797	0.1857	0.443903		AKR1B15	316476	204781	1.54544	0.260023	0.602674
	AKR1C1	545198	716477	0.760943	0.991487	0.998235		AKR1C1	301610	1.02975e+06	0.292897	0.0162248	0.108892		AKR1C1	1.5143e+06	384943	3.93382	0.00562144	0.120162
	AKR1C2	417865	196803	2.12326	0.107987	0.456645		AKR1C2	108048	392675	0.275158	0.00540691	0.056884		AKR1C2	367486	214038	1.71692	0.128709	0.449659
	AKR1C3	1.24239e+06	1.71363e+06	0.725005	0.677095	0.89633		AKR1C3	845686	2.31256e+06	0.365692	0.0401797	0.18643		AKR1C3	3.38274e+06	981400	3.44685	0.00450501	0.109602
	AKR1C4	217280	590351	0.368052	0.991487	0.998235		AKR1C4	219158	760732	0.288089	0.179472	0.43549		AKR1C4	1.30418e+06	218516	5.96837	0.118001	0.43398
	AKR1E2	87353.2	43785	1.99505	0.0137207	0.196282		AKR1E2	45040.4	64362	0.699798	0.0401797	0.18643		AKR1E2	41370.7	59515.8	0.695121	0.94046	0.981465
	AKR7A2	430308	592086	0.726766	0.528318	0.823659		AKR7A2	465192	633210	0.734657	0.065879	0.24708		AKR7A2	836113	453258	1.84467	0.00485332	0.111476
	AKR7A3	133862	462844	0.289215	0.298482	0.674479		AKR7A3	360162	397085	0.907016	0.1857	0.443903		AKR7A3	660308	282744	2.33536	0.00859882	0.14356
	AKT1	35271.7	47473.5	0.742976	0.646082	0.881139		AKT1	47020.1	41808.6	1.12465	0.647093	0.840663		AKT1	48345.5	43000.9	1.12429	0.319031	0.65525
	AKT1S1	625559	775848	0.806291	0.923494	0.978393		AKT1S1	862152	617719	1.3957	0.815399	0.925094		AKT1S1	609878	781212	0.780682	0.872829	0.957213
	AKT2	45723.9	59518.8	0.768226	0.447614	0.782822		AKT2	65626.6	46748.4	1.40383	0.256746	0.523977		AKT2	47773	58817.8	0.81222	0.600677	0.84605
	AKT3	64576.3	86388.3	0.747511	0.0400469	0.310144		AKT3	77802.8	83737.6	0.929126	0.354065	0.622454		AKT3	102899	73277.9	1.40423	0.00124138	0.0527659
	AKTIP	23214.9	18516.1	1.25377	0.94046	0.982852		AKTIP	19306.1	20105.8	0.960225	0.354065	0.622454		AKTIP	16996.8	20643.3	0.823354	0.329637	0.664665
	ALAD	381368	535141	0.71265	0.708653	0.906781		ALAD	482810	508572	0.949345	0.192083	0.451572		ALAD	635776	448106	1.41881	0.0579552	0.321317
	ALB	1.95655e+08	2.79833e+08	0.699187	0.172006	0.549053		ALB	2.94202e+08	2.23927e+08	1.31383	0.363921	0.631673		ALB	2.52199e+08	2.60489e+08	0.968176	0.756901	0.915311
	ALCAM	357873	164840	2.17104	0.0707979	0.379435		ALCAM	135509	289559	0.467984	0.004206	0.0495344		ALCAM	221245	211581	1.04567	0.158678	0.489808
	ALDH16A1	305247	362211	0.842733	0.385945	0.740454		ALDH16A1	298927	394579	0.757584	0.22638	0.492877		ALDH16A1	483911	301089	1.6072	0.0212636	0.218728
	ALDH18A1	646685	612271	1.05621	0.677095	0.89633		ALDH18A1	610232	631439	0.966416	0.84453	0.937155		ALDH18A1	616192	622703	0.989544	0.856043	0.951358
	ALDH1A1	2.18675e+07	1.24449e+07	1.75714	0.83932	0.952233		ALDH1A1	1.10111e+07	1.85348e+07	0.594081	0.0200642	0.125652		ALDH1A1	1.52021e+07	1.47252e+07	1.03239	0.0137207	0.182843
	ALDH1A2	373190	756633	0.493224	0.756901	0.925296		ALDH1A2	1.03484e+06	297407	3.47953	0.947887	0.980911		ALDH1A2	221625	808484	0.274124	0.822667	0.939103
	ALDH1A3	368762	437380	0.843117	0.556736	0.840674		ALDH1A3	558468	286639	1.94833	0.75792	0.89905		ALDH1A3	204517	493569	0.414363	0.822667	0.939103
	ALDH1B1	609728	946557	0.644154	0.528318	0.823659		ALDH1B1	1.04922e+06	679423	1.54429	0.977653	0.991868		ALDH1B1	749118	898871	0.833399	0.556736	0.823031
	ALDH1L1	576852	242098	2.38272	0.487086	0.804666		ALDH1L1	51899.9	592358	0.0876158	0.0604101	0.234291		ALDH1L1	607864	231489	2.62589	0.152306	0.47914
	ALDH1L2	68425	78242.2	0.874528	0.856043	0.958125		ALDH1L2	68476.4	82723.9	0.82777	0.316318	0.585164		ALDH1L2	97022.8	68458.8	1.41724	0.178968	0.516243
	ALDH2	2.50583e+06	2.05972e+06	1.21659	1	1		ALDH2	1.26228e+06	3.04954e+06	0.413925	0.00176729	0.0291111		ALDH2	3.59325e+06	1.6877e+06	2.12907	0.000227029	0.0270824
	ALDH3A1	15424.5	16324	0.944897	0.630792	0.877274		ALDH3A1	19178.1	13129.9	1.46065	0.219199	0.484951		ALDH3A1	10835.3	17894	0.605526	0.362769	0.694727
	ALDH3A2	254606	237871	1.07035	0.94046	0.982852		ALDH3A2	181111	300815	0.602068	0.0956299	0.305125		ALDH3A2	347024	206254	1.68251	0.0446216	0.291538
	ALDH3B1	90037.9	122355	0.735875	0.0358662	0.298724		ALDH3B1	130487	98377.2	1.32639	0.0553164	0.224298		ALDH3B1	106716	116649	0.914852	0.923494	0.976575
	ALDH3B2	40805.5	56019.6	0.728415	0.83932	0.952233		ALDH3B2	71861.1	33180.3	2.16577	0.437531	0.689975		ALDH3B2	25555.1	61236.8	0.417317	0.500639	0.788485
	ALDH4A1	219433	404614	0.542326	0.94046	0.982852		ALDH4A1	135071	571200	0.236468	0.00508124	0.0543862		ALDH4A1	922966	163931	5.6302	0.000727388	0.0430381
	ALDH5A1	99573.1	110380	0.902093	0.94046	0.982852		ALDH5A1	83833	130503	0.642385	0.0505794	0.213275		ALDH5A1	161432	89217.8	1.80942	0.0302783	0.250211
	ALDH6A1	216903	546309	0.397034	0.957453	0.989011		ALDH6A1	261609	655356	0.399185	0.0529044	0.217258		ALDH6A1	1.09381e+06	246315	4.4407	0.0212636	0.218728
	ALDH7A1	1.02382e+06	692026	1.47945	0.103232	0.448067		ALDH7A1	413198	1.12603e+06	0.366952	2.88e-06	0.00125394		ALDH7A1	1.22823e+06	622094	1.97436	0.000374856	0.0350941
	ALDH8A1	37169.8	80901.5	0.459445	0.0339156	0.292696		ALDH8A1	92052.2	48313.8	1.9053	0.0190379	0.121593		ALDH8A1	59457.9	73276.6	0.811416	0.585861	0.839246
	ALDH9A1	703969	399178	1.76355	0.112909	0.464704		ALDH9A1	303884	643202	0.472456	0.00324826	0.0425205		ALDH9A1	582434	440755	1.32145	0.0858157	0.38074
	ALDOA	1.20544e+07	1.32635e+07	0.90884	0.397856	0.747598		ALDOA	1.22011e+07	1.36804e+07	0.891864	0.660591	0.849545		ALDOA	1.53065e+07	1.21509e+07	1.2597	0.172006	0.508862
	ALDOB	47480.9	451603	0.105139	0.118001	0.473539		ALDOB	111303	576753	0.192981	0.0401797	0.18643		ALDOB	1.10603e+06	89468.8	12.3621	0.447614	0.75257
	ALDOC	1.54195e+06	2.5476e+06	0.605254	0.0446216	0.32355		ALDOC	2.76723e+06	1.8336e+06	1.50918	0.0882426	0.291618		ALDOC	2.12525e+06	2.34805e+06	0.905114	0.974464	0.992992
	ALG1	40805.1	24834.8	1.64306	0.0899363	0.421794		ALG1	19343.7	38099.9	0.507709	0.000857936	0.0187177		ALG1	35394.7	26685.8	1.32635	0.0422834	0.28717
	ALG10	26669.5	21442.4	1.24377	0.362769	0.723776		ALG10	25424.5	20227	1.25696	0.179472	0.43549		ALG10	13784.5	25850.4	0.533241	0.542437	0.815088
	ALG10B	23244	18686.7	1.24388	0.351506	0.714017		ALG10B	21545.5	18216.5	1.18275	0.192083	0.451572		ALG10B	13189	22126.6	0.596071	0.585861	0.839246
	ALG11	35859.1	41889.2	0.856048	0.740705	0.918708		ALG11	43402.8	37418.8	1.15992	0.77218	0.905079		ALG11	38978.4	40822.1	0.954838	1	1
	ALG12	59048.9	48984	1.20547	0.0339156	0.292696		ALG12	38371.9	64220.4	0.597503	0.145276	0.388454		ALG12	69391.9	45445.6	1.52692	0.677095	0.883521
	ALG13	127348	90954.4	1.40013	0.0339156	0.292696		ALG13	112085	88833.8	1.26173	0.633707	0.829246		ALG13	50319.3	117306	0.428957	0.123266	0.443855
	ALG2	293611	550053	0.533787	0.233473	0.615164		ALG2	646532	329064	1.96476	0.21218	0.47655		ALG2	364517	525796	0.693267	0.822667	0.939103
	ALG3	64208.5	48549.1	1.32255	0.473729	0.795753		ALG3	47672.3	57221.9	0.833113	0.307302	0.573941		ALG3	50235.3	53329.4	0.941981	0.661518	0.875866
	ALG5	130700	150658	0.867525	0.991487	0.998235		ALG5	97579.6	191716	0.50898	0.0153704	0.105946		ALG5	252732	108910	2.32056	0.00450501	0.109602
	ALG6	46588.3	37994.2	1.2262	0.556736	0.840674		ALG6	34797.5	45365	0.767056	0.150607	0.394856		ALG6	44141.7	38831.2	1.13676	0.298482	0.638395
	ALG8	20684.2	15655.5	1.32121	0.957453	0.989011		ALG8	14169.6	19598.7	0.722989	0.0847222	0.284304		ALG8	18513.1	16398.3	1.12896	0.0550582	0.314691
	ALG9	10065.6	13108.1	0.767888	0.514384	0.818852		ALG9	14652.7	10101.6	1.45053	0.394487	0.658161		ALG9	10137.7	13083.4	0.77485	0.756901	0.915311
	ALKBH4	13409.9	22217.5	0.603574	0.128709	0.489927		ALKBH4	23385.1	16691	1.40106	0.179472	0.43549		ALKBH4	19972	19972.5	0.999976	0.991487	0.996472
	ALKBH5	32912.4	34866.8	0.943948	0.646082	0.881139		ALKBH5	34278.6	34455.1	0.994877	0.5686	0.785315		ALKBH5	35997.9	33811.2	1.06467	0.856043	0.951358
	ALKBH7	15834.3	41040.6	0.385821	0.00802364	0.150235		ALKBH7	42510.8	27023.8	1.57309	0.219199	0.484951		ALKBH7	38213.2	33384.6	1.14463	0.242106	0.586127
	ALOX5	179705	284220	0.632274	0.288537	0.668135		ALOX5	291698	224772	1.29775	0.77218	0.905079		ALOX5	269839	253384	1.06494	0.473729	0.773102
	ALOX5AP	257959	536152	0.481131	0.0899363	0.421794		ALOX5AP	682556	256282	2.6633	0.0137775	0.0995101		ALOX5AP	254604	537299	0.473859	0.278813	0.623934
	ALPL	52113.9	97128.4	0.536546	0.872829	0.963211		ALPL	92683.6	78895.1	1.17477	0.543467	0.76869		ALPL	105676	78804.5	1.34099	0.600677	0.84605
	ALYREF	714695	494136	1.44635	0.178968	0.558265		ALYREF	435761	660546	0.659698	0.0272684	0.147966		ALYREF	606397	531186	1.14159	0.250956	0.592237
	AMACR	860983	682610	1.26131	0.487086	0.804666		AMACR	395841	1.04754e+06	0.377878	0.000428319	0.0124718		AMACR	1.23409e+06	554968	2.22371	0.000872154	0.0461066
	AMBP	841411	1.18919e+06	0.70755	0.856043	0.958125		AMBP	1.23923e+06	967183	1.28128	0.0918777	0.298825		AMBP	1.09295e+06	1.10314e+06	0.990769	0.0818451	0.372508
	AMDHD1	145776	134135	1.08679	0.542437	0.833894		AMDHD1	134144	139947	0.958535	0.99255	0.997812		AMDHD1	134118	138123	0.971	0.528318	0.807656
	AMDHD2	63482.4	129746	0.489281	0.0155955	0.208202		AMDHD2	125167	101017	1.23906	0.494889	0.733654		AMDHD2	138552	104064	1.33141	0.112909	0.426057
	AMFR	12574.9	17524.4	0.717566	0.288537	0.668135		AMFR	17437.5	15133.3	1.15226	0.494889	0.733654		AMFR	17691.7	15774	1.12157	0.789601	0.926967
	AMN	77590.9	85721.4	0.905153	0.067392	0.372798		AMN	56816.3	109449	0.519111	0.000158166	0.00812361		AMN	141308	63923.4	2.21058	0.017685	0.202161
	AMPD2	115417	61139.9	1.88776	0.00147386	0.0689917		AMPD2	49407.5	99559.7	0.49626	0.00448158	0.051072		AMPD2	83702.1	71989.8	1.16269	0.906562	0.970604
	AMPD3	151285	84211.5	1.79648	0.1935	0.575674		AMPD3	87600.5	114489	0.76514	0.660591	0.849545		AMPD3	77694.3	109387	0.710269	0.434862	0.745881
	AMT	354346	271897	1.30323	0.72462	0.913152		AMT	318143	268654	1.18421	0.5686	0.785315		AMT	182962	330528	0.553545	0.773202	0.920574
	ANAPC1	18715.6	20556	0.910467	0.708653	0.906781		ANAPC1	17493.2	22580.8	0.774696	0.272926	0.542332		ANAPC1	26446	17911.4	1.47649	0.0986411	0.400631
	ANAPC10	35610	42201	0.843819	0.0899363	0.421794		ANAPC10	40855.6	40199.2	1.01633	0.99255	0.997812		ANAPC10	44788.4	39061	1.14663	0.0942103	0.393661
	ANAPC13	151564	167039	0.907357	0.542437	0.833894		ANAPC13	163555	162651	1.00556	0.701727	0.871678		ANAPC13	173738	159453	1.08959	0.872829	0.957213
	ANAPC2	17113.1	16936.6	1.01042	0.906562	0.972293		ANAPC2	15435.5	18468.2	0.835785	0.800924	0.918821		ANAPC2	19823.3	16009.4	1.23823	0.677095	0.883521
	ANAPC4	37199	43224.8	0.860593	0.225055	0.607927		ANAPC4	47106.6	36479.5	1.29132	0.334855	0.604045		ANAPC4	35759.9	43717.2	0.817984	0.923494	0.976575
	ANAPC5	12115.9	15857.2	0.764062	0.397856	0.747598		ANAPC5	11977.8	17716.7	0.676074	0.394487	0.658161		ANAPC5	23317.5	12025	1.93908	0.0641186	0.333724
	ANAPC7	32081.4	48118.6	0.666716	0.0641186	0.372798		ANAPC7	41570.8	46396	0.896	0.729645	0.88394		ANAPC7	60710.5	38324.4	1.58412	0.0225851	0.225121
	ANG	315601	469393	0.67236	0.646082	0.881139		ANG	494556	368302	1.3428	0.75792	0.89905		ANG	421003	433335	0.971542	0.923494	0.976575
	ANGPTL2	41881.4	46236.9	0.905801	0.528318	0.823659		ANGPTL2	54592.1	36025.3	1.51538	0.74374	0.891958		ANGPTL2	30169.2	50243.7	0.600457	0.806092	0.932268
	ANK1	160690	68164.4	2.3574	0.340462	0.705733		ANK1	80952.2	102131	0.792628	0.531107	0.758608		ANK1	43572.4	108231	0.402586	0.0899363	0.387628
	ANK2	13287.1	27180.2	0.488851	0.0579552	0.360199		ANK2	12865.5	33997.8	0.378422	0.0272684	0.147966		ANK2	54708.5	13009.7	4.2052	9.61966e-07	0.00340235
	ANK3	48571.6	54327.5	0.894052	0.615656	0.869964		ANK3	30935.3	73942	0.418372	0.000262992	0.010514		ANK3	99312.5	36968.7	2.68639	0.000204757	0.0270425
	ANKFY1	186007	100823	1.84489	0.201074	0.586645		ANKFY1	74109.2	169101	0.438255	0.000241977	0.00994256		ANKFY1	152194	112390	1.35416	0.00450501	0.109602
	ANKHD1	17314.6	22541.2	0.768129	0.140136	0.503862		ANKHD1	23380.8	19120.6	1.22281	0.264752	0.532819		ANKHD1	20926.6	21305.5	0.982216	0.856043	0.951358
	ANKHD1-EIF4EBP3	9265.73	13739.6	0.674379	0.233473	0.615164		ANKHD1-EIF4EBP3	14590	10685.1	1.36545	0.405005	0.664762		ANKHD1-EIF4EBP3	12104.4	12768.5	0.947988	0.822667	0.939103
	ANKIB1	2457.97	2543.44	0.966396	0.661518	0.88843		ANKIB1	2330.17	2705.77	0.861185	0.192083	0.451572		ANKIB1	2953.58	2373.89	1.24419	0.0496164	0.301283
	ANKLE2	27726.1	45034.9	0.615657	0.172006	0.549053		ANKLE2	32741.7	48200.9	0.679276	0.0578175	0.228918		ANKLE2	68675.7	31025.8	2.2135	0.000184481	0.0262389
	ANKMY2	15322.7	13513.6	1.13387	0.298482	0.674479		ANKMY2	15324.9	12676.5	1.20893	0.620438	0.821182		ANKMY2	10030.3	15324.2	0.654542	0.103232	0.408948
	ANKRD13A	49881.1	39925.1	1.24937	0.329637	0.695575		ANKRD13A	38557.5	46218.1	0.834251	0.156082	0.402085		ANKRD13A	42555	42431.4	1.00291	0.528318	0.807656
	ANKRD13D	7506.4	6539.41	1.14787	0.542437	0.833894		ANKRD13D	5999.84	7541.72	0.795554	0.103495	0.319469		ANKRD13D	7577.04	6515.24	1.16297	0.21685	0.560385
	ANKRD16	14573.1	12893.1	1.13031	0.94046	0.982852		ANKRD16	11459.8	15111.3	0.758354	0.0578175	0.228918		ANKRD16	15649.5	12524.9	1.24948	0.0225851	0.225121
	ANKRD17	19314.2	78481.4	0.246099	0.0254369	0.259491		ANKRD17	101805	26471	3.84591	0.0748262	0.265045		ANKRD17	33627.9	73584.6	0.456997	0.872829	0.957213
	ANKRD2	30757.4	52498.9	0.585868	0.269309	0.649431		ANKRD2	25141.9	67933	0.370099	0.0246559	0.140273		ANKRD2	105109	27063	3.88384	0.152306	0.47914
	ANKRD22	138988	372554	0.37307	0.0609742	0.363388		ANKRD22	444404	186684	2.38051	0.125365	0.356341		ANKRD22	234380	339920	0.689515	0.923494	0.976575
	ANKRD27	5713.68	8026.16	0.711882	0.0899363	0.421794		ANKRD27	7586.6	7292.58	1.04032	0.298455	0.566284		ANKRD27	8871.48	6945.87	1.27723	0.630792	0.863472
	ANKRD28	62937.8	44323.4	1.41997	0.806092	0.944677		ANKRD28	33749.6	63797.6	0.52901	0.135042	0.371291		ANKRD28	64657.5	43735	1.47839	0.0470648	0.295243
	ANKRD44	83453.9	83241.8	1.00255	0.21685	0.597994		ANKRD44	90281.9	76578.5	1.17895	0.125365	0.356341		ANKRD44	69703.1	87946	0.792567	0.615656	0.854936
	ANKRD54	101193	62584.6	1.61689	0.72462	0.913152		ANKRD54	67871.6	76805	0.883686	0.543467	0.76869		ANKRD54	52417.4	79270.9	0.661244	0.288537	0.631741
	ANKS1A	19164.2	20291.5	0.944445	0.186132	0.566282		ANKS1A	21551.8	18516.1	1.16395	0.316318	0.585164		ANKS1A	17868	20735	0.861732	0.872829	0.957213
	ANKZF1	32515.6	22930.5	1.418	0.661518	0.88843		ANKZF1	21322.1	29269.6	0.72847	0.660591	0.849545		ANKZF1	26023.7	25151.4	1.03468	0.340462	0.675081
	ANO10	66453.5	80042	0.830233	0.806092	0.944677		ANO10	93228.7	60568.2	1.53924	0.394487	0.658161		ANO10	54682.9	84068.8	0.650455	0.21685	0.560385
	ANO6	65331	309359	0.211182	0.00284	0.0972437		ANO6	334198	163461	2.04451	0.264752	0.532819		ANO6	261591	242217	1.07999	0.107987	0.417279
	ANP32A	935156	1.35308e+06	0.691133	0.269309	0.649431		ANP32A	1.21949e+06	1.27257e+06	0.958288	0.415686	0.67451		ANP32A	1.60998e+06	1.12222e+06	1.43464	0.037909	0.273536
	ANP32B	2.9336e+06	2.02869e+06	1.44606	0.017685	0.220943		ANP32B	2.06902e+06	2.44236e+06	0.847142	0.21218	0.47655		ANP32B	1.95111e+06	2.3648e+06	0.825063	0.374249	0.705029
	ANP32C	774483	977216	0.792541	0.872829	0.963211		ANP32C	925384	925688	0.999671	0.22638	0.492877		ANP32C	1.07689e+06	873760	1.23248	0.118001	0.43398
	ANP32D	28122.3	32647	0.861406	0.208857	0.593205		ANP32D	34345.2	28751.8	1.19454	0.264752	0.532819		ANP32D	29381.2	32216.3	0.911999	0.991487	0.996472
	ANP32E	496569	625192	0.794265	0.473729	0.795753		ANP32E	693238	495452	1.3992	0.192083	0.451572		ANP32E	494335	625957	0.789728	0.447614	0.75257
	ANPEP	194015	919070	0.2111	0.00859882	0.155114		ANPEP	677271	789041	0.858346	0.0995015	0.312622		ANPEP	1.38407e+06	511946	2.70354	0.500639	0.788485
	ANTXR1	62568.6	33725.9	1.85521	0.288537	0.668135		ANTXR1	29875.4	51849.7	0.576192	0.633707	0.829246		ANTXR1	41130.8	41059.9	1.00173	0.615656	0.854936
	ANTXR2	59620.6	36931.2	1.61437	0.1935	0.575674		ANTXR2	43985.6	41492.8	1.06008	0.888608	0.958178		ANTXR2	23364.9	49334.4	0.473603	0.140136	0.463941
	ANXA1	1.40576e+07	1.35333e+07	1.03874	0.72462	0.913152		ANXA1	1.44308e+07	1.29324e+07	1.11586	0.316318	0.585164		ANXA1	1.18072e+07	1.43031e+07	0.8255	0.128709	0.449659
	ANXA11	2.25504e+06	2.82992e+06	0.796856	0.165243	0.539814		ANXA11	2.99151e+06	2.38711e+06	1.2532	0.048339	0.206417		ANXA11	2.51917e+06	2.73956e+06	0.919551	0.397856	0.724052
	ANXA13	92436	147197	0.627976	0.872829	0.963211		ANXA13	182390	85976.9	2.12138	0.888608	0.958178		ANXA13	79517.7	151616	0.524467	1	1
	ANXA2	5.34028e+07	4.20168e+07	1.27099	0.0986411	0.440284		ANXA2	3.97657e+07	4.98742e+07	0.79732	0.0553164	0.224298		ANXA2	4.63457e+07	4.4431e+07	1.04309	0.600677	0.84605
	ANXA3	3.71015e+06	3.26788e+06	1.13534	0.208857	0.593205		ANXA3	4.13836e+06	2.65202e+06	1.56046	0.107612	0.327126		ANXA3	1.59389e+06	3.99187e+06	0.399284	0.00124138	0.0527659
	ANXA4	1.26395e+07	13640797	0.926595	0.409981	0.75673		ANXA4	1.25504e+07	1.41886e+07	0.884538	0.594265	0.804095		ANXA4	1.57378e+07	1.25809e+07	1.25093	0.146127	0.471532
	ANXA5	2.77425e+07	2.28928e+07	1.21185	0.178968	0.558265		ANXA5	1.77935e+07	3.02207e+07	0.588786	0.00153557	0.0267856		ANXA5	3.2699e+07	2.11971e+07	1.54261	0.0269727	0.239772
	ANXA6	5.27074e+06	5.68286e+06	0.927479	0.740705	0.918708		ANXA6	4.93066e+06	6.20008e+06	0.795257	0.150607	0.394856		ANXA6	7.12942e+06	5.047e+06	1.41261	0.0446216	0.291538
	ANXA7	1.47085e+06	2.04166e+06	0.720417	0.0550582	0.353481		ANXA7	1.9304e+06	1.86324e+06	1.03604	1	1		ANXA7	2.25564e+06	1.77318e+06	1.27208	0.0550582	0.314691
	ANXA9	165914	107625	1.54159	0.661518	0.88843		ANXA9	82120.6	161293	0.50914	0.415686	0.67451		ANXA9	156672	110787	1.41417	0.630792	0.863472
	AOC1	160494	306596	0.523471	0.186132	0.566282		AOC1	340071	201358	1.68889	0.298455	0.566284		AOC1	242222	278637	0.86931	0.906562	0.970604
	AOC3	397805	584615	0.680456	0.473729	0.795753		AOC3	444604	625835	0.710417	0.405005	0.664762		AOC3	853866	428594	1.99225	0.0899363	0.387628
	AOX1	61637.7	53380.2	1.15469	0.362769	0.723776		AOX1	39820.1	70547.5	0.564443	0.0348419	0.172484		AOX1	79457.4	47284	1.68043	0.140136	0.463941
	AP1B1	829674	914219	0.907522	0.514384	0.818852		AP1B1	927357	859313	1.07918	0.426529	0.684148		AP1B1	888952	893939	0.994421	0.806092	0.932268
	AP1G1	275070	129250	2.12821	0.000107805	0.0215494		AP1G1	119307	211720	0.563515	0.0012391	0.0238656		AP1G1	148370	172595	0.859643	0.974464	0.992992
	AP1G2	88526	49723.5	1.78036	0.0302783	0.279923		AP1G2	50780.3	68108.6	0.745579	0.130135	0.363611		AP1G2	47691.2	63693.3	0.748763	0.692809	0.891288
	AP1M1	165311	166070	0.995433	0.397856	0.747598		AP1M1	126090	204132	0.617691	0.000857936	0.0187177		AP1M1	242953	139508	1.7415	0.00332149	0.095216
	AP1M2	86977.8	157085	0.5537	0.186132	0.566282		AP1M2	197290	83372	2.36639	0.00825057	0.0737862		AP1M2	79766.3	159552	0.499939	0.0986411	0.400631
	AP1S1	450424	330089	1.36455	0.233473	0.615164		AP1S1	283101	435437	0.650154	0.036551	0.177266		AP1S1	420450	340343	1.23537	0.242106	0.586127
	AP1S2	114949	161382	0.712279	0.460571	0.788879		AP1S2	169661	130204	1.30304	0.815399	0.925094		AP1S2	145460	150944	0.96367	0.646082	0.868488
	AP1S3	169141	288188	0.586912	0.0707979	0.379435		AP1S3	301405	215956	1.39568	0.0995015	0.312622		AP1S3	262771	256157	1.02582	0.94046	0.981465
	AP2A1	626439	612096	1.02343	0.83932	0.952233		AP2A1	550248	678737	0.810694	0.405005	0.664762		AP2A1	731034	576313	1.26847	0.242106	0.586127
	AP2A2	525599	664677	0.790759	0.0743396	0.387467		AP2A2	664342	595460	1.11568	0.354065	0.622454		AP2A2	665321	616878	1.07853	0.487086	0.780774
	AP2B1	549335	421084	1.30457	0.0225851	0.243498		AP2B1	340809	562397	0.605994	1.82e-05	0.00321126		AP2B1	575459	412147	1.39625	0.0146324	0.186267
	AP2M1	314147	375149	0.837392	0.385945	0.740454		AP2M1	346323	372365	0.930064	0.448693	0.69761		AP2M1	430583	335316	1.28411	0.0780209	0.364295
	AP2S1	937804	1.53093e+06	0.612571	0.067392	0.372798		AP2S1	1.47492e+06	1.28823e+06	1.14492	0.786517	0.912053		AP2S1	1.63866e+06	1.29117e+06	1.26913	0.0302783	0.250211
	AP3B1	148403	95405.5	1.5555	0.00387362	0.113688		AP3B1	70510.1	145842	0.483468	2.72e-05	0.00380219		AP3B1	143281	97157.8	1.47473	0.0780209	0.364295
	AP3B2	10336.6	13833.7	0.7472	0.630792	0.877274		AP3B2	14539.8	11406.2	1.27473	0.800924	0.918821		AP3B2	12475.9	13101.9	0.95222	0.856043	0.951358
	AP3D1	132882	138675	0.958228	0.409981	0.75673		AP3D1	133582	140675	0.949575	0.829935	0.931301		AP3D1	148469	133342	1.11344	0.571213	0.831795
	AP3M1	331661	205891	1.61086	0.0128581	0.189062		AP3M1	160007	312896	0.511373	0.000463686	0.0130894		AP3M1	294130	218731	1.34472	0.152306	0.47914
	AP3M2	253650	522721	0.48525	0.385945	0.740454		AP3M2	348399	555803	0.626839	0.0171199	0.11275		AP3M2	857956	315985	2.71518	0.000149288	0.0240029
	AP3S1	221866	176355	1.25806	0.460571	0.788879		AP3S1	134414	239439	0.561367	0.00508124	0.0543862		AP3S1	257013	164332	1.56399	0.0146324	0.186267
	AP3S2	38502.5	40997.7	0.939138	0.906562	0.972293		AP3S2	44680.6	36208.8	1.23397	0.633707	0.829246		AP3S2	33915	42567	0.796744	0.677095	0.883521
	AP4B1	3864.12	4417.56	0.874718	0.923494	0.978393		AP4B1	3193.3	5318.01	0.600468	0.0061141	0.0607794		AP4B1	6771.91	3422.79	1.97848	0.00205826	0.071469
	AP4E1	6323.6	6193.01	1.02109	0.288537	0.668135		AP4E1	5969.78	6472.95	0.922266	0.179472	0.43549		AP4E1	6622.3	6090.83	1.08726	0.646082	0.868488
	AP4M1	23166.6	26201	0.884188	0.889671	0.967648		AP4M1	22880.6	27876.5	0.820785	0.316318	0.585164		AP4M1	32586.4	22978.4	1.41813	0.1935	0.535801
	AP4S1	39969	74254.9	0.538267	0.00147386	0.0689917		AP4S1	76239.7	55203.4	1.38107	0.0153704	0.105946		AP4S1	70437.9	63831.3	1.1035	0.756901	0.915311
	AP5B1	29965	27990.5	1.07054	0.83932	0.952233		AP5B1	28398.1	28585.8	0.993432	0.933028	0.975498		AP5B1	27206.6	28934.1	0.940297	0.756901	0.915311
	AP5M1	41915.6	48013.3	0.873	0.957453	0.989011		AP5M1	44551.9	48292.8	0.922538	0.715639	0.87732		AP5M1	54669.9	43650	1.25246	0.630792	0.863472
	AP5S1	36267.3	43720.3	0.829529	0.906562	0.972293		AP5S1	45624.5	38162.8	1.19552	0.74374	0.891958		AP5S1	40058.3	42423.4	0.94425	0.615656	0.854936
	AP5Z1	15381.3	11247.3	1.36755	0.692809	0.901005		AP5Z1	11446.2	13123.1	0.872217	0.506816	0.74226		AP5Z1	10864.9	12792.4	0.849328	0.242106	0.586127
	APAF1	25535.1	18752	1.36173	0.571213	0.849696		APAF1	17493.4	23353.7	0.749065	0.687912	0.86439		APAF1	21172.3	20244.5	1.04583	0.298482	0.638395
	APBB1	43376.1	67748.1	0.640255	0.123266	0.479326		APBB1	62566.9	60544	1.03341	0.888608	0.958178		APBB1	77711.9	56001.6	1.38767	0.172006	0.508862
	APBB1IP	291473	345976	0.842466	0.556736	0.840674		APBB1IP	286270	376134	0.761085	0.647093	0.840663		APBB1IP	460796	288050	1.59971	0.260023	0.602674
	APBB2	13732.1	20401	0.673112	0.0470648	0.329632		APBB2	21678.1	15838.5	1.3687	0.0529044	0.217258		APBB2	17944.9	18959.8	0.946471	0.822667	0.939103
	APCS	1.85347e+06	1.98619e+06	0.933177	0.103232	0.448067		APCS	2.11189e+06	1.79897e+06	1.17395	0.048339	0.206417		APCS	1.74446e+06	2.02348e+06	0.862108	0.542437	0.815088
	APEH	463371	330162	1.40347	0.067392	0.372798		APEH	345028	382471	0.902102	0.494889	0.733654		APEH	301572	385514	0.782258	0.308646	0.647221
	APEX1	1.29534e+06	1.01972e+06	1.27029	0.201074	0.586645		APEX1	907180	1.26574e+06	0.716721	0.0211374	0.129736		APEX1	1.23613e+06	1.03997e+06	1.18862	0.186132	0.525432
	API5	697678	520735	1.33979	0.067392	0.372798		API5	452833	674497	0.671365	0.000857936	0.0187177		API5	651316	536596	1.21379	0.0579552	0.321317
	APIP	738024	465684	1.58482	0.374249	0.7311		APIP	590932	481423	1.22747	0.786517	0.912053		APIP	224823	641253	0.350599	0.225055	0.570231
	APLP2	25336.1	28502.7	0.8889	0.94046	0.982852		APLP2	32704.1	22879.7	1.42939	0.859176	0.94378		APLP2	20423.3	30183.4	0.676639	0.773202	0.920574
	APMAP	2.34009e+06	2.39406e+06	0.977456	0.288537	0.668135		APMAP	2.76784e+06	2.00767e+06	1.37863	0.405005	0.664762		APMAP	1.67526e+06	2.6215e+06	0.639045	0.0400469	0.280215
	APOA1	1.3539e+07	2.40571e+07	0.562788	0.0858157	0.41375		APOA1	2.69517e+07	1.60147e+07	1.68294	0.0259343	0.143894		APOA1	1.84904e+07	2.23632e+07	0.826822	0.422317	0.737359
	APOA1BP	657498	978257	0.672112	0.646082	0.881139		APOA1BP	455662	1.32037e+06	0.345101	0.0098253	0.0823899		APOA1BP	1.98325e+06	524711	3.7797	0.0128581	0.178421
	APOA2	549264	650939	0.843802	0.152306	0.522233		APOA2	796948	459708	1.73359	0.0110156	0.0878869		APOA2	370153	712214	0.519722	0.152306	0.47914
	APOA4	651349	883785	0.737	0.889671	0.967648		APOA4	1.08149e+06	577463	1.87283	0.918191	0.970551		APOA4	503578	934338	0.538967	0.789601	0.926967
	APOA5	195607	178653	1.09489	0.789601	0.937533		APOA5	187839	178298	1.05351	0.701727	0.871678		APOA5	160989	190496	0.845101	0.872829	0.957213
	APOB	118949	209966	0.566515	0.278813	0.660084		APOB	243577	132138	1.84335	0.0748262	0.265045		APOB	145328	200941	0.723237	0.351506	0.683961
	APOBEC3C	53395.1	101451	0.526315	0.00387362	0.113688		APOBEC3C	100800	78048.5	1.29151	0.256746	0.523977		APOBEC3C	102702	84582.8	1.21422	0.134331	0.455738
	APOBEC3F	75198.8	109436	0.687148	0.514384	0.818852		APOBEC3F	117800	84275.3	1.3978	0.289777	0.558268		APOBEC3F	93351.8	103226	0.904345	0.585861	0.839246
	APOBEC3G	88493.5	158390	0.558706	0.351506	0.714017		APOBEC3G	163012	118998	1.36988	0.918191	0.970551		APOBEC3G	149502	137519	1.08714	0.422317	0.737359
	APOBR	41272.4	52211.7	0.790482	0.991487	0.998235		APOBR	58079.6	41099.8	1.41313	0.77218	0.905079		APOBR	40927.3	52329.8	0.782103	0.756901	0.915311
	APOC1	429223	726656	0.590682	0.615656	0.869964		APOC1	952128	361140	2.63645	0.0813142	0.277271		APOC1	293057	773239	0.379	0.140136	0.463941
	APOC2	231162	358471	0.644855	0.00859882	0.155114		APOC2	404067	250974	1.61	0.0061141	0.0607794		APOC2	270786	344915	0.785081	0.615656	0.854936
	APOC3	270759	476059	0.56875	0.773202	0.931672		APOC3	487725	362192	1.34659	0.0383295	0.181721		APOC3	453625	413499	1.09704	0.037909	0.273536
	APOD	239183	359017	0.666216	0.740705	0.918708		APOD	283415	371794	0.76229	0.281268	0.550186		APOD	504405	268283	1.88012	0.374249	0.705029
	APOE	464132	1.2214e+06	0.38	0.319031	0.689324		APOE	1.5767e+06	501139	3.14622	0.248906	0.516095		APOE	538146	1.19608e+06	0.449924	0.756901	0.915311
	APOF	68435.1	196239	0.348733	0.542437	0.833894		APOF	263776	67398.2	3.91369	0.103495	0.319469		APOF	66361.4	196949	0.336948	0.21685	0.560385
	APOH	1.40696e+06	2.73774e+06	0.513912	0.172006	0.549053		APOH	3.13082e+06	1.69438e+06	1.84776	0.448693	0.69761		APOH	1.98181e+06	2.54108e+06	0.779909	0.630792	0.863472
	APOL1	31197.9	45777.4	0.681512	0.514384	0.818852		APOL1	47202.2	37117.7	1.27169	0.633707	0.829246		APOL1	43037.4	41727	1.0314	0.923494	0.976575
	APOL2	119411	85750.9	1.39253	0.822667	0.946553		APOL2	99092.1	89752.7	1.10406	0.494889	0.733654		APOL2	60094.8	106043	0.566701	0.585861	0.839246
	APOL3	75548.3	235846	0.320329	0.473729	0.795753		APOL3	314865	79717.1	3.94978	0.048339	0.206417		APOL3	83886	232994	0.360036	0.128709	0.449659
	APOM	109984	187138	0.587717	0.308646	0.681417		APOM	199648	136532	1.46228	0.448693	0.69761		APOM	163079	168973	0.965119	0.889671	0.96481
	APOO	388696	196551	1.97759	0.0609742	0.363388		APOO	136671	350200	0.390265	0.000395432	0.0122369		APOO	311704	222890	1.39847	0.037909	0.273536
	APOOL	123599	75067.6	1.6465	0.319031	0.689324		APOOL	61533.1	112347	0.547704	0.873871	0.952283		APOOL	101096	82766.2	1.22146	0.422317	0.737359
	APP	122471	170486	0.718361	0.152306	0.522233		APP	183892	133588	1.37655	0.0028467	0.0390616		APP	144706	162879	0.888426	0.0550582	0.314691
	APPL1	204154	176840	1.15446	0.201074	0.586645		APPL1	165505	201396	0.821789	0.0813142	0.277271		APPL1	198638	178727	1.1114	0.487086	0.780774
	APPL2	101540	58827	1.72609	0.00697279	0.143252		APPL2	34480.9	103593	0.332849	8.5e-05	0.0058769		APPL2	105646	57422.3	1.83981	0.0942103	0.393661
	APRT	4.35437e+06	2.32435e+06	1.87337	0.0609742	0.363388		APRT	2.01854e+06	3.63341e+06	0.555549	0.0211374	0.129736		APRT	2.91245e+06	2.81764e+06	1.03365	0.460571	0.762054
	APTX	66405.2	41968.5	1.58226	0.21685	0.597994		APTX	40474.6	55623.3	0.727656	0.241233	0.508452		APTX	44841.3	49345.6	0.90872	0.923494	0.976575
	AQP1	237597	324483	0.732231	0.473729	0.795753		AQP1	139539	458870	0.304093	0.21218	0.47655		AQP1	680144	173085	3.92953	0.0285855	0.244132
	AQR	65617.5	61968.8	1.05888	0.974464	0.993403		AQR	63760.6	62070.2	1.02723	0.75792	0.89905		AQR	58523	64395.9	0.9088	0.756901	0.915311
	ARAF	54985	54093.5	1.01648	0.692809	0.901005		ARAF	46047.9	62275.4	0.739424	0.0918777	0.298825		ARAF	69565.7	49105.4	1.41666	0.128709	0.449659
	ARAP1	59336.3	89169	0.665437	0.118001	0.473539		ARAP1	101658	62243.8	1.63323	0.0316242	0.162878		ARAP1	65151.2	87179.7	0.747322	0.385945	0.716658
	ARAP3	7044.69	6698.76	1.05164	0.773202	0.931672		ARAP3	6950.89	6629.29	1.04851	0.859176	0.94378		ARAP3	6213.89	6982.98	0.889862	0.615656	0.854936
	ARCN1	1.35937e+06	1.39055e+06	0.977576	0.923494	0.978393		ARCN1	1.46231e+06	1.30596e+06	1.11972	0.494889	0.733654		ARCN1	1.25255e+06	1.4271e+06	0.87769	0.374249	0.705029
	ARF1	1.77295e+06	1.16037e+06	1.52791	0.0137207	0.196282		ARF1	884731	1.7317e+06	0.510903	9.31e-05	0.00620203		ARF1	1.69045e+06	1.18859e+06	1.42223	0.0609742	0.327498
	ARF3	1.77318e+06	1.16132e+06	1.52686	0.0128581	0.189062		ARF3	884729	1.73321e+06	0.510457	9.31e-05	0.00620203		ARF3	1.69324e+06	1.18867e+06	1.42448	0.0641186	0.333724
	ARF4	2.23319e+06	1.41376e+06	1.57961	0.0285855	0.270356		ARF4	1.19324e+06	2.03551e+06	0.586213	0.00153557	0.0267856		ARF4	1.83783e+06	1.54901e+06	1.18646	0.172006	0.508862
	ARF5	1.12346e+06	839038	1.33899	0.103232	0.448067		ARF5	647211	1.1657e+06	0.555213	0.000501698	0.0135918		ARF5	1.20794e+06	810138	1.49103	0.0239753	0.228507
	ARF6	894227	652056	1.3714	0.123266	0.479326		ARF6	502465	916978	0.547957	0.000158166	0.00812361		ARF6	939730	636488	1.47643	0.00748218	0.135633
	ARFGAP1	144368	142232	1.01502	0.500639	0.811823		ARFGAP1	127553	157414	0.810307	0.179472	0.43549		ARFGAP1	170459	133306	1.27871	0.397856	0.724052
	ARFGAP2	149948	144050	1.04095	0.473729	0.795753		ARFGAP2	121282	168891	0.718107	0.0222593	0.132873		ARFGAP2	187834	131088	1.43288	0.0609742	0.327498
	ARFGAP3	84126.7	106012	0.793557	0.329637	0.695575		ARFGAP3	113770	87610.3	1.29859	0.594265	0.804095		ARFGAP3	91093.9	103629	0.879041	0.72462	0.904216
	ARFGEF1	88197.3	77955.1	1.13139	0.422317	0.766868		ARFGEF1	42780.2	116898	0.365961	4.87e-05	0.00474096		ARFGEF1	145599	58317.6	2.49665	0.000120294	0.023413
	ARFGEF2	193058	66086.3	2.9213	0.571213	0.849696		ARFGEF2	22621.3	171365	0.132006	5.68e-06	0.00167987		ARFGEF2	149673	80928.5	1.84945	1.8401e-06	0.00340235
	ARFIP1	329014	413589	0.795509	0.822667	0.946553		ARFIP1	342581	439578	0.77934	0.167476	0.417758		ARFIP1	550143	337940	1.62793	0.067392	0.341158
	ARFIP2	63700.3	56912.4	1.11927	0.374249	0.7311		ARFIP2	54694.1	62439.2	0.875957	0.647093	0.840663		ARFIP2	61178.2	57775.2	1.0589	0.72462	0.904216
	ARG1	236271	106900	2.2102	0.72462	0.913152		ARG1	132542	146930	0.902075	0.918191	0.970551		ARG1	57589.1	168028	0.342734	0.822667	0.939103
	ARG2	144872	166208	0.871629	0.615656	0.869964		ARG2	174188	147867	1.17801	0.0780163	0.271023		ARG2	150862	164159	0.919001	0.00985724	0.153482
	ARGLU1	432566	344776	1.25463	0.288537	0.668135		ARGLU1	327143	405626	0.806512	0.248906	0.516095		ARGLU1	378687	363209	1.04262	0.806092	0.932268
	ARHGAP1	783279	833582	0.939654	0.974464	0.993403		ARHGAP1	674060	961817	0.700819	0.0116564	0.0912287		ARHGAP1	1.14036e+06	711424	1.60292	0.00387362	0.101955
	ARHGAP10	13137.3	8393.95	1.56509	0.340462	0.705733		ARHGAP10	5836.98	13224.2	0.441385	0.344376	0.614476		ARHGAP10	13311.2	8334.45	1.59713	0.906562	0.970604
	ARHGAP12	24345.2	41200.8	0.59089	0.528318	0.823659		ARHGAP12	27897.6	45564.6	0.612265	0.316318	0.585164		ARHGAP12	66784	26682.3	2.50293	0.0707979	0.349314
	ARHGAP15	18917.1	27193.8	0.695639	0.201074	0.586645		ARHGAP15	26850.9	23385.1	1.14821	0.125365	0.356341		ARHGAP15	27853.2	24136.7	1.15398	0.646082	0.868488
	ARHGAP17	252910	196561	1.28667	0.140136	0.503862		ARHGAP17	135394	283551	0.477494	0.00324826	0.0425205		ARHGAP17	314191	175597	1.78928	0.067392	0.341158
	ARHGAP18	114122	41642.6	2.74051	0.233473	0.615164		ARHGAP18	45522.2	74152	0.613904	0.77218	0.905079		ARHGAP18	34181.9	68990.6	0.495457	0.123266	0.443855
	ARHGAP21	6239.8	7742.53	0.805912	0.822667	0.946553		ARHGAP21	5664.14	8989.62	0.630076	0.543467	0.76869		ARHGAP21	11739.4	5861.08	2.00295	0.351506	0.683961
	ARHGAP24	8219.93	10026.9	0.819791	0.974464	0.993403		ARHGAP24	11676.4	7537.33	1.54914	0.0301114	0.157166		ARHGAP24	6854.73	10493.9	0.65321	0.0137207	0.182843
	ARHGAP25	99921.5	115846	0.862534	1	1		ARHGAP25	111429	112132	0.993734	0.888608	0.958178		ARHGAP25	124342	107492	1.15675	0.872829	0.957213
	ARHGAP26	12607.4	13564.6	0.929435	0.514384	0.818852		ARHGAP26	13368.5	13274.7	1.00707	0.77218	0.905079		ARHGAP26	13941.9	13108.1	1.06361	0.756901	0.915311
	ARHGAP27	80638.9	124552	0.647432	0.585861	0.853462		ARHGAP27	120433	106556	1.13022	0.107612	0.327126		ARHGAP27	132474	106819	1.24017	0.0146324	0.186267
	ARHGAP29	29593.3	21482.5	1.37755	0.0707979	0.379435		ARHGAP29	25717.4	21465.9	1.19806	0.729645	0.88394		ARHGAP29	13338.5	27043.4	0.493228	0.0254369	0.235458
	ARHGAP30	61944.1	70360.2	0.880385	0.83932	0.952233		ARHGAP30	89658.6	47596.1	1.88374	0.0529044	0.217258		ARHGAP30	33248	80177.3	0.414681	0.0446216	0.291538
	ARHGAP31	12544.1	9014.19	1.3916	0.434862	0.774997		ARHGAP31	9592.17	10223.4	0.938256	0.281268	0.550186		ARHGAP31	7902.69	10602.1	0.745392	0.661518	0.875866
	ARHGAP32	2940.93	3970.33	0.740728	0.374249	0.7311		ARHGAP32	4477.88	2967.6	1.50892	0.0553164	0.224298		ARHGAP32	2994.26	3952.08	0.757641	0.201074	0.543349
	ARHGAP33	2063.55	2766.11	0.746012	0.21685	0.597994		ARHGAP33	2760.21	2420.5	1.14035	0.543467	0.76869		ARHGAP33	2777.45	2521.88	1.10134	0.600677	0.84605
	ARHGAP35	35752.2	41421	0.86314	0.571213	0.849696		ARHGAP35	33087.5	46599.7	0.710037	0.00266308	0.0372327		ARHGAP35	57447.2	33999.1	1.68967	0.00417884	0.106944
	ARHGAP4	88741.1	83485.4	1.06295	0.615656	0.869964		ARHGAP4	80944.3	88556.7	0.914039	0.354065	0.622454		ARHGAP4	88372.3	83611.6	1.05694	0.585861	0.839246
	ARHGAP42	7303.16	10666.5	0.684683	0.0302783	0.279923		ARHGAP42	10292.9	9344.05	1.10154	0.460011	0.707033		ARHGAP42	11384.9	9270.08	1.22814	0.201074	0.543349
	ARHGAP5	30354.7	9707.77	3.12685	0.0285855	0.270356		ARHGAP5	7238.11	22405.9	0.323045	0.00304156	0.0408265		ARHGAP5	14457.1	15146.4	0.954491	0.250956	0.592237
	ARHGAP6	3778.09	5572.73	0.67796	0.0707979	0.379435		ARHGAP6	5494.93	4750.23	1.15677	0.205321	0.468835		ARHGAP6	5722.36	4907.59	1.16602	0.740705	0.909707
	ARHGAP8	2639.41	2355.56	1.1205	0.319031	0.689324		ARHGAP8	2373.79	2479.96	0.95719	0.506816	0.74226		ARHGAP8	2320.5	2464.66	0.94151	0.822667	0.939103
	ARHGAP9	9137.87	20000.1	0.456891	0.128709	0.489927		ARHGAP9	21778.4	12859.1	1.69362	0.555965	0.776566		ARHGAP9	16580.3	17454	0.949941	0.409981	0.729952
	ARHGDIA	7.72565e+06	7.23372e+06	1.068	0.692809	0.901005		ARHGDIA	6.38062e+06	8.29997e+06	0.768752	0.0687599	0.253261		ARHGDIA	8.8743e+06	6.84076e+06	1.29727	0.0942103	0.393661
	ARHGDIB	3.64807e+06	3.7698e+06	0.967709	0.308646	0.681417		ARHGDIB	4.1851e+06	3.30961e+06	1.26453	0.815399	0.925094		ARHGDIB	2.97115e+06	4.00138e+06	0.742532	0.460571	0.762054
	ARHGEF1	492012	451657	1.08935	0.340462	0.705733		ARHGEF1	558823	368791	1.51528	0.0145551	0.102329		ARHGEF1	245569	535966	0.458181	6.87531e-05	0.0181607
	ARHGEF10	17106.2	11761.8	1.45439	0.172006	0.549053		ARHGEF10	9544.94	16565.6	0.576192	0.0383295	0.181721		ARHGEF10	16024.9	12131.7	1.32092	0.329637	0.664665
	ARHGEF10L	27582.3	21959.7	1.25604	0.615656	0.869964		ARHGEF10L	23009.6	23761.4	0.968358	0.674199	0.856324		ARHGEF10L	19940.6	24573.9	0.811453	0.991487	0.996472
	ARHGEF11	25595.1	21699.4	1.17953	0.308646	0.681417		ARHGEF11	19646.6	25621.2	0.766811	0.0956299	0.305125		ARHGEF11	25647.2	21681.6	1.1829	0.385945	0.716658
	ARHGEF12	75686.7	54495.1	1.38887	0.0707979	0.379435		ARHGEF12	61334.6	58514.5	1.0482	0.384133	0.649383		ARHGEF12	41342.2	66244.5	0.624085	0.434862	0.745881
	ARHGEF16	19787.5	42286.1	0.467942	0.00307242	0.100104		ARHGEF16	48073.5	25472.1	1.8873	0.007328	0.0685182		ARHGEF16	31156.7	38396.7	0.811442	0.889671	0.96481
	ARHGEF17	12226.2	18570.1	0.658379	0.178968	0.558265		ARHGEF17	16620	17273.3	0.962178	0.829935	0.931301		ARHGEF17	22320.4	15116.8	1.47653	0.107987	0.417279
	ARHGEF18	39100.8	37524.4	1.04201	0.957453	0.989011		ARHGEF18	30896.5	44685.5	0.69142	0.701727	0.871678		ARHGEF18	50270.3	33703.2	1.49156	0.708653	0.897619
	ARHGEF2	142451	96240.4	1.48016	0.0496164	0.335739		ARHGEF2	67544.3	146938	0.459678	0.0104056	0.0852268		ARHGEF2	151425	93170.4	1.62525	0.351506	0.683961
	ARHGEF28	36886.7	9137.14	4.037	0.708653	0.906781		ARHGEF28	8116.86	23993	0.338302	0.256746	0.523977		ARHGEF28	11099.2	17959.2	0.618025	0.362769	0.694727
	ARHGEF37	6273.94	7235.91	0.867056	0.242106	0.623909		ARHGEF37	7262.32	6729.52	1.07917	0.198623	0.459498		ARHGEF37	7185.11	6924.19	1.03768	0.773202	0.920574
	ARHGEF4	7868.99	3928.18	2.00322	0.872829	0.963211		ARHGEF4	3973.97	5854.56	0.678782	0.815399	0.925094		ARHGEF4	3840.12	5306.48	0.723667	0.661518	0.875866
	ARHGEF40	70988.2	40844.8	1.738	0.178968	0.558265		ARHGEF40	33972.3	62524.7	0.543342	0.0259343	0.143894		ARHGEF40	54061.1	46635.6	1.15922	0.242106	0.586127
	ARHGEF5	9576.82	8539.65	1.12145	0.600677	0.861471		ARHGEF5	9602	8036.74	1.19476	0.99255	0.997812		ARHGEF5	6496.66	9593.39	0.677202	0.585861	0.839246
	ARHGEF6	113747	164918	0.689721	0.872829	0.963211		ARHGEF6	155662	148232	1.05012	0.0441033	0.197212		ARHGEF6	182717	141323	1.29291	0.032054	0.257686
	ARHGEF7	148728	131766	1.12872	0.201074	0.586645		ARHGEF7	112842	158443	0.712197	0.0272684	0.147966		ARHGEF7	168158	125119	1.34398	0.225055	0.570231
	ARHGEF9	5231.25	5606.12	0.933133	0.615656	0.869964		ARHGEF9	5849.29	5184.86	1.12815	0.135042	0.371291		ARHGEF9	5138.48	5637.86	0.911424	0.233473	0.578288
	ARID1A	38167.2	37542.8	1.01663	0.856043	0.958125		ARID1A	29753.3	45344.9	0.656155	0.354065	0.622454		ARID1A	52522.6	32631.7	1.60955	0.385945	0.716658
	ARID1B	14777	15965.7	0.925547	0.906562	0.972293		ARID1B	15755.5	15573.5	1.01169	0.829935	0.931301		ARID1B	16369.9	15420.8	1.06155	0.906562	0.970604
	ARID2	7423.7	7996.55	0.928363	0.165243	0.539814		ARID2	8521.72	7205.15	1.18272	0.22638	0.492877		ARID2	6986.61	8146.08	0.857665	1	1
	ARID4B	28383.5	19972.7	1.42112	0.991487	0.998235		ARID4B	15664	28321	0.553088	0.363921	0.631673		ARID4B	28258.5	20015.4	1.41184	0.288537	0.631741
	ARIH1	39540.5	48828.3	0.809787	0.140136	0.503862		ARIH1	53405.4	39783.3	1.34241	0.0153704	0.105946		ARIH1	40026.1	48662.1	0.822531	0.208857	0.550305
	ARIH2	24330.8	15153.8	1.60558	0.571213	0.849696		ARIH2	17113.7	17857.8	0.958329	0.715639	0.87732		ARIH2	11384.9	19582.7	0.581377	0.319031	0.65525
	ARL1	645399	532592	1.21181	0.460571	0.788879		ARL1	458943	659812	0.695565	0.0748262	0.265045		ARL1	674226	522730	1.28982	0.201074	0.543349
	ARL15	75715.3	82240	0.920662	0.374249	0.7311		ARL15	99259.8	62612.5	1.5853	0.111855	0.335068		ARL15	49509.7	91205.1	0.54284	0.362769	0.694727
	ARL2	365543	213835	1.70946	0.0522797	0.344004		ARL2	148765	352257	0.422321	0.00249013	0.0356918		ARL2	338970	222926	1.52055	0.146127	0.471532
	ARL2BP	88401.1	97140.4	0.910034	0.585861	0.853462		ARL2BP	102261	87846.7	1.16409	0.5686	0.785315		ARL2BP	87292.3	97519.7	0.895125	0.923494	0.976575
	ARL3	563352	428714	1.31405	0.112909	0.464704		ARL3	406949	516961	0.787194	0.0211374	0.129736		ARL3	470570	460455	1.02197	0.308646	0.647221
	ARL5A	50546.9	65218.8	0.775036	0.397856	0.747598		ARL5A	69107.7	54143.4	1.27638	0.506816	0.74226		ARL5A	57740	62757.9	0.920044	0.94046	0.981465
	ARL6	23945.2	36557.5	0.655002	0.146127	0.510994		ARL6	39672.9	27255.8	1.45558	0.0748262	0.265045		ARL6	30566.3	34292.4	0.891344	0.571213	0.831795
	ARL6IP4	642772	190394	3.37601	0.661518	0.88843		ARL6IP4	169017	437138	0.386644	0.903383	0.964409		ARL6IP4	231504	331091	0.699216	0.773202	0.920574
	ARL6IP5	8.50498e+06	9.46306e+06	0.898757	0.83932	0.952233		ARL6IP5	1.06339e+07	7.85825e+06	1.35321	0.198623	0.459498		ARL6IP5	7.21152e+06	9.90555e+06	0.728028	0.208857	0.550305
	ARL8A	478458	372607	1.28408	0.118001	0.473539		ARL8A	279255	515294	0.541933	0.000222512	0.00956801		ARL8A	552130	347403	1.58931	0.0105441	0.159477
	ARL8B	735187	600414	1.22447	0.630792	0.877274		ARL8B	508368	756305	0.672174	0.0153704	0.105946		ARL8B	777423	585964	1.32674	0.0225851	0.225121
	ARMC1	107119	130038	0.823753	0.822667	0.946553		ARMC1	136563	112303	1.21602	0.687912	0.86439		ARMC1	117488	126490	0.92883	0.487086	0.780774
	ARMC10	130827	96439.2	1.35658	0.556736	0.840674		ARMC10	100153	110062	0.909964	0.256746	0.523977		ARMC10	89297.5	110647	0.807051	0.487086	0.780774
	ARMC6	27661.4	16264.8	1.70069	0.00522503	0.127961		ARMC6	14975	23203.4	0.645378	0.0153704	0.105946		ARMC6	18745.4	19315.1	0.970506	0.991487	0.996472
	ARMC8	44890.2	66284.6	0.677234	0.856043	0.958125		ARMC8	77325.3	44971.3	1.71944	0.859176	0.94378		ARMC8	45052.5	66229.1	0.680252	0.991487	0.996472
	ARMCX1	54823.7	37757.3	1.452	0.872829	0.963211		ARMCX1	32056.7	51771.8	0.619194	0.448693	0.69761		ARMCX1	48719.8	39845.4	1.22272	0.298482	0.638395
	ARMCX2	26076.6	37642.2	0.692748	0.0858157	0.41375		ARMCX2	34684.1	34703.8	0.999432	0.84453	0.937155		ARMCX2	43330.9	31739.4	1.36521	0.0496164	0.301283
	ARMCX3	101729	131856	0.771516	0.889671	0.967648		ARMCX3	148284	100996	1.46821	0.947887	0.980911		ARMCX3	100264	132358	0.757522	0.957453	0.986806
	ARPC1A	209129	202256	1.03398	0.756901	0.925296		ARPC1A	206963	201167	1.02881	0.74374	0.891958		ARPC1A	193205	207704	0.930191	0.487086	0.780774
	ARPC1B	1.25833e+06	1.03284e+06	1.21831	0.0899363	0.421794		ARPC1B	1.17595e+06	1.00798e+06	1.16664	0.581367	0.794199		ARPC1B	757639	1.20413e+06	0.629199	0.298482	0.638395
	ARPC2	3.23084e+06	2.27955e+06	1.41731	0.0400469	0.310144		ARPC2	2.29184e+06	2.74338e+06	0.835405	0.298455	0.566284		ARPC2	2.25593e+06	2.61308e+06	0.863322	0.409981	0.729952
	ARPC3	2.44868e+06	2.73937e+06	0.893885	0.374249	0.7311		ARPC3	2.88041e+06	2.45841e+06	1.17166	0.198623	0.459498		ARPC3	2.46813e+06	2.73271e+06	0.903182	0.571213	0.831795
	ARPC4	5.45949e+06	3.56474e+06	1.53152	0.0339156	0.292696		ARPC4	3.16946e+06	4.89219e+06	0.647862	0.0630965	0.239559		ARPC4	4.32489e+06	3.95289e+06	1.09411	0.991487	0.996472
	ARPC4-TTLL3	831396	628693	1.32242	0.134331	0.499251		ARPC4-TTLL3	614434	743755	0.826124	0.494889	0.733654		ARPC4-TTLL3	656115	688658	0.952745	0.487086	0.780774
	ARPC5	2.22077e+06	1.94591e+06	1.14125	0.708653	0.906781		ARPC5	1.71273e+06	2.30755e+06	0.742228	0.373944	0.640503		ARPC5	2.39433e+06	1.88653e+06	1.26917	0.158678	0.489808
	ARPC5L	916763	828294	1.10681	0.374249	0.7311		ARPC5L	698678	997159	0.700669	0.0332004	0.168185		ARPC5L	1.07756e+06	773286	1.39348	0.128709	0.449659
	ARPP19	52852.5	64483.7	0.819625	0.974464	0.993403		ARPP19	54263.2	68495.5	0.792216	0.0246559	0.140273		ARPP19	84138.6	53780.6	1.56448	0.00802364	0.14029
	ARRB1	57514.8	54754.5	1.05041	0.351506	0.714017		ARRB1	57334.8	53653.7	1.06861	0.620438	0.821182		ARRB1	49792.5	57396.4	0.867521	0.72462	0.904216
	ARRB2	177728	215298	0.825498	0.957453	0.989011		ARRB2	203018	208321	0.974545	0.140089	0.379661		ARRB2	238914	194366	1.22919	0.0780209	0.364295
	ARRDC1	53287.9	86868.8	0.61343	0.889671	0.967648		ARRDC1	64455.7	91629.4	0.703439	0.715639	0.87732		ARRDC1	129971	60635.1	2.14349	0.571213	0.831795
	ARSA	118055	102593	1.15072	0.773202	0.931672		ARSA	86024.8	126254	0.68136	0.256746	0.523977		ARSA	134454	96982.5	1.38637	0.319031	0.65525
	ARSB	69140.8	126915	0.54478	0.447614	0.782822		ARSB	129323	95712.3	1.35117	0.903383	0.964409		ARSB	122284	108735	1.12461	0.362769	0.694727
	ARSD	214488	115396	1.85872	0.630792	0.877274		ARSD	115287	165047	0.698508	0.363921	0.631673		ARSD	115606	149224	0.774714	0.585861	0.839246
	ARSE	52001.5	64060.5	0.811756	0.789601	0.937533		ARSE	71267.5	51101.2	1.39463	0.633707	0.829246		ARSE	50200.9	64676.5	0.776184	0.789601	0.926967
	ARSF	1781.73	2258.4	0.788936	0.0707979	0.379435		ARSF	1341.42	2901.77	0.462276	0.000121673	0.00697591		ARSF	4021.82	1492.05	2.69549	0.0137207	0.182843
	ARVCF	18104.4	16768.6	1.07966	0.708653	0.906781		ARVCF	12382.5	21653.8	0.571839	0.426529	0.684148		ARVCF	25203.3	14340	1.75755	0.1935	0.535801
	AS3MT	205330	176704	1.162	0.83932	0.952233		AS3MT	165400	201886	0.81927	0.248906	0.516095		AS3MT	198443	179060	1.10825	0.269309	0.613052
	ASAH1	674805	896883	0.752389	0.500639	0.811823		ASAH1	981494	704487	1.3932	0.947887	0.980911		ASAH1	734169	876574	0.837544	0.556736	0.823031
	ASAP1	51087.5	31809.6	1.60604	0.0009538	0.0551118		ASAP1	33873	39464.5	0.858316	0.0130361	0.096802		ASAP1	27841.6	39762.2	0.700202	0.72462	0.904216
	ASAP2	16325.6	28125.4	0.580456	0.112909	0.464704		ASAP2	30358.8	20077.9	1.51205	0.140089	0.379661		ASAP2	23830.3	25558	0.932404	0.923494	0.976575
	ASB9	84353.5	66538.3	1.26774	0.991487	0.998235		ASB9	64225.3	77670	0.8269	0.962763	0.984868		ASB9	70986.5	71111.3	0.998246	0.974464	0.992992
	ASCC1	76144.5	91170.5	0.835187	0.542437	0.833894		ASCC1	97862.2	77223.2	1.26727	0.674199	0.856324		ASCC1	78301.8	90432.5	0.86586	0.906562	0.970604
	ASCC2	94278.9	75590.5	1.24723	0.225055	0.607927		ASCC2	79282.1	81385.2	0.974159	0.161705	0.409298		ASCC2	68491.4	84412.6	0.811389	0.708653	0.897619
	ASCC3	155535	62070.3	2.50579	0.158678	0.532477		ASCC3	54811.8	115782	0.473405	0.198623	0.459498		ASCC3	76028.8	89269.9	0.851674	0.957453	0.986806
	ASH2L	39228.2	55520.6	0.706552	0.123266	0.479326		ASH2L	47865.7	54734.8	0.874501	0.888608	0.958178		ASH2L	70241.5	44910.8	1.56402	0.0858157	0.38074
	ASL	225380	145134	1.55291	0.0188161	0.226283		ASL	119352	210048	0.56821	0.00203001	0.0312141		ASL	194716	155625	1.25119	0.260023	0.602674
	ASMTL	110254	58536.4	1.88351	0.201074	0.586645		ASMTL	56859.8	86007.2	0.661105	0.829935	0.931301		ASMTL	61760.6	75126.2	0.822091	0.308646	0.647221
	ASNA1	1.57698e+06	1.50681e+06	1.04657	0.661518	0.88843		ASNA1	1.51238e+06	1.53654e+06	0.984279	0.460011	0.707033		ASNA1	1.4961e+06	1.53448e+06	0.974987	0.692809	0.891288
	ASNS	260822	217469	1.19935	0.0239753	0.250808		ASNS	263586	194802	1.3531	0.363921	0.631673		ASNS	128781	262641	0.490333	0.242106	0.586127
	ASPA	35152.9	33189.9	1.05914	0.165243	0.539814		ASPA	30428.4	36826.7	0.82626	0.000204493	0.009336		ASPA	38500.5	32044.7	1.20146	0.00562144	0.120162
	ASPDH	156170	144355	1.08184	0.208857	0.593205		ASPDH	131072	163035	0.803948	3.01e-05	0.00383441		ASPDH	169900	139658	1.21655	0.000604569	0.0422993
	ASPH	582559	495175	1.17647	0.158678	0.532477		ASPH	454325	578145	0.785833	0.0882426	0.291618		ASPH	573731	498195	1.15162	0.600677	0.84605
	ASPN	1.08195e+06	1.57727e+06	0.685963	0.319031	0.689324		ASPN	1.78727e+06	1.12769e+06	1.5849	0.494889	0.733654		ASPN	1.17343e+06	1.54598e+06	0.75902	0.83932	0.945129
	ASPSCR1	76318.4	65747.1	1.16079	0.362769	0.723776		ASPSCR1	70168.2	66781.7	1.05071	0.426529	0.684148		ASPSCR1	57245	72272.2	0.792074	1	1
	ASRGL1	63622.1	56474.8	1.12656	0.708653	0.906781		ASRGL1	53517.1	62892.4	0.850931	0.829935	0.931301		ASRGL1	62162.7	56974.1	1.09107	0.528318	0.807656
	ASS1	257961	648893	0.39754	0.140136	0.503862		ASS1	396671	695947	0.569973	0.977653	0.991868		ASS1	1.13393e+06	349218	3.24707	0.128709	0.449659
	ASUN	56627.5	85122	0.665252	0.434862	0.774997		ASUN	95193.8	61190.3	1.5557	0.674199	0.856324		ASUN	65753	82000.1	0.801865	0.773202	0.920574
	ATAD1	110869	122098	0.908032	0.957453	0.989011		ATAD1	112250	125952	0.891217	0.829935	0.931301		ATAD1	141035	111778	1.26175	0.856043	0.951358
	ATAD3A	228139	250710	0.909969	0.152306	0.522233		ATAD3A	332980	160319	2.07698	0.715639	0.87732		ATAD3A	92500.1	297113	0.31133	0.0609742	0.327498
	ATAD3B	74887.6	42812.8	1.74919	0.00985724	0.166829		ATAD3B	40844.8	60742.4	0.672426	0.0882426	0.291618		ATAD3B	46597.3	52491	0.88772	0.571213	0.831795
	ATAD3C	66130.3	45793.4	1.4441	0.0942103	0.430909		ATAD3C	39118.5	62380	0.6271	0.179472	0.43549		ATAD3C	58629.8	48359.4	1.21238	0.906562	0.970604
	ATAT1	13355	12630.5	1.05736	0.514384	0.818852		ATAT1	12189.5	13416.8	0.908526	0.0847222	0.284304		ATAT1	13478.5	12588.2	1.07073	0.1935	0.535801
	ATCAY	14795.2	16398.3	0.902244	0.773202	0.931672		ATCAY	18012.1	14045	1.28246	0.156082	0.402085		ATCAY	13294.7	16911.6	0.786128	0.186132	0.525432
	ATE1	61848.3	85876.8	0.720198	0.923494	0.978393		ATE1	88103	71722	1.2284	0.048339	0.206417		ATE1	81595.7	79121.1	1.03128	0.0302783	0.250211
	ATG13	10586.4	11093.1	0.954318	0.889671	0.967648		ATG13	13067.9	8940.88	1.46159	0.116227	0.34275		ATG13	7295.39	12219	0.597054	0.0496164	0.301283
	ATG16L1	25183.6	25253.9	0.997214	0.556736	0.840674		ATG16L1	22025.7	28322.8	0.777667	0.307302	0.573941		ATG16L1	31462	23106	1.36164	0.571213	0.831795
	ATG2A	4442.49	6815.88	0.651785	0.514384	0.818852		ATG2A	6623.26	5814.4	1.13911	0.660591	0.849545		ATG2A	7186.3	5877.21	1.22274	0.242106	0.586127
	ATG2B	8831.82	8424.56	1.04834	0.756901	0.925296		ATG2B	6501.04	10477.7	0.620463	0.0813142	0.277271		ATG2B	12123.6	7298.41	1.66113	0.0942103	0.393661
	ATG3	66825.6	104989	0.636501	0.165243	0.539814		ATG3	90202.1	100125	0.900891	0.437531	0.689975		ATG3	133425	82204.9	1.62308	0.0200082	0.213844
	ATG4B	233421	78635.8	2.96838	0.677095	0.89633		ATG4B	83012.5	151820	0.546782	0.289777	0.558268		ATG4B	70218.9	134468	0.522198	0.434862	0.745881
	ATG5	491023	665134	0.738232	0.514384	0.818852		ATG5	734105	511760	1.43447	0.1857	0.443903		ATG5	532497	650945	0.818037	0.397856	0.724052
	ATG7	95911.1	99942	0.959668	0.789601	0.937533		ATG7	114038	84372.6	1.3516	0.116227	0.34275		ATG7	72834.1	107837	0.675411	0.0358662	0.27068
	ATG9A	50453	38430.4	1.31284	0.83932	0.952233		ATG9A	43795.4	39283.1	1.11487	0.531107	0.758608		ATG9A	28113.1	46073	0.610187	0.351506	0.683961
	ATHL1	13873.8	20981.5	0.661238	0.500639	0.811823		ATHL1	19695.4	18664.3	1.05525	0.494889	0.733654		ATHL1	23454.8	17703.8	1.32485	0.140136	0.463941
	ATIC	1.50086e+06	1.18426e+06	1.26734	0.0986411	0.440284		ATIC	1.17974e+06	1.3469e+06	0.875892	0.179472	0.43549		ATIC	1.19294e+06	1.2896e+06	0.925052	0.923494	0.976575
	ATL1	24782.5	30186	0.820993	0.460571	0.788879		ATL1	17179.8	39990.2	0.4296	0.0061141	0.0607794		ATL1	55197.9	19780.7	2.79049	0.017685	0.202161
	ATL2	8798.95	26108	0.337021	0.000455076	0.0346984		ATL2	25601.3	17940.7	1.427	0.179472	0.43549		ATL2	27082.5	19853.1	1.36414	0.0707979	0.349314
	ATL3	520557	443348	1.17415	0.107987	0.456645		ATL3	402921	520825	0.773621	0.00874893	0.0763055		ATL3	521093	443165	1.17584	0.178968	0.516243
	ATM	36062.8	38985.3	0.925038	0.789601	0.937533		ATM	27157.5	48896.9	0.555404	0.437531	0.689975		ATM	61730.9	30204.1	2.04379	0.542437	0.815088
	ATN1	3696.85	3699.86	0.999185	0.789601	0.937533		ATN1	3781.2	3620.15	1.04449	0.918191	0.970551		ATN1	3543.45	3752.34	0.94433	0.692809	0.891288
	ATOX1	415212	368387	1.12711	0.351506	0.714017		ATOX1	324098	434384	0.74611	0.0529044	0.217258		ATOX1	453557	355269	1.27666	0.208857	0.550305
	ATP11A	28550.8	30950.6	0.922466	0.83932	0.952233		ATP11A	27872.6	32710.3	0.852103	0.307302	0.573941		ATP11A	36869.8	28104.6	1.31188	0.165243	0.500877
	ATP11B	11740.8	18465.5	0.635824	0.158678	0.532477		ATP11B	23923.2	9855.4	2.42742	0.000795893	0.0177838		ATP11B	7969.97	19755.6	0.403429	0.0188161	0.207398
	ATP11C	17361.1	33728.3	0.514735	0.172006	0.549053		ATP11C	28049.8	31004.8	0.904693	0.918191	0.970551		ATP11C	44648.5	24393.2	1.83037	0.21685	0.560385
	ATP12A	12227.3	7707.53	1.58641	0.233473	0.615164		ATP12A	8060.61	9627.93	0.837211	0.918191	0.970551		ATP12A	7028.53	9486.06	0.740932	0.288537	0.631741
	ATP13A1	214413	236841	0.905301	0.692809	0.901005		ATP13A1	212635	248902	0.854293	0.815399	0.925094		ATP13A1	283392	213243	1.32896	0.500639	0.788485
	ATP13A3	3730.25	5694.98	0.655006	0.447614	0.782822		ATP13A3	4334.85	6020.44	0.720022	0.373944	0.640503		ATP13A3	8310.63	4128.01	2.01323	0.0707979	0.349314
	ATP1A1	538695	535453	1.00606	0.308646	0.681417		ATP1A1	431934	636612	0.678489	0.0246559	0.140273		ATP1A1	734528	468458	1.56797	0.128709	0.449659
	ATP1A2	38036.8	37711.6	1.00862	0.872829	0.963211		ATP1A2	34192.8	41257.7	0.828763	0.84453	0.937155		ATP1A2	44478.5	35507.9	1.25264	0.957453	0.986806
	ATP1A3	97109.8	78544.4	1.23637	0.288537	0.668135		ATP1A3	67348.1	98592.8	0.683094	0.660591	0.849545		ATP1A3	100076	77529.7	1.2908	0.585861	0.839246
	ATP1A4	28211.6	15360.8	1.8366	0.0446216	0.32355		ATP1A4	12217.6	24808.6	0.492473	0.0441033	0.197212		ATP1A4	21405.5	17689.2	1.21009	0.773202	0.920574
	ATP1B1	180723	375594	0.481165	0.0285855	0.270356		ATP1B1	338822	313517	1.08071	0.130135	0.363611		ATP1B1	446310	284735	1.56746	0.677095	0.883521
	ATP1B3	287762	397163	0.724545	0.146127	0.510994		ATP1B3	401102	338674	1.18433	0.660591	0.849545		ATP1B3	389586	362328	1.07523	0.351506	0.683961
	ATP2A1	94356.7	197143	0.47862	0.0200082	0.232308		ATP2A1	245159	99581	2.46191	0.00068387	0.0161594		ATP2A1	104805	193569	0.541437	0.140136	0.463941
	ATP2A2	546570	485532	1.12571	0.460571	0.788879		ATP2A2	539244	464405	1.16115	0.660591	0.849545		ATP2A2	382239	541750	0.705564	0.208857	0.550305
	ATP2A3	88296.6	166700	0.529673	0.0579552	0.360199		ATP2A3	205433	90255.7	2.27612	0.0010713	0.0215308		ATP2A3	92214.9	165360	0.557663	0.0780209	0.364295
	ATP2B1	52608.4	33615.1	1.56502	0.0818451	0.406532		ATP2B1	30305.7	46294	0.654635	0.0057509	0.0592391		ATP2B1	39979.5	37935.6	1.05388	0.172006	0.508862
	ATP2B2	3056.56	2464.52	1.24023	0.165243	0.539814		ATP2B2	2648.13	2583.98	1.02482	0.633707	0.829246		ATP2B2	2111.41	2787.86	0.75736	0.409981	0.729952
	ATP2B3	3444.46	3088.25	1.11534	0.288537	0.668135		ATP2B3	2866.32	3479.75	0.823712	0.248906	0.516095		ATP2B3	3515.05	3064.1	1.14717	0.806092	0.932268
	ATP2B4	96653.4	94299	1.02497	0.889671	0.967648		ATP2B4	74210.2	114792	0.646473	0.0222593	0.132873		ATP2B4	132931	81888.1	1.62333	0.00485332	0.111476
	ATP2C1	35818.1	44655.1	0.802106	0.473729	0.795753		ATP2C1	43924.8	40938.7	1.07294	0.918191	0.970551		ATP2C1	46059.4	41151.5	1.11926	0.397856	0.724052
	ATP4A	9950.26	6575.45	1.51324	0.107987	0.456645		ATP4A	6961.79	7891.37	0.882202	0.594265	0.804095		ATP4A	5832.49	7984.16	0.730508	0.329637	0.664665
	ATP5A1	1.3698e+07	1.72909e+07	0.79221	0.571213	0.849696		ATP5A1	1.60777e+07	1.6661e+07	0.964991	0.22638	0.492877		ATP5A1	1.9624e+07	1.52636e+07	1.28567	0.0470648	0.295243
	ATP5B	1.48975e+07	2.21249e+07	0.673335	0.0470648	0.329632		ATP5B	2.00712e+07	2.0486e+07	0.979751	0.5686	0.785315		ATP5B	2.60745e+07	1.83012e+07	1.42474	0.00697279	0.131223
	ATP5C1	919234	960294	0.957243	0.773202	0.931672		ATP5C1	952479	947279	1.00549	0.962763	0.984868		ATP5C1	975323	941106	1.03636	0.72462	0.904216
	ATP5D	855274	1.0426e+06	0.820326	0.889671	0.967648		ATP5D	835836	1.14775e+06	0.728237	0.0348419	0.172484		ATP5D	1.44023e+06	842485	1.7095	0.00920943	0.148072
	ATP5E	127694	143957	0.887025	0.434862	0.774997		ATP5E	138225	141337	0.977985	0.933028	0.975498		ATP5E	154980	134622	1.15122	0.500639	0.788485
	ATP5F1	530053	821373	0.645325	0.447614	0.782822		ATP5F1	798597	697614	1.14476	0.307302	0.573941		ATP5F1	865174	706726	1.2242	0.0496164	0.301283
	ATP5H	531444	487110	1.09102	0.447614	0.782822		ATP5H	386053	606447	0.636582	0.00874893	0.0763055		ATP5H	681449	435792	1.5637	0.0269727	0.239772
	ATP5I	1.6576e+06	1.52012e+06	1.09044	0.409981	0.75673		ATP5I	1.48835e+06	1.61941e+06	0.919071	0.219199	0.484951		ATP5I	1.58122e+06	1.54625e+06	1.02261	0.571213	0.831795
	ATP5J	149125	176283	0.845939	0.630792	0.877274		ATP5J	205925	134202	1.53444	0.786517	0.912053		ATP5J	119279	186494	0.63959	0.872829	0.957213
	ATP5J2	4.34888e+06	7.1905e+06	0.60481	0.0446216	0.32355		ATP5J2	7.51911e+06	5.45371e+06	1.37871	0.161705	0.409298		ATP5J2	6.55854e+06	6.43456e+06	1.01927	0.708653	0.897619
	ATP5J2-PTCD1	354974	577534	0.614638	0.0579552	0.360199		ATP5J2-PTCD1	602168	442568	1.36062	0.1857	0.443903		ATP5J2-PTCD1	530161	517602	1.02426	0.72462	0.904216
	ATP5L	446132	551258	0.809298	0.72462	0.913152		ATP5L	393178	650695	0.604243	0.0171199	0.11275		ATP5L	855258	411294	2.07943	0.017685	0.202161
	ATP5O	1.60628e+06	2.3908e+06	0.671861	0.112909	0.464704		ATP5O	2.14704e+06	2.23292e+06	0.961541	0.51889	0.751902		ATP5O	2.85955e+06	1.96205e+06	1.45743	0.017685	0.202161
	ATP5S	86530	149170	0.580077	0.1935	0.575674		ATP5S	157533	109808	1.43462	0.460011	0.707033		ATP5S	133087	133242	0.998831	0.661518	0.875866
	ATP6	539546	889833	0.606345	0.646082	0.881139		ATP6	884859	719472	1.22987	0.448693	0.69761		ATP6	899399	766725	1.17304	0.178968	0.516243
	ATP6AP1	55658.2	96153.8	0.578845	0.72462	0.913152		ATP6AP1	122368	50699.8	2.41358	0.21218	0.47655		ATP6AP1	45741.4	99546.4	0.459498	0.288537	0.631741
	ATP6AP2	80948.6	141161	0.573448	0.225055	0.607927		ATP6AP2	181325	72436	2.50324	0.0153704	0.105946		ATP6AP2	63923.4	146986	0.434896	0.128709	0.449659
	ATP6V0A1	305263	216068	1.41281	0.329637	0.695575		ATP6V0A1	199188	276896	0.719359	0.543467	0.76869		ATP6V0A1	248530	235477	1.05543	0.0899363	0.387628
	ATP6V0A2	7573.39	12859	0.588959	0.134331	0.499251		ATP6V0A2	14328.4	8803.2	1.62764	0.0630965	0.239559		ATP6V0A2	10033	12017.5	0.834867	0.542437	0.815088
	ATP6V0A4	12658.7	11707.1	1.08128	0.362769	0.723776		ATP6V0A4	10888.7	12969.9	0.839537	0.248906	0.516095		ATP6V0A4	13281	11494.2	1.15546	0.692809	0.891288
	ATP6V0C	233763	295270	0.791692	0.233473	0.615164		ATP6V0C	307669	252594	1.21804	0.800924	0.918821		ATP6V0C	271426	282386	0.961187	0.374249	0.705029
	ATP6V0D1	313823	383048	0.819279	0.740705	0.918708		ATP6V0D1	439112	294527	1.4909	0.192083	0.451572		ATP6V0D1	275232	396250	0.694592	0.250956	0.592237
	ATP6V0D2	10830.3	7334.85	1.47656	0.00604392	0.136283		ATP6V0D2	6726.22	9667.82	0.695732	0.000158166	0.00812361		ATP6V0D2	8505.3	8130.26	1.04613	0.140136	0.463941
	ATP6V1A	755680	667940	1.13136	0.422317	0.766868		ATP6V1A	643421	735386	0.874943	0.316318	0.585164		ATP6V1A	715091	681825	1.04879	0.740705	0.909707
	ATP6V1B1	58928.6	78020.8	0.755294	0.773202	0.931672		ATP6V1B1	61185.7	84662.3	0.722703	0.1857	0.443903		ATP6V1B1	110396	60413.5	1.82734	0.225055	0.570231
	ATP6V1B2	410260	460080	0.891714	0.500639	0.811823		ATP6V1B2	420043	473667	0.886789	0.264752	0.532819		ATP6V1B2	537075	416696	1.28889	0.0470648	0.295243
	ATP6V1C1	187562	276971	0.677191	0.630792	0.877274		ATP6V1C1	281133	228264	1.23162	0.0748262	0.265045		ATP6V1C1	268966	249122	1.07965	0.123266	0.443855
	ATP6V1C2	17990.8	10001.3	1.79884	0.0166122	0.21593		ATP6V1C2	11072.4	12966.2	0.85394	0.74374	0.891958		ATP6V1C2	7941.62	13439.2	0.590929	0.0470648	0.295243
	ATP6V1D	94360.7	122602	0.769653	0.856043	0.958125		ATP6V1D	99609.6	130589	0.762772	0.316318	0.585164		ATP6V1D	166817	97813.9	1.70545	0.340462	0.675081
	ATP6V1E1	492794	630093	0.782097	0.21685	0.597994		ATP6V1E1	596356	593883	1.00416	0.859176	0.94378		ATP6V1E1	694973	560927	1.23897	0.146127	0.471532
	ATP6V1E2	21164	33055.4	0.640259	0.319031	0.689324		ATP6V1E2	38523.7	21851.7	1.76296	0.103495	0.319469		ATP6V1E2	22539.4	32584.8	0.691714	0.397856	0.724052
	ATP6V1F	192073	109117	1.76024	0.0780209	0.396048		ATP6V1F	86907.6	171951	0.505422	0.0012391	0.0238656		ATP6V1F	151828	122885	1.23553	0.0641186	0.333724
	ATP6V1G1	892655	932488	0.957283	0.661518	0.88843		ATP6V1G1	733067	1.10432e+06	0.663816	0.0137775	0.0995101		ATP6V1G1	1.31599e+06	787663	1.67075	0.017685	0.202161
	ATP6V1G2	148071	167277	0.885186	0.661518	0.88843		ATP6V1G2	158138	166462	0.949994	0.272926	0.542332		ATP6V1G2	184853	154694	1.19496	0.0858157	0.38074
	ATP6V1G3	99701.5	131867	0.756078	0.00033974	0.031505		ATP6V1G3	132305	115362	1.14686	0.0272684	0.147966		ATP6V1G3	131024	121151	1.08149	0.374249	0.705029
	ATP6V1H	268882	334784	0.803148	0.740705	0.918708		ATP6V1H	379191	259135	1.4633	0.135042	0.371291		ATP6V1H	249388	341453	0.730371	0.172006	0.508862
	ATP8A1	18713.4	103376	0.181022	0.152306	0.522233		ATP8A1	95744.1	68383.7	1.4001	0.0200642	0.125652		ATP8A1	118054	69391.5	1.70127	0.233473	0.578288
	ATP9A	43452.5	24519.3	1.77217	0.434862	0.774997		ATP9A	22135.1	36278.4	0.610145	0.22638	0.492877		ATP9A	29104.4	29427.9	0.989007	0.556736	0.823031
	ATP9B	15436.4	23082.3	0.668755	0.152306	0.522233		ATP9B	19350.1	22848.1	0.846901	0.437531	0.689975		ATP9B	30259.7	18011.2	1.68005	0.017685	0.202161
	ATPAF1	108990	77898.8	1.39913	0.00985724	0.166829		ATPAF1	68810.8	102183	0.673407	0.00249013	0.0356918		ATPAF1	95375.8	82556.5	1.15528	0.397856	0.724052
	ATPAF2	61833.8	99461.3	0.621687	0.208857	0.593205		ATPAF2	95907.5	84064.6	1.14088	0.506816	0.74226		ATPAF2	106295	84250.7	1.26166	0.630792	0.863472
	ATR	3763.29	7175.37	0.524473	0.260023	0.641044		ATR	7328.1	5322.48	1.37682	0.51889	0.751902		ATR	6881.67	6108.56	1.12656	0.708653	0.897619
	ATRN	15791.4	18938.2	0.833837	0.374249	0.7311		ATRN	22511.9	13928.6	1.61624	0.0222593	0.132873		ATRN	12065.8	20212.8	0.596939	0.0899363	0.387628
	ATRX	12785.8	11305.9	1.1309	0.856043	0.958125		ATRX	10608.1	12716.9	0.834173	0.334855	0.604045		ATRX	12647.9	11353.1	1.11405	0.1935	0.535801
	ATXN10	136521	139969	0.975364	0.906562	0.972293		ATXN10	149410	129167	1.15673	0.84453	0.937155		ATXN10	121812	145001	0.840082	0.923494	0.976575
	ATXN2	18935.7	30764.9	0.615498	0.528318	0.823659		ATXN2	38604.8	17311.9	2.22995	0.145276	0.388454		ATXN2	15688.1	31875.9	0.492163	0.308646	0.647221
	ATXN2L	100611	76576.1	1.31387	0.123266	0.479326		ATXN2L	86071.2	79463.8	1.08315	0.873871	0.952283		ATXN2L	58316.3	91045.5	0.640518	0.178968	0.516243
	ATXN3	112968	92129.4	1.22619	0.233473	0.615164		ATXN3	99311.8	95642.8	1.03836	0.903383	0.964409		ATXN3	78317.1	103984	0.753166	0.298482	0.638395
	AUH	98793.8	136772	0.722326	0.630792	0.877274		AUH	104836	148490	0.706012	0.437531	0.689975		AUH	198187	102769	1.92847	0.165243	0.500877
	AUP1	328688	113329	2.90029	0.242106	0.623909		AUP1	109324	224860	0.486188	0.161705	0.409298		AUP1	121032	184370	0.656462	0.677095	0.883521
	AVEN	45846.8	83283.1	0.550494	0.822667	0.946553		AVEN	97580.3	50817.6	1.92021	0.84453	0.937155		AVEN	55788.3	79882	0.698384	0.646082	0.868488
	AVIL	10411.4	11533.1	0.902739	0.661518	0.88843		AVIL	10962.7	11520.8	0.951555	0.74374	0.891958		AVIL	12630.2	10774.1	1.17227	0.409981	0.729952
	AVL9	32161.8	48707.8	0.660301	0.83932	0.952233		AVL9	50696.7	38522.3	1.31603	0.344376	0.614476		AVL9	44882.9	44355.8	1.01188	0.385945	0.716658
	AXL	148432	87704.6	1.69241	0.0550582	0.353481		AXL	104432	101984	1.024	0.460011	0.707033		AXL	55536.4	119485	0.464799	0.298482	0.638395
	AZGP1	183262	268123	0.6835	0.308646	0.681417		AZGP1	313807	181765	1.72644	0.0578175	0.228918		AZGP1	180269	269147	0.669779	0.260023	0.602674
	AZI2	12342.4	11708.9	1.05411	0.585861	0.853462		AZI2	11404.4	12318.5	0.925792	0.933028	0.975498		AZI2	12294.6	11725.3	1.04855	0.661518	0.875866
	AZU1	881058	3.05023e+06	0.288849	0.906562	0.972293		AZU1	4.54758e+06	525892	8.64736	0.0110156	0.0878869		AZU1	170727	3.29324e+06	0.0518416	0.00485332	0.111476
	B2M	1.94197e+06	2.51435e+06	0.772354	0.571213	0.849696		B2M	2.31584e+06	2.41903e+06	0.957342	0.715639	0.87732		B2M	2.89609e+06	2.18794e+06	1.32366	0.889671	0.96481
	B3GALNT1	20583.5	28162.2	0.730892	0.409981	0.75673		B3GALNT1	29623.8	22967.4	1.28982	0.363921	0.631673		B3GALNT1	25351.3	26531.1	0.955533	0.83932	0.945129
	B3GALT6	81740	91978.5	0.888685	0.756901	0.925296		B3GALT6	89261	89472.2	0.99764	0.448693	0.69761		B3GALT6	97204.5	86688	1.12131	0.585861	0.839246
	B3GALTL	67953.2	72721.9	0.934426	0.278813	0.660084		B3GALTL	55423.1	86970.9	0.63726	0.51889	0.751902		B3GALTL	105989	59709.7	1.77506	0.740705	0.909707
	B3GAT3	50824.2	59001.1	0.86141	0.991487	0.998235		B3GAT3	48441.1	65066.5	0.744486	0.179472	0.43549		B3GAT3	79308.9	49256.3	1.61012	0.128709	0.449659
	B3GNT1	66502.8	67188.4	0.989796	0.134331	0.499251		B3GNT1	59245.7	74482.9	0.795427	0.0717415	0.260353		B3GNT1	82462.9	61728.4	1.3359	0.585861	0.839246
	B4GALT1	99949.1	130274	0.76722	0.872829	0.963211		B4GALT1	155896	90475.7	1.72307	0.21218	0.47655		B4GALT1	81002.4	136756	0.592312	0.208857	0.550305
	B4GALT4	56314.7	84157.1	0.669161	0.107987	0.456645		B4GALT4	75140.9	78905.3	0.952293	0.674199	0.856324		B4GALT4	101496	68700.4	1.47737	0.0339156	0.26432
	B4GALT7	17034.4	18737.6	0.909103	0.822667	0.946553		B4GALT7	18769.8	17855.1	1.05123	0.394487	0.658161		B4GALT7	18675.8	18176.1	1.02749	0.460571	0.762054
	B9D2	32382.2	40004.5	0.809464	0.447614	0.782822		B9D2	36449.3	39611.9	0.920162	0.620438	0.821182		B9D2	46841.5	35058	1.33612	0.178968	0.516243
	BABAM1	99636.2	79954.6	1.24616	0.269309	0.649431		BABAM1	61074.1	107950	0.565764	0.0222593	0.132873		BABAM1	116263	74266.4	1.56549	0.140136	0.463941
	BAD	107931	110730	0.97472	0.308646	0.681417		BAD	123726	96834.2	1.27771	0.633707	0.829246		BAD	85737.8	118322	0.724612	0.646082	0.868488
	BAG1	69653.1	79878.3	0.871991	0.123266	0.479326		BAG1	77893.5	76674.2	1.0159	0.555965	0.776566		BAG1	83695.2	75074.4	1.11483	0.397856	0.724052
	BAG2	411778	477151	0.862993	0.630792	0.877274		BAG2	497106	425277	1.1689	0.977653	0.991868		BAG2	438776	467915	0.937726	0.661518	0.875866
	BAG3	149204	97469.9	1.53077	0.152306	0.522233		BAG3	86000.5	134365	0.640049	0.0130361	0.096802		BAG3	119527	107623	1.11061	0.172006	0.508862
	BAG5	58614.9	77584.6	0.755497	0.447614	0.782822		BAG5	85967.7	60039.2	1.43186	0.0918777	0.298825		BAG5	61463.4	76610.1	0.802288	0.250956	0.592237
	BAG6	316294	114759	2.75616	0.000550445	0.0399126		BAG6	112099	218084	0.514015	0.0069017	0.0661204		BAG6	119875	181955	0.658814	0.806092	0.932268
	BAIAP2	112292	107434	1.04521	0.94046	0.982852		BAIAP2	127259	90801.3	1.40151	0.179472	0.43549		BAIAP2	69310.6	122139	0.567475	0.103232	0.408948
	BAK1	113220	150996	0.749821	0.556736	0.840674		BAK1	163510	120075	1.36174	0.581367	0.794199		BAK1	126930	146306	0.867566	0.974464	0.992992
	BANF1	327958	577285	0.568104	0.0400469	0.310144		BANF1	659524	373546	1.76558	0.0098253	0.0823899		BANF1	419134	546094	0.767513	0.385945	0.716658
	BASP1	411651	428913	0.959753	0.692809	0.901005		BASP1	519531	333150	1.55945	0.729645	0.88394		BASP1	254648	482624	0.527633	1	1
	BAX	686868	716266	0.958957	0.473729	0.795753		BAX	749525	669587	1.11939	0.198623	0.459498		BAX	652305	728090	0.895913	0.460571	0.762054
	BAZ1A	10769	16374.8	0.657657	0.585861	0.853462		BAZ1A	17868.9	12135.3	1.47247	0.307302	0.573941		BAZ1A	13501.6	15440	0.874459	0.542437	0.815088
	BAZ1B	54838.4	37585.5	1.45903	0.112909	0.464704		BAZ1B	33622.7	50022.4	0.672153	0.0748262	0.265045		BAZ1B	45206.4	40880.7	1.10581	0.661518	0.875866
	BAZ2A	4964.48	9443.75	0.525689	0.0496164	0.335739		BAZ2A	11112.5	5599.59	1.98451	0.0069017	0.0661204		BAZ2A	6234.71	9009.2	0.692038	0.278813	0.623934
	BBOX1	77662.1	473145	0.16414	0.103232	0.448067		BBOX1	439744	307521	1.42996	0.74374	0.891958		BBOX1	537379	315874	1.70125	0.21685	0.560385
	BBS1	72765.2	57097.4	1.27441	0.319031	0.689324		BBS1	55195.9	66759.7	0.826784	0.373944	0.640503		BBS1	60754.2	61206.4	0.992611	0.991487	0.996472
	BBS2	17438.8	14942.9	1.16702	0.661518	0.88843		BBS2	15259.1	15886.9	0.960481	0.800924	0.918821		BBS2	14335	16004.8	0.895672	0.889671	0.96481
	BBS7	7071.72	7390.42	0.956878	0.872829	0.963211		BBS7	7794.06	6842.95	1.13899	0.506816	0.74226		BBS7	6614.18	7546.95	0.876405	0.351506	0.683961
	BCAM	731690	605329	1.20875	0.889671	0.967648		BCAM	404243	861861	0.469034	0.00266308	0.0372327		BCAM	992033	516264	1.92156	0.000796826	0.0443107
	BCAP29	113385	59875.6	1.89367	0.773202	0.931672		BCAP29	71756.7	75206.2	0.954133	0.111855	0.335068		BCAP29	37027.4	85997.9	0.430562	0.032054	0.257686
	BCAP31	198386	684603	0.289783	0.000455076	0.0346984		BCAP31	811562	319419	2.54074	0.000285667	0.0108349		BCAP31	440452	601791	0.731901	0.514384	0.798235
	BCAR1	49885.7	19059.8	2.61732	0.152306	0.522233		BCAR1	17079.5	36376.8	0.469517	0.0995015	0.312622		BCAR1	22868	28302.7	0.807981	0.661518	0.875866
	BCAR3	21630.1	13306.1	1.62558	0.556736	0.840674		BCAR3	14603.7	16220.3	0.900332	0.873871	0.952283		BCAR3	10810.6	17007.5	0.635639	0.692809	0.891288
	BCAS2	113769	185233	0.614192	0.422317	0.766868		BCAS2	177648	156794	1.133	0.241233	0.508452		BCAS2	199820	155795	1.28258	0.0285855	0.244132
	BCAS3	28107.9	40087.6	0.701162	0.158678	0.532477		BCAS3	37312.5	36766.2	1.01486	0.962763	0.984868		BCAS3	45424.4	34163.6	1.32961	0.178968	0.516243
	BCAT1	35564.8	52569.3	0.676531	0.740705	0.918708		BCAT1	66015.8	31137.8	2.12011	0.325502	0.593983		BCAT1	26710.9	55598.3	0.480426	0.434862	0.745881
	BCAT2	497253	409002	1.21577	0.017685	0.220943		BCAT2	352391	507561	0.694283	0.00394559	0.0479172		BCAT2	517869	401949	1.28839	0.374249	0.705029
	BCCIP	117706	98474.9	1.19528	0.178968	0.558265		BCCIP	109912	97092.6	1.13204	0.77218	0.905079		BCCIP	76479.8	112578	0.679347	0.319031	0.65525
	BCHE	16567.7	34266.1	0.483501	0.208857	0.593205		BCHE	20970.7	38200.9	0.548958	0.5686	0.785315		BCHE	59834.1	19464.4	3.07403	0.0522797	0.308096
	BCKDHA	90056.5	143337	0.628287	0.630792	0.877274		BCKDHA	153277	107138	1.43065	0.60729	0.813091		BCKDHA	124220	131649	0.943565	0.278813	0.623934
	BCKDHB	75886.7	204793	0.370552	0.447614	0.782822		BCKDHB	177622	166466	1.06702	0.334855	0.604045		BCKDHB	257046	142818	1.79981	0.0579552	0.321317
	BCKDK	128386	169172	0.758906	0.740705	0.918708		BCKDK	134722	181904	0.740622	0.1857	0.443903		BCKDK	235422	132554	1.77604	0.0609742	0.327498
	BCL10	92266.7	69252.5	1.33232	0.385945	0.740454		BCL10	69715.6	80314.4	0.868033	0.471485	0.716625		BCL10	68362.1	77430.4	0.882884	0.974464	0.992992
	BCL2	54704.3	48511.5	1.12766	0.889671	0.967648		BCL2	55835.9	44565.1	1.25291	0.103495	0.319469		BCL2	34426	55448.8	0.620862	0.0422834	0.28717
	BCL2L1	122507	173923	0.704376	0.1935	0.575674		BCL2L1	179006	143328	1.24893	0.415686	0.67451		BCL2L1	164148	159677	1.028	0.72462	0.904216
	BCL2L11	127351	104179	1.22242	0.123266	0.479326		BCL2L11	127408	93429.6	1.36368	0.405005	0.664762		BCL2L11	59508.6	127388	0.467143	0.571213	0.831795
	BCL2L13	114535	80011.8	1.43148	0.308646	0.681417		BCL2L13	82447	94931.9	0.868485	0.437531	0.689975		BCL2L13	75328.8	93424.4	0.806308	0.906562	0.970604
	BCL2L2	20541.8	11846.4	1.73401	0.0017444	0.0763406		BCL2L2	12384.6	15676.7	0.789999	0.256746	0.523977		BCL2L2	10811.5	15175.2	0.712449	0.0858157	0.38074
	BCL2L2-PABPN1	561182	681104	0.82393	0.585861	0.853462		BCL2L2-PABPN1	625538	674573	0.92731	0.531107	0.758608		BCL2L2-PABPN1	787963	603521	1.30561	0.201074	0.543349
	BCLAF1	125124	84912.7	1.47356	0.0446216	0.32355		BCLAF1	66807.4	122427	0.545692	0.000145013	0.00771592		BCLAF1	119730	86757.7	1.38006	0.0269727	0.239772
	BCMO1	25562.3	29120.3	0.877817	0.434862	0.774997		BCMO1	35407.6	21295.8	1.66265	0.156082	0.402085		BCMO1	17029.3	32039.4	0.531512	0.0137207	0.182843
	BCR	13644.6	16081.4	0.84847	0.906562	0.972293		BCR	16799.5	14172.5	1.18536	0.405005	0.664762		BCR	14700.4	15720.2	0.935131	0.409981	0.729952
	BCS1L	141195	146379	0.96458	0.756901	0.925296		BCS1L	155579	134941	1.15295	0.701727	0.871678		BCS1L	128687	150658	0.854165	0.447614	0.75257
	BDH1	93571.3	190773	0.490486	0.128709	0.489927		BDH1	171217	160975	1.06362	0.962763	0.984868		BDH1	228379	144654	1.5788	0.146127	0.471532
	BDH2	300187	165888	1.80958	0.288537	0.668135		BDH2	115868	281133	0.412146	0.048339	0.206417		BDH2	262079	178924	1.46475	0.242106	0.586127
	BECN1	51462	86919.6	0.592065	0.319031	0.689324		BECN1	80108.7	75739.8	1.05768	0.77218	0.905079		BECN1	100017	70308.5	1.42255	0.178968	0.516243
	BGN	2.18129e+07	3.1285e+07	0.697231	0.600677	0.861471		BGN	3.21343e+07	2.57323e+07	1.24879	0.531107	0.758608		BGN	2.96518e+07	2.86033e+07	1.03666	0.208857	0.550305
	BHMT	143318	544879	0.263027	0.0550582	0.353481		BHMT	311062	568922	0.546757	0.633707	0.829246		BHMT	994527	253676	3.92046	0.178968	0.516243
	BHMT2	42040.4	130697	0.321664	0.630792	0.877274		BHMT2	112822	103555	1.08949	0.21218	0.47655		BHMT2	165070	88607.5	1.86293	0.0522797	0.308096
	BICC1	71694.6	58931.4	1.21658	0.600677	0.861471		BICC1	66992.5	57562	1.16383	0.60729	0.813091		BICC1	43429.3	68601.1	0.63307	0.957453	0.986806
	BICD1	27064.7	22076.1	1.22597	0.269309	0.649431		BICD1	16819.5	29624.7	0.567754	0.0137775	0.0995101		BICD1	32184.8	20324.5	1.58355	0.0942103	0.393661
	BICD2	58980.8	87915.9	0.670878	0.208857	0.593205		BICD2	102766	59169.5	1.7368	0.384133	0.649383		BICD2	59358.2	87786.8	0.676163	0.806092	0.932268
	BID	544543	561902	0.969106	0.856043	0.958125		BID	617029	500216	1.23353	0.233724	0.50047		BID	455889	592231	0.769782	0.242106	0.586127
	BIN1	354870	380171	0.933449	0.409981	0.75673		BIN1	272687	470871	0.579113	0.0211374	0.129736		BIN1	586871	300803	1.95102	0.000278268	0.0298271
	BIN2	30093.4	16585.4	1.81445	0.773202	0.931672		BIN2	16411.3	23506.8	0.698151	0.674199	0.856324		BIN2	16920.2	21092	0.802209	0.856043	0.951358
	BIN3	20593.2	28155.5	0.73141	0.740705	0.918708		BIN3	23620.8	28734.6	0.822035	0.344376	0.614476		BIN3	36876	22585.1	1.63276	0.152306	0.47914
	BIRC2	17589.2	20882.1	0.84231	0.646082	0.881139		BIRC2	19755.1	20319.3	0.972235	0.947887	0.980911		BIRC2	23049.4	19014.1	1.21222	0.708653	0.897619
	BIRC3	8806.89	10305.4	0.854587	0.600677	0.861471		BIRC3	10873.3	9010.11	1.20679	0.384133	0.649383		BIRC3	9213.33	10166.4	0.906253	0.646082	0.868488
	BIRC6	25940.8	14195.3	1.82742	0.542437	0.833894		BIRC6	11840.2	22332.5	0.530179	0.256746	0.523977		BIRC6	18724.3	16664.1	1.12363	0.500639	0.788485
	BLK	10334.1	9869.31	1.04709	0.514384	0.818852		BLK	9432.68	10521.5	0.89651	0.701727	0.871678		BLK	10709	9741.05	1.09937	0.269309	0.613052
	BLMH	268010	258968	1.03492	0.991487	0.998235		BLMH	224342	296783	0.755914	0.103495	0.319469		BLMH	325555	239281	1.36055	0.0641186	0.333724
	BLOC1S1	238658	290468	0.821633	0.329637	0.695575		BLOC1S1	273178	281188	0.971513	0.5686	0.785315		BLOC1S1	323718	261369	1.23855	0.0986411	0.400631
	BLOC1S3	172617	69807.5	2.47275	0.288537	0.668135		BLOC1S3	56483.2	134024	0.421441	0.0748262	0.265045		BLOC1S3	95431.2	96213	0.991874	0.340462	0.675081
	BLOC1S4	44539.9	45337.4	0.982411	0.661518	0.88843		BLOC1S4	52503.5	38048.1	1.37992	0.674199	0.856324		BLOC1S4	31556.3	49779.1	0.633927	0.351506	0.683961
	BLOC1S6	416031	222489	1.8699	0.72462	0.913152		BLOC1S6	204547	336512	0.607844	0.471485	0.716625		BLOC1S6	256993	276897	0.928117	0.646082	0.868488
	BLVRA	2.32992e+06	1.9932e+06	1.16894	0.473729	0.795753		BLVRA	2.04344e+06	2.11325e+06	0.966963	0.903383	0.964409		BLVRA	1.89658e+06	2.14145e+06	0.885656	0.571213	0.831795
	BLVRB	4.99168e+06	4.19727e+06	1.18927	0.708653	0.906781		BLVRB	4.03453e+06	4.75096e+06	0.849204	0.334855	0.604045		BLVRB	4.51024e+06	4.36198e+06	1.03399	0.473729	0.773102
	BLZF1	16762.4	17314.3	0.968123	0.646082	0.881139		BLZF1	16348	17967.5	0.909861	0.483111	0.725501		BLZF1	19172.7	16489.7	1.1627	0.740705	0.909707
	BMP2K	29926.6	42556.1	0.703227	0.94046	0.982852		BMP2K	51402.3	27735.4	1.85331	0.241233	0.508452		BMP2K	25544.2	44055.4	0.57982	0.152306	0.47914
	BMPR2	4603.92	5423.52	0.848881	0.872829	0.963211		BMPR2	5543.92	4897.95	1.13189	0.344376	0.614476		BMPR2	5191.98	5222.34	0.994186	0.362769	0.694727
	BMS1	37603.7	33168.5	1.13372	0.201074	0.586645		BMS1	31084.5	37390	0.83136	0.0847222	0.284304		BMS1	37176.2	33314.8	1.11591	0.500639	0.788485
	BNIP1	64419.1	105042	0.61327	0.0579552	0.360199		BNIP1	130138	60599.6	2.14751	4.43e-05	0.00455021		BNIP1	56780	107655	0.527423	0.00859882	0.14356
	BNIP2	32994	23488.2	1.40471	0.0422834	0.315568		BNIP2	26430.9	25411.6	1.04011	0.903383	0.964409		BNIP2	17829.2	28676.2	0.621741	0.0285855	0.244132
	BOD1	15353.3	21281.1	0.721453	0.615656	0.869964		BOD1	19780.3	19760.3	1.00101	0.0630965	0.239559		BOD1	24167.2	18265.8	1.32308	0.00697279	0.131223
	BOD1L1	1942.65	3079.98	0.630733	0.298482	0.674479		BOD1L1	2370.6	3193.41	0.74234	0.1857	0.443903		BOD1L1	4444.18	2224.19	1.99811	0.00859882	0.14356
	BOK	510166	1.017e+06	0.501638	0.0818451	0.406532		BOK	1.19685e+06	590656	2.0263	0.334855	0.604045		BOK	671145	961930	0.697707	0.542437	0.815088
	BOLA1	80579.9	146870	0.548648	0.308646	0.681417		BOLA1	169763	91712.7	1.85103	0.107612	0.327126		BOLA1	102845	139253	0.738552	0.422317	0.737359
	BOLA2	121693	80242.7	1.51657	0.0609742	0.363388		BOLA2	67305.8	113407	0.593486	0.0137775	0.0995101		BOLA2	105121	85912.1	1.22359	0.362769	0.694727
	BOLA2B	121693	80242.7	1.51657	0.0609742	0.363388		BOLA2B	67305.8	113407	0.593486	0.0137775	0.0995101		BOLA2B	105121	85912.1	1.22359	0.362769	0.694727
	BOP1	200193	149272	1.34113	0.756901	0.925296		BOP1	109387	213084	0.513352	0.0316242	0.162878		BOP1	225974	140452	1.60891	0.032054	0.257686
	BPGM	537790	239688	2.24371	0.0254369	0.259491		BPGM	190639	435902	0.437343	0.00115244	0.0229125		BPGM	334013	309401	1.07955	0.158678	0.489808
	BPHL	283845	508616	0.558073	0.0470648	0.329632		BPHL	515280	389823	1.32183	0.5686	0.785315		BPHL	495802	436105	1.13689	0.1935	0.535801
	BPI	287868	1.00929e+06	0.285219	0.0128581	0.189062		BPI	943761	711584	1.32628	0.125365	0.356341		BPI	1.1353e+06	719376	1.57817	0.500639	0.788485
	BPNT1	217531	243089	0.894864	0.756901	0.925296		BPNT1	214122	258163	0.829407	0.107612	0.327126		BPNT1	298794	215288	1.38788	0.0285855	0.244132
	BPTF	6889.78	4342.31	1.58666	0.0358662	0.298724		BPTF	3845.64	6093.61	0.631094	0.0200642	0.125652		BPTF	5297.44	4887.05	1.08397	0.585861	0.839246
	BRAF	25676	16743.7	1.53348	0.0200082	0.232308		BRAF	18284.5	19728.2	0.926821	0.415686	0.67451		BRAF	13780.4	20813.2	0.662101	0.178968	0.516243
	BRAT1	13454.3	34128	0.39423	0.0400469	0.310144		BRAT1	37094.2	20939	1.77154	0.594265	0.804095		BRAT1	28423.7	29006.9	0.979896	0.158678	0.489808
	BRCC3	69737.1	57731	1.20797	0.460571	0.788879		BRCC3	50301.7	70877.6	0.709698	0.018057	0.117458		BRCC3	72018.1	56950.6	1.26457	0.0522797	0.308096
	BRD1	5251.17	8563.78	0.613183	0.165243	0.539814		BRD1	9927.97	5595.75	1.7742	0.0200642	0.125652		BRD1	5940.34	8328.01	0.713296	0.21685	0.560385
	BRD2	39929.8	38267.8	1.04343	0.447614	0.782822		BRD2	45314.4	32323.2	1.40192	0.594265	0.804095		BRD2	24716.6	43472.3	0.568561	0.889671	0.96481
	BRD3	23356.3	21625.1	1.08006	0.362769	0.723776		BRD3	25510.4	18754.8	1.3602	0.859176	0.94378		BRD3	14153.4	24773.5	0.571312	0.260023	0.602674
	BRD4	45135.2	44670.4	1.01041	0.278813	0.660084		BRD4	49211.3	40536.6	1.214	0.594265	0.804095		BRD4	35938	47816.9	0.751577	0.646082	0.868488
	BRD8	11852.3	10198.8	1.16213	0.806092	0.944677		BRD8	8310.19	12841.5	0.647138	0.354065	0.622454		BRD8	13830.6	9521.96	1.4525	0.186132	0.525432
	BRE	29628.9	54811.6	0.540558	0.385945	0.740454		BRE	67249.6	30260.7	2.22234	0.116227	0.34275		BRE	30892.5	54379.3	0.568093	0.362769	0.694727
	BRI3BP	87932.3	87325.5	1.00695	0.514384	0.818852		BRI3BP	100423	75035.6	1.33833	0.0190379	0.121593		BRI3BP	62138.9	96149.6	0.646273	0.0446216	0.291538
	BRIX1	383953	192593	1.9936	0.351506	0.714017		BRIX1	181829	298624	0.608888	0.179472	0.43549		BRIX1	213294	250977	0.849858	0.556736	0.823031
	BRK1	161865	159460	1.01508	0.585861	0.853462		BRK1	179634	141265	1.27161	0.354065	0.622454		BRK1	120665	173555	0.695253	0.103232	0.408948
	BROX	100137	85302.5	1.17391	0.340462	0.705733		BROX	70394.1	107055	0.657552	0.0110156	0.0878869		BROX	113973	80569.4	1.41459	0.0550582	0.314691
	BRPF3	1273.88	1692.48	0.752668	0.600677	0.861471		BRPF3	1917.5	1266.82	1.51363	0.75792	0.89905		BRPF3	1259.76	1697.31	0.74221	0.872829	0.957213
	BSCL2	1.39914e+06	1.32604e+06	1.05513	0.974464	0.993403		BSCL2	1.42508e+06	1.26736e+06	1.12445	0.555965	0.776566		BSCL2	1.13557e+06	1.41621e+06	0.801842	0.473729	0.773102
	BSG	470492	665988	0.706456	0.585861	0.853462		BSG	711507	524471	1.35662	0.543467	0.76869		BSG	578451	629055	0.919556	0.889671	0.96481
	BSND	214771	243534	0.881895	0.708653	0.906781		BSND	244517	228207	1.07147	0.873871	0.952283		BSND	241643	234341	1.03116	0.856043	0.951358
	BST1	231474	645246	0.358738	0.0743396	0.387467		BST1	748911	338682	2.21125	0.0918777	0.298825		BST1	445889	571893	0.779673	0.889671	0.96481
	BTAF1	20538.4	14211.3	1.44522	0.351506	0.714017		BTAF1	11160.1	20308.8	0.549522	0.0234315	0.137104		BTAF1	20079.1	14368.5	1.39744	0.103232	0.408948
	BTD	27992.8	41648.4	0.672122	0.677095	0.89633		BTD	46219.9	30424.9	1.51915	0.298455	0.566284		BTD	32856.9	39984.3	0.821746	0.447614	0.75257
	BTF3	160234	230677	0.694628	0.201074	0.586645		BTF3	198633	226267	0.877867	0.460011	0.707033		BTF3	292300	185496	1.57577	0.0302783	0.250211
	BTF3L4	98369.6	134037	0.733899	0.385945	0.740454		BTF3L4	111080	138278	0.803307	0.674199	0.856324		BTF3L4	178186	106731	1.66948	0.172006	0.508862
	BTK	30416.9	27617.9	1.10135	0.756901	0.925296		BTK	27970.1	28678.7	0.97529	0.506816	0.74226		BTK	26940.6	28807.1	0.935206	0.661518	0.875866
	BTN2A1	27106.5	27749.5	0.976827	0.385945	0.740454		BTN2A1	29581.3	25666.6	1.15252	0.373944	0.640503		BTN2A1	24226.8	28734.6	0.843122	0.889671	0.96481
	BTN3A1	17362.8	34915.9	0.497276	0.0446216	0.32355		BTN3A1	38115.2	23063.1	1.65265	0.0316242	0.162878		BTN3A1	28763.5	31015.7	0.927383	0.661518	0.875866
	BTN3A2	23956.5	51316.4	0.466839	0.0105441	0.170643		BTN3A2	58174.1	31042.5	1.87401	0.0272684	0.147966		BTN3A2	38128.5	46468.1	0.820531	1	1
	BTN3A3	43052.3	72712.8	0.592086	0.319031	0.689324		BTN3A3	67664.2	62737	1.07854	0.581367	0.794199		BTN3A3	82421.7	59244.3	1.39122	0.0986411	0.400631
	BUB3	624891	166928	3.74348	2.9e-08	0.000214771		BUB3	151114	411116	0.36757	0.000241977	0.00994256		BUB3	197340	313195	0.630087	0.473729	0.773102
	BUD31	300106	241208	1.24418	0.260023	0.641044		BUD31	274562	238586	1.15079	0.933028	0.975498		BUD31	177066	283301	0.625012	0.308646	0.647221
	BYSL	165906	235269	0.705177	0.957453	0.989011		BYSL	293526	144571	2.03032	0.448693	0.69761		BYSL	123236	249866	0.493207	0.351506	0.683961
	BZW1	395487	205736	1.9223	9.65e-05	0.020393		BZW1	164680	340089	0.484226	7.76e-05	0.00585739		BZW1	284690	243640	1.16849	0.514384	0.798235
	BZW2	340486	243155	1.40028	0.0302783	0.279923		BZW2	268330	267614	1.00267	0.21218	0.47655		BZW2	194743	293015	0.664618	0.487086	0.780774
	C10orf118	13539.4	11145.4	1.2148	0.397856	0.747598		C10orf118	9487.4	13936.7	0.680751	0.0211374	0.129736		C10orf118	14333.9	10873.6	1.31823	0.0780209	0.364295
	C10orf32	57985.8	132704	0.436957	0.1935	0.575674		C10orf32	151931	76857.2	1.97679	0.715639	0.87732		C10orf32	95728.6	119792	0.799125	0.0818451	0.372508
	C10orf54	15937.4	34545.2	0.461349	0.0225851	0.243498		C10orf54	31352.9	28310.7	1.10746	0.99255	0.997812		C10orf54	40684	26079.2	1.56002	0.0212636	0.218728
	C10orf76	30359.7	75371.7	0.402799	0.107987	0.456645		C10orf76	93439.3	35492.9	2.63262	0.531107	0.758608		C10orf76	40626.2	71859.4	0.565356	0.385945	0.716658
	C11orf31	434924	238012	1.82732	0.00485332	0.126838		C11orf31	190756	381906	0.499485	0.00777728	0.0714543		C11orf31	328889	274287	1.19907	0.806092	0.932268
	C11orf54	208064	217209	0.957899	0.242106	0.623909		C11orf54	146878	280262	0.524072	0.0604101	0.234291		C11orf54	352460	167810	2.10036	0.340462	0.675081
	C11orf58	132073	189983	0.695183	0.677095	0.89633		C11orf58	244869	108252	2.26203	0.0123295	0.0942036		C11orf58	84431.4	206281	0.409303	0.0146324	0.186267
	C11orf68	246860	197213	1.25174	0.107987	0.456645		C11orf68	185058	233724	0.791781	0.0780163	0.271023		C11orf68	220588	206201	1.06977	0.692809	0.891288
	C11orf73	171130	73100.2	2.34103	0.00147386	0.0689917		C11orf73	70893.6	124237	0.570633	0.0222593	0.132873		C11orf73	77343.7	105185	0.735312	0.646082	0.868488
	C11orf83	122778	81100.4	1.5139	0.0225851	0.243498		C11orf83	54647.1	127375	0.429025	6.34e-06	0.00180316		C11orf83	131972	77955.1	1.69293	0.00748218	0.135633
	C12orf10	420730	438203	0.960127	0.756901	0.925296		C12orf10	362130	502614	0.720493	0.0098253	0.0823899		C12orf10	584497	382177	1.52939	0.00802364	0.14029
	C12orf4	11440.5	13644.7	0.838458	0.600677	0.861471		C12orf4	12949.4	13211.1	0.980186	0.272926	0.542332		C12orf4	14981.8	12433.2	1.20499	0.0707979	0.349314
	C12orf44	42858.5	45090.9	0.950491	0.822667	0.946553		C12orf44	46516.3	42604.2	1.09182	0.715639	0.87732		C12orf44	42349.9	45264.9	0.935601	0.514384	0.798235
	C12orf5	141255	69237.7	2.04015	0.000184481	0.0243647		C12orf5	59057.8	115035	0.513391	8.5e-05	0.0058769		C12orf5	88814.5	87177.9	1.01877	0.447614	0.75257
	C12orf57	46551.7	49032.1	0.949414	0.974464	0.993403		C12orf57	52021.3	44917.6	1.15815	0.977653	0.991868		C12orf57	43283.6	50150.1	0.863081	0.94046	0.981465
	C14orf1	295139	241074	1.22427	0.906562	0.972293		C14orf1	236289	272707	0.866455	0.483111	0.725501		C14orf1	250276	256422	0.976031	0.351506	0.683961
	C14orf142	1.82002e+06	990705	1.8371	0.017685	0.220943		C14orf142	730061	1.65598e+06	0.440863	0.00189456	0.0300046		C14orf142	1.49194e+06	1.10294e+06	1.35269	0.260023	0.602674
	C14orf159	123969	168630	0.735152	0.556736	0.840674		C14orf159	141751	172145	0.823441	0.0401797	0.18643		C14orf159	220321	135668	1.62397	0.0024213	0.0792387
	C14orf166	481680	410558	1.17323	0.233473	0.615164		C14orf166	429683	427729	1.00457	0.394487	0.658161		C14orf166	373778	447471	0.835313	0.83932	0.945129
	C14orf169	42358.8	40280.8	1.05159	0.260023	0.641044		C14orf169	40824.6	40796.9	1.00068	0.448693	0.69761		C14orf169	39235	41349.4	0.948865	0.806092	0.932268
	C14orf2	235291	475345	0.494989	0.0302783	0.279923		C14orf2	580952	253773	2.28926	0.000395432	0.0122369		C14orf2	272254	462700	0.588404	0.0743396	0.357255
	C15orf38	20817.9	18317.2	1.13652	0.822667	0.946553		C15orf38	19043.9	18868.8	1.00928	0.933028	0.975498		C15orf38	16919.7	19650.8	0.861019	0.906562	0.970604
	C15orf38-AP3S2	18795.8	14785.3	1.27125	0.646082	0.881139		C15orf38-AP3S2	11267.2	20173.4	0.558517	0.0069017	0.0661204		C15orf38-AP3S2	21550.9	13842.8	1.55684	0.00859882	0.14356
	C15orf48	424969	1.49764e+06	0.283759	0.0470648	0.329632		C15orf48	1.79502e+06	675366	2.65784	0.264752	0.532819		C15orf48	925763	1.32632e+06	0.697995	0.500639	0.788485
	C16orf13	92540.8	77738.5	1.19041	0.879741	0.967648		C16orf13	80511.8	82473	0.97622	0.88018	0.958178		C16orf13	72405.3	84627	0.855582	0.737612	0.909707
	C16orf58	287715	237005	1.21396	0.708653	0.906781		C16orf58	222908	275915	0.807885	0.962763	0.984868		C16orf58	264115	245078	1.07768	0.756901	0.915311
	C16orf62	95894	127996	0.749193	0.806092	0.944677		C16orf62	85260.2	153038	0.557119	0.0421036	0.191866		C16orf62	210181	88898.1	2.3643	0.037909	0.273536
	C16orf70	90969	88555.1	1.02726	0.0899363	0.421794		C16orf70	81906	96155.4	0.851808	0.873871	0.952283		C16orf70	101342	85006.5	1.19217	0.134331	0.455738
	C16orf80	168567	148180	1.13758	0.528318	0.823659		C16orf80	115673	189631	0.609993	0.00346739	0.0441392		C16orf80	210694	133769	1.57506	0.00697279	0.131223
	C17orf49	536412	467910	1.1464	0.409981	0.75673		C17orf49	471770	498450	0.946474	0.316318	0.585164		C17orf49	460488	493884	0.932381	0.756901	0.915311
	C17orf59	62822.9	54227.6	1.1585	0.72462	0.913152		C17orf59	62568.4	50505.2	1.23885	0.471485	0.716625		C17orf59	38187.5	62655.4	0.609484	0.233473	0.578288
	C17orf62	193883	88112.2	2.20042	0.0285855	0.270356		C17orf62	84273.2	144689	0.582443	0.0211374	0.129736		C17orf62	95494.8	121771	0.784214	0.661518	0.875866
	C17orf75	27171.3	41335.7	0.657333	0.460571	0.788879		C17orf75	43440.9	32229.4	1.34787	0.0130361	0.096802		C17orf75	37287.4	37875	0.984487	0.037909	0.273536
	C17orf80	18726.2	14914.5	1.25557	0.447614	0.782822		C17orf80	16266.3	15520.6	1.04805	0.103495	0.319469		C17orf80	12314.9	17107.8	0.719838	0.278813	0.623934
	C17orf85	53454.8	48275.9	1.10728	0.615656	0.869964		C17orf85	46820.7	52264.7	0.895839	0.873871	0.952283		C17orf85	51074.5	49090.3	1.04042	0.756901	0.915311
	C18orf25	42032.1	50668.8	0.829546	0.208857	0.593205		C18orf25	45308.7	51504.3	0.879707	0.60729	0.813091		C18orf25	60976.6	44187.7	1.37994	0.0609742	0.327498
	C18orf8	52464	32375.7	1.62047	0.708653	0.906781		C18orf8	29380.8	45299.5	0.64859	0.198623	0.459498		C18orf8	38135.1	37277.7	1.023	0.278813	0.623934
	C19orf10	992162	726554	1.36557	0.0302783	0.279923		C19orf10	709795	875471	0.810758	0.107612	0.327126		C19orf10	758780	806395	0.940954	0.773202	0.920574
	C19orf12	116430	192240	0.605652	0.225055	0.607927		C19orf12	173441	172411	1.00597	0.962763	0.984868		C19orf12	228391	153937	1.48366	0.250956	0.592237
	C19orf25	76950.7	124225	0.619448	0.0899363	0.421794		C19orf25	135665	89587.5	1.51433	0.0145551	0.102329		C19orf25	102224	115578	0.884457	0.288537	0.631741
	C19orf43	23791.6	29243.4	0.813571	0.559504	0.844681		C19orf43	35684.6	20324	1.75579	0.0261866	0.145184		C19orf43	16856.4	31615.9	0.533162	0.0504572	0.306137
	C19orf52	45108.3	50104.5	0.900283	0.542437	0.833894		C19orf52	51371.5	46388.2	1.10743	0.51889	0.751902		C19orf52	47668.1	49228.8	0.968297	0.906562	0.970604
	C19orf66	117034	87128.4	1.34323	0.308646	0.681417		C19orf66	62191.9	126059	0.493357	0.363921	0.631673		C19orf66	135083	80953.6	1.66865	0.991487	0.996472
	C19orf70	503518	489308	1.02904	0.585861	0.853462		C19orf70	434995	548637	0.792865	0.298455	0.566284		C19orf70	593756	458437	1.29517	0.0780209	0.364295
	C19orf77	33679.3	34313.8	0.981508	0.308646	0.681417		C19orf77	30958.7	37222.7	0.831716	0.363921	0.631673		C19orf77	40766.1	31889.4	1.27836	0.991487	0.996472
	C1GALT1	94987.3	58515.3	1.62329	0.889671	0.967648		C1GALT1	65669.4	69872.4	0.939847	0.873871	0.952283		C1GALT1	44757.5	75699.2	0.591254	0.740705	0.909707
	C1orf123	576164	466538	1.23498	0.923494	0.978393		C1orf123	421364	564788	0.746056	0.307302	0.573941		C1orf123	553413	474322	1.16675	0.201074	0.543349
	C1orf198	63477.9	96537.2	0.657549	0.250956	0.633255		C1orf198	80307.4	95613.1	0.839921	0.494889	0.733654		C1orf198	127748	74549.9	1.71359	0.0496164	0.301283
	C1orf27	55850.1	56122.8	0.995141	0.957453	0.989011		C1orf27	49561.7	62295.2	0.795595	0.241233	0.508452		C1orf27	68740.3	51713	1.32926	0.201074	0.543349
	C1orf35	63727.1	47444.3	1.3432	0.630792	0.877274		C1orf35	53545.2	49719.5	1.07695	0.150607	0.394856		C1orf35	35711.8	57028.5	0.62621	0.0302783	0.250211
	C1orf50	64188.8	87083.6	0.737095	0.233473	0.615164		C1orf50	98236.6	64912.1	1.51338	0.048339	0.206417		C1orf50	65635.4	86588.7	0.758013	0.298482	0.638395
	C1orf85	48933.5	55296.4	0.884931	0.889671	0.967648		C1orf85	57842.8	49666.4	1.16463	0.815399	0.925094		C1orf85	50399.3	54794.9	0.919781	0.906562	0.970604
	C1QA	118883	223893	0.530982	0.103232	0.448067		C1QA	269485	127549	2.11279	0.0748262	0.265045		C1QA	136215	217963	0.624948	0.692809	0.891288
	C1QB	202208	207699	0.973562	0.630792	0.877274		C1QB	203962	208547	0.978012	0.51889	0.751902		C1QB	214886	203362	1.05667	0.806092	0.932268
	C1QBP	6.72042e+06	6.20309e+06	1.0834	0.906562	0.972293		C1QBP	5.32386e+06	7.30717e+06	0.72858	0.065879	0.24708		C1QBP	7.89393e+06	5.80163e+06	1.36064	0.0239753	0.228507
	C1QC	1.23495e+06	798480	1.54663	0.260023	0.641044		C1QC	964985	856613	1.12651	0.51889	0.751902		C1QC	478277	1.05734e+06	0.452339	0.0579552	0.321317
	C1QTNF5	194108	464934	0.417496	0.0137207	0.196282		C1QTNF5	523317	273383	1.91422	0.0348419	0.172484		C1QTNF5	352659	410693	0.858692	0.991487	0.996472
	C1R	169882	253031	0.67139	0.677095	0.89633		C1R	282756	182875	1.54617	0.281268	0.550186		C1R	195867	244141	0.802269	0.422317	0.737359
	C1RL	34301.8	49116.4	0.698378	0.032054	0.287708		C1RL	51383.3	39529.4	1.29988	0.21218	0.47655		C1RL	44757	45539.7	0.982813	0.500639	0.788485
	C1S	212185	482619	0.439653	0.0986411	0.440284		C1S	587493	246562	2.38274	0.0813142	0.277271		C1S	280939	459098	0.611936	0.740705	0.909707
	C2	193706	207911	0.931674	0.889671	0.967648		C2	225556	183842	1.2269	0.74374	0.891958		C2	173978	214660	0.810483	0.822667	0.939103
	C20orf27	141222	132202	1.06823	0.661518	0.88843		C20orf27	149782	119808	1.25018	0.829935	0.931301		C20orf27	98393.8	146853	0.670014	0.487086	0.780774
	C21orf33	302032	451790	0.668523	0.514384	0.818852		C21orf33	328373	495580	0.662604	0.0813142	0.277271		C21orf33	689129	319362	2.15783	0.00649388	0.12706
	C21orf59	56501.9	69359.1	0.814627	0.288537	0.668135		C21orf59	51476.5	80125.4	0.642449	0.103495	0.319469		C21orf59	103749	53195.7	1.95033	0.0024213	0.0792387
	C2CD5	63280.3	50114.7	1.26271	0.118001	0.473539		C2CD5	40290	66144.3	0.609122	0.325502	0.593983		C2CD5	69008.4	48155.1	1.43304	0.00562144	0.120162
	C2orf43	109408	123713	0.884369	0.556736	0.840674		C2orf43	140321	100592	1.39495	0.307302	0.573941		C2orf43	91775.7	129746	0.707351	0.571213	0.831795
	C2orf47	149338	165798	0.900724	0.140136	0.503862		C2orf47	159710	163421	0.977289	0.715639	0.87732		C2orf47	177505	156162	1.13667	0.298482	0.638395
	C2orf76	52544	84774.5	0.619809	0.789601	0.937533		C2orf76	53512.3	98719.1	0.542066	0.205321	0.468835		C2orf76	144894	53181	2.72455	0.242106	0.586127
	C3	4.36611e+06	6.80849e+06	0.641274	0.134331	0.499251		C3	7.34204e+06	5.07427e+06	1.44692	0.22638	0.492877		C3	5.78243e+06	6.32396e+06	0.914369	0.923494	0.976575
	C3orf37	24227.3	23450.5	1.03313	0.487086	0.804666		C3orf37	23669.3	23628.5	1.00173	0.198623	0.459498		C3orf37	23029.7	23860.2	0.965195	0.447614	0.75257
	C3orf58	63022.6	65967.7	0.955356	0.692809	0.901005		C3orf58	65856.1	64602.5	1.0194	0.729645	0.88394		C3orf58	66182.4	64886.7	1.01997	0.422317	0.737359
	C4A	445870	589220	0.756713	0.556736	0.840674		C4A	610471	497112	1.22804	0.594265	0.804095		C4A	548353	554160	0.98952	0.991487	0.996472
	C4B	419066	525125	0.798031	0.514384	0.818852		C4B	523686	473479	1.10604	0.674199	0.856324		C4B	527892	487895	1.08198	0.872829	0.957213
	C4B_2	419066	525125	0.798031	0.514384	0.818852		C4B_2	523686	473479	1.10604	0.674199	0.856324		C4B_2	527892	487895	1.08198	0.872829	0.957213
	C4BPA	435846	695642	0.626538	0.600677	0.861471		C4BPA	875700	392611	2.23045	0.0116564	0.0912287		C4BPA	349376	725224	0.481749	0.0188161	0.207398
	C4BPB	53791.9	75332.6	0.714058	0.340462	0.705733		C4BPB	84756.9	55500.5	1.52714	0.0286602	0.152497		C4BPB	57209.1	74163.6	0.771391	0.128709	0.449659
	C4orf27	45500.7	133274	0.341408	0.00802364	0.150235		C4orf27	165688	58220.1	2.84588	0.000364867	0.0116821		C4orf27	70939.5	124571	0.56947	0.178968	0.516243
	C4orf33	315454	162150	1.94545	0.923494	0.978393		C4orf33	170853	230434	0.741437	0.60729	0.813091		C4orf33	145414	220322	0.66001	0.487086	0.780774
	C5	87526.6	140831	0.6215	0.556736	0.840674		C5	183556	73097.9	2.51109	0.933028	0.975498		C5	58669.2	150704	0.389302	0.630792	0.863472
	C5orf22	56864.8	76429.6	0.744015	0.134331	0.499251		C5orf22	64437.1	78178.4	0.824231	0.888608	0.958178		C5orf22	99492.1	61846.6	1.60869	0.0942103	0.393661
	C5orf51	41522.5	64260.4	0.646159	0.172006	0.549053		C5orf51	59158.6	57797.1	1.02356	0.405005	0.664762		C5orf51	74071.7	53125.1	1.39429	0.017685	0.202161
	C6	120654	182183	0.662266	0.615656	0.869964		C6	228595	106792	2.14057	0.873871	0.952283		C6	92929.8	191668	0.484848	0.487086	0.780774
	C6orf120	88799.3	99665.1	0.890977	0.677095	0.89633		C6orf120	94083	99599.6	0.944612	0.344376	0.614476		C6orf120	110400	92275.4	1.19642	0.128709	0.449659
	C6orf211	105686	126888	0.832905	0.128709	0.489927		C6orf211	126778	116393	1.08923	0.543467	0.76869		C6orf211	127100	119562	1.06304	0.422317	0.737359
	C7	113747	260994	0.435823	0.242106	0.623909		C7	304057	145964	2.08309	0.494889	0.733654		C7	178181	238951	0.74568	0.708653	0.897619
	C7orf10	39548.2	44772.6	0.883312	0.340462	0.705733		C7orf10	41493.9	45313	0.915718	0.437531	0.689975		C7orf10	51077.8	40828.3	1.25104	0.957453	0.986806
	C7orf41	50926.3	46321.9	1.0994	0.329637	0.695575		C7orf41	48181.4	46836.1	1.02872	0.933028	0.975498		C7orf41	42746	49120.4	0.870228	0.278813	0.623934
	C7orf50	163240	94772.1	1.72245	0.233473	0.615164		C7orf50	100791	123218	0.817992	0.494889	0.733654		C7orf50	83196.4	122155	0.68107	0.692809	0.891288
	C7orf55-LUC7L2	385825	425696	0.906338	0.630792	0.877274		C7orf55-LUC7L2	420999	410277	1.02613	0.873871	0.952283		C7orf55-LUC7L2	434729	408965	1.063	0.500639	0.788485
	C8A	100225	475716	0.210681	0.0550582	0.353481		C8A	648739	121602	5.33494	0.0301114	0.157166		C8A	142979	461089	0.31009	0.585861	0.839246
	C8B	279141	359973	0.77545	0.889671	0.967648		C8B	421620	260281	1.61986	0.426529	0.684148		C8B	241421	372877	0.647455	0.447614	0.75257
	C8G	137094	503904	0.272064	0.00748218	0.147963		C8G	628995	200219	3.14154	0.0604101	0.234291		C8G	263344	460713	0.5716	0.646082	0.868488
	C8orf33	154461	130699	1.1818	0.571213	0.849696		C8orf33	130173	143086	0.909756	0.815399	0.925094		C8orf33	131711	138482	0.951108	0.773202	0.920574
	C8orf44-SGK3	10278.6	18280.7	0.562266	0.434862	0.774997		C8orf44-SGK3	20685.2	11967.6	1.72843	0.701727	0.871678		C8orf44-SGK3	13656.6	17125.1	0.797463	0.740705	0.909707
	C8orf82	109684	170084	0.644881	0.178968	0.558265		C8orf82	140140	168676	0.830823	0.135042	0.371291		C8orf82	227668	129721	1.75506	0.00147386	0.0567744
	C9	1.23122e+06	5.05362e+06	0.243631	0.00802364	0.150235		C9	6.67946e+06	1.57911e+06	4.22989	0.0162248	0.108892		C9	1.927e+06	4.81559e+06	0.400159	0.906562	0.970604
	C9orf142	122096	212691	0.57405	0.128709	0.489927		C9orf142	252008	129589	1.94468	0.0222593	0.132873		C9orf142	137082	207564	0.660429	0.288537	0.631741
	C9orf41	12199.7	11686.5	1.04391	0.83932	0.952233		C9orf41	11196.8	12414	0.901946	0.111855	0.335068		C9orf41	12628.3	11539.9	1.09432	0.107987	0.417279
	C9orf64	161136	77882.4	2.06896	0.0128581	0.189062		C9orf64	69041.5	128010	0.539344	0.0012391	0.0238656		C9orf64	94884.3	100547	0.943676	0.250956	0.592237
	C9orf72	9866.23	20548.6	0.480142	0.123266	0.479326		C9orf72	20584.4	15172.9	1.35665	0.415686	0.67451		C9orf72	20479.7	16917.7	1.21055	0.556736	0.823031
	C9orf89	104416	131286	0.795329	0.514384	0.818852		C9orf89	127126	121851	1.04329	0.800924	0.918821		C9orf89	139287	119357	1.16698	0.72462	0.904216
	CA1	4.63055e+06	2.84779e+06	1.62601	0.789601	0.937533		CA1	2.29501e+06	4.27069e+06	0.537387	0.859176	0.94378		CA1	3.91083e+06	3.09401e+06	1.264	0.957453	0.986806
	CA12	775614	251171	3.088	0.473729	0.795753		CA12	214764	548399	0.39162	0.241233	0.508452		CA12	321183	406634	0.789859	0.542437	0.815088
	CA2	2.90221e+06	1.83466e+06	1.58188	0.447614	0.782822		CA2	1.28736e+06	2.89468e+06	0.444735	0.0246559	0.140273		CA2	2.88714e+06	1.83981e+06	1.56926	0.0743396	0.357255
	CA3	185921	131264	1.41639	0.0818451	0.406532		CA3	146099	144328	1.01227	0.829935	0.931301		CA3	102734	159722	0.643204	0.140136	0.463941
	CA4	376659	366050	1.02898	0.872829	0.963211		CA4	444373	296043	1.50104	0.12073	0.349889		CA4	215428	421208	0.511452	0.0496164	0.301283
	CA5B	15573.1	18651	0.834975	0.571213	0.849696		CA5B	18550.1	17209.1	1.07792	0.555965	0.776566		CA5B	18845.1	17531.7	1.07492	0.208857	0.550305
	CAB39	391055	310065	1.2612	0.278813	0.660084		CAB39	285472	374207	0.762873	0.140089	0.379661		CAB39	357358	321592	1.11122	0.556736	0.823031
	CAB39L	305182	261692	1.16619	0.362769	0.723776		CAB39L	252955	291838	0.866763	0.256746	0.523977		CAB39L	278495	270822	1.02833	0.708653	0.897619
	CACNA2D1	47449.2	50693.2	0.936007	0.872829	0.963211		CACNA2D1	42514.7	56935.1	0.746721	0.12073	0.349889		CACNA2D1	66421.1	44202.8	1.50264	0.0496164	0.301283
	CACNA2D2	4459.36	4153.98	1.07351	0.692809	0.901005		CACNA2D2	4587.85	3889.49	1.17955	0.0995015	0.312622		CACNA2D2	3319.62	4543.89	0.730568	0.0200082	0.213844
	CACNG6	148489	118305	1.25514	0.374249	0.7311		CACNG6	136939	115479	1.18584	0.12073	0.349889		CACNG6	82468.9	140890	0.585342	0.00604392	0.123483
	CACTIN	48014.7	53372.2	0.89962	0.571213	0.849696		CACTIN	62642.8	41779.5	1.49937	0.272926	0.542332		CACTIN	35544.3	57638.4	0.616678	0.0641186	0.333724
	CACUL1	29309.3	28689.2	1.02161	0.906562	0.972293		CACUL1	28548.5	29134.5	0.979885	0.531107	0.758608		CACUL1	28959.8	28808.8	1.00524	0.556736	0.823031
	CACYBP	1.65944e+06	540717	3.06897	7.71e-05	0.020393		CACYBP	521245	1.1188e+06	0.465896	7.08e-05	0.00569195		CACYBP	578162	910628	0.634904	0.528318	0.807656
	CAD	327495	218388	1.4996	0.242106	0.623909		CAD	219989	271401	0.810566	0.460011	0.707033		CAD	215308	256767	0.838535	0.756901	0.915311
	CADM1	58977.2	106291	0.554867	0.487086	0.804666		CADM1	113501	75701.3	1.49932	0.903383	0.964409		CADM1	92425.5	94847.8	0.974461	0.585861	0.839246
	CADM4	11475.6	9530.59	1.20408	0.692809	0.901005		CADM4	10031.5	10021.4	1.00101	0.325502	0.593983		CADM4	8567.24	10525.5	0.813948	0.123266	0.443855
	CALB1	47668.6	317636	0.150073	0.0212636	0.23937		CALB1	202914	292962	0.692629	0.12073	0.349889		CALB1	538255	149804	3.59307	0.630792	0.863472
	CALB2	73823	242185	0.304821	0.0112718	0.175879		CALB2	215514	183649	1.17351	0.0383295	0.181721		CALB2	293476	167041	1.75691	0.906562	0.970604
	CALCOCO2	31627.6	33911.3	0.932656	0.889671	0.967648		CALCOCO2	31302.4	35278	0.887307	0.264752	0.532819		CALCOCO2	38928.4	31413.6	1.23922	0.152306	0.47914
	CALCRL	35062.8	29800.5	1.17658	0.514384	0.818852		CALCRL	31272.2	31016.5	1.00824	0.859176	0.94378		CALCRL	26970.3	32569	0.828098	0.661518	0.875866
	CALD1	1.16621e+06	1.47817e+06	0.788953	0.225055	0.607927		CALD1	1.38734e+06	1.40953e+06	0.984256	0.99255	0.997812		CALD1	1.65285e+06	1.31169e+06	1.26009	0.21685	0.560385
	CALM1	2.91324e+06	3.61098e+06	0.806771	0.974464	0.993403		CALM1	3.74825e+06	3.13012e+06	1.19748	0.248906	0.516095		CALM1	3.34701e+06	3.46259e+06	0.96662	0.172006	0.508862
	CALM2	2.91324e+06	3.61098e+06	0.806771	0.974464	0.993403		CALM2	3.74825e+06	3.13012e+06	1.19748	0.248906	0.516095		CALM2	3.34701e+06	3.46259e+06	0.96662	0.172006	0.508862
	CALM3	2.91324e+06	3.61098e+06	0.806771	0.974464	0.993403		CALM3	3.74825e+06	3.13012e+06	1.19748	0.248906	0.516095		CALM3	3.34701e+06	3.46259e+06	0.96662	0.172006	0.508862
	CALML3	802792	468620	1.7131	0.0269727	0.268132		CALML3	611535	498288	1.22727	0.84453	0.937155		CALML3	193783	676965	0.286253	0.0137207	0.182843
	CALML4	21943.4	20583.6	1.06607	0.269309	0.649431		CALML4	20443.3	21398.4	0.955368	0.192083	0.451572		CALML4	20853.3	20956.5	0.995075	0.708653	0.897619
	CALR	1.45823e+07	1.27858e+07	1.14051	0.308646	0.681417		CALR	1.28469e+07	1.36253e+07	0.942873	0.531107	0.758608		CALR	1.26682e+07	1.34406e+07	0.942538	0.773202	0.920574
	CALU	3.41293e+06	1.80851e+06	1.88715	0.0120425	0.183264		CALU	1.57769e+06	2.83267e+06	0.556962	0.00448158	0.051072		CALU	2.25241e+06	2.20554e+06	1.02125	0.473729	0.773102
	CAMK1	95858.9	104188	0.920058	0.677095	0.89633		CAMK1	104267	99947.1	1.04322	0.272926	0.542332		CAMK1	104035	101391	1.02608	0.409981	0.729952
	CAMK1D	54509.7	47358.4	1.151	0.21685	0.597994		CAMK1D	40824.6	57216.5	0.713511	0.0780163	0.271023		CAMK1D	59923.4	45506.3	1.31681	0.447614	0.75257
	CAMK2A	14269.6	20860.8	0.684038	0.374249	0.7311		CAMK2A	14942.5	23255.9	0.642526	0.135042	0.371291		CAMK2A	32242.2	14712.3	2.19151	0.00748218	0.135633
	CAMK2B	13589.9	20241.7	0.67138	0.362769	0.723776		CAMK2B	14438.2	22496.1	0.641809	0.140089	0.379661		CAMK2B	31402.4	14148	2.21956	0.00748218	0.135633
	CAMK2D	259124	231760	1.11807	0.409981	0.75673		CAMK2D	169112	305680	0.553231	0.00153557	0.0267856		CAMK2D	352237	199905	1.76202	0.00562144	0.120162
	CAMK2G	67567.9	71007	0.951566	0.923494	0.978393		CAMK2G	59377.9	80469.3	0.737895	0.0529044	0.217258		CAMK2G	93370.7	62179.7	1.50163	0.0188161	0.207398
	CAMK4	23065.2	26688	0.864253	0.473729	0.795753		CAMK4	29664.6	22014.5	1.3475	0.0401797	0.18643		CAMK4	20963.8	27406.9	0.764909	0.107987	0.417279
	CAMLG	87602.6	104186	0.840827	0.72462	0.913152		CAMLG	108230	92006.4	1.17633	0.256746	0.523977		CAMLG	96410.2	101173	0.952923	0.351506	0.683961
	CAMP	531966	1.43551e+06	0.370575	0.906562	0.972293		CAMP	2.14151e+06	304895	7.02376	0.00143032	0.0262497		CAMP	77824.5	1.59088e+06	0.0489192	8.62916e-05	0.0220073
	CAMSAP2	22277.4	33814.9	0.658804	0.21685	0.597994		CAMSAP2	34183	27692.2	1.23439	0.729645	0.88394		CAMSAP2	33107	30110	1.09954	0.409981	0.729952
	CAMSAP3	16271.2	33568.4	0.484718	0.242106	0.623909		CAMSAP3	45328.4	13612.1	3.33	0.00164777	0.0278876		CAMSAP3	10953.1	35387.8	0.309515	0.017685	0.202161
	CAND1	671271	851107	0.788703	0.329637	0.695575		CAND1	877631	735685	1.19294	0.60729	0.813091		CAND1	800099	807034	0.991407	0.112909	0.426057
	CAND2	20791	18413.9	1.12909	0.208857	0.593205		CAND2	19927.1	18147.5	1.09806	0.048339	0.206417		CAND2	15504	20222.6	0.766664	0.329637	0.664665
	CANT1	305832	196021	1.5602	0.362769	0.723776		CANT1	197788	249228	0.793603	0.815399	0.925094		CANT1	192623	234750	0.820546	0.528318	0.807656
	CANX	4.747e+06	5.46615e+06	0.868436	0.165243	0.539814		CANX	5.95131e+06	4.64007e+06	1.28259	0.0286602	0.152497		CANX	4.53314e+06	5.53931e+06	0.818359	0.278813	0.623934
	CAP1	2.32653e+06	2.04609e+06	1.13706	0.974464	0.993403		CAP1	2.04529e+06	2.18708e+06	0.935167	0.715639	0.87732		CAP1	2.04763e+06	2.1415e+06	0.956167	0.708653	0.897619
	CAP2	271383	125159	2.1683	0.822667	0.946553		CAP2	111942	210980	0.530581	0.0578175	0.228918		CAP2	150577	166487	0.904435	0.0522797	0.308096
	CAPG	5.79167e+06	8.35314e+06	0.693352	0.225055	0.607927		CAPG	9.14951e+06	6.30666e+06	1.45077	0.281268	0.550186		CAPG	6.82165e+06	8.00077e+06	0.852624	0.991487	0.996472
	CAPN1	1.99497e+06	1.64444e+06	1.21316	0.201074	0.586645		CAPN1	1.67797e+06	1.78747e+06	0.938739	0.334855	0.604045		CAPN1	1.57997e+06	1.78641e+06	0.884439	0.872829	0.957213
	CAPN2	724486	499641	1.45001	0.0358662	0.298724		CAPN2	419784	688848	0.6094	0.00266308	0.0372327		CAPN2	653211	524024	1.24653	0.201074	0.543349
	CAPN5	13507.8	29379.4	0.459771	0.112909	0.464704		CAPN5	33250.1	17721.8	1.87622	0.373944	0.640503		CAPN5	21935.8	26496.1	0.827886	0.585861	0.839246
	CAPN6	14908.4	20425.9	0.729874	0.556736	0.840674		CAPN6	22016.9	16137.4	1.36434	0.581367	0.794199		CAPN6	17366.4	19585	0.88672	0.974464	0.992992
	CAPN7	22083.7	28533.9	0.773947	0.773202	0.931672		CAPN7	31539.8	22418.6	1.40686	0.354065	0.622454		CAPN7	22753.4	28304.8	0.803871	0.447614	0.75257
	CAPNS1	1.88353e+06	1.55654e+06	1.21007	0.140136	0.503862		CAPNS1	1.75834e+06	1.52599e+06	1.15226	0.829935	0.931301		CAPNS1	1.16845e+06	1.80117e+06	0.64872	0.0818451	0.372508
	CAPNS2	371658	228567	1.62603	0.0024213	0.0899897		CAPNS2	297779	233563	1.27494	0.135042	0.371291		CAPNS2	95467.6	323053	0.295516	0.225055	0.570231
	CAPRIN1	592909	353186	1.67874	0.0339156	0.292696		CAPRIN1	358703	467742	0.766881	0.264752	0.532819		CAPRIN1	342576	438826	0.780666	0.422317	0.737359
	CAPS	1.04501e+06	606357	1.72342	0.514384	0.818852		CAPS	807918	631875	1.2786	0.281268	0.550186		CAPS	218741	889028	0.246046	0.0550582	0.314691
	CAPZA1	6.73435e+06	5.88814e+06	1.14371	0.409981	0.75673		CAPZA1	5.59726e+06	6.59093e+06	0.849237	0.298455	0.566284		CAPZA1	6.44752e+06	5.98626e+06	1.07705	0.72462	0.904216
	CAPZA2	5.27034e+06	5.61236e+06	0.939059	0.422317	0.766868		CAPZA2	5.176e+06	5.86093e+06	0.883135	0.344376	0.614476		CAPZA2	6.45152e+06	5.20827e+06	1.23871	0.0550582	0.314691
	CAPZB	3.31284e+06	2.18731e+06	1.51457	0.00485332	0.126838		CAPZB	2.35213e+06	2.5916e+06	0.907599	0.179472	0.43549		CAPZB	1.87035e+06	2.6808e+06	0.697686	0.233473	0.578288
	CARD16	100845	48859.4	2.06399	0.172006	0.549053		CARD16	51268.8	72535.5	0.70681	0.74374	0.891958		CARD16	44225.9	68229.1	0.648197	0.329637	0.664665
	CARD8	108211	205785	0.525844	0.822667	0.946553		CARD8	256333	108394	2.36483	0.471485	0.716625		CARD8	108577	205659	0.527946	0.288537	0.631741
	CARD9	158496	61645.1	2.5711	0.434862	0.774997		CARD9	72266.2	99857.9	0.72369	0.800924	0.918821		CARD9	41219.9	101766	0.405046	0.630792	0.863472
	CARHSP1	2.32768e+06	3.40125e+06	0.68436	0.146127	0.510994		CARHSP1	3.12251e+06	3.13249e+06	0.996815	0.701727	0.871678		CARHSP1	3.93729e+06	2.85059e+06	1.38122	0.319031	0.65525
	CARKD	816651	127317	6.41429	0.00802364	0.150235		CARKD	160591	439990	0.364987	0.0234315	0.137104		CARKD	63329.7	385032	0.164479	0.991487	0.996472
	CARM1	117974	120501	0.979032	0.434862	0.774997		CARM1	132606	107599	1.23241	0.471485	0.716625		CARM1	97222.8	127600	0.761932	0.103232	0.408948
	CARS	303382	221351	1.37059	0.134331	0.499251		CARS	242909	241638	1.00526	0.873871	0.952283		CARS	179894	263598	0.682457	0.0899363	0.387628
	CARS2	158753	112266	1.41408	0.172006	0.549053		CARS2	121106	127009	0.953524	0.256746	0.523977		CARS2	95265.2	133985	0.711012	0.957453	0.986806
	CASC4	59454.4	72391.9	0.821285	0.351506	0.714017		CASC4	74725.4	63679.3	1.17346	0.316318	0.585164		CASC4	67904.3	69501.1	0.977024	0.0339156	0.26432
	CASK	120200	105289	1.14163	0.351506	0.714017		CASK	95721.8	121943	0.784971	0.0200642	0.125652		CASK	123686	104096	1.18819	0.0899363	0.387628
	CASKIN2	26891.4	21628.9	1.24331	0.646082	0.881139		CASKIN2	16414.9	29273.5	0.560742	0.5686	0.785315		CASKIN2	31655.7	19999	1.58287	0.856043	0.951358
	CASP1	433615	918877	0.471897	0.0579552	0.360199		CASP1	1.10408e+06	498164	2.21631	0.00203001	0.0312141		CASP1	562712	874712	0.643311	0.118001	0.43398
	CASP10	47566.1	62880.3	0.756455	0.460571	0.788879		CASP10	53334.1	64402.3	0.828139	0.437531	0.689975		CASP10	81238.5	51360.8	1.58172	0.0986411	0.400631
	CASP2	19943.2	22305.1	0.89411	0.585861	0.853462		CASP2	13863.3	29241.3	0.474102	0.0272684	0.147966		CASP2	38539.3	15943.3	2.41727	0.0496164	0.301283
	CASP3	264555	282192	0.937499	0.152306	0.522233		CASP3	237476	316370	0.750626	0.0529044	0.217258		CASP3	368185	246740	1.4922	0.447614	0.75257
	CASP4	31061.8	47484.5	0.654145	0.0707979	0.379435		CASP4	50834.8	36051.7	1.41005	0.0847222	0.284304		CASP4	41041.7	44070.3	0.931278	0.872829	0.957213
	CASP5	3235.64	8590.95	0.376634	0.00485332	0.126838		CASP5	10453.5	4122.33	2.53583	0.0069017	0.0661204		CASP5	5009.02	7984.26	0.627362	0.773202	0.920574
	CASP6	95150.4	99016.5	0.960955	0.889671	0.967648		CASP6	102112	94106.5	1.08507	0.75792	0.89905		CASP6	93062.6	99730.7	0.933139	0.615656	0.854936
	CASP7	150034	74100.8	2.02472	0.00205826	0.0822859		CASP7	67807.3	118119	0.574062	0.00649739	0.0634804		CASP7	86203.5	95937.4	0.89854	0.94046	0.981465
	CASP8	279886	207310	1.35009	1	1		CASP8	222103	229373	0.968306	0.786517	0.912053		CASP8	178860	241871	0.739486	0.756901	0.915311
	CAST	209373	303696	0.689415	0.308646	0.681417		CAST	325867	235216	1.38539	0.325502	0.593983		CAST	261060	286014	0.912755	0.923494	0.976575
	CAT	2.1462e+06	3.17685e+06	0.675576	0.308646	0.681417		CAT	3.05218e+06	2.78141e+06	1.09735	0.715639	0.87732		CAT	3.41661e+06	2.74224e+06	1.24592	0.146127	0.471532
	CAV1	480417	612629	0.784188	0.94046	0.982852		CAV1	396082	754741	0.524792	0.0421036	0.191866		CAV1	1.02907e+06	424933	2.42171	0.0146324	0.186267
	CAV2	47855.5	137041	0.349206	0.00859882	0.155114		CAV2	140889	88747.7	1.58753	0.0813142	0.277271		CAV2	129640	109062	1.18868	0.571213	0.831795
	CBFB	126195	134550	0.937899	0.856043	0.958125		CBFB	158205	107627	1.46994	0.0995015	0.312622		CBFB	89059.9	147254	0.604803	0.0358662	0.27068
	CBL	53361.9	51487.1	1.03641	0.409981	0.75673		CBL	49596	54242.9	0.914331	0.74374	0.891958		CBL	55123.9	50884.3	1.08332	0.661518	0.875866
	CBLB	12364.5	12867.7	0.960896	0.385945	0.740454		CBLB	14875.8	10685.1	1.3922	0.0604101	0.234291		CBLB	9005.76	14016.7	0.642502	0.208857	0.550305
	CBR1	6.9123e+06	8.69388e+06	0.795076	0.434862	0.774997		CBR1	7.55364e+06	8.89948e+06	0.848772	0.289777	0.558268		CBR1	1.08867e+07	7.33423e+06	1.48436	0.0422834	0.28717
	CBR3	1.79408e+06	1.71722e+06	1.04476	0.708653	0.906781		CBR3	1.39225e+06	2.06813e+06	0.673195	0.0441033	0.197212		CBR3	2.34217e+06	1.52972e+06	1.53111	0.0550582	0.314691
	CBR4	141479	184087	0.768542	0.906562	0.972293		CBR4	159349	186569	0.854101	0.0578175	0.228918		CBR4	231660	153235	1.51179	0.0400469	0.280215
	CBWD1	4899.41	16827.8	0.291149	0.0470648	0.329632		CBWD1	14414.2	13184.4	1.09328	0.405005	0.664762		CBWD1	21469.4	11159.2	1.92393	0.319031	0.65525
	CBWD2	4726.77	16235.7	0.291135	0.0470648	0.329632		CBWD2	13893.4	12733.4	1.0911	0.405005	0.664762		CBWD2	20740	10757.5	1.92797	0.319031	0.65525
	CBWD3	5735.48	12229.4	0.46899	0.393242	0.747598		CBWD3	10380.7	10760.1	0.964745	0.92494	0.975498		CBWD3	15784.6	8791.56	1.79543	0.330737	0.666521
	CBWD5	6814.68	14531.9	0.468948	0.393242	0.747598		CBWD5	12338.7	12782.1	0.965312	0.92494	0.975498		CBWD5	18749.5	10448.9	1.7944	0.330737	0.666521
	CBWD6	5452.19	9864.63	0.552701	0.0120425	0.183264		CBWD6	8857.34	8626.96	1.02671	0.0604101	0.234291		CBWD6	11801.7	7692.42	1.5342	0.756901	0.915311
	CBWD7	4580.07	4582.17	0.999542	0.250956	0.633255		CBWD7	4417.96	4739.01	0.932255	0.415686	0.67451		CBWD7	4897.95	4473.42	1.0949	0.83932	0.945129
	CBX1	1.00125e+06	1.49212e+06	0.671026	0.0128581	0.189062		CBX1	1.49515e+06	1.24377e+06	1.20211	0.205321	0.468835		CBX1	1.48629e+06	1.32618e+06	1.12073	0.329637	0.664665
	CBX3	1.60688e+06	1.69003e+06	0.950801	0.83932	0.952233		CBX3	1.76341e+06	1.5779e+06	1.11756	0.74374	0.891958		CBX3	1.54892e+06	1.70986e+06	0.905877	0.872829	0.957213
	CBX5	870516	749733	1.1611	0.201074	0.586645		CBX5	720655	838083	0.859885	0.0529044	0.217258		CBX5	805651	771923	1.04369	0.362769	0.694727
	CC2D1A	289094	55238	5.2336	0.00284	0.0972437		CC2D1A	59973	167613	0.357806	0.460011	0.707033		CC2D1A	46132.4	138356	0.333431	0.0400469	0.280215
	CC2D1B	182051	65640.6	2.77346	6.13e-05	0.0181234		CC2D1B	64261.8	125172	0.513389	0.000428319	0.0124718		CC2D1B	68292.1	104558	0.653149	0.889671	0.96481
	CCAR1	143018	137697	1.03864	0.0225851	0.243498		CCAR1	137628	140424	0.980089	0.00176729	0.0291111		CCAR1	137830	139472	0.988228	0.21685	0.560385
	CCBL1	28303	25405.7	1.11404	0.0707979	0.379435		CCBL1	24528.8	27697.6	0.885592	0.0286602	0.152497		CCBL1	27092.1	25820	1.04927	0.500639	0.788485
	CCBL2	58698.4	67371.5	0.871266	0.447614	0.782822		CCBL2	65279.5	65046.5	1.00358	0.426529	0.684148		CCBL2	71394.5	63028.1	1.13274	0.889671	0.96481
	CCDC102A	54984.2	56755.7	0.968787	0.94046	0.982852		CCDC102A	50205.1	62168.6	0.807563	0.150607	0.394856		CCDC102A	69353.1	51840	1.33783	0.0818451	0.372508
	CCDC12	68776.3	64259.3	1.07029	0.329637	0.695575		CCDC12	55468.9	74970.1	0.73988	0.21218	0.47655		CCDC12	81163.9	60021.4	1.35225	0.661518	0.875866
	CCDC124	66614.2	65508.4	1.01688	0.298482	0.674479		CCDC124	77131.5	54885.2	1.40532	0.933028	0.975498		CCDC124	43156.2	73533.5	0.586892	0.250956	0.592237
	CCDC127	113896	171967	0.662316	0.225055	0.607927		CCDC127	183811	131542	1.39735	0.471485	0.716625		CCDC127	149188	159893	0.933052	0.708653	0.897619
	CCDC132	30643.4	39281.2	0.780102	0.789601	0.937533		CCDC132	35345	38747.1	0.912198	0.116227	0.34275		CCDC132	46850.8	33736.6	1.38873	0.0358662	0.27068
	CCDC134	63540.7	57400.2	1.10698	0.872829	0.963211		CCDC134	62575.2	55494.6	1.12759	0.394487	0.658161		CCDC134	47448.5	62905.5	0.754282	0.250956	0.592237
	CCDC147	5390.43	5164.4	1.04377	0.773202	0.931672		CCDC147	5272.57	5173.41	1.01917	0.84453	0.937155		CCDC147	4956.4	5312.89	0.932901	0.957453	0.986806
	CCDC22	139903	135329	1.03379	0.340462	0.705733		CCDC22	122039	150395	0.811454	0.0123295	0.0942036		CCDC22	160888	128150	1.25546	0.0609742	0.327498
	CCDC43	103983	143480	0.724719	0.20608	0.593205		CCDC43	140396	126697	1.10812	0.77024	0.905079		CCDC43	149411	127939	1.16784	0.358307	0.694727
	CCDC47	222156	182823	1.21514	0.037909	0.305752		CCDC47	214519	172012	1.24712	0.506816	0.74226		CCDC47	121868	217132	0.561264	0.201074	0.543349
	CCDC50	89921.7	63732.8	1.41092	0.123266	0.479326		CCDC50	51445.4	88642	0.580373	0.000542532	0.0141787		CCDC50	87362.3	64608.4	1.35218	0.0200082	0.213844
	CCDC51	103009	105205	0.979133	0.677095	0.89633		CCDC51	119929	89948.3	1.33332	0.483111	0.725501		CCDC51	76887.3	114141	0.673617	0.21685	0.560385
	CCDC53	100069	211504	0.473134	0.067392	0.372798		CCDC53	227383	140518	1.61818	1	1		CCDC53	180967	183828	0.984433	0.067392	0.341158
	CCDC58	345324	258527	1.33574	0.630792	0.877274		CCDC58	237014	322610	0.734678	0.307302	0.573941		CCDC58	299896	274067	1.09424	0.500639	0.788485
	CCDC6	392556	188608	2.08134	0.269309	0.649431		CCDC6	174123	304509	0.571816	0.103495	0.319469		CCDC6	216463	248850	0.869852	0.460571	0.762054
	CCDC80	38328.7	48462.1	0.7909	0.822667	0.946553		CCDC80	50707.4	41236.5	1.22967	0.674199	0.856324		CCDC80	44144.2	46472.6	0.949898	0.806092	0.932268
	CCDC86	55302.4	82536.9	0.670033	0.957453	0.989011		CCDC86	93130	58734	1.58562	0.167476	0.417758		CCDC86	62165.6	80189	0.775239	0.0986411	0.400631
	CCDC88A	10788.5	32386.9	0.333113	0.128709	0.489927		CCDC88A	32396.1	21578.9	1.50128	0.394487	0.658161		CCDC88A	32369.4	25004	1.29457	0.600677	0.84605
	CCDC88B	74017.8	51330.5	1.44199	0.0743396	0.387467		CCDC88B	49229.4	64694.4	0.760953	0.125365	0.356341		CCDC88B	55371	57709.7	0.959476	0.991487	0.996472
	CCDC9	21293.7	12468.9	1.70775	0.140136	0.503862		CCDC9	10771.1	18513.8	0.581784	0.0604101	0.234291		CCDC9	15733.9	14370.9	1.09485	0.514384	0.798235
	CCDC90B	68022.7	72852.6	0.933704	0.822667	0.946553		CCDC90B	76598	66836.3	1.14605	0.947887	0.980911		CCDC90B	65649.8	73664.4	0.891202	0.756901	0.915311
	CCDC91	39395	27438.9	1.43574	0.269309	0.649431		CCDC91	26465.8	34352.6	0.770415	0.281268	0.550186		CCDC91	29310.2	30888.9	0.948892	0.906562	0.970604
	CCDC93	89740.8	74122.7	1.21071	0.0743396	0.387467		CCDC93	36198.1	118398	0.305733	0.000132872	0.0072794		CCDC93	147055	54515.3	2.69749	0.0137207	0.182843
	CCDC97	12104.3	14134.9	0.85634	0.856043	0.958125		CCDC97	16670.3	10681.8	1.56063	0.60729	0.813091		CCDC97	9259.23	15108.2	0.61286	0.434862	0.745881
	CCM2	47577.9	30885.8	1.54045	0.615656	0.869964		CCM2	24879.3	45007.3	0.552783	0.167476	0.417758		CCM2	42436.7	32644.6	1.29996	0.288537	0.631741
	CCNH	34843.7	67080.3	0.519433	0.0225851	0.243498		CCNH	79362	39152.6	2.02699	0.0028467	0.0390616		CCNH	43461.6	64132	0.677689	0.278813	0.623934
	CCNK	73807	59565.7	1.23909	0.556736	0.840674		CCNK	56611.6	69526.8	0.814242	0.233724	0.50047		CCNK	65246.6	62494.2	1.04404	0.447614	0.75257
	CCNT1	35087.6	16724.4	2.09799	0.020152	0.233612		CCNT1	16547.7	26075.9	0.634596	0.25039	0.519026		CCNT1	17064.2	22890.3	0.745477	0.320104	0.657088
	CCNY	48001.3	55556.1	0.864016	0.528318	0.823659		CCNY	64522.9	43156.7	1.49508	0.281268	0.550186		CCNY	38312.1	58870.8	0.650783	0.556736	0.823031
	CCNYL1	44563.8	61961	0.719223	0.409981	0.75673		CCNYL1	66247.1	49141.2	1.34809	0.60729	0.813091		CCNYL1	53718.7	58829.1	0.913131	0.822667	0.939103
	CCPG1	50188.1	65553.7	0.765602	0.737612	0.918708		CCPG1	86132.7	38083.5	2.26168	0.515646	0.751902		CCPG1	25978.8	73835.9	0.351846	0.27505	0.623934
	CCR1	45984.2	39889.7	1.15279	0.158678	0.532477		CCR1	34287.9	48323.2	0.709553	0.007328	0.0685182		CCR1	50662.2	38289.3	1.32314	0.107987	0.417279
	CCS	229993	368837	0.623564	0.677095	0.89633		CCS	365321	302796	1.20649	0.0272684	0.147966		CCS	375598	319025	1.17733	0.0358662	0.27068
	CCT2	1.53165e+06	1.56228e+06	0.980397	0.974464	0.993403		CCT2	1.45429e+06	1.6508e+06	0.880963	0.405005	0.664762		CCT2	1.76995e+06	1.48076e+06	1.1953	0.362769	0.694727
	CCT3	2.64222e+06	2.2456e+06	1.17662	0.434862	0.774997		CCT3	2.18443e+06	2.50273e+06	0.872817	0.307302	0.573941		CCT3	2.36324e+06	2.34104e+06	1.00948	0.708653	0.897619
	CCT4	1.61607e+06	1.22198e+06	1.3225	0.128709	0.489927		CCT4	1.17325e+06	1.46588e+06	0.800374	0.0383295	0.181721		CCT4	1.31569e+06	1.32474e+06	0.993166	0.409981	0.729952
	CCT5	1.23202e+06	695736	1.77081	0.00113791	0.0592677		CCT5	653430	1.00456e+06	0.650466	0.00508124	0.0543862		CCT5	777093	851369	0.912758	0.991487	0.996472
	CCT6A	1.57881e+06	1.77597e+06	0.888984	0.692809	0.901005		CCT6A	1.8939e+06	1.564e+06	1.21093	0.289777	0.558268		CCT6A	1.5492e+06	1.78611e+06	0.867361	0.422317	0.737359
	CCT6B	207786	92961.5	2.23518	0.0137207	0.196282		CCT6B	109609	134367	0.815743	0.815399	0.925094		CCT6B	60947.5	143196	0.425624	0.0302783	0.250211
	CCT7	1.4685e+06	1.53313e+06	0.957845	0.740705	0.918708		CCT7	1.60157e+06	1.43502e+06	1.11606	0.437531	0.689975		CCT7	1.40153e+06	1.55605e+06	0.900699	0.585861	0.839246
	CCT8	2.49872e+06	1.92663e+06	1.29694	0.0212636	0.23937		CCT8	1.87659e+06	2.26079e+06	0.83006	0.0401797	0.18643		CCT8	2.02286e+06	2.08943e+06	0.968141	0.957453	0.986806
	CCZ1	28321.5	33044.8	0.857065	0.600677	0.861471		CCZ1	39229.8	24736	1.58594	0.633707	0.829246		CCZ1	21150.6	35498	0.595824	0.278813	0.623934
	CCZ1B	28321.5	33044.8	0.857065	0.600677	0.861471		CCZ1B	39229.8	24736	1.58594	0.633707	0.829246		CCZ1B	21150.6	35498	0.595824	0.278813	0.623934
	CD109	51351.2	46564.8	1.10279	0.571213	0.849696		CD109	45164.2	50304.7	0.897813	0.281268	0.550186		CD109	49258.2	47280.8	1.04182	0.514384	0.798235
	CD14	369128	561664	0.657205	0.0780209	0.396048		CD14	524575	501059	1.04693	0.715639	0.87732		CD14	632989	471396	1.3428	0.186132	0.525432
	CD163	555346	380853	1.45816	0.889671	0.967648		CD163	382570	466448	0.820176	0.531107	0.758608		CD163	377551	441677	0.854811	0.385945	0.716658
	CD163L1	14659	19403.1	0.755502	0.233473	0.615164		CD163L1	9185.82	26855.3	0.342049	0.674199	0.856324		CD163L1	39051.6	11058.2	3.53145	0.487086	0.780774
	CD180	119784	132246	0.905769	0.773202	0.931672		CD180	84929.6	171511	0.495184	0.460011	0.707033		CD180	223238	96853.5	2.30491	0.585861	0.839246
	CD200	60188.8	88629.3	0.679108	0.288537	0.668135		CD200	97955.2	65441.9	1.49683	0.494889	0.733654		CD200	70695	85035.1	0.831362	0.789601	0.926967
	CD248	22385	25127.5	0.890855	0.528318	0.823659		CD248	25560	23340.4	1.09509	0.150607	0.394856		CD248	24295.9	24473.8	0.992731	0.319031	0.65525
	CD276	167311	180678	0.926016	0.473729	0.795753		CD276	216554	139498	1.55238	0.0211374	0.129736		CD276	111685	199708	0.559244	0.0579552	0.321317
	CD2AP	267082	195824	1.36389	0.0155955	0.208202		CD2AP	177910	248678	0.715423	0.00143032	0.0262497		CD2AP	230273	208416	1.10487	0.242106	0.586127
	CD2BP2	119245	478124	0.249402	0.500639	0.811823		CD2BP2	650910	132544	4.91091	0.394487	0.658161		CD2BP2	145842	469025	0.310948	0.773202	0.920574
	CD36	92552.5	81297.3	1.13845	0.906562	0.972293		CD36	90871.1	77719.3	1.16922	0.256746	0.523977		CD36	62886	91446.3	0.687682	0.242106	0.586127
	CD38	233488	322020	0.725073	0.773202	0.931672		CD38	239233	357357	0.669452	0.373944	0.640503		CD38	481225	237268	2.0282	0.186132	0.525432
	CD3E	63159	68832.4	0.917577	0.83932	0.952233		CD3E	64564.2	70099.7	0.921034	0.248906	0.516095		CD3E	77040.4	64083.5	1.20219	0.269309	0.613052
	CD4	95975	91059.1	1.05399	0.773202	0.931672		CD4	92437.9	92191.4	1.00267	0.933028	0.975498		CD4	88407.7	93647.9	0.944043	0.856043	0.951358
	CD40	125376	84772.5	1.47896	0.0609742	0.363388		CD40	95295.9	94955.3	1.00359	0.555965	0.776566		CD40	64535.1	105586	0.611207	0.242106	0.586127
	CD44	3.09753e+06	3.37167e+06	0.918692	0.856043	0.958125		CD44	3.68311e+06	2.93515e+06	1.25483	0.145276	0.388454		CD44	2.77276e+06	3.48278e+06	0.796134	0.140136	0.463941
	CD47	1.52187e+06	1.06471e+06	1.42937	0.0707979	0.379435		CD47	1.23549e+06	1.12909e+06	1.09424	0.0882426	0.291618		CD47	736298	1.33346e+06	0.55217	0.889671	0.96481
	CD5	15834.5	19014.3	0.832769	0.500639	0.811823		CD5	19795.3	16673.5	1.18723	0.426529	0.684148		CD5	17512.4	18440.3	0.949683	0.107987	0.417279
	CD55	306563	597058	0.513457	0.250956	0.633255		CD55	699553	353257	1.98029	0.173398	0.426914		CD55	399951	565109	0.707742	0.692809	0.891288
	CD59	187488	171780	1.09145	0.329637	0.695575		CD59	191455	160716	1.19126	0.140089	0.379661		CD59	133944	190098	0.704607	0.00604392	0.123483
	CD5L	128372	56281	2.28092	0.856043	0.958125		CD5L	63752.6	85142.4	0.748776	0.325502	0.593983		CD5L	41912.5	85859.4	0.488153	0.351506	0.683961
	CD63	416062	446713	0.931385	0.186132	0.566282		CD63	624955	260001	2.40367	0.192083	0.451572		CD63	103939	553492	0.187788	0.00358821	0.0993947
	CD68	53316.1	164018	0.325061	0.067392	0.372798		CD68	66579.6	202358	0.329018	0.701727	0.871678		CD68	351401	62042.1	5.66391	0.0212636	0.218728
	CD70	92158.8	21120.3	4.36351	0.208857	0.593205		CD70	22686.6	55133.6	0.411483	0.298455	0.566284		CD70	18108.3	46453.4	0.389818	0.957453	0.986806
	CD74	357565	594460	0.601495	0.242106	0.623909		CD74	613229	457965	1.33903	0.933028	0.975498		CD74	558366	525765	1.06201	0.288537	0.631741
	CD81	258573	656399	0.393926	0.00522503	0.127961		CD81	542276	567220	0.956023	0.962763	0.984868		CD81	875868	445219	1.96727	0.00417884	0.106944
	CD82	95651.2	123094	0.77706	0.397856	0.747598		CD82	132308	100512	1.31634	0.156082	0.402085		CD82	105374	119768	0.879816	0.447614	0.75257
	CD84	28128	53309.8	0.527632	0.0225851	0.243498		CD84	52419.7	41574.7	1.26085	0.198623	0.459498		CD84	55021.5	44109.4	1.24739	0.447614	0.75257
	CD8A	213607	416269	0.513146	0.146127	0.510994		CD8A	488589	245399	1.991	0.036551	0.177266		CD8A	277190	394516	0.702608	0.362769	0.694727
	CD9	241389	337446	0.71534	0.298482	0.674479		CD9	386194	242545	1.59226	0.046181	0.202944		CD9	243701	336655	0.723888	0.225055	0.570231
	CD93	30836.4	43064.8	0.716046	0.692809	0.901005		CD93	41966.8	38006.4	1.1042	0.248906	0.516095		CD93	45176.5	38159	1.1839	0.0818451	0.372508
	CD97	141867	240086	0.590899	0.0212636	0.23937		CD97	255271	176375	1.44732	0.048339	0.206417		CD97	210884	216475	0.974171	0.991487	0.996472
	CDA	278604	288953	0.964185	0.856043	0.958125		CDA	341761	233002	1.46677	0.437531	0.689975		CDA	187399	320155	0.58534	0.278813	0.623934
	CDC123	24903.3	24535.4	1.01499	0.351506	0.714017		CDC123	28114.9	21277.6	1.32134	0.125365	0.356341		CDC123	17651.8	27016.2	0.653379	0.422317	0.737359
	CDC16	77225.6	93400	0.826827	0.677095	0.89633		CDC16	93245	85461.9	1.09107	0.75792	0.89905		CDC16	93698.1	87764.7	1.06761	0.434862	0.745881
	CDC23	38160.2	33876.9	1.12644	0.397856	0.747598		CDC23	27700.8	41957.1	0.660216	0.046181	0.202944		CDC23	45754	31279	1.46277	0.158678	0.489808
	CDC27	25775	18072.6	1.4262	0.500639	0.811823		CDC27	17545.2	22430.9	0.782189	0.289777	0.558268		CDC27	19086.7	20360.6	0.937433	0.600677	0.84605
	CDC37	766849	406243	1.88766	0.0024213	0.0899897		CDC37	391042	601163	0.650475	0.0272684	0.147966		CDC37	435477	519608	0.838089	0.677095	0.883521
	CDC40	25232.5	15084.4	1.67276	0.0780209	0.396048		CDC40	12517.7	22626.5	0.553231	0.00825057	0.0737862		CDC40	20020.4	16867.5	1.18692	0.225055	0.570231
	CDC42	1.06458e+06	2.42267e+06	0.439424	3.81e-05	0.0151505		CDC42	2.77878e+06	1.40121e+06	1.98312	3.65e-05	0.00422343		CDC42	1.73785e+06	2.19234e+06	0.79269	0.514384	0.798235
	CDC42BPA	26196	22036.3	1.18877	0.269309	0.649431		CDC42BPA	22334.5	23829.4	0.937264	0.325502	0.593983		CDC42BPA	21462.8	23655.5	0.907307	0.991487	0.996472
	CDC42BPB	121632	150527	0.808041	0.269309	0.649431		CDC42BPB	153745	132987	1.15609	0.51889	0.751902		CDC42BPB	144341	142759	1.01108	0.72462	0.904216
	CDC42BPG	55499.9	55661.2	0.997102	0.528318	0.823659		CDC42BPG	61694.7	49779.1	1.23937	0.384133	0.649383		CDC42BPG	44058.4	59575.4	0.739539	0.72462	0.904216
	CDC42EP1	43242.4	62871.2	0.687793	0.21685	0.597994		CDC42EP1	76637	39820.4	1.92457	0.0383295	0.181721		CDC42EP1	36398.5	65212.5	0.558151	0.269309	0.613052
	CDC42EP2	1.33419e+06	786848	1.69562	0.556736	0.840674		CDC42EP2	408597	1.42422e+06	0.286891	0.0813142	0.277271		CDC42EP2	1.51425e+06	725249	2.08791	0.165243	0.500877
	CDC42EP4	31431.8	67150.8	0.468078	0.585861	0.853462		CDC42EP4	42947.9	72563.3	0.591868	0.74374	0.891958		CDC42EP4	113695	39008.2	2.91464	0.872829	0.957213
	CDC5L	119086	111131	1.07159	0.397856	0.747598		CDC5L	108613	117529	0.924136	0.205321	0.468835		CDC5L	115972	112196	1.03366	0.556736	0.823031
	CDC73	66570	59686.8	1.11532	0.409981	0.75673		CDC73	65130.7	57893.9	1.125	0.281268	0.550186		CDC73	49217.8	65623.1	0.750008	0.692809	0.891288
	CDCP1	65106.9	75195.5	0.865836	0.856043	0.958125		CDCP1	82137.1	63476.6	1.29397	0.815399	0.925094		CDCP1	61846.2	76311	0.81045	0.646082	0.868488
	CDH1	99012.6	99656.2	0.993542	0.872829	0.963211		CDH1	111626	87824.6	1.27102	0.256746	0.523977		CDH1	76636.6	107311	0.714153	0.260023	0.602674
	CDH10	17864.7	17941.2	0.995738	0.556736	0.840674		CDH10	15929.1	19837.7	0.80297	0.437531	0.689975		CDH10	21810.7	16591.3	1.31459	0.134331	0.455738
	CDH11	59301.3	87834.3	0.67515	0.773202	0.931672		CDH11	99725.1	62134.3	1.60499	0.99255	0.997812		CDH11	64967.2	85895.9	0.756347	0.789601	0.926967
	CDH13	112759	212799	0.529884	0.250956	0.633255		CDH13	196119	178818	1.09675	0.84453	0.937155		CDH13	244876	167601	1.46107	0.362769	0.694727
	CDH16	39488.9	264333	0.149391	0.0707979	0.379435		CDH16	60112.4	348277	0.1726	0.156082	0.402085		CDH16	657065	53057	12.3841	0.00030762	0.0307453
	CDH2	105958	130603	0.811293	0.319031	0.689324		CDH2	139557	109671	1.27251	0.903383	0.964409		CDH2	113384	128063	0.885382	0.250956	0.592237
	CDH5	75407.8	92156.3	0.81826	0.233473	0.615164		CDH5	114194	62592.2	1.82441	0.0110156	0.0878869		CDH5	49776.5	100925	0.493203	0.0942103	0.393661
	CDH6	113840	160697	0.708416	0.646082	0.881139		CDH6	96848.2	198662	0.487504	0.0130361	0.096802		CDH6	283483	102661	2.76134	0.000604569	0.0422993
	CDH9	20747.6	19661.8	1.05522	0.740705	0.918708		CDH9	18342.2	21473.6	0.854174	0.437531	0.689975		CDH9	22199.5	19165.1	1.15833	0.585861	0.839246
	CDHR2	8282.26	9727.1	0.851462	0.677095	0.89633		CDHR2	6579.35	12031.4	0.54685	0.1857	0.443903		CDHR2	15780.5	7161.92	2.20338	0.278813	0.623934
	CDHR5	6006.32	5686.88	1.05617	0.0579552	0.360199		CDHR5	4530.15	6958.84	0.650992	0.00346739	0.0441392		CDHR5	7911.36	5035.15	1.57122	0.165243	0.500877
	CDIPT	393618	340920	1.15458	0.571213	0.849696		CDIPT	227354	476467	0.477165	0.000586372	0.0150584		CDIPT	559316	284234	1.9678	0.000727388	0.0430381
	CDK1	316864	189546	1.67171	0.319031	0.689324		CDK1	168045	273878	0.613577	0.77218	0.905079		CDK1	230892	218957	1.05451	0.514384	0.798235
	CDK11A	46866.2	18958.2	2.47208	4.3e-05	0.0151505		CDK11A	15572.1	36168.1	0.430547	0.00176729	0.0291111		CDK11A	25470	26278	0.969255	0.756901	0.915311
	CDK11B	50629.8	18929.7	2.67462	3.81e-05	0.0151505		CDK11B	16606.1	37014	0.448643	0.000995362	0.0203362		CDK11B	23398.2	28245.8	0.828379	0.872829	0.957213
	CDK12	41617	19691.9	2.11341	0.0009538	0.0551118		CDK12	15584.2	34604.2	0.450356	0.000262992	0.010514		CDK12	27591.4	24490.2	1.12663	0.397856	0.724052
	CDK13	25274.8	12842.5	1.96806	0.00649388	0.140025		CDK13	12070.3	19801.1	0.609578	0.150607	0.394856		CDK13	14327.4	16587.7	0.863739	0.319031	0.65525
	CDK16	64880	91461.3	0.709372	0.123266	0.479326		CDK16	111755	58657.8	1.9052	0.00153557	0.0267856		CDK16	52435.5	95718.6	0.547808	0.0446216	0.291538
	CDK17	16516.8	12055.5	1.37006	0.0200082	0.232308		CDK17	12298.8	14052.1	0.875228	0.167476	0.417758		CDK17	11587.5	13741.8	0.84323	0.487086	0.780774
	CDK18	25346.4	24354.7	1.04072	0.500639	0.811823		CDK18	24615.9	24599.3	1.00067	0.918191	0.970551		CDK18	23852.3	24865.8	0.959242	0.585861	0.839246
	CDK2	125927	58012.4	2.17069	0.923494	0.978393		CDK2	46844.2	102709	0.456089	0.426529	0.684148		CDK2	79489.9	73898.9	1.07566	0.422317	0.737359
	CDK20	20182.6	17777.9	1.13526	0.708653	0.906781		CDK20	13980.9	22631.2	0.617769	0.116227	0.34275		CDK20	25079.8	16102.5	1.55751	0.158678	0.489808
	CDK3	50845	22477.5	2.26204	0.872829	0.963211		CDK3	15128.1	43728	0.345959	0.373944	0.640503		CDK3	36611	27347	1.33875	0.233473	0.578288
	CDK4	48595.3	67464.3	0.720311	0.0707979	0.379435		CDK4	70969.8	54659.2	1.29841	0.0578175	0.228918		CDK4	60723.1	63315.4	0.959058	0.72462	0.904216
	CDK5	69281.4	51489.6	1.34554	0.123266	0.479326		CDK5	52477.2	59436	0.882919	0.715639	0.87732		CDK5	49590.6	58226	0.851691	0.269309	0.613052
	CDK5RAP1	15109.3	13784.2	1.09613	0.250956	0.633255		CDK5RAP1	13700	14527.8	0.94302	0.555965	0.776566		CDK5RAP1	13946.2	14182.1	0.983368	0.646082	0.868488
	CDK5RAP3	212690	172207	1.23508	0.178968	0.558265		CDK5RAP3	191214	174173	1.09784	0.543467	0.76869		CDK5RAP3	135656	198561	0.683195	0.037909	0.273536
	CDK6	144703	103522	1.3978	0.037909	0.305752		CDK6	98147.8	129280	0.759189	0.0211374	0.129736		CDK6	113857	114075	0.998088	0.585861	0.839246
	CDK9	91592.3	101083	0.906107	0.646082	0.881139		CDK9	109002	88723.7	1.22856	0.471485	0.716625		CDK9	85855.1	103046	0.833172	0.72462	0.904216
	CDKAL1	14932.3	22951.3	0.65061	0.889671	0.967648		CDKAL1	18986.6	22754	0.83443	0.219199	0.484951		CDKAL1	30575.6	17599.6	1.73729	0.118001	0.43398
	CDKL5	1735.23	1632.87	1.06269	0.571213	0.849696		CDKL5	1609.01	1706.98	0.942607	0.394487	0.658161		CDKL5	1678.74	1652.19	1.01607	0.692809	0.891288
	CDKN1B	61500	376124	0.16351	0.1935	0.575674		CDKN1B	359002	235275	1.52588	0.483111	0.725501		CDKN1B	409051	257225	1.59024	0.630792	0.863472
	CDKN2AIP	38027.5	30624.6	1.24173	0.340462	0.705733		CDKN2AIP	38452.5	26799.3	1.43483	0.307302	0.573941		CDKN2AIP	15571.1	38307.1	0.406482	0.0302783	0.250211
	CDKN2AIPNL	37053.3	49933.9	0.742047	0.278813	0.660084		CDKN2AIPNL	55738.1	37912.6	1.47017	0.633707	0.829246		CDKN2AIPNL	38772	49345.9	0.785718	0.600677	0.84605
	CDR2	11711.4	12240.5	0.956771	0.72462	0.913152		CDR2	10956.2	13210.9	0.82933	0.248906	0.516095		CDR2	14710.4	11214.5	1.31173	0.0899363	0.387628
	CDS2	60826.3	65219.8	0.932636	0.872829	0.963211		CDS2	66963.4	61346.5	1.09156	0.647093	0.840663		CDS2	61866.8	64863.9	0.953794	0.487086	0.780774
	CDV3	93887.5	78922.4	1.18962	0.708653	0.906781		CDV3	92930.2	72936	1.27413	0.21218	0.47655		CDV3	51984.4	93257.7	0.557428	0.298482	0.638395
	CEACAM1	208742	305590	0.68308	0.974464	0.993403		CEACAM1	441979	126023	3.50714	0.289777	0.558268		CEACAM1	43303	362188	0.11956	0.208857	0.550305
	CEACAM5	409792	123420	3.32032	0.067392	0.372798		CEACAM5	156392	234902	0.665773	0.048339	0.206417		CEACAM5	60012	243081	0.24688	0.677095	0.883521
	CEACAM6	180013	383266	0.469681	0.422317	0.766868		CEACAM6	466711	201404	2.31729	0.373944	0.640503		CEACAM6	222795	368630	0.604385	0.83932	0.945129
	CEACAM8	214653	552579	0.388456	0.0239753	0.250808		CEACAM8	774179	170538	4.53963	0.000501698	0.0135918		CEACAM8	126423	582762	0.216938	0.103232	0.408948
	CEBPD	16876.9	23577.9	0.715792	0.201074	0.586645		CEBPD	26194.1	17711.8	1.47891	0.289777	0.558268		CEBPD	18546.7	23006.7	0.806144	0.957453	0.986806
	CEBPZ	84096.6	32487.5	2.58858	0.460571	0.788879		CEBPZ	28831.1	61807.9	0.466463	0.161705	0.409298		CEBPZ	39519.2	47737.7	0.82784	0.397856	0.724052
	CECR1	77941.2	134370	0.580049	0.208857	0.593205		CECR1	104283	135086	0.771975	0.888608	0.958178		CECR1	192230	95271.1	2.01772	0.152306	0.47914
	CECR5	191470	249384	0.767772	0.0155955	0.208202		CECR5	264510	205883	1.28476	0.0847222	0.284304		CECR5	220296	239522	0.919731	0.692809	0.891288
	CELF1	45767	34996.9	1.30774	0.329637	0.695575		CELF1	38658.5	36861.1	1.04876	0.815399	0.925094		CELF1	27955.3	41090.4	0.680337	0.208857	0.550305
	CELF2	68953.1	59487.4	1.15912	0.487086	0.804666		CELF2	60360.9	63380.4	0.952359	0.426529	0.684148		CELF2	57807.6	63300.3	0.913228	0.83932	0.945129
	CELSR2	40143.3	29880.7	1.34345	0.447614	0.782822		CELSR2	35859.1	29263.6	1.22538	0.384133	0.649383		CELSR2	18383.9	37324.8	0.492539	0.0743396	0.357255
	CENPB	29897.9	30163.9	0.991181	1	1		CENPB	30205	29991.3	1.00713	0.75792	0.89905		CENPB	30084.8	30100	0.999495	0.72462	0.904216
	CENPC1	6727.73	10260.3	0.655704	0.0899363	0.421794		CENPC1	10326.9	8430.01	1.22501	0.150607	0.394856		CENPC1	10132.3	9095.6	1.11398	0.974464	0.992992
	CENPF	14300.5	4700.48	3.04235	0.872829	0.963211		CENPF	5957.91	8291.42	0.718564	0.1857	0.443903		CENPF	2282.33	8811.96	0.259003	0.178968	0.516243
	CENPV	24368.8	29213.6	0.834158	0.528318	0.823659		CENPV	36373.6	19906.6	1.82722	0.000501698	0.0135918		CENPV	15444.4	32266.7	0.478649	0.000796826	0.0443107
	CEP120	7379.34	8211.11	0.898703	0.822667	0.946553		CEP120	8447	7568.4	1.11609	0.74374	0.891958		CEP120	7757.46	8081.75	0.959874	0.889671	0.96481
	CEP135	9578.1	9558.79	1.00202	0.351506	0.714017		CEP135	9124.13	9986.39	0.913656	0.729645	0.88394		CEP135	10394.7	9279.44	1.12018	0.178968	0.516243
	CEP170	46708.3	30834.9	1.51479	0.0302783	0.279923		CEP170	29371.3	40178.9	0.731013	0.0098253	0.0823899		CEP170	33649.5	35302.4	0.953179	0.447614	0.75257
	CEP170B	11598.5	7754.14	1.49578	0.0609742	0.363388		CEP170B	7551.56	9871.09	0.765018	0.0687599	0.253261		CEP170B	8143.71	8936.03	0.911335	0.83932	0.945129
	CEP250	9151.48	7911.32	1.15676	0.434862	0.774997		CEP250	6890.41	9513.05	0.724312	0.363921	0.631673		CEP250	9874.61	7663.93	1.28845	0.0641186	0.333724
	CEP41	23880.8	78216.6	0.305316	0.0446216	0.32355		CEP41	85492.8	44052.4	1.94071	0.531107	0.758608		CEP41	64224	64415	0.997036	0.208857	0.550305
	CEP44	20231.6	22441.9	0.90151	0.630792	0.877274		CEP44	21067	22658.8	0.929748	0.962763	0.984868		CEP44	25086.1	20781.2	1.20715	0.585861	0.839246
	CEP68	25429.4	47643.4	0.533743	0.146127	0.510994		CEP68	59000	25616.6	2.30319	0.0272684	0.147966		CEP68	25803.8	47515.3	0.543064	0.298482	0.638395
	CERCAM	24728.7	20898.1	1.1833	0.487086	0.804666		CERCAM	25599.7	18292.6	1.39946	0.307302	0.573941		CERCAM	11856.5	25301.8	0.468605	0.0579552	0.321317
	CERS2	418814	228557	1.83242	0.0641186	0.372798		CERS2	162352	387345	0.41914	0.0021741	0.0327488		CERS2	355876	250089	1.423	0.112909	0.426057
	CES1	34187.3	64120.8	0.53317	0.487086	0.804666		CES1	47146.2	65475.8	0.720056	0.363921	0.631673		CES1	96764.2	42712.9	2.26546	0.0780209	0.364295
	CES2	252971	240495	1.05188	0.500639	0.811823		CES2	230513	256331	0.899277	0.633707	0.829246		CES2	259691	238196	1.09024	0.906562	0.970604
	CES3	70525.3	60428.5	1.16709	0.032054	0.287708		CES3	58533.7	67298.9	0.869757	0.00266308	0.0372327		CES3	64072.5	62636.1	1.02293	0.21685	0.560385
	CETN2	112371	73556.4	1.52768	0.630792	0.877274		CETN2	85023.7	81937.4	1.03767	0.647093	0.840663		CETN2	51504	94379.2	0.545714	0.308646	0.647221
	CFB	502870	703451	0.714862	0.677095	0.89633		CFB	830851	480661	1.72856	0.125365	0.356341		CFB	458452	718647	0.637937	0.186132	0.525432
	CFD	146922	292940	0.501542	0.487086	0.804666		CFD	368378	147395	2.49926	0.1857	0.443903		CFD	147868	292617	0.50533	0.422317	0.737359
	CFDP1	57224.2	57574.1	0.993923	0.906562	0.972293		CFDP1	47245.4	67330.6	0.701693	0.150607	0.394856		CFDP1	77436.9	50659.2	1.52859	0.0743396	0.357255
	CFH	2.25229e+06	1.69452e+06	1.32916	0.385945	0.740454		CFH	1.78556e+06	1.88587e+06	0.946812	0.903383	0.964409		CFH	1.51945e+06	1.94523e+06	0.781115	0.473729	0.773102
	CFHR1	145643	233322	0.624215	0.646082	0.881139		CFHR1	296772	128472	2.31001	0.0383295	0.181721		CFHR1	111301	245070	0.454161	0.0579552	0.321317
	CFHR2	50390.2	155341	0.324386	0.288537	0.668135		CFHR2	197776	62062.5	3.18672	0.179472	0.43549		CFHR2	73734.8	147354	0.500391	0.646082	0.868488
	CFHR3	37330	34524.1	1.08127	0.692809	0.901005		CFHR3	27332	42842.5	0.637965	0.179472	0.43549		CFHR3	48355	30752.4	1.5724	0.260023	0.602674
	CFHR4	15759	49666.7	0.317295	0.00050072	0.0370333		CFHR4	56871.1	25785.6	2.20553	0.0145551	0.102329		CFHR4	35812.3	42806.4	0.83661	0.585861	0.839246
	CFHR5	174356	245838	0.709232	0.646082	0.881139		CFHR5	285083	172361	1.65399	0.701727	0.871678		CFHR5	170366	247203	0.689177	0.991487	0.996472
	CFI	189516	249608	0.759256	1	1		CFI	282037	188380	1.49717	0.581367	0.794199		CFI	187244	250385	0.747826	0.528318	0.807656
	CFL1	8.64106e+06	7.77029e+06	1.11206	0.542437	0.833894		CFL1	8.57491e+06	7.43201e+06	1.15378	0.494889	0.733654		CFL1	6.22296e+06	8.59754e+06	0.723806	0.158678	0.489808
	CFL2	2.08421e+06	566053	3.68201	0.000251471	0.029998		CFL2	684543	1.2112e+06	0.565178	0.448693	0.69761		CFL2	338187	1.16338e+06	0.290694	0.00802364	0.14029
	CGGBP1	142327	118757	1.19847	0.146127	0.510994		CGGBP1	100602	147998	0.679752	0.0505794	0.213275		CGGBP1	153670	114876	1.3377	0.447614	0.75257
	CGN	28070.8	21460	1.30806	0.329637	0.695575		CGN	25395.3	20981.4	1.21037	0.543467	0.76869		CGN	13892	26310.6	0.528	0.0899363	0.387628
	CGNL1	38936.4	33049.1	1.17814	0.856043	0.958125		CGNL1	20695.7	47871	0.432322	0.0057509	0.0592391		CGNL1	56805.6	26936	2.10891	0.000550445	0.0422993
	CHAMP1	34264.8	39311.7	0.871617	0.460571	0.788879		CHAMP1	40351	35788.9	1.12747	0.800924	0.918821		CHAMP1	37313	38268.9	0.975023	0.661518	0.875866
	CHCHD2	254561	426308	0.59713	0.646082	0.881139		CHCHD2	421469	345088	1.22134	0.272926	0.542332		CHCHD2	435615	364369	1.19553	0.434862	0.745881
	CHCHD3	533111	567592	0.939251	0.269309	0.649431		CHCHD3	606133	513293	1.18087	0.22638	0.492877		CHCHD3	493474	581152	0.849131	0.789601	0.926967
	CHCHD4	114261	150151	0.760972	0.308646	0.681417		CHCHD4	161318	121468	1.32806	0.12073	0.349889		CHCHD4	128676	145219	0.886081	0.460571	0.762054
	CHCHD5	57112.4	61902.5	0.922619	0.487086	0.804666		CHCHD5	71316.8	50455.2	1.41347	0.947887	0.980911		CHCHD5	43798.1	66457.4	0.65904	0.434862	0.745881
	CHCHD6	59597.8	68889.1	0.865126	0.856043	0.958125		CHCHD6	80123.8	53440.9	1.4993	0.729645	0.88394		CHCHD6	47283.9	73101.8	0.646823	0.83932	0.945129
	CHCHD7	24550.7	21281.7	1.15361	0.260023	0.641044		CHCHD7	22145.3	22085.9	1.00269	0.594265	0.804095		CHCHD7	19621	22968.2	0.85427	0.615656	0.854936
	CHD1	4455.87	8662.26	0.514401	0.409981	0.75673		CHD1	9055.87	6180.59	1.46521	0.22638	0.492877		CHD1	7905.32	7482.18	1.05655	0.585861	0.839246
	CHD1L	8323.09	5409.31	1.53866	0.94046	0.982852		CHD1L	5506.57	6772.68	0.813056	0.74374	0.891958		CHD1L	5222.27	6470.12	0.807136	0.646082	0.868488
	CHD2	26830.6	14859.2	1.80566	0.447614	0.782822		CHD2	14446.9	21241.3	0.680133	0.506816	0.74226		CHD2	15652	18683.5	0.837748	1	1
	CHD3	17564.4	22873.6	0.767889	0.677095	0.89633		CHD3	26472.5	16758.6	1.57964	0.620438	0.821182		CHD3	15952.8	23425	0.681015	0.319031	0.65525
	CHD4	143068	101945	1.40337	0.000251471	0.029998		CHD4	115789	109195	1.06039	0.0272684	0.147966		CHD4	75322.7	125121	0.601997	0.340462	0.675081
	CHD5	31286.4	26580	1.17707	0.158678	0.532477		CHD5	25242.2	30219.5	0.835294	0.363921	0.631673		CHD5	29152.6	27309.9	1.06747	0.72462	0.904216
	CHD6	656.029	1036.52	0.632916	0.107987	0.456645		CHD6	848.335	1027.22	0.825856	0.888608	0.958178		CHD6	1398.41	782.546	1.787	0.0743396	0.357255
	CHD7	8068.63	9471.63	0.851874	0.514384	0.818852		CHD7	12634.1	5729.25	2.2052	0.325502	0.593983		CHD7	3389.86	11072.3	0.306158	0.646082	0.868488
	CHD8	6274.65	6364.73	0.985848	0.906562	0.972293		CHD8	6814.81	5886.92	1.15762	0.701727	0.871678		CHD8	5499.19	6630.02	0.829437	0.756901	0.915311
	CHD9	7058.42	4736.71	1.49015	0.615656	0.869964		CHD9	5647.83	5021.49	1.12473	0.977653	0.991868		CHD9	2984.56	6130.4	0.486846	0.646082	0.868488
	CHDH	85773.2	164741	0.520654	0.278813	0.660084		CHDH	139800	149239	0.936756	0.620438	0.821182		CHDH	212704	121317	1.75329	0.0942103	0.393661
	CHERP	104273	99359.9	1.04944	0.740705	0.918708		CHERP	95248.8	105769	0.900535	0.947887	0.980911		CHERP	107266	98335.9	1.09081	0.677095	0.883521
	CHI3L1	289003	617117	0.468312	0.646082	0.881139		CHI3L1	826162	252055	3.2777	0.272926	0.542332		CHI3L1	215107	642397	0.334851	0.434862	0.745881
	CHID1	597291	538382	1.10942	0.571213	0.849696		CHID1	442828	659716	0.67124	0.018057	0.117458		CHID1	722141	495670	1.4569	0.0339156	0.26432
	CHKB	31900.4	44991.1	0.709037	0.340462	0.705733		CHKB	55118.5	28707.8	1.91998	0.256746	0.523977		CHKB	25515.3	47175.5	0.540859	0.740705	0.909707
	CHL1	12247	11430.4	1.07144	0.646082	0.881139		CHL1	9677.96	13523.8	0.715626	0.581367	0.794199		CHL1	14800.5	10556.8	1.40198	0.872829	0.957213
	CHM	17209.8	53595.7	0.321105	0.288537	0.668135		CHM	56793.5	32328	1.75679	0.947887	0.980911		CHM	47446.1	43251.7	1.09698	0.250956	0.592237
	CHMP1A	41679.7	27378.2	1.52237	0.107987	0.456645		CHMP1A	24040.7	37738.1	0.637039	0.0137775	0.0995101		CHMP1A	33796.6	30075.1	1.12374	0.242106	0.586127
	CHMP2A	47184.8	73156	0.644989	0.032054	0.287708		CHMP2A	68242.8	64894.7	1.05159	0.660591	0.849545		CHMP2A	82604.6	61038.7	1.35331	0.107987	0.417279
	CHMP3	556244	491148	1.13254	0.460571	0.788879		CHMP3	546853	470134	1.16318	0.0918777	0.298825		CHMP3	384024	550066	0.698142	0.242106	0.586127
	CHMP4A	210487	78655.7	2.67606	0.00307242	0.100104		CHMP4A	71709.1	151251	0.474107	0.00927346	0.0801245		CHMP4A	92014.7	119186	0.772027	0.957453	0.986806
	CHMP4B	245042	279381	0.87709	0.487086	0.804666		CHMP4B	338949	204934	1.65394	0.00266308	0.0372327		CHMP4B	164826	306823	0.537202	0.00649388	0.12706
	CHMP5	144427	295506	0.488742	0.0166122	0.21593		CHMP5	297976	217592	1.36943	0.167476	0.417758		CHMP5	290757	245446	1.18461	0.447614	0.75257
	CHMP6	86664.5	72861.4	1.18944	0.0550582	0.353481		CHMP6	57804.4	94240.9	0.613368	0.000633416	0.0157736		CHMP6	101817	67677.6	1.50445	0.0579552	0.321317
	CHMP7	90659.3	52448.8	1.72853	0.434862	0.774997		CHMP7	53127.9	70901.1	0.749325	0.859176	0.94378		CHMP7	51142.9	65967.6	0.775272	0.571213	0.831795
	CHORDC1	132112	82192.3	1.60735	0.397856	0.747598		CHORDC1	77103	112046	0.688138	0.135042	0.371291		CHORDC1	91979.4	95922	0.958898	0.397856	0.724052
	CHP1	510052	502631	1.01476	0.422317	0.766868		CHP1	546583	464080	1.17778	0.130135	0.363611		CHP1	418108	534085	0.782849	0.362769	0.694727
	CHPF2	9752.3	5443.24	1.79163	0.0986411	0.440284		CHPF2	4155.82	8835.68	0.470345	0.0348419	0.172484		CHPF2	7919.06	6070.4	1.30454	0.460571	0.762054
	CHST13	22523.7	22258.5	1.01192	0.278813	0.660084		CHST13	19177.5	25353.7	0.756398	0.543467	0.76869		CHST13	28183.6	20322.2	1.38684	0.708653	0.897619
	CHST14	124540	131161	0.949523	0.385945	0.740454		CHST14	117806	140692	0.837331	0.241233	0.508452		CHST14	156844	120110	1.30584	0.646082	0.868488
	CHST9	20692.4	31787	0.65097	0.107987	0.456645		CHST9	32165.7	25875.5	1.2431	0.205321	0.468835		CHST9	31058.6	28240.6	1.09979	0.889671	0.96481
	CHTF18	4839.65	9337.22	0.518318	0.0446216	0.32355		CHTF18	11554	4956.92	2.33088	0.000737952	0.0168975		CHTF18	5074.18	9256.99	0.548146	0.0780209	0.364295
	CHUK	36237.7	35522.7	1.02013	0.770448	0.931672		CHUK	37984.6	33513	1.13343	0.857934	0.94378		CHUK	30788.3	37387	0.823503	0.939698	0.981465
	CHURC1-FNTB	53890.1	33750.3	1.59673	0.278813	0.660084		CHURC1-FNTB	31964.7	45537.1	0.701948	0.298455	0.566284		CHURC1-FNTB	37184.2	39465.5	0.942195	0.923494	0.976575
	CIAO1	213400	134129	1.59101	0.72462	0.913152		CIAO1	138020	170023	0.81177	0.933028	0.975498		CIAO1	126646	163808	0.773139	0.806092	0.932268
	CIAPIN1	132696	70561.2	1.88058	0.0120425	0.183264		CIAPIN1	67053.7	105001	0.6386	0.0630965	0.239559		CIAPIN1	77306.3	89510.2	0.863659	0.740705	0.909707
	CIB1	125085	226803	0.551515	0.806092	0.944677		CIB1	315699	90467.6	3.48963	0.00825057	0.0737862		CIB1	55849.9	250489	0.222964	0.00522503	0.115356
	CIC	6867.69	7923.58	0.866741	0.600677	0.861471		CIC	8661.75	6685.86	1.29553	0.394487	0.658161		CIC	6504.03	8047.99	0.808155	0.128709	0.449659
	CILP	51885.9	72672.6	0.713967	0.152306	0.522233		CILP	88075.9	47468.5	1.85546	0.0956299	0.305125		CILP	43051.1	75695.1	0.568743	0.646082	0.868488
	CIRBP	221197	395052	0.559919	0.037909	0.305752		CIRBP	349121	352289	0.991007	0.483111	0.725501		CIRBP	483381	305358	1.583	0.00307242	0.0908945
	CIRH1A	24574.4	43140.3	0.56964	0.128709	0.489927		CIRH1A	47757.5	29417.7	1.62343	0.0717415	0.260353		CIRH1A	34261	39826.4	0.860258	0.600677	0.84605
	CISD1	290459	838587	0.346367	0.661518	0.88843		CISD1	1.07564e+06	336587	3.19573	0.344376	0.614476		CISD1	382714	807026	0.474228	0.528318	0.807656
	CISD2	552240	767104	0.719902	0.83932	0.952233		CISD2	948712	485049	1.95591	0.0234315	0.137104		CISD2	417858	813077	0.513922	0.0166122	0.197849
	CIZ1	6168.54	2554.33	2.41494	0.00979811	0.166829		CIZ1	2503.34	4410.46	0.567592	0.0749728	0.265437		CIZ1	2652.38	3757.23	0.70594	0.596429	0.84605
	CKAP4	3.18559e+06	2.07833e+06	1.53277	0.0285855	0.270356		CKAP4	2.23008e+06	2.48604e+06	0.897039	0.51889	0.751902		CKAP4	1.7865e+06	2.55697e+06	0.698679	0.158678	0.489808
	CKAP5	179726	79701.9	2.25498	0.123266	0.479326		CKAP5	75689.6	133572	0.566657	0.0918777	0.298825		CKAP5	87418	111281	0.785561	0.708653	0.897619
	CKB	1.08659e+06	1.73247e+06	0.627192	0.434862	0.774997		CKB	1.18422e+06	1.9367e+06	0.611462	0.0995015	0.312622		CKB	2.78681e+06	1.15082e+06	2.42158	0.00604392	0.123483
	CKMT1A	58080.8	170380	0.340889	0.260023	0.641044		CKMT1A	213709	72568.2	2.94495	0.107612	0.327126		CKMT1A	87055.5	160468	0.54251	0.487086	0.780774
	CKMT1B	68777.1	184363	0.373052	0.298482	0.674479		CKMT1B	227996	84615.5	2.69449	0.384133	0.649383		CKMT1B	100454	173526	0.578898	0.974464	0.992992
	CKMT2	28416.2	33611.2	0.845439	0.0400469	0.310144		CKMT2	43090.9	21898.7	1.96774	0.116227	0.34275		CKMT2	15381.1	38070.6	0.404015	0.822667	0.939103
	CKS1B	86306.1	101940	0.846634	1	1		CKS1B	124429	72499.3	1.71628	0.0401797	0.18643		CKS1B	58692.4	111387	0.526923	0.017685	0.202161
	CLASP1	43514.8	54319.8	0.801084	0.308646	0.681417		CLASP1	44552.2	58309.3	0.764068	0.531107	0.758608		CLASP1	73103.8	44197.3	1.65403	0.0780209	0.364295
	CLASP2	15383.3	34031.6	0.45203	0.0166122	0.21593		CLASP2	38625.7	20290	1.90369	0.103495	0.319469		CLASP2	25196.7	30674.4	0.821423	0.630792	0.863472
	CLC	746331	323467	2.30729	0.542437	0.833894		CLC	336922	521961	0.645493	0.888608	0.958178		CLC	297591	476983	0.623901	0.434862	0.745881
	CLCC1	30142.9	44845.6	0.672149	0.107987	0.456645		CLCC1	37215.4	44831	0.830127	0.933028	0.975498		CLCC1	59519.1	34795.9	1.71052	0.0858157	0.38074
	CLCN3	108528	74133.4	1.46396	0.128709	0.489927		CLCN3	43937.2	120366	0.365031	0.0123295	0.0942036		CLCN3	132203	66034.1	2.00204	0.1935	0.535801
	CLCN6	2838.31	5974.83	0.475045	0.0550582	0.353481		CLCN6	4799.1	5537.07	0.866722	0.918191	0.970551		CLCN6	8235.84	4128.3	1.99497	0.0743396	0.357255
	CLCN7	54301.6	75749.6	0.716857	0.397856	0.747598		CLCN7	64848.1	75507.7	0.858828	0.111855	0.335068		CLCN7	96713.9	61240.1	1.57926	0.00604392	0.123483
	CLCNKB	38034.3	33698.8	1.12866	0.103232	0.448067		CLCNKB	34408.3	35184.3	0.977944	0.60729	0.813091		CLCNKB	32334.3	35648.8	0.907024	0.308646	0.647221
	CLDND1	275481	296922	0.927789	0.646082	0.881139		CLDND1	240916	340054	0.708465	0.272926	0.542332		CLDND1	404626	252741	1.60095	0.434862	0.745881
	CLEC11A	509837	317721	1.60467	0.630792	0.877274		CLEC11A	374981	358721	1.04533	0.460011	0.707033		CLEC11A	207606	421116	0.492989	0.178968	0.516243
	CLEC16A	46731.5	22311.7	2.09449	0.957453	0.989011		CLEC16A	18534.5	38153.4	0.48579	0.307302	0.573941		CLEC16A	29575.4	28180.9	1.04948	0.269309	0.613052
	CLEC18A	21279.8	26865.4	0.79209	0.615656	0.869964		CLEC18A	27561.7	23403.2	1.17769	0.947887	0.980911		CLEC18A	25526.5	25412.6	1.00448	0.677095	0.883521
	CLEC18B	22083.2	27978.1	0.789302	0.615656	0.869964		CLEC18B	28724.8	24312.7	1.18147	0.947887	0.980911		CLEC18B	26542.2	26452.6	1.00339	0.677095	0.883521
	CLEC18C	21279.8	26865.4	0.79209	0.615656	0.869964		CLEC18C	27561.7	23403.2	1.17769	0.947887	0.980911		CLEC18C	25526.5	25412.6	1.00448	0.677095	0.883521
	CLEC3B	445662	840346	0.530332	0.165243	0.539814		CLEC3B	913538	572627	1.59535	0.77218	0.905079		CLEC3B	699592	753475	0.928487	0.298482	0.638395
	CLGN	24152.7	16562.4	1.45828	0.00802364	0.150235		CLGN	17890.6	19080.5	0.937635	0.384133	0.649383		CLGN	14008.3	20032.9	0.699266	0.112909	0.426057
	CLIC1	5.70198e+06	8.21219e+06	0.694331	0.0522797	0.344004		CLIC1	8.80387e+06	6.38816e+06	1.37815	0.198623	0.459498		CLIC1	7.07435e+06	7.74269e+06	0.91368	0.661518	0.875866
	CLIC2	82519.7	178869	0.461343	0.0579552	0.360199		CLIC2	191943	118122	1.62495	0.272926	0.542332		CLIC2	153725	154509	0.994925	0.542437	0.815088
	CLIC3	86399.3	92755.5	0.931475	0.434862	0.774997		CLIC3	90825.8	91432.8	0.993361	0.426529	0.684148		CLIC3	96466.3	89311.5	1.08011	0.906562	0.970604
	CLIC4	824835	922072	0.894545	0.600677	0.861471		CLIC4	747883	1.04094e+06	0.718466	0.167476	0.417758		CLIC4	1.25705e+06	774208	1.62366	0.032054	0.257686
	CLIC5	27556.7	51927.9	0.530673	0.21685	0.597994		CLIC5	50863.3	40765.9	1.24769	0.701727	0.871678		CLIC5	53975.2	42890	1.25846	0.0899363	0.387628
	CLIC6	66171.1	59079.4	1.12004	0.889671	0.967648		CLIC6	72739.5	49490.6	1.46976	0.99255	0.997812		CLIC6	32810	70492.4	0.465441	0.906562	0.970604
	CLINT1	363724	145133	2.50614	0.000166041	0.0240793		CLINT1	110794	287447	0.385441	0.000428319	0.0124718		CLINT1	211171	197322	1.07018	0.740705	0.909707
	CLIP1	74225.1	48486.8	1.53083	0.0188161	0.226283		CLIP1	45327.9	64393.4	0.703922	0.00825057	0.0737862		CLIP1	54561.6	55213.8	0.988187	0.514384	0.798235
	CLIP2	54866.5	66812.7	0.821198	0.906562	0.972293		CLIP2	51381	75677.8	0.678944	0.135042	0.371291		CLIP2	96489.1	52573.4	1.83532	0.0641186	0.333724
	CLK3	18609.9	25814.2	0.720916	0.319031	0.689324		CLK3	20413.5	27405	0.744882	0.51889	0.751902		CLK3	36200.1	19796.4	1.82862	0.0780209	0.364295
	CLMN	22030.6	78254.3	0.281526	0.0024213	0.0899897		CLMN	89425.8	39400.7	2.26965	0.0401797	0.18643		CLMN	56770.8	66369.5	0.855374	0.556736	0.823031
	CLN5	41061.5	44428.6	0.924214	0.94046	0.982852		CLN5	46544.5	40710.6	1.1433	0.933028	0.975498		CLN5	40359.6	44668.7	0.903532	0.856043	0.951358
	CLNS1A	320548	471554	0.67977	0.789601	0.937533		CLNS1A	571785	299675	1.90802	0.51889	0.751902		CLNS1A	278801	485836	0.573858	0.308646	0.647221
	CLPB	632625	280155	2.25813	0.0422834	0.315568		CLPB	230013	504603	0.455831	0.0234315	0.137104		CLPB	376581	367749	1.02402	0.585861	0.839246
	CLPP	56530.3	141237	0.400252	0.0496164	0.335739		CLPP	139588	100469	1.38937	0.344376	0.614476		CLPP	144407	111174	1.29893	0.397856	0.724052
	CLPTM1	82086.9	138209	0.593934	0.0128581	0.189062		CLPTM1	142544	105979	1.34502	0.107612	0.327126		CLPTM1	129871	121862	1.06573	0.556736	0.823031
	CLPTM1L	87542.7	113976	0.768081	0.260023	0.641044		CLPTM1L	73353.1	139820	0.524626	0.00477306	0.0525321		CLPTM1L	192097	78207.4	2.45625	1.8401e-06	0.00340235
	CLPX	68204.9	24865.6	2.74294	0.0358662	0.298724		CLPX	24157.3	47216.4	0.511629	0.12073	0.349889		CLPX	26227.8	39226.2	0.66863	0.773202	0.920574
	CLSTN1	43055.3	119769	0.359485	0.0358662	0.298724		CLSTN1	151671	50737.2	2.98934	0.00143032	0.0262497		CLSTN1	58419.2	114513	0.510153	0.140136	0.463941
	CLTA	711655	1.46507e+06	0.485747	0.00522503	0.127961		CLTA	1.721e+06	842283	2.04325	0.000924336	0.0195885		CLTA	972912	1.3757e+06	0.707214	0.340462	0.675081
	CLTB	225486	126276	1.78566	0.037909	0.305752		CLTB	139957	162726	0.86008	0.173398	0.426914		CLTB	99966.2	169217	0.590757	0.630792	0.863472
	CLTC	3.64954e+06	4.20782e+06	0.867324	0.278813	0.660084		CLTC	4.3908e+06	3.75275e+06	1.17002	0.179472	0.43549		CLTC	3.85595e+06	4.13721e+06	0.932016	0.661518	0.875866
	CLTCL1	233717	216054	1.08175	0.856043	0.958125		CLTCL1	217511	223485	0.973269	0.77218	0.905079		CLTCL1	213252	223055	0.956052	0.600677	0.84605
	CLU	5.13889e+06	2.59408e+07	0.198101	0.0496164	0.335739		CLU	3.55991e+07	6.25305e+06	5.69308	0.116227	0.34275		CLU	7.3672e+06	2.51785e+07	0.292599	0.889671	0.96481
	CLUH	109080	66654.2	1.6365	0.0105441	0.170643		CLUH	45938.6	107786	0.426203	0.000222512	0.00956801		CLUH	106492	67539.6	1.57673	0.118001	0.43398
	CLYBL	248625	187529	1.32579	0.319031	0.689324		CLYBL	125922	277314	0.454077	0.000204493	0.009336		CLYBL	306004	167899	1.82255	0.00135317	0.0540977
	CMA1	99443.3	168116	0.591515	0.646082	0.881139		CMA1	184326	118193	1.55953	0.281268	0.550186		CMA1	136944	155287	0.881873	0.447614	0.75257
	CMAS	401341	297525	1.34893	0.0496164	0.335739		CMAS	281458	364882	0.771369	0.0383295	0.181721		CMAS	328422	322471	1.01845	0.692809	0.891288
	CMBL	669237	277301	2.41339	0.0579552	0.360199		CMBL	149214	596430	0.250178	3.63e-06	0.00134079		CMBL	523624	327116	1.60073	0.00135317	0.0540977
	CMC2	153605	129375	1.18729	1	1		CMC2	130183	140712	0.925173	0.815399	0.925094		CMC2	127820	138196	0.924917	0.789601	0.926967
	CMIP	45541.3	54832.2	0.830557	1	1		CMIP	44061.8	60542.9	0.727778	0.256746	0.523977		CMIP	75544.5	44567.9	1.69504	0.1935	0.535801
	CMPK1	1.46475e+06	1.48888e+06	0.983791	0.677095	0.89633		CMPK1	1.59893e+06	1.37099e+06	1.16626	0.977653	0.991868		CMPK1	1.27724e+06	1.55303e+06	0.822418	0.708653	0.897619
	CMPK2	88944.5	65037	1.3676	0.118001	0.473539		CMPK2	70505.9	71732.2	0.982904	0.829935	0.931301		CMPK2	54519.8	76813.8	0.709766	0.1935	0.535801
	CMTM6	280198	263712	1.06251	0.806092	0.944677		CMTM6	332680	205640	1.61778	0.0272684	0.147966		CMTM6	131082	314726	0.416497	0.0225851	0.225121
	CNBP	39559.1	109819	0.36022	0.0986411	0.440284		CNBP	112537	72075.9	1.56137	0.962763	0.984868		CNBP	104593	87571	1.19438	0.0858157	0.38074
	CNDP2	3.37552e+06	5.07852e+06	0.664667	0.067392	0.372798		CNDP2	3.62166e+06	5.62785e+06	0.643524	0.0332004	0.168185		CNDP2	7.88018e+06	3.53745e+06	2.22764	2.92501e-06	0.00419097
	CNIH4	562238	422581	1.33049	0.740705	0.918708		CNIH4	400100	514026	0.778365	0.316318	0.585164		CNIH4	465813	455568	1.02249	0.134331	0.455738
	CNKSR3	16430.6	14701.6	1.1176	0.630792	0.877274		CNKSR3	11804.9	18351.4	0.643272	0.494889	0.733654		CNKSR3	20272.2	13387.4	1.51428	0.773202	0.920574
	CNN1	1.98672e+06	2.24402e+06	0.885337	0.974464	0.993403		CNN1	1.02826e+06	3.28437e+06	0.313076	0.0604101	0.234291		CNN1	4.58203e+06	1.35615e+06	3.3787	0.0339156	0.26432
	CNN2	1.75007e+06	1.71208e+06	1.02219	0.889671	0.967648		CNN2	1.71915e+06	1.72427e+06	0.997034	0.815399	0.925094		CNN2	1.69847e+06	1.72973e+06	0.981928	0.906562	0.970604
	CNN3	840862	1.45505e+06	0.577893	0.0899363	0.421794		CNN3	1.21575e+06	1.37805e+06	0.882228	0.5686	0.785315		CNN3	1.91523e+06	1.0875e+06	1.76113	0.0166122	0.197849
	CNNM2	6799.94	8453.82	0.804362	0.0707979	0.379435		CNNM2	7424.07	8617.03	0.861558	0.829935	0.931301		CNNM2	10434.1	7210.55	1.44706	0.037909	0.273536
	CNNM3	39220	56351	0.695995	0.351506	0.714017		CNNM3	34569.2	68729.5	0.502974	0.0246559	0.140273		CNNM3	98239.1	36160.3	2.71677	0.000227029	0.0270824
	CNNM4	9797.13	16653.3	0.588301	0.0858157	0.41375		CNNM4	17413.6	12494.2	1.39374	0.0956299	0.305125		CNNM4	15191.2	14807.9	1.02588	0.856043	0.951358
	CNOT1	119484	106074	1.12642	0.677095	0.89633		CNOT1	107760	111158	0.969434	0.918191	0.970551		CNOT1	102832	111771	0.92002	0.773202	0.920574
	CNOT10	23847.1	26252.3	0.908381	0.250956	0.633255		CNOT10	26432.2	24876.7	1.06253	0.437531	0.689975		CNOT10	25906.4	25547.8	1.01404	0.806092	0.932268
	CNOT11	20651.2	29155.4	0.708315	0.103232	0.448067		CNOT11	29817.8	24266.4	1.22877	0.437531	0.689975		CNOT11	27881.6	26681.9	1.04496	0.473729	0.773102
	CNOT2	16420.3	14716.9	1.11574	0.0858157	0.41375		CNOT2	12468.7	17730.4	0.703242	0.00649739	0.0634804		CNOT2	19040.4	13820.6	1.37769	0.178968	0.516243
	CNOT3	87228.7	108026	0.807475	0.329637	0.695575		CNOT3	118776	87291.8	1.36067	0.135042	0.371291		CNOT3	87354.8	107983	0.808966	0.473729	0.773102
	CNOT4	22164.9	14609.1	1.5172	0.362769	0.723776		CNOT4	13162.7	19777.8	0.665525	0.264752	0.532819		CNOT4	17390.8	16242.4	1.07071	0.72462	0.904216
	CNOT6	8435.95	15792.9	0.53416	0.112909	0.464704		CNOT6	12639.4	15146.6	0.834471	0.581367	0.794199		CNOT6	21857.3	11201.4	1.9513	0.351506	0.683961
	CNOT6L	21442.6	20197.2	1.06166	0.528318	0.823659		CNOT6L	18358.5	22587.9	0.812757	0.264752	0.532819		CNOT6L	23733.3	19413.6	1.22251	0.528318	0.807656
	CNOT7	90799.2	99485.3	0.91269	0.906562	0.972293		CNOT7	115844	79412.5	1.45876	0.150607	0.394856		CNOT7	68025.9	107276	0.634119	0.128709	0.449659
	CNP	180158	210031	0.857768	0.571213	0.849696		CNP	167946	235561	0.712965	0.00249013	0.0356918		CNP	290963	172124	1.69043	0.00387362	0.101955
	CNPY2	1.08696e+06	949795	1.14441	0.374249	0.7311		CNPY2	1.08114e+06	892083	1.21193	0.384133	0.649383		CNPY2	697208	1.08313e+06	0.643697	0.0550582	0.314691
	CNPY3	159583	218950	0.728853	0.186132	0.566282		CNPY3	200651	206862	0.969974	0.84453	0.937155		CNPY3	254142	186601	1.36195	0.118001	0.43398
	CNPY4	309743	359990	0.860422	0.397856	0.747598		CNPY4	352616	341957	1.03117	0.415686	0.67451		CNPY4	374171	337949	1.10718	0.94046	0.981465
	CNTN1	85527	126430	0.676476	0.991487	0.998235		CNTN1	160828	72903.3	2.20605	0.494889	0.733654		CNTN1	60279.6	135067	0.446293	0.422317	0.737359
	CNTN4	8580.47	7264.42	1.18116	0.0550582	0.353481		CNTN4	7694.33	7509.07	1.02467	0.701727	0.871678		CNTN4	6437.67	7997.49	0.804961	0.146127	0.471532
	COA1	29833.3	95004.7	0.314019	0.298482	0.674479		COA1	104444	53342.6	1.95799	0.674199	0.856324		COA1	76851.9	78919.4	0.973803	0.123266	0.443855
	COA3	677010	639174	1.0592	0.708653	0.906781		COA3	538783	754621	0.713978	0.0383295	0.181721		COA3	832232	586071	1.42002	0.0470648	0.295243
	COA4	130461	158187	0.824725	0.646082	0.881139		COA4	175599	127581	1.37637	0.715639	0.87732		COA4	124702	160157	0.778623	0.974464	0.992992
	COASY	122301	140756	0.868887	0.83932	0.952233		COASY	124173	147474	0.841999	0.0272684	0.147966		COASY	172647	123533	1.39758	0.0200082	0.213844
	COBLL1	23961.3	30873.2	0.776121	0.646082	0.881139		COBLL1	23145.1	34848.2	0.66417	0.543467	0.76869		COBLL1	45735	23424.3	1.95246	0.822667	0.939103
	COCH	34193.8	53911	0.634263	0.298482	0.674479		COCH	43264.5	54289.4	0.796924	0.800924	0.918821		COCH	74385	40161.4	1.85215	0.178968	0.516243
	COG1	57123.5	79503.4	0.718503	0.288537	0.668135		COG1	84370.6	63633.5	1.32588	0.51889	0.751902		COG1	70143.5	75049.2	0.934633	0.756901	0.915311
	COG2	56450.3	162159	0.348117	0.00387362	0.113688		COG2	192468	80161.4	2.40101	0.036551	0.177266		COG2	103873	145936	0.71177	0.677095	0.883521
	COG3	253130	131746	1.92135	0.0112718	0.175879		COG3	147798	177004	0.834998	0.00017241	0.00833426		COG3	100878	183833	0.548747	0.0986411	0.400631
	COG4	31675.3	34202.8	0.926101	0.923494	0.978393		COG4	32861.5	34228.8	0.960055	0.256746	0.523977		COG4	36782.3	32455.7	1.13331	0.233473	0.578288
	COG5	110818	29834.3	3.71447	0.0422834	0.315568		COG5	16809.2	82850.4	0.202886	0.000285667	0.0108349		COG5	54882.4	48970.2	1.12073	0.0446216	0.291538
	COG6	251188	138684	1.81122	0.00189556	0.0805722		COG6	118056	214770	0.549685	0.0061141	0.0607794		COG6	178353	163601	1.09017	0.94046	0.981465
	COG7	47568.5	60354.5	0.788151	0.542437	0.833894		COG7	48420.1	65436.8	0.739952	0.0104056	0.0852268		COG7	83305.2	48128.8	1.73088	0.000204757	0.0270425
	COG8	50036.2	49257.7	1.0158	0.646082	0.881139		COG8	39645.5	58889.5	0.673218	0.0748262	0.265045		COG8	67742.9	43200.2	1.56812	0.0105441	0.159477
	COIL	24280.9	36648.8	0.662529	0.0780209	0.396048		COIL	33686	33313.7	1.01117	0.543467	0.76869		COIL	42346.6	30468.4	1.38985	0.298482	0.638395
	COL11A1	6077.91	7556.22	0.804359	0.0496164	0.335739		COL11A1	10905.1	3596.98	3.03174	0.000241977	0.00994256		COL11A1	1116.04	9253.7	0.120605	0.0339156	0.26432
	COL12A1	3.54138e+06	3.30085e+06	1.07287	0.514384	0.818852		COL12A1	4.27735e+06	2.48217e+06	1.72323	0.0259343	0.143894		COL12A1	1.42297e+06	4.02557e+06	0.353482	0.0609742	0.327498
	COL14A1	1.92039e+06	3.02902e+06	0.633997	0.158678	0.532477		COL14A1	2.16443e+06	3.30605e+06	0.654689	0.354065	0.622454		COL14A1	4.6917e+06	2.08095e+06	2.2546	0.0112718	0.166069
	COL15A1	567586	337773	1.68038	0.0818451	0.406532		COL15A1	278245	509918	0.545666	0.0190379	0.121593		COL15A1	452249	377230	1.19887	0.362769	0.694727
	COL16A1	6003.26	4493.93	1.33586	0.630792	0.877274		COL16A1	4803.64	4950.81	0.970274	0.660591	0.849545		COL16A1	3898.35	5214.03	0.747665	0.991487	0.996472
	COL18A1	1.14767e+06	1.00497e+06	1.14199	0.242106	0.623909		COL18A1	885979	1.19073e+06	0.744066	0.0348419	0.172484		COL18A1	1.23379e+06	975503	1.26477	0.225055	0.570231
	COL1A1	1.7133e+06	2.5201e+06	0.679855	0.434862	0.774997		COL1A1	3.27344e+06	1.39233e+06	2.35105	0.354065	0.622454		COL1A1	1.07137e+06	2.73971e+06	0.39105	0.0609742	0.327498
	COL1A2	1.78694e+06	2.10877e+06	0.847384	0.991487	0.998235		COL1A2	2.6242e+06	1.45224e+06	1.807	0.0748262	0.265045		COL1A2	1.11754e+06	2.33777e+06	0.478039	0.037909	0.273536
	COL21A1	103063	73029.4	1.41126	0.278813	0.660084		COL21A1	64231.1	96506.3	0.665564	0.00164777	0.0278876		COL21A1	89949.1	77515.9	1.1604	0.0137207	0.182843
	COL2A1	43682.2	205926	0.212126	0.0707979	0.379435		COL2A1	274740	58636.1	4.68552	0.161705	0.409298		COL2A1	73589.9	195694	0.376046	0.856043	0.951358
	COL3A1	47415.6	77631.5	0.610778	0.269309	0.649431		COL3A1	87721.2	52821.9	1.6607	0.281268	0.550186		COL3A1	58228.1	73932.5	0.787586	0.906562	0.970604
	COL4A1	216589	349322	0.620027	0.225055	0.607927		COL4A1	322558	308690	1.04493	0.647093	0.840663		COL4A1	400791	286306	1.39987	0.0780209	0.364295
	COL4A2	1.42219e+06	1.46297e+06	0.972124	0.487086	0.804666		COL4A2	1.50624e+06	1.40097e+06	1.07514	0.325502	0.593983		COL4A2	1.37976e+06	1.47749e+06	0.933853	0.677095	0.883521
	COL4A3	66337	72579.4	0.913991	0.756901	0.925296		COL4A3	75195.9	66942.3	1.12329	0.594265	0.804095		COL4A3	67547.7	72165.2	0.936014	0.773202	0.920574
	COL4A3BP	55693.6	72874.2	0.764244	0.298482	0.674479		COL4A3BP	64568.6	72270	0.893435	0.448693	0.69761		COL4A3BP	88846.4	61532.4	1.4439	0.0522797	0.308096
	COL4A4	17611.3	14354.3	1.2269	0.756901	0.925296		COL4A4	12629.5	17641.2	0.715906	0.647093	0.840663		COL4A4	17671.2	14333.8	1.23283	0.397856	0.724052
	COL4A5	10935.9	20336.3	0.537753	0.0899363	0.421794		COL4A5	20528.6	15451.3	1.3286	0.448693	0.69761		COL4A5	19966.6	17246.9	1.15769	0.422317	0.737359
	COL4A6	14812.2	8670.45	1.70836	0.00697279	0.143252		COL4A6	9278.71	11156.5	0.831687	0.0956299	0.305125		COL4A6	7500.74	11171.8	0.671402	0.473729	0.773102
	COL5A1	26492.3	47771.2	0.554567	0.514384	0.818852		COL5A1	61992	23457.9	2.64269	0.0123295	0.0942036		COL5A1	20423.5	49847.3	0.40972	0.0285855	0.244132
	COL5A2	39372.6	48377.6	0.813859	0.500639	0.811823		COL5A2	52419.5	39988.7	1.31086	0.531107	0.758608		COL5A2	40604.9	47956	0.84671	0.974464	0.992992
	COL6A1	6.95808e+06	7.43836e+06	0.935431	0.906562	0.972293		COL6A1	7.93632e+06	6.71941e+06	1.1811	0.729645	0.88394		COL6A1	6.48075e+06	7.60166e+06	0.852544	0.789601	0.926967
	COL6A2	3.37172e+06	5.54919e+06	0.607606	0.21685	0.597994		COL6A2	6544841	3.5031e+06	1.8683	0.0780163	0.271023		COL6A2	3.63448e+06	5.4593e+06	0.665742	0.447614	0.75257
	COL6A3	6.65527e+06	9.19805e+06	0.723552	0.351506	0.714017		COL6A3	1.02399e+07	6.9249e+06	1.4787	0.325502	0.593983		COL6A3	7.19454e+06	9.01356e+06	0.798191	0.856043	0.951358
	COL7A1	325701	149489	2.17877	0.0285855	0.270356		COL7A1	173213	214783	0.806457	0.715639	0.87732		COL7A1	103865	225380	0.460843	0.00802364	0.14029
	COL8A1	133073	179046	0.743236	0.340462	0.705733		COL8A1	199032	136842	1.45447	0.903383	0.964409		COL8A1	140611	176467	0.796808	0.269309	0.613052
	COLGALT1	819150	767019	1.06797	0.308646	0.681417		COLGALT1	916061	649775	1.40981	0.145276	0.388454		COLGALT1	480401	882907	0.544112	0.00562144	0.120162
	COMMD1	192387	118355	1.62551	0.260023	0.641044		COMMD1	96684.3	176208	0.548695	0.0190379	0.121593		COMMD1	160029	129425	1.23646	0.128709	0.449659
	COMMD10	96307.2	104448	0.922061	0.172006	0.549053		COMMD10	107740	97211.9	1.1083	0.150607	0.394856		COMMD10	98116.7	103829	0.944986	0.789601	0.926967
	COMMD2	291818	252246	1.15688	0.397856	0.747598		COMMD2	176094	345254	0.51004	0.000204493	0.009336		COMMD2	398691	215684	1.8485	0.000727388	0.0430381
	COMMD3	174432	149547	1.1664	0.630792	0.877274		COMMD3	151224	160377	0.942928	0.405005	0.664762		COMMD3	146322	159163	0.919318	0.646082	0.868488
	COMMD3-BMI1	41409.8	54588.2	0.758584	0.487086	0.804666		COMMD3-BMI1	57837.7	44874.5	1.28887	0.859176	0.94378		COMMD3-BMI1	48339.3	52217.6	0.925729	0.630792	0.863472
	COMMD4	142216	125610	1.1322	0.409981	0.75673		COMMD4	93579.9	164711	0.568148	0.531107	0.758608		COMMD4	187205	110218	1.69849	0.923494	0.976575
	COMMD5	166828	135861	1.22793	0.94046	0.982852		COMMD5	107481	178634	0.601684	0.0748262	0.265045		COMMD5	190439	127784	1.49032	0.032054	0.257686
	COMMD6	229312	205899	1.11371	0.340462	0.705733		COMMD6	208939	214683	0.973242	0.471485	0.716625		COMMD6	200055	215908	0.926572	0.906562	0.970604
	COMMD7	29891.2	26976.9	1.10803	0.528318	0.823659		COMMD7	29098.3	26394.2	1.10245	0.800924	0.918821		COMMD7	22897.2	29369.6	0.779624	0.351506	0.683961
	COMMD8	83602.7	98961.1	0.844804	0.422317	0.766868		COMMD8	95949.5	94177.7	1.01881	0.647093	0.840663		COMMD8	104753	91725.6	1.14202	0.178968	0.516243
	COMMD9	154951	165924	0.93387	0.872829	0.963211		COMMD9	159425	166687	0.956434	0.354065	0.622454		COMMD9	178422	157894	1.13001	0.374249	0.705029
	COMP	80441.8	223230	0.360354	0.0358662	0.298724		COMP	253914	122332	2.07562	0.0441033	0.197212		COMP	164221	194568	0.844029	0.83932	0.945129
	COMT	479794	579402	0.828085	0.556736	0.840674		COMT	629632	481299	1.30819	0.5686	0.785315		COMT	482804	578372	0.834764	0.957453	0.986806
	COMTD1	110808	128108	0.86496	0.528318	0.823659		COMTD1	116868	130265	0.897156	0.0069017	0.0661204		COMTD1	149722	114795	1.30426	0.0146324	0.186267
	COPA	877189	901686	0.972831	0.692809	0.901005		COPA	986160	808213	1.22017	0.0687599	0.253261		COPA	739237	948880	0.779062	0.0942103	0.393661
	COPB1	493680	624208	0.79089	0.397856	0.747598		COPB1	654165	530140	1.23395	0.334855	0.604045		COPB1	566600	599262	0.945497	0.806092	0.932268
	COPB2	1.03459e+06	677645	1.52675	0.000604569	0.0410219		COPB2	705903	828946	0.851566	0.373944	0.640503		COPB2	623302	818349	0.761658	0.0225851	0.225121
	COPE	798691	730533	1.0933	0.351506	0.714017		COPE	654177	838032	0.780611	0.065879	0.24708		COPE	877372	703616	1.24695	0.250956	0.592237
	COPG1	336026	244514	1.37426	0.0339156	0.292696		COPG1	256020	279206	0.916958	0.594265	0.804095		COPG1	222386	283391	0.784734	0.140136	0.463941
	COPG2	90333.4	82234.2	1.09849	0.278813	0.660084		COPG2	83229.1	85327.2	0.975411	0.354065	0.622454		COPG2	80320.9	85659.5	0.937677	0.991487	0.996472
	COPS2	132057	159145	0.82979	0.460571	0.788879		COPS2	130361	173277	0.752329	0.0956299	0.305125		COPS2	214497	130941	1.63812	0.00649388	0.12706
	COPS3	69243.5	196608	0.352191	0.0422834	0.315568		COPS3	175119	153587	1.14019	0.859176	0.94378		COPS3	237931	138899	1.71298	0.0707979	0.349314
	COPS4	417935	392169	1.0657	0.974464	0.993403		COPS4	344622	450770	0.764519	0.048339	0.206417		COPS4	483605	369703	1.30809	0.0254369	0.235458
	COPS5	171974	158263	1.08663	0.460571	0.788879		COPS5	134695	187780	0.7173	0.0104056	0.0852268		COPS5	203587	147448	1.38074	0.0302783	0.250211
	COPS6	255355	178921	1.42719	0.0225851	0.243498		COPS6	157474	237761	0.662321	0.000633416	0.0157736		COPS6	220167	190960	1.15295	0.123266	0.443855
	COPS7A	166542	202410	0.822793	0.906562	0.972293		COPS7A	187091	199206	0.939183	0.1857	0.443903		COPS7A	231870	180061	1.28773	0.0986411	0.400631
	COPS7B	448354	306550	1.46258	0.278813	0.660084		COPS7B	380325	306516	1.2408	0.363921	0.631673		COPS7B	164677	403598	0.408023	0.974464	0.992992
	COPS8	598455	516004	1.15979	0.103232	0.448067		COPS8	432470	637550	0.678331	0.5686	0.785315		COPS8	676646	489255	1.38301	0.0200082	0.213844
	COPZ1	847689	1.13123e+06	0.749354	0.319031	0.689324		COPZ1	1.28093e+06	845510	1.51498	0.531107	0.758608		COPZ1	843331	1.13272e+06	0.74452	0.0818451	0.372508
	COQ10B	18203	35874	0.507414	0.0112718	0.175879		COQ10B	36228.9	26697.3	1.35703	0.12073	0.349889		COQ10B	35191.6	30062.1	1.17063	0.487086	0.780774
	COQ5	136538	61674.8	2.21384	0.329637	0.695575		COQ5	42371.6	117667	0.360097	0.00508124	0.0543862		COQ5	98796.2	74586.4	1.32459	0.0285855	0.244132
	COQ6	45341.9	39940.3	1.13524	0.0942103	0.430909		COQ6	46023.9	36791.5	1.25094	0.00448158	0.051072		COQ6	28241.1	45790.6	0.616745	0.128709	0.449659
	COQ7	26063.2	39114.2	0.666336	0.165243	0.539814		COQ7	44156.1	27740.7	1.59175	0.0578175	0.228918		COQ7	29418.1	37966.4	0.774846	0.447614	0.75257
	COQ9	93993.3	124924	0.752402	0.0982349	0.440284		COQ9	94701.3	138519	0.683668	0.685391	0.86439		COQ9	183045	94459.1	1.93783	0.0332559	0.26432
	CORO1A	1.9019e+06	1.95324e+06	0.973716	0.473729	0.795753		CORO1A	1.82937e+06	2.04667e+06	0.893826	0.205321	0.468835		CORO1A	2.19144e+06	1.85418e+06	1.18189	0.473729	0.773102
	CORO1B	719097	835365	0.860818	0.630792	0.877274		CORO1B	919178	696642	1.31944	0.264752	0.532819		CORO1B	674187	850729	0.792482	0.434862	0.745881
	CORO1C	1.51185e+06	981560	1.54026	0.00307242	0.100104		CORO1C	986230	1.24222e+06	0.793928	0.0717415	0.260353		CORO1C	972579	1.16605e+06	0.834081	0.422317	0.737359
	CORO2B	73695	59506.9	1.23843	0.83932	0.952233		CORO2B	65556	60784.5	1.0785	0.405005	0.664762		CORO2B	47874	68340.4	0.700522	0.460571	0.762054
	CORO7	100579	112401	0.894823	0.889671	0.967648		CORO7	112186	106697	1.05144	0.873871	0.952283		CORO7	112815	108215	1.04251	0.974464	0.992992
	CORO7-PAM16	90977.4	100766	0.902861	0.856043	0.958125		CORO7-PAM16	99084.5	97488	1.01638	0.687912	0.86439		CORO7-PAM16	103999	96311	1.07982	0.789601	0.926967
	COTL1	2.52548e+06	3.50901e+06	0.719712	0.298482	0.674479		COTL1	3.0979e+06	3.41254e+06	0.907798	0.307302	0.573941		COTL1	4.29961e+06	2.90207e+06	1.48157	0.0239753	0.228507
	COX15	64561.1	51761.4	1.24728	0.600677	0.861471		COX15	37734.1	71649	0.526651	0.0813142	0.277271		COX15	78737	46911.7	1.67841	0.146127	0.471532
	COX2	4.101e+06	8.60758e+06	0.476441	0.037909	0.305752		COX2	7.56795e+06	7.35394e+06	1.0291	0.77218	0.905079		COX2	1.06069e+07	6.38189e+06	1.66203	0.0146324	0.186267
	COX20	398961	487267	0.818772	0.158678	0.532477		COX20	549552	383225	1.43402	0.046181	0.202944		COX20	367489	498034	0.737881	0.397856	0.724052
	COX4I1	1.37359e+06	2.38086e+06	0.57693	0.037909	0.305752		COX4I1	2.06358e+06	2.1823e+06	0.945601	0.51889	0.751902		COX4I1	2.991e+06	1.82753e+06	1.63664	0.1935	0.535801
	COX5A	154421	165305	0.934161	0.923494	0.978393		COX5A	161448	163572	0.98702	0.84453	0.937155		COX5A	172722	159044	1.086	0.906562	0.970604
	COX5B	1.3463e+06	1.19072e+06	1.13066	0.140136	0.503862		COX5B	1.22039e+06	1.23998e+06	0.984203	0.256746	0.523977		COX5B	1.13366e+06	1.26346e+06	0.897263	0.872829	0.957213
	COX6A1	49754.1	40618.2	1.22492	0.974464	0.993403		COX6A1	36523.9	49122.9	0.74352	0.873871	0.952283		COX6A1	48491.8	41050	1.18128	0.822667	0.939103
	COX6B1	674439	1.08632e+06	0.620849	0.21685	0.597994		COX6B1	893160	1.06611e+06	0.837778	0.506816	0.74226		COX6B1	1.45777e+06	818334	1.78139	0.0422834	0.28717
	COX6C	507422	1.19767e+06	0.423674	0.103232	0.448067		COX6C	1.07873e+06	966912	1.11565	0.75792	0.89905		COX6C	1.4264e+06	883283	1.61489	0.208857	0.550305
	COX7A2	824236	1.04049e+06	0.792159	0.233473	0.615164		COX7A2	1.05814e+06	915396	1.15594	0.60729	0.813091		COX7A2	1.00656e+06	978120	1.02907	0.556736	0.823031
	COX7A2L	119091	224633	0.530156	0.107987	0.456645		COX7A2L	249178	148262	1.68066	0.219199	0.484951		COX7A2L	177433	204674	0.866904	0.856043	0.951358
	COX7C	409256	1.23231e+06	0.332104	0.585861	0.853462		COX7C	1.5844e+06	482240	3.2855	0.729645	0.88394		COX7C	555224	1.18238e+06	0.469582	0.889671	0.96481
	CP	1.44813e+06	2.15351e+06	0.672455	0.646082	0.881139		CP	2.64192e+06	1.33119e+06	1.98464	0.0259343	0.143894		CP	1.21424e+06	2.23352e+06	0.543642	0.037909	0.273536
	CPA3	130683	117701	1.11029	0.957453	0.989011		CPA3	124843	117325	1.06408	0.74374	0.891958		CPA3	103967	126841	0.819664	0.756901	0.915311
	CPB2	82543.2	176700	0.467137	0.556736	0.840674		CPB2	234677	73874.8	3.17669	0.046181	0.202944		CPB2	65206.4	182631	0.357039	0.0942103	0.393661
	CPD	81790.5	148479	0.550854	0.906562	0.972293		CPD	99661.3	162075	0.614907	0.77218	0.905079		CPD	242361	93547.6	2.59077	0.83932	0.945129
	CPE	39213	101590	0.385992	0.556736	0.840674		CPE	138869	34557	4.01854	0.363921	0.631673		CPE	29901	104776	0.285381	0.661518	0.875866
	CPEB2	6017.06	6863.02	0.876736	0.806092	0.944677		CPEB2	7244.72	6073.03	1.19293	0.471485	0.716625		CPEB2	6128.99	6824.73	0.898057	0.571213	0.831795
	CPEB3	8726.7	8604.81	1.01417	0.630792	0.877274		CPEB3	9850.55	7467.93	1.31905	0.256746	0.523977		CPEB3	6209.15	9466.08	0.655937	0.0707979	0.349314
	CPEB4	7384.48	7286.37	1.01346	0.806092	0.944677		CPEB4	7318.13	7304.9	1.00181	0.77218	0.905079		CPEB4	7225.31	7340.83	0.984263	0.94046	0.981465
	CPM	68864.3	110686	0.622161	0.0285855	0.270356		CPM	125539	75492.9	1.66292	0.198623	0.459498		CPM	82121.6	106150	0.773635	0.500639	0.788485
	CPN1	22718.4	20474.1	1.10961	0.94046	0.982852		CPN1	21536.5	20574.7	1.04675	0.74374	0.891958		CPN1	18431	21940.8	0.840032	0.646082	0.868488
	CPN2	62178.4	154445	0.402592	0.00985724	0.166829		CPN2	200796	63743.9	3.15004	3.01e-05	0.00383441		CPN2	65309.5	153374	0.425818	0.0422834	0.28717
	CPNE1	1.95538e+06	2.15376e+06	0.907893	0.677095	0.89633		CPNE1	2.48488e+06	1.73618e+06	1.43124	0.0687599	0.253261		CPNE1	1.51698e+06	2.30374e+06	0.658485	0.0986411	0.400631
	CPNE2	171950	294761	0.583354	0.0609742	0.363388		CPNE2	331043	198469	1.66798	0.0578175	0.228918		CPNE2	224988	276616	0.813357	0.773202	0.920574
	CPNE3	1.0893e+06	1.10776e+06	0.983336	0.83932	0.952233		CPNE3	1.18716e+06	1.02219e+06	1.16138	0.205321	0.468835		CPNE3	955080	1.15368e+06	0.827855	0.21685	0.560385
	CPNE4	94956.7	136347	0.696437	0.374249	0.7311		CPNE4	147393	105030	1.40333	0.130135	0.363611		CPNE4	115104	129454	0.88915	0.409981	0.729952
	CPNE5	116998	149952	0.780236	0.661518	0.88843		CPNE5	162892	121033	1.34585	0.192083	0.451572		CPNE5	125068	147192	0.849694	0.298482	0.638395
	CPNE6	85105.3	125612	0.677527	0.409981	0.75673		CPNE6	140266	91267.4	1.53687	0.065879	0.24708		CPNE6	97429.4	121396	0.802578	0.208857	0.550305
	CPNE7	91878.4	129648	0.708677	0.397856	0.747598		CPNE7	140304	100517	1.39583	0.116227	0.34275		CPNE7	109155	123737	0.882151	0.351506	0.683961
	CPNE8	127329	201044	0.633336	0.447614	0.782822		CPNE8	178929	185451	0.96483	0.334855	0.604045		CPNE8	243574	161276	1.51029	0.740705	0.909707
	CPNE9	116375	152059	0.765331	0.585861	0.853462		CPNE9	164329	122418	1.34236	0.1857	0.443903		CPNE9	128461	147924	0.868426	0.340462	0.675081
	CPOX	565517	630491	0.896947	0.974464	0.993403		CPOX	703524	527779	1.33299	0.363921	0.631673		CPOX	490041	656311	0.746659	0.278813	0.623934
	CPPED1	1.76982e+06	253579	6.97934	0.692809	0.901005		CPPED1	271702	994273	0.273267	0.888608	0.958178		CPPED1	218729	784215	0.278914	0.571213	0.831795
	CPQ	122209	128935	0.947835	0.460571	0.788879		CPQ	79457.3	173147	0.458902	0.12073	0.349889		CPQ	224084	94082.9	2.38177	0.00985724	0.153482
	CPS1	25167.1	82097.3	0.306552	0.991487	0.998235		CPS1	92365.8	43758.6	2.1108	0.75792	0.89905		CPS1	62350.2	69376.7	0.898719	0.708653	0.897619
	CPSF1	128593	50683	2.53721	0.0942103	0.430909		CPSF1	48993.4	91262.8	0.536839	0.0301114	0.157166		CPSF1	53932.3	76225	0.707541	0.434862	0.745881
	CPSF2	143598	80579.8	1.78207	0.0112718	0.175879		CPSF2	65654.1	126441	0.519248	0.004206	0.0495344		CPSF2	109283	92319.2	1.18375	0.473729	0.773102
	CPSF3	95950.7	54589.8	1.75767	0.0239753	0.250808		CPSF3	47183.7	82391.5	0.572677	0.0123295	0.0942036		CPSF3	68832.3	63867.1	1.07774	0.556736	0.823031
	CPSF3L	35675.2	36611.5	0.974424	0.128709	0.489927		CPSF3L	40047.4	32839.6	1.21948	0.437531	0.689975		CPSF3L	30004.1	38551.6	0.778284	0.542437	0.815088
	CPSF4	111792	49143.8	2.2748	0.514384	0.818852		CPSF4	40464.3	88813.7	0.455609	0.281268	0.550186		CPSF4	65835.1	64865.9	1.01494	0.571213	0.831795
	CPSF6	329059	374887	0.877755	0.340462	0.705733		CPSF6	371294	355428	1.04464	0.60729	0.813091		CPSF6	381797	356845	1.06992	0.72462	0.904216
	CPSF7	207531	134585	1.54201	0.165243	0.539814		CPSF7	131477	174046	0.755418	0.729645	0.88394		CPSF7	140560	157496	0.892471	0.0707979	0.349314
	CPT1A	90422.6	101477	0.891063	0.756901	0.925296		CPT1A	81767.1	114902	0.711627	0.048339	0.206417		CPT1A	139381	84728.2	1.64504	0.00859882	0.14356
	CPT1B	8251.83	9292.57	0.888003	0.789601	0.937533		CPT1B	9580.1	8495.72	1.12764	0.715639	0.87732		CPT1B	8739.62	9125.69	0.957694	0.487086	0.780774
	CPT2	107199	198612	0.539739	0.0780209	0.396048		CPT2	157163	192760	0.815329	0.448693	0.69761		CPT2	278322	140070	1.98702	0.00697279	0.131223
	CPVL	346665	438139	0.791221	0.94046	0.982852		CPVL	339694	487061	0.697436	0.233724	0.50047		CPVL	627457	342079	1.83425	0.201074	0.543349
	CPXM1	62050.6	70957.6	0.874475	0.872829	0.963211		CPXM1	59199	77810.5	0.760809	0.687912	0.86439		CPXM1	93570.4	60174.5	1.55498	0.528318	0.807656
	CPXM2	46262.8	356432	0.129794	0.278813	0.660084		CPXM2	288858	266323	1.08462	0.065879	0.24708		CPXM2	486382	205865	2.36263	0.000872154	0.0461066
	CR1	5505.3	14843.3	0.370895	0.21685	0.597994		CR1	20083.1	5136.02	3.91024	0.00477306	0.0525321		CR1	4766.74	15095.9	0.315763	0.0522797	0.308096
	CR1L	13416.6	16781.5	0.799488	0.692809	0.901005		CR1L	20718.4	11313.6	1.83128	0.0529044	0.217258		CR1L	9210.61	18220.4	0.50551	0.0707979	0.349314
	CRABP2	471006	299022	1.57516	0.107987	0.456645		CRABP2	390564	296993	1.31506	0.829935	0.931301		CRABP2	122980	418083	0.294152	0.0609742	0.327498
	CRADD	356033	314838	1.13085	0.500639	0.811823		CRADD	433849	221002	1.9631	0.962763	0.984868		CRADD	85971.2	407228	0.211113	0.542437	0.815088
	CRAT	212660	204401	1.04041	0.385945	0.740454		CRAT	122406	287371	0.42595	0.00825057	0.0737862		CRAT	362083	153282	2.3622	0.0339156	0.26432
	CRB2	30037.9	99460	0.30201	0.94046	0.982852		CRB2	137416	28252.4	4.86389	0.918191	0.970551		CRB2	26466.9	100682	0.262877	0.83932	0.945129
	CRBN	182847	51709	3.53607	0.278813	0.660084		CRBN	57746.1	111473	0.518028	0.933028	0.975498		CRBN	40099.3	100544	0.398824	0.329637	0.664665
	CREB1	149888	127478	1.1758	0.500639	0.811823		CREB1	114560	151103	0.758162	0.0578175	0.228918		CREB1	152318	126646	1.2027	0.140136	0.463941
	CREBBP	6690.86	5581.91	1.19867	0.037909	0.305752		CREBBP	5688.92	6033.49	0.942891	0.22638	0.492877		CREBBP	5376.11	6031.69	0.891311	0.514384	0.798235
	CREG1	151794	134110	1.13187	0.72462	0.913152		CREG1	127209	149588	0.850396	0.947887	0.980911		CREG1	147381	135620	1.08672	0.789601	0.926967
	CRELD1	41671.9	63686.1	0.654333	0.528318	0.823659		CRELD1	51568.7	64330.3	0.801624	0.1857	0.443903		CRELD1	86988.7	48183	1.80538	0.0285855	0.244132
	CRIM1	7615.57	8462.25	0.899946	0.957453	0.989011		CRIM1	7366.1	9092.89	0.810094	0.281268	0.550186		CRIM1	10570.2	7451.44	1.41855	0.1935	0.535801
	CRIP1	327232	394923	0.828596	0.528318	0.823659		CRIP1	343197	410814	0.835409	0.0813142	0.277271		CRIP1	494395	337735	1.46385	0.178968	0.516243
	CRIP2	513683	648008	0.792711	0.974464	0.993403		CRIP2	507488	715961	0.70882	0.0882426	0.291618		CRIP2	918239	509607	1.80186	0.0446216	0.291538
	CRK	186809	81047.5	2.30493	0.0707979	0.379435		CRK	67485.4	146969	0.459182	0.000795893	0.0177838		CRK	107128	108307	0.989123	0.0522797	0.308096
	CRKL	255066	210119	1.21391	0.756901	0.925296		CRKL	182613	259042	0.704955	0.103495	0.319469		CRKL	263017	207399	1.26817	0.123266	0.443855
	CRLF3	74473.1	62572.7	1.19019	0.806092	0.944677		CRLF3	52795.3	77924.3	0.67752	0.233724	0.50047		CRLF3	81375.5	60211.4	1.3515	0.269309	0.613052
	CRMP1	167690	122340	1.37068	0.278813	0.660084		CRMP1	91031.2	175120	0.519821	0.0286602	0.152497		CRMP1	182551	117257	1.55685	0.165243	0.500877
	CRNKL1	106113	86928.1	1.22069	0.0942103	0.430909		CRNKL1	72743.2	110160	0.660343	0.0246559	0.140273		CRNKL1	114207	84159	1.35704	0.385945	0.716658
	CROCC	27729.7	14497.3	1.91275	0.351506	0.714017		CROCC	17077.6	18632.4	0.91655	0.167476	0.417758		CROCC	9535.2	20721.7	0.460155	0.528318	0.807656
	CROT	13814.6	13192.5	1.04716	0.340462	0.705733		CROT	12311.8	14350.3	0.857949	0.0104056	0.0852268		CROT	14886	12825.9	1.16062	0.0522797	0.308096
	CRP	494453	220590	2.2415	0.0446216	0.32355		CRP	190389	386560	0.492521	0.0995015	0.312622		CRP	278668	294411	0.946528	0.923494	0.976575
	CRTAC1	106171	70725	1.50118	0.0780209	0.396048		CRTAC1	64531.2	94403.4	0.683569	0.272926	0.542332		CRTAC1	82636.1	78776.2	1.049	0.630792	0.863472
	CRTAP	185517	140875	1.31689	0.242106	0.623909		CRTAP	144627	159588	0.90625	0.674199	0.856324		CRTAP	133659	158615	0.842662	0.500639	0.788485
	CRYAA	394829	481031	0.820797	0.374249	0.7311		CRYAA	297650	614257	0.48457	0.000111349	0.00664144		CRYAA	833685	330896	2.51948	0.000455076	0.0391365
	CRYAB	3.70482e+07	4.77809e+07	0.775378	0.308646	0.681417		CRYAB	3.0669e+07	5.88683e+07	0.520976	0.0956299	0.305125		CRYAB	8.06884e+07	3.28513e+07	2.45617	0.0024213	0.0792387
	CRYBG3	30390.8	6771.64	4.48795	0.460571	0.788879		CRYBG3	3537.93	21690.6	0.163109	0.815399	0.925094		CRYBG3	12990.3	12724.4	1.0209	0.308646	0.647221
	CRYL1	896394	1.17728e+06	0.761409	0.756901	0.925296		CRYL1	1.05873e+06	1.15083e+06	0.919971	0.0956299	0.305125		CRYL1	1.40527e+06	1.00319e+06	1.40079	0.0239753	0.228507
	CRYM	199650	231503	0.862408	0.72462	0.913152		CRYM	229514	217490	1.05529	0.531107	0.758608		CRYM	235329	219297	1.0731	0.72462	0.904216
	CRYZ	1.71711e+06	2.23477e+06	0.76836	0.856043	0.958125		CRYZ	1.32852e+06	2.84733e+06	0.466583	0.00017241	0.00833426		CRYZ	3.97755e+06	1.46146e+06	2.72164	2.04776e-05	0.0100968
	CRYZL1	66242.8	149771	0.442294	0.0128581	0.189062		CRYZL1	107489	148663	0.723036	0.75792	0.89905		CRYZL1	231083	93378.2	2.4747	0.00387362	0.101955
	CS	1.68876e+06	1.57459e+06	1.07251	0.434862	0.774997		CS	1.301e+06	1.89473e+06	0.686641	0.00649739	0.0634804		CS	2.10071e+06	1.43366e+06	1.46528	0.0212636	0.218728
	CSDE1	147429	139208	1.05906	0.872829	0.963211		CSDE1	156941	126267	1.24292	0.150607	0.394856		CSDE1	105106	153687	0.683895	0.067392	0.341158
	CSE1L	543094	297775	1.82384	0.00104223	0.0570985		CSE1L	302528	415864	0.72747	0.0578175	0.228918		CSE1L	288634	384827	0.750036	0.329637	0.664665
	CSF1R	69088.6	43994.1	1.5704	0.362769	0.723776		CSF1R	47174.3	53483.5	0.882035	0.977653	0.991868		CSF1R	37878.4	54671.3	0.69284	0.340462	0.675081
	CSK	411733	236529	1.74073	0.208857	0.593205		CSK	230764	329674	0.699976	0.135042	0.371291		CSK	247615	292674	0.846044	0.661518	0.875866
	CSNK1A1	252712	177248	1.42575	0.233473	0.615164		CSNK1A1	195616	197319	0.991372	0.506816	0.74226		CSNK1A1	141925	215149	0.659659	0.677095	0.883521
	CSNK1A1L	48788.7	39251.7	1.24297	0.556736	0.840674		CSNK1A1L	45579.7	37935.6	1.2015	0.0116564	0.0912287		CSNK1A1L	27082.5	46677.5	0.580205	0.0225851	0.225121
	CSNK1D	142241	23723.4	5.99582	0.00649388	0.140025		CSNK1D	30243.9	76712.5	0.39425	0.75792	0.89905		CSNK1D	11183.8	68558.8	0.163128	0.0200082	0.213844
	CSNK1E	26820.5	12932.6	2.07386	0.103232	0.448067		CSNK1E	15851.1	17070.3	0.928577	0.344376	0.614476		CSNK1E	7320.19	19603.8	0.373406	0.00522503	0.115356
	CSNK1G1	21455.8	40643.6	0.527901	0.037909	0.305752		CSNK1G1	42146.7	29604.5	1.42366	0.233724	0.50047		CSNK1G1	37753.1	35068.2	1.07656	0.500639	0.788485
	CSNK1G2	20721	13451.4	1.54043	0.0986411	0.440284		CSNK1G2	11528.5	18935.1	0.608843	0.0190379	0.121593		CSNK1G2	17149.3	14673.3	1.16874	0.319031	0.65525
	CSNK1G3	19000.3	17041.8	1.11493	0.434862	0.774997		CSNK1G3	13609.7	21321.1	0.63832	0.0137775	0.0995101		CSNK1G3	23641.9	15453.8	1.52984	0.0446216	0.291538
	CSNK2A1	630904	1.05795e+06	0.596343	0.0269727	0.268132		CSNK2A1	1.2042e+06	703804	1.71099	0.0316242	0.162878		CSNK2A1	776705	1.00807e+06	0.770483	0.806092	0.932268
	CSNK2A2	584212	409448	1.42683	0.186132	0.566282		CSNK2A2	382721	522528	0.732442	0.0401797	0.18643		CSNK2A2	460844	451652	1.02035	0.319031	0.65525
	CSNK2A3	391376	543379	0.720263	0.0269727	0.268132		CSNK2A3	548998	461974	1.18837	0.281268	0.550186		CSNK2A3	532573	495074	1.07574	0.351506	0.683961
	CSNK2B	302738	223097	1.35698	0.146127	0.510994		CSNK2B	189698	295032	0.642974	0.00540691	0.056884		CSNK2B	287326	228369	1.25816	0.0942103	0.393661
	CSPG4	102534	40829.2	2.51128	0.298482	0.674479		CSPG4	45329.1	67354.6	0.672991	0.167476	0.417758		CSPG4	32175.5	64899.1	0.495778	0.600677	0.84605
	CSRP1	921501	867690	1.06202	0.447614	0.782822		CSRP1	620984	1.13181e+06	0.548663	0.0847222	0.284304		CSRP1	1.34212e+06	723793	1.85429	0.233473	0.578288
	CSRP2	343821	247030	1.39182	0.0225851	0.243498		CSRP2	179889	359985	0.499711	0.00133161	0.0250601		CSRP2	376149	235971	1.59405	0.186132	0.525432
	CST3	1.1496e+06	440694	2.6086	0.172006	0.549053		CST3	394173	839877	0.469322	0.674199	0.856324		CST3	530158	652607	0.81237	0.0609742	0.327498
	CSTB	7.83278e+06	2.9247e+06	2.67815	0.298482	0.674479		CSTB	2.88236e+06	5.41944e+06	0.531856	0.620438	0.821182		CSTB	3.00611e+06	4.57593e+06	0.65694	0.646082	0.868488
	CSTF1	92144.1	110647	0.832778	0.397856	0.747598		CSTF1	113721	98439.5	1.15523	0.5686	0.785315		CSTF1	104735	106339	0.984914	0.856043	0.951358
	CSTF2	116567	66368.6	1.75636	0.0128581	0.189062		CSTF2	59885	97702.2	0.612934	0.065879	0.24708		CSTF2	78837	79276.4	0.994457	0.740705	0.909707
	CSTF2T	55442.4	62817	0.882601	0.740705	0.918708		CSTF2T	69849.6	52367.5	1.33383	1	1		CSTF2T	49292.7	64920.8	0.759275	0.740705	0.909707
	CSTF3	47673	104207	0.457483	0.242106	0.623909		CSTF3	76394.6	102683	0.743985	0.99255	0.997812		CSTF3	157693	66568.8	2.36887	0.233473	0.578288
	CTAGE1	7354.17	10080.4	0.729551	0.756901	0.925296		CTAGE1	12466.9	6422.61	1.94109	0.130135	0.363611		CTAGE1	5491.04	10717.8	0.512329	0.158678	0.489808
	CTAGE5	55599.4	44755.5	1.24229	0.756901	0.925296		CTAGE5	48073.2	46987.4	1.02311	0.5686	0.785315		CTAGE5	38375.3	50647.9	0.757688	0.329637	0.664665
	CTBP1	232099	115516	2.00924	0.0942103	0.430909		CTBP1	88966.2	199335	0.446314	0.000222512	0.00956801		CTBP1	166572	137933	1.20763	0.0146324	0.186267
	CTBP2	134831	103665	1.30064	0.134331	0.499251		CTBP2	99341.8	123406	0.805002	0.0687599	0.253261		CTBP2	111980	111483	1.00446	0.571213	0.831795
	CTBS	96589.2	110595	0.873359	0.615656	0.869964		CTBS	139167	76119.2	1.82828	0.0918777	0.298825		CTBS	55649.2	124601	0.44662	0.0128581	0.178421
	CTCF	8078.49	7307.7	1.10548	0.585861	0.853462		CTCF	5547.02	9386.06	0.590985	0.0882426	0.291618		CTCF	10693.6	6413.05	1.66748	0.165243	0.500877
	CTDP1	31382.3	29593.2	1.06046	0.72462	0.913152		CTDP1	29975.1	30120.5	0.995171	0.947887	0.980911		CTDP1	28858.8	30456.5	0.947541	0.789601	0.926967
	CTDSP1	37580.9	26276.7	1.4302	0.1935	0.575674		CTDSP1	22542.5	35519.4	0.634653	0.0441033	0.197212		CTDSP1	33457.9	27687.2	1.20842	0.329637	0.664665
	CTDSPL2	35444.9	36170.5	0.97994	0.556736	0.840674		CTDSPL2	44364.4	27928.9	1.58847	0.12073	0.349889		CTDSPL2	20413	41313	0.494106	0.0155955	0.191602
	CTF1	27222	24940.9	1.09146	0.269309	0.649431		CTF1	28603.9	22559.2	1.26795	0.1857	0.443903		CTF1	17896.5	28131.2	0.63618	0.00697279	0.131223
	CTGF	37468.1	44182.7	0.848026	0.677095	0.89633		CTGF	40545.8	44322.5	0.914791	0.829935	0.931301		CTGF	51176.9	39492.9	1.29585	0.500639	0.788485
	CTH	124478	102940	1.20923	0.140136	0.503862		CTH	123473	93966.3	1.31402	0.815399	0.925094		CTH	63454.3	123817	0.512484	0.233473	0.578288
	CTHRC1	756306	244971	3.08733	0.032054	0.287708		CTHRC1	325154	423539	0.767707	0.674199	0.856324		CTHRC1	90771.7	472653	0.192047	0.00748218	0.135633
	CTIF	8318.86	15844.2	0.52504	0.0446216	0.32355		CTIF	17311.9	10670.4	1.62243	0.60729	0.813091		CTIF	13021.8	14235.3	0.914755	0.165243	0.500877
	CTNNA1	588165	431041	1.36452	0.225055	0.607927		CTNNA1	421499	518779	0.812484	0.150607	0.394856		CTNNA1	449392	478517	0.939135	0.677095	0.883521
	CTNNA2	74792.6	75463.9	0.991103	0.906562	0.972293		CTNNA2	71075.2	79348.2	0.895737	0.1857	0.443903		CTNNA2	83903.9	72346.9	1.15974	0.0986411	0.400631
	CTNNA3	42894.1	43641.4	0.982877	0.822667	0.946553		CTNNA3	47108.4	39934.1	1.17966	0.0553164	0.224298		CTNNA3	36974	45666.7	0.809649	0.0496164	0.301283
	CTNNB1	827235	823899	1.00405	0.756901	0.925296		CTNNB1	856926	793811	1.07951	0.51889	0.751902		CTNNB1	760387	846768	0.897987	0.677095	0.883521
	CTNNBL1	341928	395046	0.865539	0.600677	0.861471		CTNNBL1	351982	409895	0.858711	0.281268	0.550186		CTNNBL1	477863	348542	1.37103	0.0743396	0.357255
	CTNND1	652714	477652	1.36651	0.107987	0.456645		CTNND1	471856	570755	0.826724	0.272926	0.542332		CTNND1	488796	533729	0.915814	0.740705	0.909707
	CTPS1	260724	145007	1.79802	0.0120425	0.183264		CTPS1	147060	200891	0.732036	0.298455	0.566284		CTPS1	141058	185945	0.758603	0.208857	0.550305
	CTPS2	103535	89181.8	1.16094	0.789601	0.937533		CTPS2	75649.7	109370	0.691686	0.140089	0.379661		CTPS2	115205	85189.3	1.35234	0.158678	0.489808
	CTR9	28092	39885.5	0.704316	0.178968	0.558265		CTR9	37246.3	36526.4	1.01971	0.241233	0.508452		CTR9	44960.8	34114.6	1.31794	1	1
	CTSA	68571.1	120796	0.567662	0.94046	0.982852		CTSA	126097	89586.5	1.40754	0.111855	0.335068		CTSA	110602	106417	1.03933	0.0818451	0.372508
	CTSB	2.24682e+06	2.16484e+06	1.03787	0.806092	0.944677		CTSB	2.51683e+06	1.86738e+06	1.34779	0.426529	0.684148		CTSB	1.48793e+06	2.42446e+06	0.613719	0.242106	0.586127
	CTSC	924033	452399	2.04252	0.288537	0.668135		CTSC	371515	765990	0.485013	0.0421036	0.191866		CTSC	607946	560534	1.08458	0.21685	0.560385
	CTSD	6.7742e+06	4.62761e+06	1.46387	0.374249	0.7311		CTSD	4.73244e+06	5.60011e+06	0.845061	0.786517	0.912053		CTSD	4.42602e+06	5.43093e+06	0.814965	0.571213	0.831795
	CTSF	32337.8	12729.5	2.54039	0.00802364	0.150235		CTSF	11165.1	24037.8	0.464483	0.0110156	0.0878869		CTSF	15737.8	18408.4	0.854924	0.789601	0.926967
	CTSG	3.71596e+06	7.27805e+06	0.51057	0.889671	0.967648		CTSG	1.07816e+07	2.1282e+06	5.06607	0.00369961	0.0458331		CTSG	540444	8.36441e+06	0.0646124	0.00033974	0.0326327
	CTSH	38148.1	173675	0.219652	0.0166122	0.21593		CTSH	217798	63485.6	3.43067	0.0211374	0.129736		CTSH	88823.1	156339	0.568145	0.806092	0.932268
	CTSL	182090	72488.8	2.51197	0.000455076	0.0346984		CTSL	68193.8	131419	0.518903	0.00346739	0.0441392		CTSL	80748.5	107158	0.753544	0.957453	0.986806
	CTSO	23836.6	25186.7	0.946396	0.362769	0.723776		CTSO	20883.4	28649.5	0.728927	0.00448158	0.051072		CTSO	33462.4	21893.7	1.5284	0.0212636	0.218728
	CTSS	358419	376435	0.952141	0.032054	0.287708		CTSS	479461	268363	1.78661	0.125365	0.356341		CTSS	178308	438052	0.407047	0.72462	0.904216
	CTSZ	777083	456294	1.70303	0.0986411	0.440284		CTSZ	519938	555493	0.935994	0.786517	0.912053		CTSZ	333902	607909	0.549264	0.186132	0.525432
	CTTN	341774	257845	1.3255	0.351506	0.714017		CTTN	290468	268440	1.08206	0.687912	0.86439		CTTN	195107	308020	0.633423	0.158678	0.489808
	CTTNBP2NL	62855	87750.7	0.716291	0.854234	0.958125		CTTNBP2NL	56839.2	105025	0.541195	0.313415	0.585164		CTTNBP2NL	147196	58897.3	2.4992	0.336138	0.675081
	CUBN	48447.5	51129	0.947555	0.991487	0.998235		CUBN	33374.8	66859.5	0.499178	0.103495	0.319469		CUBN	85271.6	38531.3	2.21305	0.0641186	0.333724
	CUL1	97291.3	64585.3	1.5064	0.0188161	0.226283		CUL1	68930.7	76760.1	0.898001	0.647093	0.840663		CUL1	56228.9	78633	0.71508	0.0743396	0.357255
	CUL2	198264	162640	1.21904	0.250956	0.633255		CUL2	140983	201277	0.700442	0.0348419	0.172484		CUL2	204289	160579	1.2722	0.21685	0.560385
	CUL3	287278	231587	1.24047	0.21685	0.597994		CUL3	206464	283589	0.728041	0.007328	0.0685182		CUL3	279901	234111	1.19559	0.0743396	0.357255
	CUL4A	77321.4	46822.4	1.65138	0.032054	0.287708		CUL4A	41920.2	66785.6	0.627683	0.0098253	0.0823899		CUL4A	56249.7	54031.1	1.04106	0.434862	0.745881
	CUL4B	67708.5	27926.6	2.42452	0.0137207	0.196282		CUL4B	25205.3	50434.2	0.499767	0.007328	0.0685182		CUL4B	33159.8	39745.9	0.834295	0.556736	0.823031
	CUL5	51297	66597.8	0.770251	0.165243	0.539814		CUL5	73596.8	52217.6	1.40943	0.0956299	0.305125		CUL5	53138.1	65967.9	0.805515	0.615656	0.854936
	CUL7	10049.4	14436.3	0.696123	0.1935	0.575674		CUL7	12655.5	13955.2	0.906867	0.829935	0.931301		CUL7	17860.9	11763.9	1.51828	0.118001	0.43398
	CUL9	3314.08	5580.15	0.593905	0.708653	0.906781		CUL9	5366.44	4652.61	1.15343	1	1		CUL9	5991.14	4664.32	1.28446	0.708653	0.897619
	CUTA	1.17864e+06	1.49791e+06	0.786859	0.487086	0.804666		CUTA	1.52748e+06	1.30984e+06	1.16616	0.715639	0.87732		CUTA	1.44104e+06	1.40814e+06	1.02336	0.260023	0.602674
	CUTC	129921	79052.5	1.64348	0.0339156	0.292696		CUTC	70700.5	112518	0.628351	0.0286602	0.152497		CUTC	95114	90960.2	1.04567	0.708653	0.897619
	CUX1	73691.3	88849.7	0.829393	0.94046	0.982852		CUX1	78928.1	90810.5	0.869151	0.0110156	0.0878869		CUX1	107930	77136.5	1.3992	0.00417884	0.106944
	CWC15	43542.8	38572	1.12887	0.600677	0.861471		CWC15	39177.4	40475.2	0.967936	0.60729	0.813091		CWC15	37407.6	40670.8	0.919765	0.957453	0.986806
	CWC22	22570.6	4939.19	4.5697	0.00802364	0.150235		CWC22	5650.69	13070.8	0.432315	0.272926	0.542332		CWC22	3570.94	11439.1	0.31217	0.186132	0.525432
	CWC25	209377	200599	1.04376	0.460571	0.788879		CWC25	205794	199994	1.029	0.829935	0.931301		CWC25	190611	207019	0.920739	0.630792	0.863472
	CWC27	75731.2	106411	0.711684	0.974464	0.993403		CWC27	64982.5	130906	0.496404	0.0272684	0.147966		CWC27	186082	68659.7	2.71021	0.00920943	0.148072
	CWF19L1	59983.1	73452.4	0.816626	0.351506	0.714017		CWF19L1	84808.7	55798.3	1.51992	0.354065	0.622454		CWF19L1	51613.4	76315.7	0.676315	0.906562	0.970604
	CXADR	57608.2	73367.6	0.7852	0.308646	0.681417		CXADR	77763.6	61261	1.26938	0.531107	0.758608		CXADR	64913.7	70868.3	0.915977	0.773202	0.920574
	CXorf38	101210	82108.5	1.23264	0.556736	0.840674		CXorf38	87393.6	86577.3	1.00943	0.647093	0.840663		CXorf38	71944.7	92120.3	0.780987	0.260023	0.602674
	CXXC1	54274.1	30504	1.77925	0.319031	0.689324		CXXC1	34472.9	38572.7	0.893712	0.130135	0.363611		CXXC1	22871.4	41247	0.554499	0.473729	0.773102
	CYB5A	246534	307903	0.800688	0.172006	0.549053		CYB5A	344604	241930	1.4244	0.543467	0.76869		CYB5A	237325	311054	0.762972	0.514384	0.798235
	CYB5B	816677	952491	0.857411	0.740705	0.918708		CYB5B	862841	970786	0.888807	0.21218	0.47655		CYB5B	1.1249e+06	847048	1.32802	0.0743396	0.357255
	CYB5R1	387765	360450	1.07578	0.630792	0.877274		CYB5R1	321853	411221	0.782676	0.156082	0.402085		CYB5R1	434677	344402	1.26212	0.260023	0.602674
	CYB5R2	77015.9	54529.4	1.41237	0.906562	0.972293		CYB5R2	55765.6	64584	0.863459	0.373944	0.640503		CYB5R2	52152	63035.4	0.827345	0.374249	0.705029
	CYB5R3	5.77364e+06	5.92149e+06	0.975031	0.708653	0.906781		CYB5R3	5.29632e+06	6.44868e+06	0.821302	0.0882426	0.291618		CYB5R3	7.12373e+06	5.45961e+06	1.30481	0.017685	0.202161
	CYB5R4	18905.9	22761.4	0.83061	0.991487	0.998235		CYB5R4	27881.3	15910.6	1.75237	0.947887	0.980911		CYB5R4	12915.4	24810.8	0.520558	0.957453	0.986806
	CYBA	436768	514901	0.848256	0.500639	0.811823		CYBA	632652	362613	1.7447	0.947887	0.980911		CYBA	288458	565639	0.509969	0.447614	0.75257
	CYBB	220446	296672	0.743063	0.542437	0.833894		CYBB	355150	202330	1.7553	0.947887	0.980911		CYBB	184215	309067	0.596035	0.487086	0.780774
	CYC1	510466	381131	1.33935	0.0550582	0.353481		CYC1	357966	468073	0.764765	0.0211374	0.129736		CYC1	425679	410137	1.0379	0.487086	0.780774
	CYCS	8.33433e+06	3.08471e+06	2.70182	0.000374856	0.031505		CYCS	3.63328e+06	5.18206e+06	0.701127	0.0748262	0.265045		CYCS	2.02978e+06	5.24154e+06	0.387248	0.178968	0.516243
	CYFIP1	307901	351929	0.874893	0.434862	0.774997		CYFIP1	355336	326639	1.08785	0.60729	0.813091		CYFIP1	345378	339108	1.01849	0.856043	0.951358
	CYFIP2	114296	89644.6	1.27499	0.146127	0.510994		CYFIP2	80439.2	110821	0.725846	0.167476	0.417758		CYFIP2	107347	92021.7	1.16654	0.906562	0.970604
	CYGB	44023.2	62561.5	0.703679	0.991487	0.998235		CYGB	48555.9	66759.3	0.727329	0.471485	0.716625		CYGB	89495.3	47005.3	1.90394	0.397856	0.724052
	CYHR1	23534.1	22877.3	1.02871	0.923494	0.978393		CYHR1	20982.4	25027.7	0.838368	0.483111	0.725501		CYHR1	26521.2	21855.4	1.21349	0.362769	0.694727
	CYLD	12924.4	12191.3	1.06013	1	1		CYLD	12335.8	12418.9	0.993311	0.633707	0.829246		CYLD	11913.4	12537.2	0.950245	0.585861	0.839246
	CYP1B1	121994	156736	0.778343	0.94046	0.982852		CYP1B1	153997	141998	1.0845	0.281268	0.550186		CYP1B1	162003	143048	1.1325	0.250956	0.592237
	CYP20A1	55793.6	47168.7	1.18285	0.250956	0.633255		CYP20A1	31616.9	66434.8	0.475909	0.000336477	0.0115748		CYP20A1	77076	39887.9	1.93232	0.00387362	0.101955
	CYP27A1	216601	185013	1.17073	0.615656	0.869964		CYP27A1	190359	195667	0.972869	0.581367	0.794199		CYP27A1	174734	199336	0.876578	0.906562	0.970604
	CYP2S1	49544.7	88720.8	0.558433	0.571213	0.849696		CYP2S1	113676	45137.1	2.51847	0.0813142	0.277271		CYP2S1	40729.5	91736.6	0.443983	0.158678	0.489808
	CYP2U1	16903.7	20035.3	0.843692	0.434862	0.774997		CYP2U1	23619.7	15023	1.57223	0.00540691	0.056884		CYP2U1	13142.4	21322.1	0.616373	0.017685	0.202161
	CYP4A11	15716.6	14889.5	1.05555	0.107987	0.456645		CYP4A11	11973.2	18107.1	0.661242	0.000364867	0.0116821		CYP4A11	20497.6	13253.8	1.54654	0.017685	0.202161
	CYP4A22	8824.22	8845.4	0.997605	0.351506	0.714017		CYP4A22	7285.77	10334.5	0.704997	0.0529044	0.217258		CYP4A22	11844.7	7812.08	1.5162	0.208857	0.550305
	CYP4F11	20545.3	13408.6	1.53225	0.250956	0.633255		CYP4F11	14852.5	15588.5	0.952786	0.918191	0.970551		CYP4F11	10631.8	16800	0.632844	0.308646	0.647221
	CYP4F12	7622.25	8290.13	0.919437	0.340462	0.705733		CYP4F12	9676.43	6623.2	1.46099	0.264752	0.532819		CYP4F12	5624.16	8973.69	0.626739	0.756901	0.915311
	CYP4F2	6733.4	12166.6	0.553432	0.0609742	0.363388		CYP4F2	16143.8	5625.83	2.86959	0.00508124	0.0543862		CYP4F2	4518.25	12924.4	0.34959	0.201074	0.543349
	CYP4F3	9071.15	16666.8	0.544266	0.422317	0.766868		CYP4F3	23358.6	6434.48	3.63023	0.00369961	0.0458331		CYP4F3	3797.8	18470.8	0.205611	0.0128581	0.178421
	CYP4F8	6070.9	11107.2	0.546571	0.397856	0.747598		CYP4F8	10089.2	9567.96	1.05448	0.531107	0.758608		CYP4F8	13065	8714.52	1.49922	0.906562	0.970604
	CYP51A1	38336.6	57384.2	0.668068	0.806092	0.944677		CYP51A1	38068.5	66433.3	0.573034	0.77218	0.905079		CYP51A1	94529.9	38160.2	2.47719	0.94046	0.981465
	CYR61	37330.4	39838.9	0.937032	0.957453	0.989011		CYR61	47378.4	31335.1	1.51199	0.048339	0.206417		CYR61	25339.9	43940.9	0.57668	0.0188161	0.207398
	CYS1	15052.3	41396.4	0.363613	0.708653	0.906781		CYS1	51184.1	18813.1	2.72067	0.859176	0.94378		CYS1	22573.9	38823.2	0.581453	0.556736	0.823031
	CYSTM1	146927	118936	1.23535	0.21685	0.597994		CYSTM1	122070	129919	0.939585	0.334855	0.604045		CYSTM1	112910	130574	0.864725	0.906562	0.970604
	CYTB	208815	198274	1.05317	0.677095	0.89633		CYTB	166246	234341	0.709418	0.256746	0.523977		CYTB	259867	180809	1.43724	0.0818451	0.372508
	CYTH1	82726.8	77144.8	1.07236	0.806092	0.944677		CYTH1	83062.3	74245.9	1.11875	0.334855	0.604045		CYTH1	65764.9	82947.6	0.79285	0.172006	0.508862
	CYTH2	60067.9	56319.6	1.06655	0.872829	0.963211		CYTH2	58131.3	56451.7	1.02975	0.594265	0.804095		CYTH2	52835.5	58793.8	0.898658	0.661518	0.875866
	CYTH3	69411.6	97516.7	0.711793	0.514384	0.818852		CYTH3	81438.7	98923.7	0.823247	0.962763	0.984868		CYTH3	128436	77324.2	1.66101	0.473729	0.773102
	CYTH4	36212.7	49638.6	0.729528	0.500639	0.811823		CYTH4	46686	45764.7	1.02013	0.248906	0.516095		CYTH4	55316.6	43103.1	1.28336	0.528318	0.807656
	D2HGDH	82991.3	57759.6	1.43684	0.397856	0.747598		D2HGDH	43322	84257.8	0.514161	0.125365	0.356341		D2HGDH	85524.2	56893.1	1.50324	0.374249	0.705029
	DAAM1	20218.8	16092.2	1.25644	0.128709	0.489927		DAAM1	19123.3	15241	1.25472	0.256746	0.523977		DAAM1	10263.3	19498.1	0.526373	0.83932	0.945129
	DAAM2	6803.4	7416.74	0.917302	0.83932	0.952233		DAAM2	8918.5	5666.07	1.57402	0.065879	0.24708		DAAM2	4528.75	8194.91	0.552629	0.0579552	0.321317
	DAB2	170408	234682	0.726122	0.585861	0.853462		DAB2	88605.1	343003	0.258322	0.000222512	0.00956801		DAB2	515599	116590	4.42232	1.29748e-07	0.000959619
	DAB2IP	95408.2	84044.5	1.13521	0.434862	0.774997		DAB2IP	17199.2	154001	0.111683	0.125365	0.356341		DAB2IP	212593	43954.9	4.83662	0.340462	0.675081
	DAG1	103472	98508.5	1.05039	0.385945	0.740454		DAG1	85217.3	113770	0.74903	0.405005	0.664762		DAG1	124069	91462.3	1.3565	0.0641186	0.333724
	DAGLB	36819	37956.3	0.970036	0.692809	0.901005		DAGLB	35697.1	39559.9	0.902355	0.674199	0.856324		DAGLB	42300.9	36080.9	1.17239	0.374249	0.705029
	DAK	194695	331782	0.586816	0.0858157	0.41375		DAK	250978	340935	0.736147	0.460011	0.707033		DAK	487175	231723	2.1024	0.00859882	0.14356
	DAO	23903.3	24258.1	0.985374	0.146127	0.510994		DAO	17781.3	30308.4	0.586677	0.000633416	0.0157736		DAO	36713.5	19875.6	1.84716	0.017685	0.202161
	DAP	10067.2	16731.3	0.601697	0.585861	0.853462		DAP	9361	20486.1	0.456944	0.0332004	0.168185		DAP	30905	9602.59	3.2184	0.00205826	0.071469
	DAP3	94486.1	98722.9	0.957084	0.957453	0.989011		DAP3	69396.9	124803	0.556053	0.0578175	0.228918		DAP3	155119	77980	1.98921	0.0339156	0.26432
	DAPK1	10057.8	10978.1	0.916171	0.186132	0.566282		DAPK1	9036.68	12384.7	0.729664	0.687912	0.86439		DAPK1	14711.6	9386.02	1.5674	0.397856	0.724052
	DAPK3	75209.6	67758.1	1.10997	0.298482	0.674479		DAPK3	47963	90517.6	0.529875	0.0069017	0.0661204		DAPK3	105826	57284.2	1.84738	0.0446216	0.291538
	DARS	949840	1.04654e+06	0.907603	0.822667	0.946553		DARS	1.08481e+06	961385	1.12838	0.800924	0.918821		DARS	972931	1.03864e+06	0.936738	0.957453	0.986806
	DARS2	463149	507242	0.913072	0.409981	0.75673		DARS2	455574	534876	0.851737	0.298455	0.566284		DARS2	606604	458165	1.32398	0.0400469	0.280215
	DAXX	46448.7	80655.3	0.575892	0.0942103	0.430909		DAXX	81441.2	62796.3	1.29691	0.325502	0.593983		DAXX	79143.9	69470.1	1.13925	0.600677	0.84605
	DAZAP1	304484	337630	0.901825	0.528318	0.823659		DAZAP1	317288	340617	0.931512	0.660591	0.849545		DAZAP1	376750	312908	1.20403	0.250956	0.592237
	DBI	3.88047e+06	6.15462e+06	0.630497	0.0400469	0.310144		DBI	6.17887e+06	4.99423e+06	1.2372	0.494889	0.733654		DBI	6.10799e+06	5.39258e+06	1.13267	0.21685	0.560385
	DBN1	275909	328815	0.839101	0.528318	0.823659		DBN1	365084	267489	1.36486	0.198623	0.459498		DBN1	259068	334577	0.774315	0.409981	0.729952
	DBNL	253036	162735	1.55489	0.00748218	0.147963		DBNL	162011	208581	0.776728	0.0687599	0.253261		DBNL	164127	193151	0.849736	0.600677	0.84605
	DBR1	80500	48246.1	1.66853	0.00802364	0.150235		DBR1	39195	73076	0.53636	0.000262992	0.010514		DBR1	65651.9	53325.7	1.23115	0.152306	0.47914
	DBT	111697	141342	0.790256	0.773202	0.931672		DBT	134389	133206	1.00888	0.51889	0.751902		DBT	154714	126626	1.22183	0.298482	0.638395
	DCAF11	34801.4	25958.8	1.34064	0.0858157	0.41375		DCAF11	25518.4	30803.7	0.82842	0.0995015	0.312622		DCAF11	26805.9	28694.1	0.934193	0.872829	0.957213
	DCAF5	12007.8	9038.05	1.32859	0.0780209	0.396048		DCAF5	10394.3	9218.86	1.1275	0.448693	0.69761		DCAF5	6429.88	10946.3	0.587402	0.00697279	0.131223
	DCAF6	15111	14962.3	1.00994	0.806092	0.944677		DCAF6	10561.2	19268.5	0.54811	0.205321	0.468835		DCAF6	23426	12117.7	1.9332	0.233473	0.578288
	DCAF7	121923	99955.9	1.21977	0.260023	0.641044		DCAF7	118350	93253	1.26913	0.918191	0.970551		DCAF7	64582.6	119572	0.540112	0.208857	0.550305
	DCAF8	13625.3	16730.3	0.81441	0.72462	0.913152		DCAF8	14066.9	17738.8	0.793004	0.0687599	0.253261		DCAF8	21852.2	13915.8	1.57031	0.0128581	0.178421
	DCAKD	62912.7	45172.2	1.39273	0.615656	0.869964		DCAKD	38165.9	60779.4	0.627941	0.0717415	0.260353		DCAKD	58646	46631.9	1.25764	0.123266	0.443855
	DCDC2	79865.6	77459.8	1.03106	0.991487	0.998235		DCDC2	86731.7	69747.4	1.24351	0.22638	0.492877		DCDC2	59629.3	84382.8	0.706652	0.158678	0.489808
	DCHS1	2441.57	4251.74	0.57425	0.0358662	0.298724		DCHS1	4872.99	2749.3	1.77245	0.130135	0.363611		DCHS1	3057.04	4041.19	0.756471	0.740705	0.909707
	DCK	175008	112925	1.54977	0.0522797	0.344004		DCK	84185.7	171601	0.49059	0.00649739	0.0634804		DCK	168194	115256	1.4593	0.260023	0.602674
	DCLK1	68755.1	60270.2	1.14078	0.957453	0.989011		DCLK1	51889	72571.5	0.715006	0.363921	0.631673		DCLK1	76387.9	57659	1.32482	0.269309	0.613052
	DCN	3.45868e+06	2.92611e+06	1.18201	0.646082	0.881139		DCN	2.54366e+06	3.56013e+06	0.714483	0.0995015	0.312622		DCN	3.66159e+06	2.85669e+06	1.28176	0.158678	0.489808
	DCP1A	37796.1	60604.4	0.623652	0.434862	0.774997		DCP1A	63680.5	46242.4	1.3771	0.325502	0.593983		DCP1A	54688.7	54825.3	0.997507	0.740705	0.909707
	DCP1B	11491.2	16170.4	0.71063	0.974464	0.993403		DCP1B	20649.7	9523.67	2.16825	0.0383295	0.181721		DCP1B	7556.19	17516.5	0.431374	0.0188161	0.207398
	DCP2	12876.4	21540.3	0.597781	0.646082	0.881139		DCP2	19077.1	19576.8	0.974478	0.198623	0.459498		DCP2	26277.1	16955.8	1.54974	0.0496164	0.301283
	DCPS	310052	253454	1.22331	0.250956	0.633255		DCPS	173173	358947	0.482449	0.000204493	0.009336		DCPS	407841	220000	1.85382	0.0024213	0.0792387
	DCTD	179643	179098	1.00304	0.756901	0.925296		DCTD	192344	166634	1.15429	0.460011	0.707033		DCTD	153624	187999	0.817156	0.600677	0.84605
	DCTN1	144513	143946	1.00394	0.889671	0.967648		DCTN1	126180	161312	0.782213	0.036551	0.177266		DCTN1	178112	132452	1.34472	0.0239753	0.228507
	DCTN2	558416	458986	1.21663	0.487086	0.804666		DCTN2	340598	622536	0.547114	4.43e-05	0.00455021		DCTN2	686656	415115	1.65413	6.12608e-05	0.0174263
	DCTN3	211533	137597	1.53734	0.0942103	0.430909		DCTN3	138095	174086	0.793256	0.0441033	0.197212		DCTN3	136640	163219	0.837156	0.542437	0.815088
	DCTN4	88569.8	54638.9	1.621	0.0188161	0.226283		DCTN4	43318.1	82489.9	0.525132	0.0010713	0.0215308		DCTN4	76409.9	58798.9	1.29951	0.186132	0.525432
	DCTN6	246163	342838	0.718014	0.288537	0.668135		DCTN6	300891	334834	0.898627	0.248906	0.516095		DCTN6	423506	282168	1.5009	0.0146324	0.186267
	DCTPP1	577094	581125	0.993064	0.692809	0.901005		DCTPP1	592886	567801	1.04418	0.620438	0.821182		DCTPP1	558509	587483	0.95068	0.329637	0.664665
	DCUN1D1	170722	122036	1.39895	0.269309	0.649431		DCUN1D1	142080	127107	1.1178	0.448693	0.69761		DCUN1D1	83491	151878	0.549722	0.0446216	0.291538
	DCUN1D3	23833.3	10354.2	2.3018	0.340462	0.705733		DCUN1D3	10086.5	17351.3	0.58131	0.248906	0.516095		DCUN1D3	10869.2	14789.3	0.734934	0.72462	0.904216
	DCUN1D4	16594.9	9257.28	1.79264	0.00859882	0.155114		DCUN1D4	7147.55	14954.7	0.477946	0.000187823	0.00890475		DCUN1D4	13314.5	10379.6	1.28276	0.123266	0.443855
	DCUN1D5	82779.3	60129.8	1.37668	0.571213	0.849696		DCUN1D5	69529.5	62416.3	1.11396	0.415686	0.67451		DCUN1D5	42053.4	74062.3	0.567811	0.128709	0.449659
	DCXR	249830	245415	1.01799	0.889671	0.967648		DCXR	261125	232517	1.12303	0.483111	0.725501		DCXR	215205	257261	0.836523	0.514384	0.798235
	DDA1	103438	79743.7	1.29713	0.0579552	0.360199		DDA1	83467.4	88010.1	0.948384	0.0882426	0.291618		DDA1	72582.6	90299.4	0.8038	0.957453	0.986806
	DDAH1	476056	345149	1.37928	0.134331	0.499251		DDAH1	174721	574476	0.304139	0.000428319	0.0124718		DDAH1	672896	277809	2.42215	0.0146324	0.186267
	DDAH2	209245	230715	0.906938	0.340462	0.705733		DDAH2	184452	264464	0.697458	0.272926	0.542332		DDAH2	319683	192934	1.65696	0.0239753	0.228507
	DDB1	272563	205492	1.32639	0.0446216	0.32355		DDB1	202900	241519	0.8401	0.0630965	0.239559		DDB1	210476	226732	0.928301	0.906562	0.970604
	DDB2	318818	110976	2.87286	0.00604392	0.136283		DDB2	46879.5	276528	0.169529	6.45e-05	0.00555121		DDB2	234238	139911	1.67419	0.0899363	0.387628
	DDC	67910.2	92255.3	0.736111	0.923494	0.978393		DDC	56789.9	114184	0.497354	0.007328	0.0685182		DDC	160458	60594.2	2.64807	0.00262326	0.0836278
	DDHD2	19902.8	50846.8	0.391426	0.0858157	0.41375		DDHD2	51920.3	34342.7	1.51183	0.281268	0.550186		DDHD2	48782.6	40966.9	1.19078	0.646082	0.868488
	DDI2	49026.7	47251.2	1.03758	0.172006	0.549053		DDI2	40025.6	55086.7	0.726593	0.918191	0.970551		DDI2	61146.6	43104.9	1.41855	0.21685	0.560385
	DDO	60634.2	36805.5	1.64742	0.146127	0.510994		DDO	28947.1	56275.9	0.514379	0.0162248	0.108892		DDO	51917.7	39787.5	1.30488	0.208857	0.550305
	DDOST	3.05345e+06	2.67918e+06	1.1397	0.298482	0.674479		DDOST	2.7205e+06	2.82658e+06	0.962471	0.75792	0.89905		DDOST	2.59971e+06	2.8344e+06	0.917199	0.500639	0.788485
	DDR1	34386.9	47684.4	0.721135	0.787026	0.937533		DDR1	37254.3	51064.5	0.729554	0.552817	0.776566		DDR1	67742.1	36273.4	1.86754	0.68926	0.891288
	DDRGK1	112753	182949	0.616309	0.037909	0.305752		DDRGK1	205225	126431	1.62322	0.0246559	0.140273		DDRGK1	140109	173590	0.807123	0.630792	0.863472
	DDT	3.2815e+06	4.14265e+06	0.792126	0.319031	0.689324		DDT	3.9626e+06	3.8852e+06	1.01992	0.241233	0.508452		DDT	4.4889e+06	3.72959e+06	1.20359	0.740705	0.909707
	DDTL	165351	154237	1.07206	0.0358662	0.298724		DDTL	201075	114757	1.75218	0.701727	0.871678		DDTL	64163.8	188853	0.339754	0.103232	0.408948
	DDX1	964819	994005	0.970638	0.740705	0.918708		DDX1	946351	1.02523e+06	0.923058	0.594265	0.804095		DDX1	1.08565e+06	952669	1.13959	0.340462	0.675081
	DDX10	63595.2	91672.8	0.69372	0.856043	0.958125		DDX10	103387	66370	1.55774	0.815399	0.925094		DDX10	69144.7	89774.3	0.770206	0.646082	0.868488
	DDX17	2.76946e+06	2.52531e+06	1.09668	0.422317	0.766868		DDX17	2.40732e+06	2.76084e+06	0.871953	0.0918777	0.298825		DDX17	2.75222e+06	2.53121e+06	1.08732	0.269309	0.613052
	DDX18	458151	595939	0.768788	0.319031	0.689324		DDX18	635328	489171	1.29879	0.12073	0.349889		DDX18	520191	574715	0.905129	0.447614	0.75257
	DDX19A	141476	196763	0.719018	0.514384	0.818852		DDX19A	205685	160541	1.2812	0.460011	0.707033		DDX19A	179606	183719	0.977612	0.128709	0.449659
	DDX19B	146954	181722	0.808674	0.571213	0.849696		DDX19B	187460	158821	1.18032	0.0630965	0.239559		DDX19B	170688	173603	0.983214	0.123266	0.443855
	DDX20	53907.2	33645	1.60223	0.178968	0.558265		DDX20	24260.9	52799.4	0.459491	0.264752	0.532819		DDX20	51691.6	34403	1.50253	0.957453	0.986806
	DDX21	427042	354590	1.20433	0.242106	0.623909		DDX21	357150	388354	0.919651	0.241233	0.508452		DDX21	349666	381060	0.917614	0.872829	0.957213
	DDX23	230925	200521	1.15162	0.542437	0.833894		DDX23	208282	208260	1.00011	0.873871	0.952283		DDX23	185595	216028	0.859124	0.677095	0.883521
	DDX24	80060.9	33821.9	2.36713	0.201074	0.586645		DDX24	28591.6	61970.6	0.461374	0.12073	0.349889		DDX24	43880.3	46199.5	0.949799	0.630792	0.863472
	DDX25	13177	36716.5	0.358886	0.00358821	0.109211		DDX25	47591	14490.5	3.28428	3.01e-05	0.00383441		DDX25	15804.1	35817.8	0.441235	0.0858157	0.38074
	DDX26B	5065.89	8122.64	0.623675	0.374249	0.7311		DDX26B	9459.04	5309.26	1.78161	0.0780163	0.271023		DDX26B	5552.64	7956.12	0.697907	0.269309	0.613052
	DDX27	224166	164563	1.36219	0.233473	0.615164		DDX27	168256	190813	0.881788	0.344376	0.614476		DDX27	157459	187383	0.840306	0.923494	0.976575
	DDX31	36507.7	26582.3	1.37339	0.708653	0.906781		DDX31	23214.9	34782.9	0.667421	0.75792	0.89905		DDX31	33058.1	27762.4	1.19075	0.991487	0.996472
	DDX39A	2.58792e+06	2.10479e+06	1.22954	0.250956	0.633255		DDX39A	2.03149e+06	2.41683e+06	0.840559	0.167476	0.417758		DDX39A	2.24574e+06	2.22184e+06	1.01076	0.677095	0.883521
	DDX39B	3.07617e+06	2.98202e+06	1.03157	0.646082	0.881139		DDX39B	2.94304e+06	3.06658e+06	0.959712	0.460011	0.707033		DDX39B	3.05699e+06	2.98858e+06	1.02289	0.708653	0.897619
	DDX3X	794817	689133	1.15336	0.178968	0.558265		DDX3X	725764	706753	1.0269	0.888608	0.958178		DDX3X	618689	749387	0.825593	0.128709	0.449659
	DDX3Y	594526	523182	1.13637	0.233473	0.615164		DDX3Y	545328	537561	1.01445	0.800924	0.918821		DDX3Y	480595	562159	0.854909	0.134331	0.455738
	DDX4	48676.3	8551.62	5.69206	0.000134082	0.021558		DDX4	8882.14	28296.2	0.313899	0.0162248	0.108892		DDX4	7916	22495.9	0.351886	0.385945	0.716658
	DDX41	43398.7	34828.1	1.24608	0.134331	0.499251		DDX41	31164.5	42636.2	0.73094	0.198623	0.459498		DDX41	41873.6	35349.9	1.18455	0.991487	0.996472
	DDX42	329657	225134	1.46427	0.0942103	0.430909		DDX42	223590	278880	0.801745	0.334855	0.604045		DDX42	228102	259876	0.877732	0.585861	0.839246
	DDX46	323871	333257	0.971838	0.94046	0.982852		DDX46	375869	287591	1.30696	0.0316242	0.162878		DDX46	251311	358080	0.701828	0.00985724	0.153482
	DDX47	246853	285836	0.863616	0.585861	0.853462		DDX47	346020	208475	1.65977	0.84453	0.937155		DDX47	170097	312095	0.545019	0.434862	0.745881
	DDX49	121695	67853	1.79351	0.615656	0.869964		DDX49	65545.1	96993.2	0.67577	0.84453	0.937155		DDX49	72291.2	84754.3	0.85295	0.789601	0.926967
	DDX5	2.54056e+06	2.07085e+06	1.22682	0.067392	0.372798		DDX5	2.10946e+06	2.26858e+06	0.929858	0.363921	0.631673		DDX5	1.9966e+06	2.25694e+06	0.884648	0.447614	0.75257
	DDX50	122817	124241	0.988537	0.630792	0.877274		DDX50	132307	115772	1.14283	0.962763	0.984868		DDX50	108728	129061	0.842456	0.677095	0.883521
	DDX51	32256.1	44797.6	0.720042	0.806092	0.944677		DDX51	36867.4	46152.1	0.798824	0.256746	0.523977		DDX51	60048	35289.8	1.70156	0.118001	0.43398
	DDX52	65160.7	94969.3	0.686124	0.600677	0.861471		DDX52	115599	60228.9	1.91933	0.1857	0.443903		DDX52	55297.1	98343.7	0.562284	0.329637	0.664665
	DDX54	59799.6	39108.2	1.52908	0.186132	0.566282		DDX54	31551.2	56720.2	0.55626	0.036551	0.177266		DDX54	53640.8	41215.1	1.30148	0.298482	0.638395
	DDX56	377764	242417	1.55832	0.646082	0.881139		DDX56	166978	382628	0.436398	0.046181	0.202944		DDX56	387492	239089	1.6207	0.0707979	0.349314
	DDX58	110370	116409	0.948128	0.789601	0.937533		DDX58	121452	108540	1.11896	0.51889	0.751902		DDX58	106710	117661	0.906927	0.646082	0.868488
	DDX59	20515.7	27214.7	0.753847	0.889671	0.967648		DDX59	25035.1	25961	0.964337	0.161705	0.409298		DDX59	31406.2	23489	1.33706	0.146127	0.471532
	DDX6	760509	571462	1.33081	0.308646	0.681417		DDX6	550459	686180	0.802209	0.233724	0.50047		DDX6	611851	622318	0.98318	0.740705	0.909707
	DDX60	63649.9	81489.4	0.781082	0.646082	0.881139		DDX60	95763.2	58844.9	1.62738	0.198623	0.459498		DDX60	54039.9	84777.1	0.637435	0.319031	0.65525
	DDX60L	6663.58	6624.06	1.00597	0.351506	0.714017		DDX60L	6773.56	6500.07	1.04208	0.494889	0.733654		DDX60L	6336.56	6735.93	0.94071	0.889671	0.96481
	DECR1	980169	1.35818e+06	0.72168	0.0522797	0.344004		DECR1	1.25682e+06	1.26663e+06	0.992261	0.74374	0.891958		DECR1	1.55308e+06	1.16218e+06	1.33636	0.123266	0.443855
	DECR2	54364.2	115316	0.471438	1	1		DECR2	103773	95939	1.08165	0.0272684	0.147966		DECR2	137514	86869.8	1.58299	0.0105441	0.159477
	DEF6	75344.8	86022.7	0.875871	0.21685	0.597994		DEF6	93934.6	73076.2	1.28543	0.394487	0.658161		DEF6	70807.6	87574.9	0.808538	0.806092	0.932268
	DEFA1	213731	3.1891e+06	0.0670192	0.615656	0.869964		DEFA1	4.81231e+06	140642	34.2168	0.000737952	0.0168975		DEFA1	67552.3	3.23911e+06	0.0208552	0.000727388	0.0430381
	DEFA1B	213731	3.1891e+06	0.0670192	0.615656	0.869964		DEFA1B	4.81231e+06	140642	34.2168	0.000737952	0.0168975		DEFA1B	67552.3	3.23911e+06	0.0208552	0.000727388	0.0430381
	DEFA3	213731	3.1891e+06	0.0670192	0.615656	0.869964		DEFA3	4.81231e+06	140642	34.2168	0.000737952	0.0168975		DEFA3	67552.3	3.23911e+06	0.0208552	0.000727388	0.0430381
	DEGS1	31083.5	52232.5	0.595098	0.186132	0.566282		DEGS1	42736.5	50788.8	0.841456	0.99255	0.997812		DEGS1	70494.1	38750	1.8192	0.178968	0.516243
	DEK	830579	708559	1.17221	0.600677	0.861471		DEK	622025	852776	0.729412	0.0222593	0.132873		DEK	874973	693372	1.26191	0.037909	0.273536
	DENND1A	9390.16	14684.9	0.639444	0.0146324	0.202282		DENND1A	14079	12620.1	1.1156	0.219199	0.484951		DENND1A	15850	12474.9	1.27055	0.329637	0.664665
	DENND1B	7046.07	22223.7	0.317053	0.0986411	0.440284		DENND1B	14965.1	21614.2	0.692374	0.22638	0.492877		DENND1B	36182.4	12256	2.95222	0.806092	0.932268
	DENND1C	5317.79	7251.77	0.73331	0.158678	0.532477		DENND1C	7560.71	5987.72	1.2627	0.0211374	0.129736		DENND1C	6657.64	6793.4	0.980017	0.233473	0.578288
	DENND3	20025.1	15367.9	1.30305	0.906562	0.972293		DENND3	17240.9	15895.5	1.08464	0.977653	0.991868		DENND3	11765.9	18193.4	0.646712	0.94046	0.981465
	DENND4A	29889.8	64138.4	0.466021	0.123266	0.479326		DENND4A	36258.7	73821.5	0.491167	0.111855	0.335068		DENND4A	117753	34079.9	3.45521	0.000413215	0.0359545
	DENND4B	7066.78	7081.62	0.997904	0.906562	0.972293		DENND4B	8173.51	6024.31	1.35676	0.0780163	0.271023		DENND4B	4981.83	7794.89	0.639115	0.0579552	0.321317
	DENND4C	25235.8	31609.6	0.798358	0.585861	0.853462		DENND4C	32505.5	27561.2	1.17939	0.594265	0.804095		DENND4C	29886.7	30018.5	0.995609	0.957453	0.986806
	DENR	798301	909921	0.87733	0.806092	0.944677		DENR	962235	803808	1.1971	0.977653	0.991868		DENR	809315	906152	0.893134	0.83932	0.945129
	DEPDC5	1817.94	2051.18	0.886293	0.329637	0.695575		DEPDC5	2173.15	1817.28	1.19583	0.161705	0.409298		DEPDC5	1816.61	2051.63	0.885448	0.542437	0.815088
	DEPTOR	66514	72396.3	0.918748	0.756901	0.925296		DEPTOR	63298.7	78202.9	0.809416	0.415686	0.67451		DEPTOR	89891.8	64398.6	1.39586	0.208857	0.550305
	DERA	260291	284812	0.913904	0.585861	0.853462		DERA	269798	286988	0.940104	0.471485	0.716625		DERA	313685	266546	1.17685	0.165243	0.500877
	DERL1	882114	617002	1.42968	0.385945	0.740454		DERL1	606363	759789	0.798068	0.594265	0.804095		DERL1	637463	700699	0.909753	0.806092	0.932268
	DERL2	129915	106807	1.21635	0.600677	0.861471		DERL2	108127	117091	0.92345	0.84453	0.937155		DERL2	104267	115581	0.902113	0.773202	0.920574
	DES	3.28282e+06	1.51764e+06	2.16311	0.00147386	0.0689917		DES	1.27776e+06	2.63088e+06	0.485678	0.107612	0.327126		DES	1.97894e+06	1.9637e+06	1.00776	0.225055	0.570231
	DFFA	110051	156533	0.703054	0.260023	0.641044		DFFA	164432	125697	1.30816	0.873871	0.952283		DFFA	141343	145828	0.969245	0.351506	0.683961
	DFFB	17163	26594.8	0.645351	0.0200082	0.232308		DFFB	29927.4	18674.4	1.60259	0.0130361	0.096802		DFFB	20185.8	25560.6	0.789723	0.615656	0.854936
	DFNA5	319187	457312	0.697965	0.708653	0.906781		DFNA5	567014	282767	2.00523	0.0956299	0.305125		DFNA5	246346	482231	0.510847	0.128709	0.449659
	DGAT1	52390.4	49128.4	1.0664	0.974464	0.993403		DGAT1	46765.3	53031.6	0.881838	0.674199	0.856324		DGAT1	53672.9	48689.7	1.10235	0.600677	0.84605
	DGKA	55815	36052.7	1.54815	0.269309	0.649431		DGKA	35948.5	46034	0.780912	0.51889	0.751902		DGKA	36253.1	42745	0.848125	0.72462	0.904216
	DGKZ	11462.5	14808.8	0.774036	0.123266	0.479326		DGKZ	15051.4	12902.3	1.16657	0.156082	0.402085		DGKZ	14342.1	13823.6	1.03751	0.94046	0.981465
	DGUOK	1.32778e+06	5.05971e+06	0.262421	0.0522797	0.344004		DGUOK	7.36575e+06	976397	7.54381	0.000542532	0.0141787		DGUOK	625019	5.30013e+06	0.117925	0.0550582	0.314691
	DHCR7	65691.7	86430.8	0.76005	0.528318	0.823659		DHCR7	105434	57788.8	1.82447	0.046181	0.202944		DHCR7	49885.9	91838	0.543195	0.103232	0.408948
	DHODH	126713	191658	0.661144	0.1935	0.575674		DHODH	205074	146285	1.40188	0.531107	0.758608		DHODH	165857	178266	0.930387	0.571213	0.831795
	DHRS1	46714.1	41339.4	1.13002	0.447614	0.782822		DHRS1	38602.3	46658.5	0.827337	0.373944	0.640503		DHRS1	46602.9	41377.4	1.12629	0.0707979	0.349314
	DHRS11	121640	153022	0.794922	0.556736	0.840674		DHRS11	131969	157574	0.837504	0.962763	0.984868		DHRS11	193508	128436	1.50666	0.514384	0.798235
	DHRS13	57281.6	62339.6	0.918863	0.872829	0.963211		DHRS13	76191.1	46491.8	1.63881	0.0956299	0.305125		DHRS13	35702.1	69722.1	0.512063	0.0358662	0.27068
	DHRS3	102503	130649	0.784571	0.340462	0.705733		DHRS3	181395	67781.3	2.67618	0.140089	0.379661		DHRS3	33059.5	154406	0.214108	0.00649388	0.12706
	DHRS4	48640.5	62574.3	0.777324	0.319031	0.689324		DHRS4	56635.2	61318	0.923632	0.786517	0.912053		DHRS4	73995.5	53900.2	1.37282	0.186132	0.525432
	DHRS4L1	60518.5	56769.4	1.06604	0.487086	0.804666		DHRS4L1	56435.1	58965.3	0.95709	0.281268	0.550186		DHRS4L1	57412.1	57832.1	0.992738	0.600677	0.84605
	DHRS4L2	37447.5	44903.3	0.833957	0.692809	0.901005		DHRS4L2	38065.5	47750.2	0.797179	0.167476	0.417758		DHRS4L2	58053	37854.1	1.5336	0.0446216	0.291538
	DHRS7	837342	1.09575e+06	0.764175	0.269309	0.649431		DHRS7	1.10169e+06	960832	1.1466	0.581367	0.794199		DHRS7	1.08432e+06	1.01125e+06	1.07226	0.646082	0.868488
	DHRS7B	81766.7	110137	0.742409	0.500639	0.811823		DHRS7B	116375	89954.1	1.29371	0.84453	0.937155		DHRS7B	98141.5	104535	0.938838	0.661518	0.875866
	DHTKD1	42170.1	54060.4	0.780056	0.585861	0.853462		DHTKD1	47514.8	54409.1	0.873287	0.256746	0.523977		DHTKD1	66648.1	45686.3	1.45882	0.0609742	0.327498
	DHX15	717241	605415	1.18471	0.447614	0.782822		DHX15	623589	643852	0.968529	0.947887	0.980911		DHX15	570463	655628	0.870102	0.500639	0.788485
	DHX16	86353.1	90230	0.957033	0.889671	0.967648		DHX16	65544.7	112027	0.585077	0.116227	0.34275		DHX16	137702	72663.4	1.89506	0.0986411	0.400631
	DHX29	17199.2	17160.2	1.00227	0.615656	0.869964		DHX29	14592.6	19648.6	0.742677	0.373944	0.640503		DHX29	22098	15484.3	1.42712	0.123266	0.443855
	DHX30	152366	110584	1.37782	0.0858157	0.41375		DHX30	110756	131310	0.843465	0.384133	0.649383		DHX30	110255	124991	0.882106	0.487086	0.780774
	DHX32	16371.4	20231.4	0.809207	0.447614	0.782822		DHX32	14577.8	23737.6	0.614125	0.21218	0.47655		DHX32	31103.7	15191.4	2.04745	0.0254369	0.235458
	DHX34	23822.1	10610.5	2.24514	0.134331	0.499251		DHX34	12163	15723.5	0.773559	0.715639	0.87732		DHX34	7624.86	16151.7	0.472079	0.288537	0.631741
	DHX35	8698.33	13865.5	0.627338	0.0339156	0.292696		DHX35	13570.9	11565.1	1.17343	0.111855	0.335068		DHX35	14431.9	11904	1.21236	0.789601	0.926967
	DHX36	63941.7	54737.3	1.16816	0.362769	0.723776		DHX36	59328	54925.4	1.08016	0.933028	0.975498		DHX36	45909.1	60906.4	0.753764	0.308646	0.647221
	DHX37	60313.1	56593.4	1.06573	0.571213	0.849696		DHX37	52879.9	62024	0.852573	0.888608	0.958178		DHX37	63734.8	55422.9	1.14997	0.460571	0.762054
	DHX38	205988	77845.7	2.64611	0.000184481	0.0243647		DHX38	84783.2	135246	0.626879	0.192083	0.451572		DHX38	64504.4	126248	0.510933	0.0400469	0.280215
	DHX40	4844.57	8986.06	0.539121	0.123266	0.479326		DHX40	7331.22	8506.51	0.861837	0.729645	0.88394		DHX40	12168.4	6480.52	1.87769	0.0496164	0.301283
	DHX57	27962.1	21263.5	1.31503	0.460571	0.788879		DHX57	20729.8	25125.9	0.825038	0.715639	0.87732		DHX57	22289.7	23204	0.960598	0.756901	0.915311
	DHX58	58278.5	83547.8	0.697547	0.600677	0.861471		DHX58	57725.2	95742.7	0.60292	0.426529	0.684148		DHX58	133207	57914.5	2.30006	0.146127	0.471532
	DHX8	17689.3	16293	1.0857	0.233473	0.615164		DHX8	19663.1	13750.7	1.42997	0.51889	0.751902		DHX8	9812.1	18987.8	0.516757	0.0496164	0.301283
	DHX9	1.56092e+06	1.30738e+06	1.19393	0.585861	0.853462		DHX9	1.10918e+06	1.62473e+06	0.682687	0.0098253	0.0823899		DHX9	1.68853e+06	1.26372e+06	1.33616	0.0166122	0.197849
	DIABLO	621744	459440	1.35326	0.233473	0.615164		DIABLO	435883	563243	0.77388	0.0847222	0.284304		DIABLO	504743	499467	1.01056	0.447614	0.75257
	DIAPH1	314588	256612	1.22593	0.487086	0.804666		DIAPH1	281393	261772	1.07496	0.460011	0.707033		DIAPH1	208955	292750	0.713768	0.118001	0.43398
	DIAPH2	63425.5	37337	1.69873	0.0986411	0.440284		DIAPH2	30014.9	57421.7	0.52271	0.00189456	0.0300046		DIAPH2	51418	41444.8	1.24064	0.067392	0.341158
	DICER1	15967.6	15375.8	1.03849	0.434862	0.774997		DICER1	13743.1	17241.7	0.797086	0.0956299	0.305125		DICER1	18515.7	14504.1	1.27658	0.269309	0.613052
	DIDO1	32507.6	12693.4	2.56099	0.0522797	0.344004		DIDO1	13066.8	22241.4	0.587498	0.248906	0.516095		DIDO1	11975.3	19717.6	0.60734	0.556736	0.823031
	DIEXF	31750.8	34568.3	0.918494	0.661518	0.88843		DIEXF	29146.7	38372.7	0.75957	0.248906	0.516095		DIEXF	44994.5	30037.6	1.49794	0.385945	0.716658
	DIMT1	153906	162234	0.948668	0.646082	0.881139		DIMT1	202536	119318	1.69745	0.800924	0.918821		DIMT1	84729.9	185899	0.455784	0.447614	0.75257
	DIP2A	8184.18	8139.87	1.00544	0.692809	0.901005		DIP2A	7405.2	8868.44	0.835006	0.415686	0.67451		DIP2A	9552.7	7671.69	1.24519	0.178968	0.516243
	DIP2B	16160.9	24898.7	0.649066	0.118001	0.473539		DIP2B	24555.2	20860.1	1.17714	0.888608	0.958178		DIP2B	25559.2	21683.4	1.17874	0.165243	0.500877
	DIP2C	7955.69	9922.33	0.801797	0.128709	0.489927		DIP2C	8096.3	10694.8	0.757031	0.581367	0.794199		DIP2C	13433.9	8048.2	1.66918	0.0285855	0.244132
	DIS3	39448.6	24581.4	1.60482	0.0579552	0.360199		DIS3	24606.9	31990.4	0.769197	0.289777	0.558268		DIS3	24532.2	29684.4	0.826437	0.514384	0.798235
	DIS3L2	42708.7	42041.8	1.01586	0.340462	0.705733		DIS3L2	41029.1	43349	0.946484	0.660591	0.849545		DIS3L2	43989.3	41603.7	1.05734	0.661518	0.875866
	DKC1	234944	229473	1.02384	0.856043	0.958125		DKC1	157843	301083	0.524252	0.0098253	0.0823899		DKC1	367223	184220	1.99339	0.00522503	0.115356
	DLAT	492400	695376	0.708106	0.118001	0.473539		DLAT	669710	618566	1.08268	0.800924	0.918821		DLAT	744733	609051	1.22277	0.0609742	0.327498
	DLD	693803	829293	0.83662	0.556736	0.840674		DLD	804861	785040	1.02525	0.918191	0.970551		DLD	876277	766868	1.14267	0.646082	0.868488
	DLG1	183689	129167	1.42211	0.146127	0.510994		DLG1	73620.4	209838	0.350844	4.01e-07	0.000549809		DLG1	235987	111276	2.12074	2.63696e-05	0.0114723
	DLG2	7946.04	7510.49	1.05799	0.460571	0.788879		DLG2	4994.42	10147.6	0.49218	0.00068387	0.0161594		DLG2	12349.1	6004.19	2.05674	0.0017444	0.0638692
	DLG3	25392.5	46480.1	0.54631	0.94046	0.982852		DLG3	53294.6	29383.9	1.81374	0.77218	0.905079		DLG3	33375.3	43749.2	0.762878	0.806092	0.932268
	DLG4	5398.94	8457.19	0.638385	0.298482	0.674479		DLG4	8513.58	6873.84	1.23855	0.506816	0.74226		DLG4	8348.74	7448.05	1.12093	0.067392	0.341158
	DLGAP4	36869.6	33772	1.09172	0.542437	0.833894		DLGAP4	35714.1	33453.5	1.06758	0.800924	0.918821		DLGAP4	30037.3	36109.4	0.831843	0.362769	0.694727
	DLST	1.61697e+06	1.32913e+06	1.21657	0.067392	0.372798		DLST	1.17252e+06	1.62364e+06	0.722156	0.00232731	0.0343568		DLST	1.6303e+06	1.32457e+06	1.23082	0.112909	0.426057
	DMAP1	5708.56	6829.9	0.835819	0.374249	0.7311		DMAP1	6264.77	6812.62	0.919583	0.51889	0.751902		DMAP1	7916.68	6074.49	1.30327	0.0986411	0.400631
	DMD	34834.5	49376	0.705493	0.103232	0.448067		DMD	39544.7	51558.4	0.766989	0.633707	0.829246		DMD	68282.4	37933.3	1.80006	0.0269727	0.239772
	DMGDH	115134	203449	0.565911	0.740705	0.918708		DMGDH	224568	138984	1.61578	0.506816	0.74226		DMGDH	162834	187130	0.870168	0.269309	0.613052
	DMTN	24697	34940.6	0.706827	0.0446216	0.32355		DMTN	33400.6	31299.6	1.06713	0.800924	0.918821		DMTN	37902.2	30423.1	1.24584	0.0899363	0.387628
	DMXL1	9756.09	6573.8	1.48409	0.242106	0.623909		DMXL1	3129.15	11477.1	0.272643	0.00115244	0.0229125		DMXL1	13198.1	5396.26	2.44579	0.0128581	0.178421
	DMXL2	7634.27	5813.94	1.3131	0.269309	0.649431		DMXL2	6407.83	6153.06	1.04141	0.581367	0.794199		DMXL2	4671.85	6827.4	0.68428	0.646082	0.868488
	DNAJA1	432801	330166	1.31086	0.242106	0.623909		DNAJA1	295464	414850	0.712219	0.0578175	0.228918		DNAJA1	396899	342448	1.15901	0.329637	0.664665
	DNAJA2	65482.9	53826	1.21656	0.374249	0.7311		DNAJA2	38433.7	74454.8	0.516201	0.000586372	0.0150584		DNAJA2	83426.8	47687.3	1.74945	0.00262326	0.0836278
	DNAJA3	266916	246194	1.08417	0.556736	0.840674		DNAJA3	231118	271051	0.852674	0.0847222	0.284304		DNAJA3	275186	243365	1.13075	0.172006	0.508862
	DNAJA4	44451.1	64523.2	0.688917	0.186132	0.566282		DNAJA4	54957.7	63684.8	0.862965	0.962763	0.984868		DNAJA4	82918.4	51363.3	1.61435	0.208857	0.550305
	DNAJB1	282898	152596	1.85391	0.0269727	0.268132		DNAJB1	142876	227093	0.629151	0.0286602	0.152497		DNAJB1	171288	190778	0.897839	0.773202	0.920574
	DNAJB11	934324	1.26614e+06	0.737929	0.0942103	0.430909		DNAJB11	1.40856e+06	963296	1.46223	0.004206	0.0495344		DNAJB11	992268	1.24632e+06	0.796158	0.123266	0.443855
	DNAJB12	73515.7	46535.2	1.57979	0.123266	0.479326		DNAJB12	37364.4	68843.5	0.542744	0.00203001	0.0312141		DNAJB12	64171.3	49732	1.29034	0.0550582	0.314691
	DNAJB14	32977.7	58322.9	0.565433	0.0858157	0.41375		DNAJB14	70311.8	34122.6	2.06057	0.004206	0.0495344		DNAJB14	35267.4	57539.6	0.612923	0.134331	0.455738
	DNAJB2	165472	169006	0.979094	0.397856	0.747598		DNAJB2	172342	164031	1.05066	0.84453	0.937155		DNAJB2	162590	169992	0.956461	0.542437	0.815088
	DNAJB3	63112.2	51313.8	1.22993	0.94046	0.982852		DNAJB3	53342.4	55262.5	0.965255	0.687912	0.86439		DNAJB3	47412.7	56684.7	0.836429	0.585861	0.839246
	DNAJB4	283432	204301	1.38733	0.278813	0.660084		DNAJB4	162190	284357	0.570376	0.00777728	0.0714543		DNAJB4	285282	203668	1.40072	0.0550582	0.314691
	DNAJB6	279656	208290	1.34263	0.118001	0.473539		DNAJB6	234454	218815	1.07147	0.75792	0.89905		DNAJB6	157973	249918	0.632101	0.233473	0.578288
	DNAJB8	13938.6	12377.5	1.12612	0.397856	0.747598		DNAJB8	13311.8	12259.7	1.08581	0.977653	0.991868		DNAJB8	10580.9	13526.2	0.78225	0.374249	0.705029
	DNAJB9	13870.4	25945	0.534608	0.00697279	0.143252		DNAJB9	27157.4	18742	1.44901	0.0717415	0.260353		DNAJB9	23613.6	22611.8	1.0443	0.571213	0.831795
	DNAJC1	53322.3	26142	2.03972	0.319031	0.689324		DNAJC1	23159.9	42599.6	0.543664	0.815399	0.925094		DNAJC1	31876.9	33478.6	0.952158	0.201074	0.543349
	DNAJC10	94498.6	170023	0.5558	0.037909	0.305752		DNAJC10	195726	107546	1.81992	0.0104056	0.0852268		DNAJC10	120594	161095	0.748588	0.409981	0.729952
	DNAJC11	172704	257904	0.669644	0.140136	0.503862		DNAJC11	229056	243043	0.942451	0.394487	0.658161		DNAJC11	313382	209778	1.49387	0.0120425	0.171282
	DNAJC13	108850	129700	0.839247	0.514384	0.818852		DNAJC13	112721	135601	0.831267	0.448693	0.69761		DNAJC13	162352	111396	1.45742	0.123266	0.443855
	DNAJC16	20174.1	16768.9	1.20307	0.630792	0.877274		DNAJC16	17856.5	17425.7	1.02472	0.581367	0.794199		DNAJC16	14677.3	18649.4	0.787015	0.889671	0.96481
	DNAJC17	50568.2	73342.7	0.689479	0.72462	0.913152		DNAJC17	75274.7	60097.6	1.25254	0.506816	0.74226		DNAJC17	69627.1	66822.5	1.04197	0.692809	0.891288
	DNAJC2	20434.3	30041.7	0.680197	0.250956	0.633255		DNAJC2	32334.5	23033.5	1.4038	0.405005	0.664762		DNAJC2	25632.7	28263.4	0.906922	0.856043	0.951358
	DNAJC21	143355	88950.1	1.61163	0.460571	0.788879		DNAJC21	101541	104046	0.975918	0.84453	0.937155		DNAJC21	64737.6	115845	0.558828	0.615656	0.854936
	DNAJC3	188295	100030	1.88238	0.000796826	0.0491111		DNAJC3	92195.2	151696	0.607763	0.0441033	0.197212		DNAJC3	115097	125071	0.920252	0.362769	0.694727
	DNAJC30	11828.9	14136.8	0.836746	0.0942103	0.430909		DNAJC30	13608	13491.4	1.00864	0.947887	0.980911		DNAJC30	15153.9	12999.3	1.16574	0.0780209	0.364295
	DNAJC5	136154	143258	0.950407	0.708653	0.906781		DNAJC5	185160	99415.5	1.86249	0.0137775	0.0995101		DNAJC5	62677.5	168395	0.372206	0.0009538	0.0461066
	DNAJC7	67167.6	104581	0.642253	0.250956	0.633255		DNAJC7	123389	67789.8	1.82017	0.103495	0.319469		DNAJC7	68412.1	104155	0.656826	0.487086	0.780774
	DNAJC8	524732	765593	0.685393	0.186132	0.566282		DNAJC8	903971	512107	1.7652	0.00777728	0.0714543		DNAJC8	499483	774231	0.645134	0.0942103	0.393661
	DNAJC9	473856	326172	1.45278	0.208857	0.593205		DNAJC9	351844	375329	0.937428	0.620438	0.821182		DNAJC9	276802	393585	0.703283	0.500639	0.788485
	DNASE1L1	93233.9	82009.6	1.13687	0.21685	0.597994		DNASE1L1	80710.5	88870.8	0.908178	0.281268	0.550186		DNASE1L1	84507.7	84994.9	0.994269	1	1
	DNASE2	184606	242971	0.759786	0.773202	0.931672		DNASE2	298861	160047	1.86733	0.674199	0.856324		DNASE2	135489	259774	0.521565	0.434862	0.745881
	DNLZ	116339	86509.8	1.3448	0.1935	0.575674		DNLZ	88561.9	99451	0.890508	0.918191	0.970551		DNLZ	82563.4	98064.4	0.84193	0.242106	0.586127
	DNM1	184358	122422	1.50592	0.0470648	0.329632		DNM1	125621	150315	0.835717	0.036551	0.177266		DNM1	116271	145715	0.797936	0.692809	0.891288
	DNM1L	362752	256367	1.41497	0.00604392	0.136283		DNM1L	241329	324019	0.744799	0.004206	0.0495344		DNM1L	285286	282868	1.00855	0.600677	0.84605
	DNM2	660491	667188	0.989962	0.677095	0.89633		DNM2	659184	671535	0.981609	0.815399	0.925094		DNM2	682579	659631	1.03479	0.889671	0.96481
	DNM3	520568	385223	1.35134	0.201074	0.586645		DNM3	450113	390501	1.15265	0.701727	0.871678		DNM3	260435	474216	0.549191	0.0818451	0.372508
	DNMBP	37864.5	35194.6	1.07586	0.822667	0.946553		DNMBP	40877	31065.7	1.31583	0.130135	0.363611		DNMBP	24266.9	39846.4	0.609012	0.0470648	0.295243
	DNMT1	36815.1	22495.4	1.63657	0.0641186	0.372798		DNMT1	22601.2	29553.4	0.764758	0.12073	0.349889		DNMT1	22291.7	27463.9	0.811675	0.957453	0.986806
	DNMT3A	8099.69	13019.3	0.622127	0.032054	0.287708		DNMT3A	12118.4	11425.8	1.06061	0.0748262	0.265045		DNMT3A	14752	10743.6	1.3731	0.94046	0.981465
	DNPEP	400725	195946	2.04508	0.0105441	0.170643		DNPEP	142815	349423	0.408716	0.000132872	0.0072794		DNPEP	298121	231047	1.29031	0.0899363	0.387628
	DNPH1	1.2971e+06	1.20156e+06	1.07951	0.269309	0.649431		DNPH1	1.30415e+06	1.15068e+06	1.13337	0.543467	0.76869		DNPH1	1.00427e+06	1.30174e+06	0.771487	0.067392	0.341158
	DNTTIP1	30360.1	34274.4	0.885794	0.740705	0.918708		DNTTIP1	37729.7	28994.9	1.30125	0.581367	0.794199		DNTTIP1	27629.7	35208.5	0.784745	0.773202	0.920574
	DNTTIP2	74682.3	59626.4	1.2525	0.974464	0.993403		DNTTIP2	62747.4	64153.4	0.978084	0.363921	0.631673		DNTTIP2	53624.5	66830.4	0.802396	0.278813	0.623934
	DOCK1	95229.3	39045.1	2.43896	0.000204757	0.0265681		DOCK1	23875.6	81723.2	0.292152	3.59e-08	0.00013275		DOCK1	68217.2	48286.1	1.41277	0.0254369	0.235458
	DOCK10	32850.8	38968.5	0.843011	0.822667	0.946553		DOCK10	25431.9	48925.6	0.519809	0.0153704	0.105946		DOCK10	65000.3	27970	2.32393	0.0105441	0.159477
	DOCK11	53497.1	44484.6	1.2026	0.278813	0.660084		DOCK11	35501	57629	0.616028	0.0383295	0.181721		DOCK11	61760.8	41657.6	1.48258	0.208857	0.550305
	DOCK2	98356	91653.1	1.07313	0.822667	0.946553		DOCK2	71566.7	114318	0.62603	0.0630965	0.239559		DOCK2	130281	80731.5	1.61375	0.0579552	0.321317
	DOCK4	8436.09	15661.3	0.538659	0.260023	0.641044		DOCK4	8260.37	19164.9	0.431015	0.0301114	0.157166		DOCK4	29893.7	8320.48	3.59279	0.000134082	0.0240029
	DOCK5	22732.8	24320.5	0.934718	0.502836	0.815207		DOCK5	21303.3	26427.8	0.806093	0.200088	0.462743		DOCK5	30122.8	21792.3	1.38227	0.0315083	0.257686
	DOCK6	122553	28220.6	4.34267	0.0522797	0.344004		DOCK6	29048.8	74590.2	0.389445	0.00448158	0.051072		DOCK6	26627.8	61036.9	0.436257	0.208857	0.550305
	DOCK7	55189.9	57178.9	0.965214	0.630792	0.877274		DOCK7	48516.9	64513.2	0.752047	0.448693	0.69761		DOCK7	73836.5	50799.8	1.45348	0.708653	0.897619
	DOCK8	30680.4	33548.1	0.914519	0.487086	0.804666		DOCK8	33838.4	31835.1	1.06293	0.307302	0.573941		DOCK8	32989.7	32758	1.00707	0.646082	0.868488
	DOCK9	22515	16861.9	1.33526	0.21685	0.597994		DOCK9	15431	21064.2	0.73257	0.248906	0.516095		DOCK9	19613.5	17854.5	1.09852	0.94046	0.981465
	DOHH	66766.5	81004.1	0.824237	0.991487	0.998235		DOHH	93850.2	61533.2	1.5252	0.647093	0.840663		DOHH	56299.9	84584.8	0.665603	0.615656	0.854936
	DOK1	40642.9	41165.9	0.987296	0.974464	0.993403		DOK1	42330.6	39784.5	1.064	0.786517	0.912053		DOK1	38926.1	41753.2	0.932289	0.72462	0.904216
	DOK2	109037	111550	0.977475	0.500639	0.811823		DOK2	132533	90116.4	1.47069	0.660591	0.849545		DOK2	71195.9	124495	0.571877	0.233473	0.578288
	DOK3	63573.6	174361	0.364609	0.152306	0.522233		DOK3	125005	166425	0.751119	0.74374	0.891958		DOK3	269276	103989	2.58947	0.298482	0.638395
	DOLPP1	24535.2	34488.7	0.711397	0.889671	0.967648		DOLPP1	30238.3	33598.9	0.899977	0.264752	0.532819		DOLPP1	42662.7	28287.2	1.5082	0.260023	0.602674
	DOPEY2	23650	18789.8	1.25866	0.708653	0.906781		DOPEY2	18542.5	21457.7	0.864143	0.60729	0.813091		DOPEY2	19265.3	20289.8	0.949509	0.329637	0.664665
	DPCD	151275	174866	0.865091	0.692809	0.901005		DPCD	171476	166331	1.03093	0.660591	0.849545		DPCD	181386	164565	1.10221	0.362769	0.694727
	DPEP1	296025	391146	0.756816	0.94046	0.982852		DPEP1	195279	531919	0.367121	0.0956299	0.305125		DPEP1	767813	229745	3.34203	0.0446216	0.291538
	DPF2	51280.7	49265.3	1.04091	0.600677	0.861471		DPF2	45549.7	53845.7	0.845931	0.111855	0.335068		DPF2	56410.7	47510.3	1.18734	0.201074	0.543349
	DPH1	32397.6	30523.4	1.0614	0.585861	0.853462		DPH1	33180.6	28905.6	1.14789	0.815399	0.925094		DPH1	25413.6	32912.7	0.77215	0.789601	0.926967
	DPH2	44091.2	45727.7	0.964212	0.83932	0.952233		DPH2	39256.7	51131.6	0.767757	0.103495	0.319469		DPH2	58172.1	40910.6	1.42193	0.0358662	0.27068
	DPH7	13224.8	12107.1	1.09232	0.500639	0.811823		DPH7	12317.4	12463.7	0.988255	0.888608	0.958178		DPH7	11702.7	12627.8	0.92674	0.615656	0.854936
	DPM1	268955	183456	1.46604	0.0641186	0.372798		DPM1	204738	205742	0.995122	0.555965	0.776566		DPM1	142529	226707	0.628693	0.250956	0.592237
	DPM3	260188	280798	0.926599	0.856043	0.958125		DPM3	252235	297958	0.846546	0.316318	0.585164		DPM3	335728	254956	1.31681	0.178968	0.516243
	DPP3	285633	297035	0.961612	0.72462	0.913152		DPP3	318272	270914	1.17481	0.344376	0.614476		DPP3	256195	307106	0.834225	0.473729	0.773102
	DPP4	248746	363848	0.683654	0.1935	0.575674		DPP4	321915	346616	0.928737	0.873871	0.952283		DPP4	444487	296884	1.49717	0.269309	0.613052
	DPP7	326638	378479	0.863027	0.83932	0.952233		DPP7	359994	370333	0.97208	0.394487	0.658161		DPP7	414029	348582	1.18775	0.447614	0.75257
	DPP8	21736.6	30282	0.717807	0.556736	0.840674		DPP8	28656.4	27572.4	1.03931	0.22638	0.492877		DPP8	33408.2	26289.1	1.2708	0.0446216	0.291538
	DPP9	55561.4	46795.3	1.18733	0.94046	0.982852		DPP9	44473.6	53410.8	0.83267	0.60729	0.813091		DPP9	51260.1	48266.8	1.06202	0.615656	0.854936
	DPT	1.72533e+06	2.51917e+06	0.684882	0.661518	0.88843		DPT	2.94861e+06	1.70932e+06	1.72502	0.156082	0.402085		DPT	1.69332e+06	2.53012e+06	0.669263	0.242106	0.586127
	DPY19L1	36800.3	32567.4	1.12997	0.225055	0.607927		DPY19L1	27049.4	39989.7	0.67641	0.0153704	0.105946		DPY19L1	43179	30385.3	1.42105	0.128709	0.449659
	DPY19L3	10603	9468.47	1.11982	0.856043	0.958125		DPY19L3	9302.39	10195.4	0.912409	0.60729	0.813091		DPY19L3	9787.86	9747.32	1.00416	0.692809	0.891288
	DPY30	518509	235798	2.19896	0.00358821	0.109211		DPY30	199476	412078	0.484073	5.35e-05	0.00482936		DPY30	305647	308619	0.990371	0.112909	0.426057
	DPYD	206774	203497	1.0161	0.615656	0.869964		DPYD	202716	205886	0.984603	0.815399	0.925094		DPYD	204999	204105	1.00438	0.822667	0.939103
	DPYS	148775	106948	1.3911	0.298482	0.674479		DPYS	69747.4	163632	0.426245	0.0190379	0.121593		DPYS	178488	96783.3	1.84421	0.107987	0.417279
	DPYSL2	2.11095e+06	1.76037e+06	1.19915	0.278813	0.660084		DPYSL2	1.14855e+06	2.52395e+06	0.45506	5.35e-05	0.00482936		DPYSL2	2.93695e+06	1.47779e+06	1.98739	0.00050072	0.0406959
	DPYSL3	1.59083e+06	2.09072e+06	0.7609	0.298482	0.674479		DPYSL3	1.93748e+06	1.98812e+06	0.974525	0.829935	0.931301		DPYSL3	2.38542e+06	1.81889e+06	1.31147	0.1935	0.535801
	DRAP1	49237.5	43744.7	1.12557	0.351506	0.714017		DRAP1	40931.2	49196.4	0.831996	0.0604101	0.234291		DRAP1	49155.2	43772.8	1.12296	0.233473	0.578288
	DRG1	333108	345593	0.963873	0.906562	0.972293		DRG1	429042	259112	1.65581	0.506816	0.74226		DRG1	185116	396222	0.467203	0.374249	0.705029
	DRG2	112851	145017	0.778193	0.514384	0.818852		DRG2	129009	144326	0.893867	0.0687599	0.253261		DRG2	175801	123481	1.42371	0.158678	0.489808
	DSCR3	23226.9	432702	0.0536788	9.65e-05	0.020393		DSCR3	629143	39078.3	16.0995	0.0130361	0.096802		DSCR3	54929.7	421856	0.13021	0.397856	0.724052
	DSG2	1.22673e+06	344069	3.56535	0.00205826	0.0822859		DSG2	426961	705693	0.605024	0.77218	0.905079		DSG2	184661	700565	0.263588	0.00697279	0.131223
	DSN1	30775.5	30161.9	1.02035	1	1		DSN1	27859.2	32682.8	0.852412	0.471485	0.716625		DSN1	34590.1	28856.9	1.19868	0.409981	0.729952
	DSP	564628	158673	3.55844	0.374249	0.7311		DSP	196103	325659	0.602175	0.620438	0.821182		DSP	86690	322178	0.269075	0.140136	0.463941
	DST	55949.9	24706.7	2.26457	0.0609742	0.363388		DST	21496.1	43415.4	0.495126	0.0069017	0.0661204		DST	30880.9	33282.9	0.92783	0.242106	0.586127
	DSTN	2.82333e+06	1.01291e+06	2.78734	0.00284	0.0972437		DSTN	856804	2.06822e+06	0.414271	0.00369961	0.0458331		DSTN	1.31311e+06	1.52956e+06	0.85849	0.72462	0.904216
	DTD1	290774	609889	0.476766	0.329637	0.695575		DTD1	736575	328518	2.24211	0.977653	0.991868		DTD1	366262	584064	0.627093	0.308646	0.647221
	DTNA	47481.8	34891.3	1.36085	0.186132	0.566282		DTNA	35471.2	40628.9	0.873053	0.99255	0.997812		DTNA	33776.1	39580.1	0.853361	0.178968	0.516243
	DTNB	34699.2	17565.1	1.97546	0.00859882	0.155114		DTNB	12873.5	30643.3	0.420108	0.000310121	0.0112988		DTNB	26587.5	20340.2	1.30714	0.158678	0.489808
	DTNBP1	294688	318298	0.925823	0.514384	0.818852		DTNBP1	222379	398723	0.557729	0.233724	0.50047		DTNBP1	502757	247116	2.0345	0.487086	0.780774
	DTX3L	97309.2	119081	0.81717	0.542437	0.833894		DTX3L	111766	115229	0.969944	0.99255	0.997812		DTX3L	133148	106820	1.24648	0.556736	0.823031
	DTYMK	733328	649607	1.12888	0.708653	0.906781		DTYMK	693220	649533	1.06726	0.873871	0.952283		DTYMK	565738	706941	0.800262	0.856043	0.951358
	DUS1L	180045	228002	0.789662	0.692809	0.901005		DUS1L	269636	163990	1.64422	0.873871	0.952283		DUS1L	147936	238987	0.619012	0.83932	0.945129
	DUS3L	53026.6	31479.8	1.68446	0.0358662	0.298724		DUS3L	36216.1	37699.1	0.960662	0.241233	0.508452		DUS3L	22371.6	41967.1	0.533076	0.473729	0.773102
	DUSP12	108292	34029.1	3.18233	0.000374856	0.031505		DUSP12	31935.2	73173.9	0.436429	0.00874893	0.0763055		DUSP12	38055.9	58057.2	0.65549	0.677095	0.883521
	DUSP23	1.00962e+06	1.01774e+06	0.992018	0.773202	0.931672		DUSP23	1.15011e+06	886404	1.29751	0.205321	0.468835		DUSP23	763188	1.10205e+06	0.692515	0.0780209	0.364295
	DUSP3	387076	296306	1.30633	0.1935	0.575674		DUSP3	218829	416189	0.525791	0.00394559	0.0479172		DUSP3	445302	276387	1.61116	0.0522797	0.308096
	DUT	233995	281412	0.831502	0.677095	0.89633		DUT	342094	199356	1.716	1	1		DUT	164717	305113	0.539856	0.677095	0.883521
	DYM	23261.8	26327.3	0.883561	0.397856	0.747598		DYM	28333.8	22865.2	1.23917	0.448693	0.69761		DYM	22468.7	26598.6	0.844731	0.991487	0.996472
	DYNC1H1	722778	669879	1.07897	0.288537	0.668135		DYNC1H1	678081	688442	0.98495	0.373944	0.640503		DYNC1H1	654106	693372	0.943369	0.974464	0.992992
	DYNC1I2	254736	131201	1.94156	0.00417884	0.117965		DYNC1I2	111751	211670	0.527949	0.000364867	0.0116821		DYNC1I2	168605	160667	1.04941	0.250956	0.592237
	DYNC1LI1	137212	193024	0.710856	0.487086	0.804666		DYNC1LI1	207132	151552	1.36674	0.256746	0.523977		DYNC1LI1	165892	183212	0.905467	0.556736	0.823031
	DYNC1LI2	364159	268775	1.35489	0.067392	0.372798		DYNC1LI2	197506	384994	0.513012	0.000121673	0.00697591		DYNC1LI2	405829	254519	1.59449	0.0146324	0.186267
	DYNC2H1	5917.2	5071.98	1.16664	0.298482	0.674479		DYNC2H1	5089.63	5477.62	0.929168	0.84453	0.937155		DYNC2H1	5038.04	5372.75	0.937703	0.201074	0.543349
	DYNC2LI1	15403.6	21901.3	0.70332	0.630792	0.877274		DYNC2LI1	11255.5	28888.7	0.389616	0.0234315	0.137104		DYNC2LI1	42373.9	12674.6	3.34322	0.0358662	0.27068
	DYNLL1	408785	505888	0.808054	0.528318	0.823659		DYNLL1	494632	468161	1.05654	0.460011	0.707033		DYNLL1	527536	465263	1.13384	0.134331	0.455738
	DYNLL2	288799	428762	0.673564	0.83932	0.952233		DYNLL2	522692	268463	1.94698	0.888608	0.958178		DYNLL2	248128	442676	0.560519	0.708653	0.897619
	DYNLRB1	1.25181e+06	1.15201e+06	1.08663	0.773202	0.931672		DYNLRB1	1.1816e+06	1.17345e+06	1.00694	0.334855	0.604045		DYNLRB1	1.0951e+06	1.20562e+06	0.908329	0.422317	0.737359
	DYNLRB2	926184	928993	0.996976	0.991487	0.998235		DYNLRB2	959129	898612	1.06735	0.437531	0.689975		DYNLRB2	871040	947859	0.918955	0.385945	0.716658
	DYNLT1	252596	271098	0.931752	0.957453	0.989011		DYNLT1	194576	335426	0.580087	0.51889	0.751902		DYNLT1	418255	214425	1.95059	0.500639	0.788485
	DYNLT3	129406	109074	1.1864	0.528318	0.823659		DYNLT3	121426	107363	1.13098	0.448693	0.69761		DYNLT3	85321	124156	0.687209	0.128709	0.449659
	DYRK1A	12051.4	20927.5	0.575864	0.319031	0.689324		DYRK1A	26801.8	10841.1	2.47223	0.00346739	0.0441392		DYRK1A	9630.87	21755.6	0.442685	0.0212636	0.218728
	DYRK1B	16866.2	36888.9	0.457215	0.21685	0.597994		DYRK1B	45436.5	18658.7	2.43513	0.543467	0.76869		DYRK1B	20451.3	35662.5	0.573468	0.600677	0.84605
	DYSF	93802.7	111226	0.84335	0.872829	0.963211		DYSF	115334	98564.6	1.17014	0.647093	0.840663		DYSF	103326	107968	0.957009	0.72462	0.904216
	E2F4	39339.6	28142.4	1.39788	0.72462	0.913152		E2F4	30325.3	31642.1	0.958384	0.219199	0.484951		E2F4	23944.6	33409.1	0.716707	0.298482	0.638395
	EARS2	90163.7	73576.9	1.22543	0.225055	0.607927		EARS2	58598.6	96272.6	0.608673	0.0162248	0.108892		EARS2	102381	69397.1	1.4753	0.134331	0.455738
	EBI3	244467	274964	0.889087	0.528318	0.823659		EBI3	271851	262709	1.0348	0.5686	0.785315		EBI3	280951	262483	1.07036	0.991487	0.996472
	EBNA1BP2	211598	89270.8	2.37029	0.017685	0.220943		EBNA1BP2	91559.8	148233	0.617673	0.448693	0.69761		EBNA1BP2	84868.8	132626	0.639913	0.146127	0.471532
	EBP	87965.4	124879	0.704404	0.0400469	0.310144		EBP	124628	106664	1.16842	0.233724	0.50047		EBP	125362	112086	1.11845	0.514384	0.798235
	ECE1	35306.6	37683.8	0.936918	0.923494	0.978393		ECE1	44677.4	29770.5	1.50073	0.281268	0.550186		ECE1	24234.5	41471.6	0.584363	0.178968	0.516243
	ECH1	1.63964e+06	1.98468e+06	0.826147	0.822667	0.946553		ECH1	1.49662e+06	2.28145e+06	0.655997	0.0211374	0.129736		ECH1	2.92326e+06	1.54555e+06	1.8914	0.0155955	0.191602
	ECHDC1	317713	156770	2.02661	0.0780209	0.396048		ECHDC1	133100	260001	0.51192	0.0145551	0.102329		ECHDC1	202290	196257	1.03074	0.319031	0.65525
	ECHDC2	28448.1	58672.5	0.484862	0.661518	0.88843		ECHDC2	26860.5	74148.7	0.362252	0.344376	0.614476		ECHDC2	119849	27403.6	4.37348	0.123266	0.443855
	ECHDC3	1.93246e+06	1.01369e+06	1.90636	0.0986411	0.440284		ECHDC3	1.03873e+06	1.44899e+06	0.716861	0.0211374	0.129736		ECHDC3	965533	1.34448e+06	0.718148	0.340462	0.675081
	ECHS1	2.62541e+06	3.51734e+06	0.746421	0.374249	0.7311		ECHS1	2.4367e+06	4.11045e+06	0.592807	0.0604101	0.234291		ECHS1	5.59548e+06	2.50126e+06	2.23706	0.00160406	0.0602213
	ECI1	1.81357e+06	2.07072e+06	0.875817	0.806092	0.944677		ECI1	1.68097e+06	2.31691e+06	0.725523	0.0316242	0.162878		ECI1	2.82025e+06	1.72634e+06	1.63366	0.00562144	0.120162
	ECI2	93524.3	127720	0.73226	0.822667	0.946553		ECI2	72975.7	163261	0.446988	0.000463686	0.0130894		ECI2	232998	80005.5	2.91227	0.000107805	0.023413
	ECM1	1.00117e+06	766536	1.3061	0.233473	0.615164		ECM1	737766	911519	0.809382	0.22638	0.492877		ECM1	821863	827880	0.992733	0.856043	0.951358
	ECM2	23801	28734.3	0.828315	0.340462	0.705733		ECM2	31442.9	23663.2	1.32876	0.354065	0.622454		ECM2	23525.4	28828.6	0.816046	0.923494	0.976575
	ECSIT	38883.6	41708.3	0.932274	0.872829	0.963211		ECSIT	50446.1	31894.3	1.58166	0.281268	0.550186		ECSIT	24905	46490.5	0.535701	0.158678	0.489808
	EDC3	20921.8	41987.6	0.498284	0.0422834	0.315568		EDC3	47787.8	25877.6	1.84668	0.0529044	0.217258		EDC3	30833.5	38596.8	0.798862	0.856043	0.951358
	EDC4	210244	178118	1.18036	0.186132	0.566282		EDC4	147361	223755	0.658583	0.018057	0.117458		EDC4	237266	168874	1.40499	0.178968	0.516243
	EDEM3	31999.4	33199.8	0.963842	0.308646	0.681417		EDEM3	37434.6	28527.7	1.31222	0.405005	0.664762		EDEM3	25056	35575.2	0.704311	0.957453	0.986806
	EDF1	96838.8	32669.3	2.96421	0.000663429	0.04381		EDF1	31675.4	65709.7	0.48205	0.167476	0.417758		EDF1	34580.7	53968.1	0.640762	0.0942103	0.393661
	EDIL3	102922	92801.7	1.10906	0.974464	0.993403		EDIL3	83134.3	107158	0.775814	0.437531	0.689975		EDIL3	111393	89903.8	1.23902	0.397856	0.724052
	EEA1	178782	146200	1.22286	0.00417884	0.117965		EEA1	151398	157492	0.961307	4.02e-05	0.00444302		EEA1	136203	160766	0.847208	0.0899363	0.387628
	EED	20889.8	23940.9	0.872557	0.487086	0.804666		EED	27326.9	19159.6	1.42628	0.161705	0.409298		EED	17429.4	25124.7	0.693714	0.374249	0.705029
	EEF1A1	1.40816e+07	1.60733e+07	0.876083	0.528318	0.823659		EEF1A1	1.65318e+07	1.46367e+07	1.12948	0.543467	0.76869		EEF1A1	1.51917e+07	1.56935e+07	0.968024	0.957453	0.986806
	EEF1A2	6.31964e+06	6.67762e+06	0.946391	0.708653	0.906781		EEF1A2	6.55893e+06	6.61275e+06	0.99186	0.962763	0.984868		EEF1A2	6.90587e+06	6.47707e+06	1.0662	0.661518	0.875866
	EEF1B2	3.81229e+06	2.49145e+06	1.53015	0.0225851	0.243498		EEF1B2	2.14575e+06	3.48427e+06	0.615839	0.000364867	0.0116821		EEF1B2	3.15625e+06	2.71588e+06	1.16215	0.0899363	0.387628
	EEF1D	4.20407e+06	3.24397e+06	1.29596	0.0780209	0.396048		EEF1D	2.90646e+06	4.04856e+06	0.717899	0.0162248	0.108892		EEF1D	3.89305e+06	3.35038e+06	1.16197	0.340462	0.675081
	EEF1E1	445018	572847	0.776853	0.923494	0.978393		EEF1E1	671619	413958	1.62243	0.065879	0.24708		EEF1E1	382899	594098	0.644505	0.0446216	0.291538
	EEF1G	5.35035e+06	6.44177e+06	0.830571	0.178968	0.558265		EEF1G	6.8346e+06	5.51834e+06	1.23852	0.130135	0.363611		EEF1G	5.68634e+06	6.32683e+06	0.898766	0.708653	0.897619
	EEF2	4.48231e+06	3.66738e+06	1.22221	0.0942103	0.430909		EEF2	3.44164e+06	4.29189e+06	0.801894	0.0316242	0.162878		EEF2	4.10148e+06	3.79766e+06	1.08	0.447614	0.75257
	EEF2K	4445.27	3292.66	1.35005	0.585861	0.853462		EEF2K	3322.14	3840.63	0.864999	0.947887	0.980911		EEF2K	3235.98	3706.37	0.873088	0.528318	0.807656
	EEFSEC	100007	89674.5	1.11523	0.708653	0.906781		EEFSEC	76343.6	107659	0.709123	0.140089	0.379661		EEFSEC	115311	84439.1	1.36561	0.0358662	0.27068
	EEPD1	60631.2	37044.1	1.63673	0.896816	0.972293		EEPD1	48737.8	37593.7	1.29644	0.0295308	0.157017		EEPD1	14556.2	52806.6	0.275651	0.0184766	0.207398
	EFEMP1	1.69166e+06	1.07512e+06	1.57347	0.397856	0.747598		EFEMP1	668799	1.77409e+06	0.376982	0.0162248	0.108892		EFEMP1	1.85651e+06	1.01873e+06	1.82238	0.0609742	0.327498
	EFEMP2	211066	152665	1.38254	0.528318	0.823659		EFEMP2	107546	225249	0.477454	0.0137775	0.0995101		EFEMP2	239432	142960	1.67481	0.0302783	0.250211
	EFHD1	601720	848191	0.709416	0.308646	0.681417		EFHD1	941060	635658	1.48045	0.460011	0.707033		EFHD1	669595	824970	0.81166	0.872829	0.957213
	EFHD2	1.56495e+06	2.32167e+06	0.674061	0.409981	0.75673		EFHD2	2.74784e+06	1.53354e+06	1.79183	0.0630965	0.239559		EFHD2	1.50212e+06	2.34317e+06	0.641065	0.201074	0.543349
	EFR3A	38159	50121.3	0.761334	0.571213	0.849696		EFR3A	47503.4	46657.4	1.01813	0.21218	0.47655		EFR3A	55155.7	44306.6	1.24486	0.0422834	0.28717
	EFTUD1	95573.2	88586.7	1.07887	0.158678	0.532477		EFTUD1	96110.8	84845.1	1.13278	0.786517	0.912053		EFTUD1	74117.1	95926.9	0.772641	0.278813	0.623934
	EFTUD2	630297	505861	1.24599	0.128709	0.489927		EFTUD2	517338	557044	0.92872	0.555965	0.776566		EFTUD2	483790	555982	0.870155	0.409981	0.729952
	EGFL7	143734	96830.5	1.48438	0.646082	0.881139		EGFL7	100492	116761	0.860661	0.933028	0.975498		EGFL7	89789.3	115285	0.778846	0.571213	0.831795
	EGFR	172718	140930	1.22556	0.740705	0.918708		EGFR	142897	154934	0.922309	0.933028	0.975498		EGFR	137149	153099	0.895822	0.661518	0.875866
	EGLN1	41356.1	40533.3	1.0203	0.72462	0.913152		EGLN1	40305.5	41163.8	0.979148	0.581367	0.794199		EGLN1	40971.5	40664.9	1.00754	0.789601	0.926967
	EGLN3	29200.1	43734.9	0.66766	0.0522797	0.344004		EGLN3	44558.8	35675.3	1.24901	0.354065	0.622454		EGLN3	42150.5	39304.5	1.07241	0.397856	0.724052
	EHBP1	17378.8	11975.4	1.45121	0.0818451	0.406532		EHBP1	14359.3	12384.9	1.15941	0.633707	0.829246		EHBP1	7391.07	15392.3	0.480181	0.242106	0.586127
	EHBP1L1	32430	31515.4	1.02902	0.447614	0.782822		EHBP1L1	30586.5	32865.9	0.930646	0.701727	0.871678		EHBP1L1	33301.8	31217.2	1.06678	0.756901	0.915311
	EHD1	693842	798085	0.869383	0.308646	0.681417		EHD1	833677	711740	1.17132	0.256746	0.523977		EHD1	729639	785838	0.928485	0.789601	0.926967
	EHD2	968953	850326	1.13951	0.500639	0.811823		EHD2	596208	1.15398e+06	0.516652	0.0348419	0.172484		EHD2	1.33901e+06	723726	1.85017	0.00135317	0.0540977
	EHD3	300664	402456	0.747075	0.0858157	0.41375		EHD3	397977	355866	1.11833	0.701727	0.871678		EHD3	411068	364686	1.12718	0.208857	0.550305
	EHD4	981864	1.22189e+06	0.803559	0.514384	0.818852		EHD4	1.35865e+06	970386	1.40011	0.0717415	0.260353		EHD4	958908	1.22975e+06	0.77976	0.165243	0.500877
	EHHADH	224291	325677	0.688693	0.585861	0.853462		EHHADH	201924	393978	0.512526	0.0780163	0.271023		EHHADH	563664	209576	2.68955	0.00859882	0.14356
	EHMT2	6885.32	9244.81	0.744777	0.615656	0.869964		EHMT2	7192.15	10038.8	0.716437	0.125365	0.356341		EHMT2	13192.2	7087.18	1.86142	0.0212636	0.218728
	EI24	109710	143379	0.765173	0.94046	0.982852		EI24	153072	117224	1.30581	0.272926	0.542332		EI24	124739	138238	0.90235	0.242106	0.586127
	EID3	19580.3	16875.5	1.16028	0.692809	0.901005		EID3	18417.2	16745.6	1.09982	0.394487	0.658161		EID3	13910.9	18815.1	0.739349	0.165243	0.500877
	EIF1	368936	435819	0.846534	0.822667	0.946553		EIF1	437502	400760	1.09168	1	1		EIF1	432584	414045	1.04477	0.822667	0.939103
	EIF1AD	112713	92072.7	1.22417	0.134331	0.499251		EIF1AD	94291.7	100259	0.940481	0.531107	0.758608		EIF1AD	87805.4	100594	0.872873	0.447614	0.75257
	EIF1AX	249486	191905	1.30005	0.542437	0.833894		EIF1AX	218846	194791	1.12349	0.241233	0.508452		EIF1AX	140096	229328	0.610896	0.0470648	0.295243
	EIF1AY	242238	153629	1.57677	0.0579552	0.360199		EIF1AY	184810	167951	1.10037	0.687912	0.86439		EIF1AY	93665.3	204456	0.45812	0.0166122	0.197849
	EIF1B	216685	190289	1.13871	0.487086	0.804666		EIF1B	161774	230904	0.700612	0.248906	0.516095		EIF1B	245124	180559	1.35758	0.542437	0.815088
	EIF2A	90660.2	77031.7	1.17692	0.269309	0.649431		EIF2A	74493.4	86286.6	0.863325	0.264752	0.532819		EIF2A	81913	80024.1	1.0236	0.872829	0.957213
	EIF2AK2	636445	570631	1.11534	0.974464	0.993403		EIF2AK2	642608	534329	1.20264	0.167476	0.417758		EIF2AK2	432213	640499	0.674806	0.123266	0.443855
	EIF2AK4	26750.9	8508.44	3.14404	0.0780209	0.396048		EIF2AK4	8273.73	17855.3	0.463376	0.135042	0.371291		EIF2AK4	8959.81	14594.9	0.613902	0.974464	0.992992
	EIF2B1	65387.5	127549	0.512648	0.017685	0.220943		EIF2B1	123535	100327	1.23132	0.660591	0.849545		EIF2B1	135267	103642	1.30514	0.067392	0.341158
	EIF2B2	85545.2	105796	0.808586	0.397856	0.747598		EIF2B2	110060	91570.5	1.20192	0.437531	0.689975		EIF2B2	97595.8	101673	0.959895	0.974464	0.992992
	EIF2B3	173334	131988	1.31326	0.067392	0.372798		EIF2B3	136669	148159	0.922448	0.660591	0.849545		EIF2B3	122985	149212	0.824226	0.1935	0.535801
	EIF2B4	126429	97511.8	1.29656	0.067392	0.372798		EIF2B4	92260.3	117020	0.788414	0.205321	0.468835		EIF2B4	107611	103950	1.03522	0.72462	0.904216
	EIF2B5	51439.7	56299.4	0.913682	0.630792	0.877274		EIF2B5	48641.2	61233.2	0.79436	0.334855	0.604045		EIF2B5	71026.6	49598.6	1.43203	0.107987	0.417279
	EIF2D	66266.3	48277.2	1.37262	0.600677	0.861471		EIF2D	45861.6	59594.4	0.769563	0.354065	0.622454		EIF2D	52922.4	52842.2	1.00152	0.600677	0.84605
	EIF2S1	562449	328651	1.71138	0.00387362	0.113688		EIF2S1	352234	422875	0.832951	0.289777	0.558268		EIF2S1	283301	424149	0.667927	0.112909	0.426057
	EIF2S2	848756	658001	1.2899	0.0899363	0.421794		EIF2S2	687176	725326	0.947404	0.140089	0.379661		EIF2S2	601895	742454	0.810684	1	1
	EIF2S3	245018	132654	1.84705	0.00417884	0.117965		EIF2S3	105850	214609	0.493223	0.000463686	0.0130894		EIF2S3	184200	153460	1.20031	0.278813	0.623934
	EIF3A	594430	582469	1.02054	0.974464	0.993403		EIF3A	593436	577904	1.02688	0.859176	0.94378		EIF3A	561378	593776	0.945437	0.872829	0.957213
	EIF3B	563039	440531	1.27809	0.134331	0.499251		EIF3B	422338	519278	0.813318	0.167476	0.417758		EIF3B	475517	470473	1.01072	0.94046	0.981465
	EIF3C	414436	273521	1.51519	0.0105441	0.170643		EIF3C	238380	377769	0.631021	0.00189456	0.0300046		EIF3C	341101	298610	1.1423	0.340462	0.675081
	EIF3CL	514389	342561	1.5016	0.0120425	0.183264		EIF3CL	289892	479117	0.605054	0.000463686	0.0130894		EIF3CL	443846	366694	1.2104	0.158678	0.489808
	EIF3D	885833	935714	0.946692	0.397856	0.747598		EIF3D	912210	933374	0.977326	1	1		EIF3D	980914	903187	1.08606	0.397856	0.724052
	EIF3E	506801	307003	1.6508	0.000796826	0.0491111		EIF3E	244150	467338	0.522427	3.63e-06	0.00134079		EIF3E	427875	334004	1.28105	0.0780209	0.364295
	EIF3F	2.71134e+06	1.02262e+06	2.65138	0.00223324	0.0855807		EIF3F	882635	2.00158e+06	0.44097	7.76e-05	0.00585739		EIF3F	1.29181e+06	1.50824e+06	0.856499	0.172006	0.508862
	EIF3G	566304	569858	0.993764	0.957453	0.989011		EIF3G	593903	544961	1.08981	0.647093	0.840663		EIF3G	523617	584461	0.895898	0.646082	0.868488
	EIF3H	700599	245333	2.8557	0.000134082	0.021558		EIF3H	157001	557902	0.281413	0.00153557	0.0267856		EIF3H	415204	342968	1.21062	0.957453	0.986806
	EIF3I	998937	1.2441e+06	0.802943	0.21685	0.597994		EIF3I	1.31303e+06	1.05523e+06	1.24431	0.205321	0.468835		EIF3I	1.11153e+06	1.20558e+06	0.921986	0.83932	0.945129
	EIF3J	173981	152079	1.14402	0.362769	0.723776		EIF3J	162993	152536	1.06856	0.903383	0.964409		EIF3J	131090	166752	0.78614	0.447614	0.75257
	EIF3K	997921	531179	1.87869	0.000663429	0.04381		EIF3K	396516	894034	0.443513	7.88e-06	0.00194269		EIF3K	790147	602260	1.31197	0.118001	0.43398
	EIF3L	617679	363898	1.6974	0.000604569	0.0410219		EIF3L	337900	515787	0.655114	0.00394559	0.0479172		EIF3L	413895	433614	0.954526	0.974464	0.992992
	EIF3M	432709	359739	1.20284	0.278813	0.660084		EIF3M	366572	389654	0.940763	0.494889	0.733654		EIF3M	346598	389198	0.890545	0.773202	0.920574
	EIF4A1	4.40795e+06	4.27224e+06	1.03177	0.923494	0.978393		EIF4A1	4.39174e+06	4.22519e+06	1.03942	0.729645	0.88394		EIF4A1	4.04243e+06	4.39729e+06	0.9193	0.773202	0.920574
	EIF4A2	2.93048e+06	2.83319e+06	1.03434	0.991487	0.998235		EIF4A2	2.96476e+06	2.75533e+06	1.07601	0.494889	0.733654		EIF4A2	2.58017e+06	2.95303e+06	0.873736	0.447614	0.75257
	EIF4A3	1.10951e+06	1.15101e+06	0.963948	0.856043	0.958125		EIF4A3	1.17157e+06	1.11049e+06	1.055	0.729645	0.88394		EIF4A3	1.11147e+06	1.15034e+06	0.966213	0.556736	0.823031
	EIF4B	54252.5	42105.2	1.2885	0.178968	0.558265		EIF4B	47108.4	43368.1	1.08625	0.620438	0.821182		EIF4B	32483.6	49552.5	0.65554	0.0522797	0.308096
	EIF4E	202735	93836.4	2.16051	0.0496164	0.335739		EIF4E	100260	142109	0.705517	0.620438	0.821182		EIF4E	81482.9	135317	0.602162	0.172006	0.508862
	EIF4E1B	9747.57	6607.27	1.47528	0.0400469	0.310144		EIF4E1B	6110.58	8655.01	0.706017	0.150607	0.394856		EIF4E1B	7562.44	7354.82	1.02823	0.708653	0.897619
	EIF4E2	78376.2	110298	0.710584	0.0858157	0.41375		EIF4E2	125233	79977	1.56586	0.00477306	0.0525321		EIF4E2	81577.7	109203	0.747027	0.146127	0.471532
	EIF4EBP1	149078	386178	0.386036	0.00522503	0.127961		EIF4EBP1	476521	180759	2.63622	0.00133161	0.0250601		EIF4EBP1	212440	364501	0.582823	0.397856	0.724052
	EIF4EBP2	56776.3	68162.9	0.83295	0.201074	0.586645		EIF4EBP2	71203.9	59545.6	1.19579	0.0956299	0.305125		EIF4EBP2	62314.8	66268.2	0.940343	0.542437	0.815088
	EIF4ENIF1	26357.4	25287.4	1.04231	0.0707979	0.379435		EIF4ENIF1	23574	27469.9	0.858175	0.0200642	0.125652		EIF4ENIF1	28582.5	24526.2	1.16539	0.409981	0.729952
	EIF4G1	381099	338174	1.12693	0.140136	0.503862		EIF4G1	363160	335612	1.08209	0.786517	0.912053		EIF4G1	290124	369297	0.785611	0.250956	0.592237
	EIF4G2	365739	339352	1.07776	0.585861	0.853462		EIF4G2	401525	292764	1.3715	0.0421036	0.191866		EIF4G2	219789	389283	0.564599	0.00307242	0.0908945
	EIF4G3	112655	116608	0.966099	0.806092	0.944677		EIF4G3	125608	105978	1.18523	0.903383	0.964409		EIF4G3	99300.2	121177	0.819466	0.692809	0.891288
	EIF4H	711418	559486	1.27156	0.500639	0.811823		EIF4H	640271	557775	1.1479	0.633707	0.829246		EIF4H	404132	664611	0.608073	0.21685	0.560385
	EIF5	807430	623736	1.29451	0.500639	0.811823		EIF5	660423	680307	0.970772	0.903383	0.964409		EIF5	553184	710715	0.778348	0.409981	0.729952
	EIF5A	2.54956e+06	2.07704e+06	1.2275	0.298482	0.674479		EIF5A	1.84259e+06	2.53873e+06	0.725795	0.0211374	0.129736		EIF5A	2.52789e+06	2.08445e+06	1.21274	0.118001	0.43398
	EIF5A2	1.8746e+06	1.37616e+06	1.3622	0.288537	0.668135		EIF5A2	1.16777e+06	1.82576e+06	0.639606	0.0234315	0.137104		EIF5A2	1.77691e+06	1.40958e+06	1.2606	0.134331	0.455738
	EIF5AL1	1.95824e+06	1.48161e+06	1.3217	0.278813	0.660084		EIF5AL1	1.29636e+06	1.89805e+06	0.682996	0.0348419	0.172484		EIF5AL1	1.83786e+06	1.52279e+06	1.2069	0.1935	0.535801
	EIF5B	285811	267775	1.06736	0.528318	0.823659		EIF5B	267123	277420	0.962885	0.674199	0.856324		EIF5B	269028	273516	0.983591	0.889671	0.96481
	EIF6	620402	196188	3.16228	0.00562144	0.13157		EIF6	185822	418263	0.444271	0.00324826	0.0425205		EIF6	216123	334494	0.64612	0.556736	0.823031
	ELAC2	55810.2	27312.4	2.0434	0.00205826	0.0822859		ELAC2	21360.3	47284.5	0.45174	0.000336477	0.0115748		ELAC2	38758.8	33145.8	1.16934	0.329637	0.664665
	ELANE	835897	3.1247e+06	0.267512	0.0470648	0.329632		ELANE	4.35714e+06	795263	5.47886	0.000285667	0.0108349		ELANE	754630	3.1525e+06	0.239375	0.0400469	0.280215
	ELAVL1	1.70739e+06	1.10663e+06	1.54286	0.0285855	0.270356		ELAVL1	834349	1.66882e+06	0.499963	4.43e-05	0.00455021		ELAVL1	1.63026e+06	1.13302e+06	1.43886	0.0200082	0.213844
	ELMO1	100336	137631	0.729022	0.225055	0.607927		ELMO1	126491	129694	0.975303	0.815399	0.925094		ELMO1	159053	117543	1.35314	0.134331	0.455738
[truncated: 5,397 more rows]

## Sheet: Pathways
	GP1														GP2														GP3
	Category	Term	Count	%	PValue	Genes	List Total	Pop Hits	Pop Total	Fold Enrichment	Bonferroni	Benjamini	FDR		Category	Term	Count	%	PValue	Genes	List Total	Pop Hits	Pop Total	Fold Enrichment	Bonferroni	Benjamini	FDR		Category	Term	Count	%	PValue	Genes	List Total	Pop Hits	Pop Total	Fold Enrichment	Bonferroni	Benjamini	FDR
	GOTERM_BP_DIRECT	GO:0006412~translation	20	8.06452	5.77316e-11	HBS1L, RPS9, RPL32, RPL22, RPS27L, RPL23A, RPS25, RPS16, RPL18A, RPL27A, RPL13, RPL27, RPS20, RPL26, FAU, RPL15, RPS11, RPS21, RPL26L1, RPS24	243	223	19308	7.12617	8.05356e-08	4.02678e-08	4.01812e-08		REACTOME_PATHWAY	R-HSA-168249~Innate Immune System	46	25.9887	4.46332e-16	CPB2, ITGAM, NCF1, RAB3D, HVCN1, NCF4, ITGB2, C4BPA, SLC2A3, A1BG, MPO, C8A, CPN2, HK3, SDCBP, C9, CASP1, CTSH, QSOX1, CTSG, LBP, DEFA1B, GUSB, ELANE, CAMP, FGB, FGA, SERPINB1, CR1, FGG, ATP6AP2, RHOG, PLAUR, DEFA3, TRAF2, ATP11B, DEFA1, AZU1, RNASE2, SIGIRR, CFHR1, CFHR4, PADI2, PRTN3, CEACAM8, S100A9	122	1069	10899	3.84421	2.55795e-13	2.57087e-13	2.48161e-13		KEGG_PATHWAY	hsa04530:Tight junction	8	3.92157	0.00885313	SLC9A3R1, DLG1, PRKAA2, DLG2, MYH11, SYNPO, PRKAB1, CGNL1	114	169	8164	3.39001	0.852201	0.105746	0.0978763
	GOTERM_BP_DIRECT	GO:0042254~ribosome biogenesis	5	2.01613	0.00154382	EBNA1BP2, NOP14, AATF, GLUL, CUL4B	243	40	19308	9.9321	0.884131	0.269204	0.268625		KEGG_PATHWAY	hsa04610:Complement and coagulation cascades	17	9.60452	2.12835e-15	FGB, FGA, CPB2, CR1, ITGAM, F10, ITGB2, FGG, PLAUR, C4BPA, TFPI, C8A, PROC, CFHR1, CFHR4, C9, KLKB1	99	85	8164	16.4929	3.96572e-13	4.00129e-13	3.85231e-13		KEGG_PATHWAY	hsa00020:Citrate cycle (TCA cycle)	3	1.47059	0.064253	SUCLG2, OGDHL, SDHA	114	30	8164	7.1614	0.999999	0.406306	0.376069
	REACTOME_PATHWAY	R-HSA-1640170~Cell Cycle	24	9.67742	0.00110431	NUDC, CDK11A, UBE2I, NUP107, SET, TUBAL3, CSNK1D, NUP153, CDK11B, PSMD8, PSMD9, PSMA3, RBBP4, ZW10, GAR1, UBE2V2, SFN, CHMP4A, BUB3, PSMF1, LBR, EMD, OPTN, CC2D1B	182	692	10899	2.07692	0.63534	0.0173833	0.016279		REACTOME_PATHWAY	R-HSA-1474244~Extracellular matrix organization	16	9.03955	1.0847e-06	FGB, FGA, ITGAM, COL11A1, ITGB2, FGG, PCOLCE, PLOD1, COMP, MMP11, COL5A1, CTSG, CEACAM8, ITGA5, KLKB1, ELANE	122	300	10899	4.76459	0.000624591	7.80982e-05	7.53865e-05		REACTOME_PATHWAY	R-HSA-8978868~Fatty acid metabolism	15	7.35294	3.65983e-08	GGT5, ECHS1, ACAA2, PRKAA2, EPHX2, ECI2, AKR1C3, PTGR1, HSD17B8, AMACR, RXRA, EHHADH, PCCB, DPEP1, CRAT	136	177	10899	6.7915	2.04583e-05	1.02292e-05	9.91815e-06
	REACTOME_PATHWAY	R-HSA-109581~Apoptosis	8	3.22581	0.0305478	PSMD8, PSMD9, PSMA3, CASP7, CYCS, DSG2, SFN, PSMF1	182	180	10899	2.66154	1	0.258242	0.241836		REACTOME_PATHWAY	R-HSA-1236975~Antigen processing-Cross presentation	7	3.9548	0.00108768	FGB, SEC61A2, FGA, NCF1, NCF4, FGG, S100A9	122	105	10899	5.95574	0.465725	0.0298335	0.0287976		REACTOME_PATHWAY	R-HSA-211859~Biological oxidations	16	7.84314	9.51694e-08	GGT5, MAOB, ADH1B, ADH1A, ACSM2A, GSTT2, ACSM2B, CNDP2, SULT1C2, AKR7A3, RXRA, ALDH2, DPEP1, UGT1A9, UGT1A8, GSTT2B	136	222	10899	5.77583	5.31983e-05	1.77332e-05	1.71939e-05
	GOTERM_BP_DIRECT	GO:0002181~cytoplasmic translation	18	7.25806	1.04347e-15	RPS9, RPL32, RPL22, RPL23A, RPS25, RPS16, RPL18A, RPL27A, RPL13, RPL27, RPS20, RPL26, FAU, RPL15, RPS11, RPS21, RPL26L1, RPS24	243	90	19308	15.8914	1.39389e-12	1.45564e-12	1.45251e-12		REACTOME_PATHWAY	R-HSA-6798695~Neutrophil degranulation	29	16.3842	2.76766e-13	ITGAM, RAB3D, HVCN1, ITGB2, SLC2A3, A1BG, MPO, HK3, SDCBP, CTSH, QSOX1, CTSG, DEFA1B, GUSB, ELANE, CAMP, SERPINB1, CR1, ATP6AP2, RHOG, PLAUR, ATP11B, DEFA1, AZU1, RNASE2, PADI2, PRTN3, CEACAM8, S100A9	122	482	10899	5.37499	1.59424e-10	7.97087e-11	7.6941e-11		KEGG_PATHWAY	hsa01100:Metabolic pathways	52	25.4902	1.18357e-10	ACAA2, UXS1, ACSM2A, GPT, OGDHL, ACSM2B, CNDP2, ALDH2, NNT, L3HYPDH, ACAD8, MCCC2, GPX3, ALG5, HOGA1, SDHA, PLCB4, EHHADH, PCCB, SUCLG2, DDC, ACSS3, ECHS1, MAOB, FECH, ADH1B, SHMT1, ADH1A, GSTT2, HSD17B8, ACAT1, CKB, RDH13, UGT1A9, NDUFV2, UGT1A8, GSTT2B, GGT5, EPHX2, AKR1C1, SETD1A, NDUFA2, AKR1C3, ACADSB, ALDH4A1, GRHPR, GATM, ALDH6A1, AMACR, TMLHE, PLCD1, GALK1	114	1540	8164	2.41814	2.54468e-08	2.54468e-08	2.3553e-08
	GOTERM_BP_DIRECT	GO:0045109~intermediate filament organization	10	4.03226	1.30788e-07	KRT19, DES, KRT17, KRT16, KRT15, KRT14, KRT7, NEFM, KRT85, INA	243	66	19308	12.0389	0.000182432	6.08162e-05	6.06855e-05		REACTOME_PATHWAY	R-HSA-168256~Immune System	52	29.3785	1.34867e-09	ITGAM, NCF1, RAB3D, NCF4, ITGB2, CLTA, C4BPA, SLC2A3, MPO, C8A, SEC61A2, HK3, CASP1, CTSH, QSOX1, CTSG, LBP, GUSB, CAMP, FGB, FGA, SERPINB1, CR1, HGF, ATP6AP2, FGG, RHOG, PLAUR, TRAF2, ATP11B, RNASE2, SIGIRR, PADI2, PRTN3, CEACAM8, S100A9, CPB2, HVCN1, A1BG, CPN2, SDCBP, C9, DEFA1B, AP1M2, ELANE, BCAP31, UBE2B, DEFA3, DEFA1, AZU1, CFHR1, CFHR4	122	2021	10899	2.2986	7.76834e-07	2.58945e-07	2.49954e-07		KEGG_PATHWAY	hsa00280:Valine, leucine and isoleucine degradation	10	4.90196	1.4441e-08	MCCC2, ACAD8, ALDH6A1, ACAA2, ECHS1, ALDH2, EHHADH, PCCB, ACADSB, ACAT1	114	48	8164	14.9196	3.10482e-06	1.55241e-06	1.43688e-06
	GOTERM_BP_DIRECT	GO:0006364~rRNA processing	9	3.62903	0.000249599	RPS25, FBL, EBNA1BP2, NOP14, RPS16, RPL27, RRP12, RPL26, RPS24	243	131	19308	5.45886	0.294066	0.0831081	0.0829294		REACTOME_PATHWAY	R-HSA-977606~Regulation of Complement cascade	9	5.08475	4.00315e-08	CPB2, CR1, CFHR1, CFHR4, C9, C4BPA, C8A, ELANE, CPN2	122	47	10899	17.1069	2.30579e-05	5.76454e-06	5.56438e-06		KEGG_PATHWAY	hsa00071:Fatty acid degradation	9	4.41176	1.01713e-07	ACAA2, ECHS1, ALDH2, ADH1B, EHHADH, ADH1A, ECI2, ACADSB, ACAT1	114	43	8164	14.989	2.18681e-05	7.28946e-06	6.74698e-06
	GOTERM_BP_DIRECT	GO:0006620~posttranslational protein targeting to membrane	4	1.6129	0.000297879	UBL4A, BAG6, CHMP4A, SEC62	243	11	19308	28.8934	0.340058	0.0831081	0.0829294		REACTOME_PATHWAY	R-HSA-140877~Formation of Fibrin Clot (Clotting Cascade)	8	4.51977	2.00044e-07	FGB, FGA, PROC, F10, FGG, PRTN3, TFPI, KLKB1	122	39	10899	18.3253	0.000115219	2.11592e-05	2.04245e-05		KEGG_PATHWAY	hsa00330:Arginine and proline metabolism	8	3.92157	4.93563e-06	ALDH4A1, GATM, MAOB, ALDH2, CKB, HOGA1, L3HYPDH, CNDP2	114	50	8164	11.4582	0.0010606	0.00026529	0.000245547
	GOTERM_BP_DIRECT	GO:0043388~positive regulation of DNA binding	5	2.01613	0.000740273	PYHIN1, SUMO4, EDF1, TXN, NME1	243	33	19308	12.0389	0.644085	0.172114	0.171743		REACTOME_PATHWAY	R-HSA-166658~Complement cascade	9	5.08475	2.20408e-07	CPB2, CR1, CFHR1, CFHR4, C9, C4BPA, C8A, ELANE, CPN2	122	58	10899	13.8625	0.000126947	2.11592e-05	2.04245e-05		KEGG_PATHWAY	hsa00640:Propanoate metabolism	6	2.94118	6.94664e-05	ALDH6A1, ACSS3, ECHS1, EHHADH, PCCB, SUCLG2	114	32	8164	13.4276	0.0148248	0.00298705	0.00276476
	GOTERM_BP_DIRECT	GO:0090148~membrane fission	5	2.01613	0.00154382	SH3GLB1, EXOC7, HGS, CHMP4A, STAM2	243	40	19308	9.9321	0.884131	0.269204	0.268625		REACTOME_PATHWAY	R-HSA-109582~Hemostasis	24	13.5593	2.70686e-07	FGB, FGA, ITGAM, F10, HGF, ITGB2, FGG, RHOG, ATP2A3, PLAUR, ATP2A1, RAB27B, A1BG, TFPI, GNA14, GNG10, PROC, TMSB4X, QSOX1, PRTN3, CEACAM8, ITGA5, GAS6, KLKB1	122	621	10899	3.4526	0.000155903	2.22736e-05	2.15002e-05		KEGG_PATHWAY	hsa00980:Metabolism of xenobiotics by cytochrome P450	8	3.92157	9.49265e-05	AKR7A3, ADH1B, ADH1A, AKR1C1, GSTT2, UGT1A9, UGT1A8, GSTT2B	114	78	8164	7.34503	0.0202033	0.00340153	0.00314839
	GOTERM_BP_DIRECT	GO:0042274~ribosomal small subunit biogenesis	4	1.6129	0.00189347	RPS25, NOP14, RPS16, RPS24	243	20	19308	15.8914	0.928916	0.293488	0.292857		KEGG_PATHWAY	hsa04613:Neutrophil extracellular trap formation	14	7.9096	3.70849e-07	FGB, FGA, CR1, ITGAM, NCF1, ITGB2, NCF4, FGG, AZU1, MPO, CASP1, CTSG, ELANE, CAMP	99	190	8164	6.07634	6.97172e-05	3.48598e-05	3.35618e-05		KEGG_PATHWAY	hsa01200:Carbon metabolism	9	4.41176	0.000181659	ALDH6A1, ECHS1, SHMT1, PCCB, SUCLG2, OGDHL, GPT, SDHA, ACAT1	114	115	8164	5.60458	0.0383073	0.00557954	0.00516432
	GOTERM_BP_DIRECT	GO:0031175~neuron projection development	7	2.82258	0.00576289	SNAPIN, EPHA8, MICALL1, RAB35, STMN2, RAB6B, CUL4B	243	129	19308	4.31161	0.999685	0.765904	0.764257		REACTOME_PATHWAY	R-HSA-140875~Common Pathway of Fibrin Clot Formation	6	3.38983	3.51442e-06	FGB, FGA, PROC, F10, FGG, PRTN3	122	22	10899	24.3644	0.00202226	0.000224923	0.000217113		KEGG_PATHWAY	hsa00380:Tryptophan metabolism	6	2.94118	0.000262846	DDC, ECHS1, MAOB, ALDH2, EHHADH, ACAT1	114	42	8164	10.2306	0.0549518	0.00706399	0.0065383
	GOTERM_BP_DIRECT	GO:0007030~Golgi organization	7	2.82258	0.00643214	COG5, ZW10, TRIP11, CSNK1D, PRKD1, RAB6B, OPTN	243	132	19308	4.21362	0.999877	0.765904	0.764257		REACTOME_PATHWAY	R-HSA-216083~Integrin cell surface interactions	8	4.51977	4.21159e-05	FGB, COMP, FGA, ITGAM, COL5A1, ITGB2, FGG, ITGA5	122	85	10899	8.4081	0.0239674	0.00242587	0.00234164		KEGG_PATHWAY	hsa00982:Drug metabolism - cytochrome P450	7	3.43137	0.000457598	MAOB, ADH1B, ADH1A, GSTT2, UGT1A9, UGT1A8, GSTT2B	114	72	8164	6.96248	0.0937191	0.0102693	0.00950509
	GOTERM_BP_DIRECT	GO:0036010~protein localization to endosome	3	1.20968	0.00658842	MICALL1, RAB35, PACSIN2	243	10	19308	23.837	0.999901	0.765904	0.764257		REACTOME_PATHWAY	R-HSA-5686938~Regulation of TLR by endogenous ligand	5	2.82486	7.47477e-05	FGB, FGA, FGG, LBP, S100A9	122	21	10899	21.2705	0.0421425	0.00391406	0.00377816		KEGG_PATHWAY	hsa00650:Butanoate metabolism	5	2.45098	0.000477643	ECHS1, EHHADH, ACSM2A, ACSM2B, ACAT1	114	27	8164	13.2619	0.0976183	0.0102693	0.00950509
	GOTERM_BP_DIRECT	GO:0007010~cytoskeleton organization	7	2.82258	0.00999635	FMNL3, FGD5, FMNL2, DES, KRT16, PACSIN2, MICAL2	243	145	19308	3.83585	0.999999	1	0.998565		REACTOME_PATHWAY	R-HSA-6803157~Antimicrobial peptides	8	4.51977	8.60498e-05	DEFA3, CTSG, PRTN3, DEFA1, DEFA1B, S100A9, CAMP, ELANE	122	95	10899	7.52304	0.0483584	0.00403227	0.00389226		KEGG_PATHWAY	hsa00630:Glyoxylate and dicarboxylate metabolism	5	2.45098	0.000722404	GRHPR, SHMT1, PCCB, HOGA1, ACAT1	114	30	8164	11.9357	0.143904	0.0141197	0.013069
	GOTERM_BP_DIRECT	GO:0033628~regulation of cell adhesion mediated by integrin	3	1.20968	0.0111409	EPHA8, LPXN, PTPN11	243	13	19308	18.3362	1	1	0.998565		REACTOME_PATHWAY	R-HSA-114608~Platelet degranulation	9	5.08475	9.10061e-05	FGB, FGA, HGF, TMSB4X, FGG, RAB27B, QSOX1, A1BG, GAS6	122	129	10899	6.23275	0.0510716	0.00403227	0.00389226		KEGG_PATHWAY	hsa00410:beta-Alanine metabolism	5	2.45098	0.000820648	ALDH6A1, ECHS1, ALDH2, EHHADH, CNDP2	114	31	8164	11.5507	0.161811	0.0147033	0.0136091
	GOTERM_BP_DIRECT	GO:0030042~actin filament depolymerization	3	1.20968	0.0111409	CFL2, DSTN, MICAL2	243	13	19308	18.3362	1	1	0.998565		REACTOME_PATHWAY	R-HSA-76005~Response to elevated platelet cytosolic Ca2+	9	5.08475	0.000118809	FGB, FGA, HGF, TMSB4X, FGG, RAB27B, QSOX1, A1BG, GAS6	122	134	10899	6.00018	0.0661484	0.00488812	0.0047184		KEGG_PATHWAY	hsa01212:Fatty acid metabolism	6	2.94118	0.00109734	ACAA2, ECHS1, EHHADH, HSD17B8, ACADSB, ACAT1	114	57	8164	7.53832	0.210266	0.0181484	0.0167978
	GOTERM_BP_DIRECT	GO:0097320~plasma membrane tubulation	3	1.20968	0.0128912	MICALL1, PACSIN2, CHMP4A	243	14	19308	17.0265	1	1	0.998565		REACTOME_PATHWAY	R-HSA-76002~Platelet activation, signaling and aggregation	12	6.77966	0.000160298	FGB, FGA, GNA14, GNG10, HGF, TMSB4X, FGG, RHOG, RAB27B, QSOX1, A1BG, GAS6	122	263	10899	4.07617	0.0882043	0.00615546	0.00594173		KEGG_PATHWAY	hsa00310:Lysine degradation	6	2.94118	0.00172499	TMLHE, ECHS1, ALDH2, EHHADH, SETD1A, ACAT1	114	63	8164	6.82038	0.310089	0.0264909	0.0245195
	GOTERM_BP_DIRECT	GO:0000398~mRNA splicing, via spliceosome	8	3.22581	0.0139294	PRPF6, LSM6, PHF5A, NCBP2, CWC22, DHX38, RBM4B, RBMX	243	202	19308	3.1468	1	1	0.998565		REACTOME_PATHWAY	R-HSA-166016~Toll Like Receptor 4 (TLR4) Cascade	9	5.08475	0.000215077	FGB, SIGIRR, FGA, ITGAM, ITGB2, FGG, TRAF2, LBP, S100A9	122	146	10899	5.50702	0.11653	0.00774277	0.00747392		KEGG_PATHWAY	hsa00620:Pyruvate metabolism	5	2.45098	0.00392592	GRHPR, ALDH2, ADH1B, ADH1A, ACAT1	114	47	8164	7.61851	0.570758	0.0562715	0.0520839
	GOTERM_BP_DIRECT	GO:0050684~regulation of mRNA processing	3	1.20968	0.0147527	CDK11A, SAFB, CDK11B	243	15	19308	15.8914	1	1	0.998565		REACTOME_PATHWAY	R-HSA-381426~Regulation of Insulin-like Growth Factor (IGF) transport and uptake by Insulin-like Growth Factor Binding Proteins (IGFBPs)	8	4.51977	0.000472272	FGA, PROC, SERPINA10, FGG, CTSG, QSOX1, GAS6, PRSS23	122	125	10899	5.71751	0.238216	0.0160017	0.0154461		KEGG_PATHWAY	hsa04146:Peroxisome	6	2.94118	0.00544264	AMACR, EPHX2, EHHADH, PEX5, ECI2, CRAT	114	82	8164	5.24005	0.690675	0.0731355	0.0676928
	GOTERM_BP_DIRECT	GO:0042633~hair cycle	3	1.20968	0.0147527	PPP1R13L, KRT16, KRT14	243	15	19308	15.8914	1	1	0.998565		REACTOME_PATHWAY	R-HSA-168898~Toll-like Receptor Cascades	9	5.08475	0.000554195	FGB, SIGIRR, FGA, ITGAM, ITGB2, FGG, TRAF2, LBP, S100A9	122	168	10899	4.78586	0.273346	0.0177342	0.0171185		KEGG_PATHWAY	hsa04976:Bile secretion	6	2.94118	0.00767302	ABCC3, ABCC4, RXRA, UGT1A9, UGT1A8, AQP1	114	89	8164	4.82791	0.809111	0.0970411	0.0898195
	GOTERM_BP_DIRECT	GO:0000470~maturation of LSU-rRNA	3	1.20968	0.0147527	RSL1D1, EIF6, NOP2	243	15	19308	15.8914	1	1	0.998565		REACTOME_PATHWAY	R-HSA-5602498~MyD88 deficiency (TLR2/4)	4	2.25989	0.000810122	FGB, FGA, FGG, S100A9	122	17	10899	21.0203	0.373007	0.0245595	0.0237067		KEGG_PATHWAY	hsa00140:Steroid hormone biosynthesis	5	2.45098	0.00991043	AKR1C1, AKR1C3, UGT1A9, UGT1A8, HSD17B8	114	61	8164	5.87	0.882506	0.112144	0.103799
	GOTERM_BP_DIRECT	GO:1990090~cellular response to nerve growth factor stimulus	4	1.6129	0.015583	MICALL1, RAB35, STMN2, CSNK1D	243	42	19308	7.56731	1	1	0.998565		REACTOME_PATHWAY	R-HSA-5603041~IRAK4 deficiency (TLR2/4)	4	2.25989	0.000964304	FGB, FGA, FGG, S100A9	122	18	10899	19.8525	0.426334	0.027772	0.0268077		KEGG_PATHWAY	hsa00350:Tyrosine metabolism	4	1.96078	0.01323	DDC, MAOB, ADH1B, ADH1A	114	36	8164	7.95712	0.942928	0.142223	0.131639
	GOTERM_BP_DIRECT	GO:0031424~keratinization	5	2.01613	0.0159683	KRT17, KRT16, KRT7, SFN, KRT85	243	77	19308	5.15953	1	1	0.998565		KEGG_PATHWAY	hsa05150:Staphylococcus aureus infection	7	3.9548	0.000996102	ITGAM, ITGB2, FGG, DEFA3, DEFA1, DEFA1B, CAMP	99	96	8164	6.01305	0.170855	0.0552567	0.0531993		KEGG_PATHWAY	hsa00830:Retinol metabolism	5	2.45098	0.0143705	ADH1B, ADH1A, RDH13, UGT1A9, UGT1A8	114	68	8164	5.26574	0.955492	0.147127	0.136178
	GOTERM_BP_DIRECT	GO:0032786~positive regulation of DNA-templated transcription, elongation	3	1.20968	0.0167223	CCNT1, SUPT4H1, SUPT5H	243	16	19308	14.8981	1	1	0.998565		KEGG_PATHWAY	hsa00010:Glycolysis / Gluconeogenesis	6	3.38983	0.00120631	LDHC, MINPP1, HK3, PGAM2, LDHAL6A, LDHAL6B	99	67	8164	7.38489	0.203018	0.0552567	0.0531993		KEGG_PATHWAY	hsa00260:Glycine, serine and threonine metabolism	4	1.96078	0.0175932	GRHPR, GATM, MAOB, SHMT1	114	40	8164	7.1614	0.977989	0.171934	0.159139
	GOTERM_BP_DIRECT	GO:0034198~cellular response to amino acid starvation	4	1.6129	0.0198692	SH3GLB1, RRAGA, RRAGB, PRKD1	243	46	19308	6.90929	1	1	0.998565		REACTOME_PATHWAY	R-HSA-8957275~Post-translational protein phosphorylation	7	3.9548	0.00125894	FGA, PROC, SERPINA10, FGG, QSOX1, GAS6, PRSS23	122	108	10899	5.7903	0.515969	0.0329613	0.0318168		KEGG_PATHWAY	hsa04921:Oxytocin signaling pathway	7	3.43137	0.0197811	CAMK2B, PLCB4, PRKAA2, CAMK2A, NFATC2, PRKAB1, MYLK	114	154	8164	3.25518	0.986371	0.18491	0.17115
	GOTERM_BP_DIRECT	GO:0007507~heart development	8	3.22581	0.0207602	CASP7, ERBB2, MICAL2, PTPN11, CACYBP, SRI, PKD2, PDLIM4	243	219	19308	2.90253	1	1	0.998565		KEGG_PATHWAY	hsa05230:Central carbon metabolism in cancer	6	3.38983	0.00146959	LDHC, HK3, PGAM2, SLC2A1, LDHAL6A, LDHAL6B	99	70	8164	7.0684	0.241556	0.0552567	0.0531993		KEGG_PATHWAY	hsa05208:Chemical carcinogenesis - reactive oxygen species	8	3.92157	0.0347914	EPHX2, AKR1C1, NDUFA2, AKR1C3, GSTT2, SDHA, NDUFV2, GSTT2B	114	223	8164	2.56911	0.999506	0.302913	0.28037
	GOTERM_BP_DIRECT	GO:0019882~antigen processing and presentation	4	1.6129	0.021032	CTSL, RAB35, HLA-DPB1, WDFY4	243	47	19308	6.76228	1	1	0.998565		KEGG_PATHWAY	hsa04145:Phagosome	8	4.51977	0.00226964	SEC61A2, COMP, ITGAM, NCF1, NCF4, ITGB2, ITGA5, MPO	99	152	8164	4.34024	0.347652	0.0711154	0.0684675		KEGG_PATHWAY	hsa04728:Dopaminergic synapse	6	2.94118	0.0359635	CAMK2B, DDC, PLCB4, GNAL, MAOB, CAMK2A	114	132	8164	3.25518	0.99962	0.302913	0.28037
	GOTERM_BP_DIRECT	GO:0016925~protein sumoylation	4	1.6129	0.021032	UBE2I, SUMO3, SUMO2, SUMO4	243	47	19308	6.76228	1	1	0.998565		REACTOME_PATHWAY	R-HSA-71406~Pyruvate metabolism and Citric Acid (TCA) cycle	5	2.82486	0.00318593	GSTZ1, LDHC, SDHC, LDHAL6A, LDHAL6B	122	55	10899	8.12146	0.840868	0.0797867	0.0770164		KEGG_PATHWAY	hsa00340:Histidine metabolism	3	1.47059	0.0366313	MAOB, ALDH2, CNDP2	114	22	8164	9.76555	0.999672	0.302913	0.28037
	GOTERM_BP_DIRECT	GO:0008544~epidermis development	5	2.01613	0.0212876	KRT15, COL7A1, KRT14, YBX1, KRT85	243	84	19308	4.72957	1	1	0.998565		REACTOME_PATHWAY	R-HSA-5218859~Regulated Necrosis	5	2.82486	0.0036278	SDCBP, CASP5, CASP1, TRAF2, ELANE	122	57	10899	7.8365	0.876734	0.0870673	0.0840441		KEGG_PATHWAY	hsa00480:Glutathione metabolism	4	1.96078	0.0440522	GGT5, GPX3, GSTT2, GSTT2B	114	57	8164	5.02555	0.999938	0.350786	0.324681
	GOTERM_BP_DIRECT	GO:0045727~positive regulation of translation	5	2.01613	0.0212876	KRT17, EIF6, ERBB2, RPS27L, RPL26	243	84	19308	4.72957	1	1	0.998565		REACTOME_PATHWAY	R-HSA-159763~Transport of gamma-carboxylated protein precursors from the endoplasmic reticulum to the Golgi apparatus	3	1.69492	0.00418195	PROC, F10, GAS6	122	9	10899	29.7787	0.91053	0.0963522	0.0930066		KEGG_PATHWAY	hsa00590:Arachidonic acid metabolism	4	1.96078	0.0542175	GGT5, GPX3, EPHX2, AKR1C3	114	62	8164	4.62026	0.999994	0.406306	0.376069
	GOTERM_BP_DIRECT	GO:0051603~proteolysis involved in cellular protein catabolic process	4	1.6129	0.0234676	PSMA3, CTSL, CTSF, CLPX	243	49	19308	6.48627	1	1	0.998565		REACTOME_PATHWAY	R-HSA-5602358~Diseases associated with the TLR signaling cascade	4	2.25989	0.00478278	FGB, FGA, FGG, S100A9	122	31	10899	11.5272	0.936802	0.0964263	0.0930782		KEGG_PATHWAY	hsa04922:Glucagon signaling pathway	5	2.45098	0.0607427	CAMK2B, PLCB4, PRKAA2, CAMK2A, PRKAB1	114	107	8164	3.34645	0.999999	0.406306	0.376069
	GOTERM_BP_DIRECT	GO:0006511~ubiquitin-dependent protein catabolic process	9	3.62903	0.0262273	UBL4A, BAG6, PSMD9, PSMA3, UBE2I, PSMF1, UBE2Z, UCHL3, CUL4B	243	282	19308	2.53586	1	1	0.998565		REACTOME_PATHWAY	R-HSA-5260271~Diseases of Immune System	4	2.25989	0.00478278	FGB, FGA, FGG, S100A9	122	31	10899	11.5272	0.936802	0.0964263	0.0930782		KEGG_PATHWAY	hsa01240:Biosynthesis of cofactors	6	2.94118	0.060784	ALDH2, FECH, SHMT1, RDH13, UGT1A9, UGT1A8	114	153	8164	2.80839	0.999999	0.406306	0.376069
	GOTERM_BP_DIRECT	GO:0030036~actin cytoskeleton organization	7	2.82258	0.0274045	FMNL3, SPECC1, FGD5, ROCK2, FSCN1, PACSIN2, PDLIM4	243	182	19308	3.05603	1	1	0.998565		REACTOME_PATHWAY	R-HSA-70268~Pyruvate metabolism	4	2.25989	0.00478278	GSTZ1, LDHC, LDHAL6A, LDHAL6B	122	31	10899	11.5272	0.936802	0.0964263	0.0930782		KEGG_PATHWAY	hsa04932:Non-alcoholic fatty liver disease	6	2.94118	0.0635535	RXRA, PRKAA2, NDUFA2, SDHA, NDUFV2, PRKAB1	114	155	8164	2.77216	0.999999	0.406306	0.376069
	GOTERM_BP_DIRECT	GO:0006413~translational initiation	4	1.6129	0.0287775	EIF6, EIF3H, EIF3F, EIF4E	243	53	19308	5.99674	1	1	0.998565		REACTOME_PATHWAY	R-HSA-159782~Removal of aminoterminal propeptides from gamma-carboxylated proteins	3	1.69492	0.00518961	PROC, F10, GAS6	122	10	10899	26.8008	0.950063	0.0964263	0.0930782		KEGG_PATHWAY	hsa00053:Ascorbate and aldarate metabolism	3	1.47059	0.064253	ALDH2, UGT1A9, UGT1A8	114	30	8164	7.1614	0.999999	0.406306	0.376069
	GOTERM_BP_DIRECT	GO:0030855~epithelial cell differentiation	5	2.01613	0.0305757	KRT19, KRT17, KRT16, KRT15, KRT14	243	94	19308	4.22643	1	1	0.998565		REACTOME_PATHWAY	R-HSA-1462054~Alpha-defensins	3	1.69492	0.00518961	DEFA3, DEFA1, DEFA1B	122	10	10899	26.8008	0.950063	0.0964263	0.0930782		KEGG_PATHWAY	hsa01523:Antifolate resistance	3	1.47059	0.064253	ABCC3, ABCC4, SHMT1	114	30	8164	7.1614	0.999999	0.406306	0.376069
	GOTERM_BP_DIRECT	GO:0033693~neurofilament bundle assembly	2	0.806452	0.0371336	NEFM, NEFH	243	3	19308	52.9712	1	1	0.998565		REACTOME_PATHWAY	R-HSA-159740~Gamma-carboxylation of protein precursors	3	1.69492	0.00518961	PROC, F10, GAS6	122	10	10899	26.8008	0.950063	0.0964263	0.0930782		KEGG_PATHWAY	hsa05204:Chemical carcinogenesis - DNA adducts	4	1.96078	0.0701525	GSTT2, UGT1A9, UGT1A8, GSTT2B	114	69	8164	4.15154	1	0.418966	0.387787
	GOTERM_BP_DIRECT	GO:0060856~establishment of blood-brain barrier	2	0.806452	0.0371336	LSR, BPGM	243	3	19308	52.9712	1	1	0.998565		REACTOME_PATHWAY	R-HSA-1592389~Activation of Matrix Metalloproteinases	4	2.25989	0.00571269	MMP11, CTSG, KLKB1, ELANE	122	33	10899	10.8286	0.963115	0.102828	0.0992579		KEGG_PATHWAY	hsa05031:Amphetamine addiction	4	1.96078	0.0701525	CAMK2B, DDC, MAOB, CAMK2A	114	69	8164	4.15154	1	0.418966	0.387787
	GOTERM_BP_DIRECT	GO:0008380~RNA splicing	7	2.82258	0.0405418	PRPF6, LSM6, WTAP, NCBP2, YBX1, CDK12, PTBP2	243	200	19308	2.78099	1	1	0.998565		REACTOME_PATHWAY	R-HSA-159854~Gamma-carboxylation, transport, and amino-terminal cleavage of proteins	3	1.69492	0.00629699	PROC, F10, GAS6	122	11	10899	24.3644	0.973709	0.109911	0.106095		KEGG_PATHWAY	hsa05012:Parkinson disease	8	3.92157	0.0754622	CAMK2B, GNAL, MAOB, NDUFA2, CAMK2A, SDHA, NDUFV2, TXN2	114	266	8164	2.15381	1	0.438497	0.405864
	GOTERM_BP_DIRECT	GO:0061436~establishment of skin barrier	3	1.20968	0.0477646	KRT16, SFN, LSR	243	28	19308	8.51323	1	1	0.998565		REACTOME_PATHWAY	R-HSA-1222556~ROS and RNS production in phagocytes	4	2.25989	0.00729795	NCF1, HVCN1, NCF4, MPO	122	36	10899	9.92623	0.985287	0.123636	0.119343		KEGG_PATHWAY	hsa04971:Gastric acid secretion	4	1.96078	0.0879455	CAMK2B, PLCB4, CAMK2A, MYLK	114	76	8164	3.76916	1	0.497587	0.460557
	GOTERM_BP_DIRECT	GO:0032785~negative regulation of DNA-templated transcription, elongation	2	0.806452	0.0492037	SUPT4H1, SUPT5H	243	4	19308	39.7284	1	1	0.998565		KEGG_PATHWAY	hsa05146:Amoebiasis	6	3.38983	0.00748824	GNA14, ITGAM, C9, ITGB2, CTSG, C8A	99	102	8164	4.85086	0.756609	0.201113	0.193625		KEGG_PATHWAY	hsa00983:Drug metabolism - other enzymes	4	1.96078	0.0988849	GSTT2, UGT1A9, UGT1A8, GSTT2B	114	80	8164	3.5807	1	0.545135	0.504566
	GOTERM_BP_DIRECT	GO:0030043~actin filament fragmentation	2	0.806452	0.0492037	CFL2, DSTN	243	4	19308	39.7284	1	1	0.998565		REACTOME_PATHWAY	R-HSA-168188~Toll Like Receptor TLR6:TLR2 Cascade	6	3.38983	0.00840798	FGB, SIGIRR, FGA, FGG, TRAF2, S100A9	122	113	10899	4.74351	0.992276	0.134528	0.129857		REACTOME_PATHWAY	R-HSA-1430728~Metabolism	64	31.3725	5.25192e-13	LPGAT1, ACAA2, RPL34, ECI2, ACSM2A, GPT, ACSM2B, CNDP2, TXN2, SULT1C2, AKR7A3, ALDH2, NNT, ABCC3, ACAD8, MCCC2, AMN, HOGA1, PTGR1, SDHA, PLCB4, DDAH1, EHHADH, PCCB, DPEP1, SUCLG2, NUP54, DDC, ACSS3, PRKAA2, ECHS1, MAOB, FECH, ADH1B, SHMT1, ADH1A, GSTT2, GLRX, HSD17B8, ACAT1, RXRA, ARSF, CKB, UGT1A9, NDUFV2, UGT1A8, GSTT2B, GGT5, EPHX2, CAV1, AKR1C1, NDUFA2, AKR1C3, ACADSB, ALDH4A1, GRHPR, GATM, A…	136	2117	10899	2.42274	2.93613e-10	2.93582e-10	2.84654e-10
	GOTERM_BP_DIRECT	GO:0061734~parkin-mediated stimulation of mitophagy in response to mitochondrial depolarization	2	0.806452	0.0492037	MFN2, OPTN	243	4	19308	39.7284	1	1	0.998565		REACTOME_PATHWAY	R-HSA-166058~MyD88:MAL(TIRAP) cascade initiated on plasma membrane	6	3.38983	0.00840798	FGB, SIGIRR, FGA, FGG, TRAF2, S100A9	122	113	10899	4.74351	0.992276	0.134528	0.129857		REACTOME_PATHWAY	R-HSA-70895~Branched-chain amino acid catabolism	6	2.94118	4.69687e-06	MCCC2, ACAD8, ALDH6A1, ECHS1, ACADSB, ACAT1	136	21	10899	22.8971	0.00262211	0.000656388	0.000636426
	GOTERM_BP_DIRECT	GO:0090646~mitochondrial tRNA processing	2	0.806452	0.0492037	TRMT10C, ELAC2	243	4	19308	39.7284	1	1	0.998565		REACTOME_PATHWAY	R-HSA-181438~Toll Like Receptor 2 (TLR2) Cascade	6	3.38983	0.00935973	FGB, SIGIRR, FGA, FGG, TRAF2, S100A9	122	116	10899	4.62083	0.995558	0.141874	0.136948		REACTOME_PATHWAY	R-HSA-9748784~Drug ADME	10	4.90196	7.28724e-06	ABCC3, GGT5, ABCC4, ADH1A, AKR1C1, ACSM2A, UGT1A9, UGT1A8, ACSM2B, CNDP2	136	108	10899	7.42034	0.0040653	0.000814714	0.000789937
	GOTERM_BP_DIRECT	GO:0016236~macroautophagy	4	1.6129	0.0537938	HGS, CHMP4A, STAM2, UBXN6	243	68	19308	4.67393	1	1	0.998565		REACTOME_PATHWAY	R-HSA-168179~Toll Like Receptor TLR1:TLR2 Cascade	6	3.38983	0.00935973	FGB, SIGIRR, FGA, FGG, TRAF2, S100A9	122	116	10899	4.62083	0.995558	0.141874	0.136948		REACTOME_PATHWAY	R-HSA-71291~Metabolism of amino acids and derivatives	17	8.33333	1.48918e-05	MCCC2, ACAD8, DDC, ECHS1, SHMT1, RPL34, GPT, HOGA1, ACADSB, TXN2, ACAT1, ALDH4A1, GRHPR, GATM, ALDH6A1, TMLHE, CKB	136	374	10899	3.64271	0.00829003	0.00138742	0.00134523
	GOTERM_BP_DIRECT	GO:0019886~antigen processing and presentation of exogenous peptide antigen via MHC class II	3	1.20968	0.0540845	CTSL, HLA-DPB1, CTSF	243	30	19308	7.94568	1	1	0.998565		KEGG_PATHWAY	hsa04066:HIF-1 signaling pathway	6	3.38983	0.00983797	LDHC, HK3, SLC2A1, EIF4EBP1, LDHAL6A, LDHAL6B	99	109	8164	4.53934	0.844124	0.231192	0.222584		REACTOME_PATHWAY	R-HSA-156580~Phase II - Conjugation of compounds	9	4.41176	5.9823e-05	GGT5, SULT1C2, ACSM2A, GSTT2, UGT1A9, UGT1A8, GSTT2B, ACSM2B, CNDP2	136	109	10899	6.61704	0.0328891	0.0047773	0.00463201
	GOTERM_BP_DIRECT	GO:0036258~multivesicular body assembly	3	1.20968	0.0573492	HGS, CHMP4A, STAM2	243	31	19308	7.68937	1	1	0.998565		REACTOME_PATHWAY	R-HSA-372708~p130Cas linkage to MAPK signaling for integrins	3	1.69492	0.0116783	FGB, FGA, FGG	122	15	10899	17.8672	0.998848	0.168168	0.162329		REACTOME_PATHWAY	R-HSA-556833~Metabolism of lipids	23	11.2745	0.000110071	ABCC3, GGT5, ACSS3, ECHS1, LPGAT1, ACAA2, PRKAA2, EPHX2, AKR1C1, CAV1, ECI2, AKR1C3, PTGR1, HSD17B8, ACAT1, AMACR, RXRA, EHHADH, PCCB, DPEP1, ARSF, UGT1A9, CRAT	136	743	10899	2.48077	0.0596784	0.00769124	0.00745734
	GOTERM_BP_DIRECT	GO:0046676~negative regulation of insulin secretion	3	1.20968	0.0573492	PSMD9, SFRP1, PTPN11	243	31	19308	7.68937	1	1	0.998565		REACTOME_PATHWAY	R-HSA-354194~GRB2:SOS provides linkage to MAPK signaling for Integrins	3	1.69492	0.0116783	FGB, FGA, FGG	122	15	10899	17.8672	0.998848	0.168168	0.162329		REACTOME_PATHWAY	R-HSA-9753281~Paracetamol ADME	5	2.45098	0.000420456	ABCC3, GGT5, ABCC4, UGT1A9, CNDP2	136	29	10899	13.8172	0.209496	0.026115	0.0253208
	GOTERM_BP_DIRECT	GO:0030866~cortical actin cytoskeleton organization	3	1.20968	0.0573492	FMNL3, FMNL2, ROCK2	243	31	19308	7.68937	1	1	0.998565		KEGG_PATHWAY	hsa05133:Pertussis	5	2.82486	0.0129599	ITGAM, ITGB2, CASP1, C4BPA, ITGA5	99	76	8164	5.42531	0.913912	0.231529	0.222909		REACTOME_PATHWAY	R-HSA-9033241~Peroxisomal protein import	6	2.94118	0.00106989	AMACR, EPHX2, EHHADH, PEX5, ECI2, CRAT	136	63	10899	7.63235	0.450304	0.059807	0.0579882
	GOTERM_BP_DIRECT	GO:0016197~endosomal transport	4	1.6129	0.059726	HGS, RAB35, DPY30, EPS15L1	243	71	19308	4.47644	1	1	0.998565		KEGG_PATHWAY	hsa05140:Leishmaniasis	5	2.82486	0.0135469	CR1, ITGAM, NCF1, NCF4, ITGB2	99	77	8164	5.35485	0.923022	0.231529	0.222909		REACTOME_PATHWAY	R-HSA-9035034~RHOF GTPase cycle	5	2.45098	0.00174984	AKAP12, FARP1, CAV1, SRGAP2, ADD3	136	42	10899	9.54044	0.62432	0.0792117	0.0768028
	GOTERM_BP_DIRECT	GO:0045110~intermediate filament bundle assembly	2	0.806452	0.0611231	KRT14, NEFH	243	5	19308	31.7827	1	1	0.998565		KEGG_PATHWAY	hsa05100:Bacterial invasion of epithelial cells	5	2.82486	0.0135469	ACTR3C, RHOG, CLTA, ITGA5, ACTR3B	99	77	8164	5.35485	0.923022	0.231529	0.222909		REACTOME_PATHWAY	R-HSA-9749641~Aspirin ADME	5	2.45098	0.00208215	ABCC3, ACSM2A, UGT1A9, UGT1A8, ACSM2B	136	44	10899	9.10678	0.68812	0.0792117	0.0768028
	GOTERM_BP_DIRECT	GO:1902164~positive regulation of DNA damage response, signal transduction by p53 class mediator resulting in transcription of p21 class mediator	2	0.806452	0.0611231	PYHIN1, RPL26	243	5	19308	31.7827	1	1	0.998565		REACTOME_PATHWAY	R-HSA-9649948~Signaling downstream of RAS mutants	4	2.25989	0.0151773	FGB, FGA, FGG, MAP3K11	122	47	10899	7.60307	0.999851	0.198685	0.191786		REACTOME_PATHWAY	R-HSA-442982~Ras activation upon Ca2+ influx through NMDA receptor	4	1.96078	0.00209934	CAMK2B, DLG1, DLG2, CAMK2A	136	21	10899	15.2647	0.691108	0.0792117	0.0768028
	GOTERM_BP_DIRECT	GO:0046833~positive regulation of RNA export from nucleus	2	0.806452	0.0611231	KHDRBS1, NCBP2	243	5	19308	31.7827	1	1	0.998565		REACTOME_PATHWAY	R-HSA-6802955~Paradoxical activation of RAF signaling by kinase inactive BRAF	4	2.25989	0.0151773	FGB, FGA, FGG, MAP3K11	122	47	10899	7.60307	0.999851	0.198685	0.191786		REACTOME_PATHWAY	R-HSA-194068~Bile acid and bile salt metabolism	5	2.45098	0.00226361	ABCC3, AMACR, RXRA, AKR1C1, AKR1C3	136	45	10899	8.90441	0.718266	0.0792117	0.0768028
	GOTERM_BP_DIRECT	GO:0050679~positive regulation of epithelial cell proliferation	4	1.6129	0.061769	SFRP1, ERBB2, GLUL, NME1	243	72	19308	4.41427	1	1	0.998565		REACTOME_PATHWAY	R-HSA-6802946~Signaling by moderate kinase activity BRAF mutants	4	2.25989	0.0151773	FGB, FGA, FGG, MAP3K11	122	47	10899	7.60307	0.999851	0.198685	0.191786		REACTOME_PATHWAY	R-HSA-445355~Smooth Muscle Contraction	5	2.45098	0.00226361	ALDH2, LMOD1, MYH11, SORBS1, MYLK	136	45	10899	8.90441	0.718266	0.0792117	0.0768028
	GOTERM_BP_DIRECT	GO:0032435~negative regulation of proteasomal ubiquitin-dependent protein catabolic process	3	1.20968	0.0640768	BAG6, SMARCC1, EIF3H	243	33	19308	7.22334	1	1	0.998565		REACTOME_PATHWAY	R-HSA-6802949~Signaling by RAS mutants	4	2.25989	0.0151773	FGB, FGA, FGG, MAP3K11	122	47	10899	7.60307	0.999851	0.198685	0.191786		REACTOME_PATHWAY	R-HSA-438066~Unblocking of NMDA receptors, glutamate binding and activation	4	1.96078	0.00240894	CAMK2B, DLG1, DLG2, CAMK2A	136	22	10899	14.5709	0.740299	0.0792117	0.0768028
	GOTERM_BP_DIRECT	GO:0010498~proteasomal protein catabolic process	3	1.20968	0.0675354	BAG6, PSMA3, CUL4B	243	34	19308	7.01089	1	1	0.998565		REACTOME_PATHWAY	R-HSA-2022377~Metabolism of Angiotensinogen to Angiotensins	3	1.69492	0.0166524	CPB2, ATP6AP2, CTSG	122	18	10899	14.8893	0.999937	0.213151	0.20575		REACTOME_PATHWAY	R-HSA-9617324~Negative regulation of NMDA receptor-mediated neuronal transmission	4	1.96078	0.00240894	CAMK2B, DLG1, DLG2, CAMK2A	136	22	10899	14.5709	0.740299	0.0792117	0.0768028
	GOTERM_BP_DIRECT	GO:0042273~ribosomal large subunit biogenesis	3	1.20968	0.0675354	EBNA1BP2, RPL26, RPL26L1	243	34	19308	7.01089	1	1	0.998565		REACTOME_PATHWAY	R-HSA-1236974~ER-Phagosome pathway	5	2.82486	0.0177618	FGB, SEC61A2, FGA, FGG, S100A9	122	90	10899	4.96311	0.999967	0.222409	0.214686		REACTOME_PATHWAY	R-HSA-438064~Post NMDA receptor activation events	6	2.94118	0.00309556	CAMK2B, DLG1, PRKAA2, DLG2, CAMK2A, PRKAB1	136	80	10899	6.01048	0.823264	0.0869072	0.0842643
	GOTERM_BP_DIRECT	GO:0009267~cellular response to starvation	4	1.6129	0.0702602	SFRP1, RRAGA, RRAGB, GLUL	243	76	19308	4.18194	1	1	0.998565		REACTOME_PATHWAY	R-HSA-202733~Cell surface interactions at the vascular wall	6	3.38983	0.0181665	ITGAM, PROC, ITGB2, CEACAM8, ITGA5, GAS6	122	137	10899	3.91253	0.999974	0.222636	0.214906		REACTOME_PATHWAY	R-HSA-9620244~Long-term potentiation	4	1.96078	0.00310938	CAMK2B, DLG1, DLG2, CAMK2A	136	24	10899	13.3566	0.824629	0.0869072	0.0842643
	GOTERM_BP_DIRECT	GO:0006368~transcription elongation from RNA polymerase II promoter	3	1.20968	0.0710545	SUPT4H1, CDK12, SUPT5H	243	35	19308	6.81058	1	1	0.998565		REACTOME_PATHWAY	R-HSA-1474228~Degradation of the extracellular matrix	6	3.38983	0.0197572	MMP11, COL5A1, COL11A1, CTSG, KLKB1, ELANE	122	140	10899	3.82869	0.99999	0.237087	0.228855		REACTOME_PATHWAY	R-HSA-193368~Synthesis of bile acids and bile salts via 7alpha-hydroxycholesterol	4	1.96078	0.00310938	AMACR, RXRA, AKR1C1, AKR1C3	136	24	10899	13.3566	0.824629	0.0869072	0.0842643
	GOTERM_BP_DIRECT	GO:0001649~osteoblast differentiation	5	2.01613	0.0724555	FBL, RSL1D1, SFRP1, RBMX, CTHRC1	243	125	19308	3.17827	1	1	0.998565		KEGG_PATHWAY	hsa05152:Tuberculosis	7	3.9548	0.0209275	CR1, ITGAM, SPHK2, RFX5, ITGB2, LBP, CAMP	99	180	8164	3.20696	0.981242	0.284834	0.274228		REACTOME_PATHWAY	R-HSA-442742~CREB1 phosphorylation through NMDA receptor-mediated activation of RAS signaling	4	1.96078	0.00536619	CAMK2B, DLG1, DLG2, CAMK2A	136	29	10899	11.0538	0.950599	0.13635	0.132203
	GOTERM_BP_DIRECT	GO:0097327~response to antineoplastic agent	2	0.806452	0.0728938	ABCC2, RPL18A	243	6	19308	26.4856	1	1	0.998565		KEGG_PATHWAY	hsa04142:Lysosome	6	3.38983	0.0210252	CTSH, CLTA, CTSG, NCOA7, GUSB, AP1M2	99	132	8164	3.74839	0.98159	0.284834	0.274228		REACTOME_PATHWAY	R-HSA-390918~Peroxisomal lipid metabolism	4	1.96078	0.00536619	AMACR, EHHADH, ECI2, CRAT	136	29	10899	11.0538	0.950599	0.13635	0.132203
	GOTERM_BP_DIRECT	GO:0010324~membrane invagination	2	0.806452	0.0728938	HGS, CHMP4A	243	6	19308	26.4856	1	1	0.998565		KEGG_PATHWAY	hsa05144:Malaria	4	2.25989	0.0218826	COMP, CR1, HGF, ITGB2	99	50	8164	6.59717	0.984386	0.284834	0.274228		REACTOME_PATHWAY	R-HSA-442755~Activation of NMDA receptors and postsynaptic events	6	2.94118	0.00589159	CAMK2B, DLG1, PRKAA2, DLG2, CAMK2A, PRKAB1	136	93	10899	5.1703	0.963232	0.139398	0.135158
	GOTERM_BP_DIRECT	GO:0006508~proteolysis	10	4.03226	0.0731825	PSMD8, LACTB, TPSB2, CASP7, DNPEP, CTSL, MST1, CTSF, TPSAB1, CLPX	243	409	19308	1.94271	1	1	0.998565		REACTOME_PATHWAY	R-HSA-2142691~Synthesis of Leukotrienes (LT) and Eoxins (EX)	3	1.69492	0.0223679	CYP4F2, ALOX5AP, CYP4F3	122	21	10899	12.7623	0.999998	0.257678	0.248731		REACTOME_PATHWAY	R-HSA-2142753~Arachidonic acid metabolism	5	2.45098	0.00605314	GGT5, EPHX2, AKR1C3, DPEP1, PTGR1	136	59	10899	6.7915	0.966426	0.139398	0.135158
	GOTERM_BP_DIRECT	GO:0046777~protein autophosphorylation	6	2.41935	0.077917	MYLK2, SLK, EPHA8, ERBB2, PRKD1, CDK12	243	181	19308	2.63393	1	1	0.998565		REACTOME_PATHWAY	R-HSA-189200~Cellular hexose transport	3	1.69492	0.0223679	SLC2A14, SLC2A1, SLC2A3	122	21	10899	12.7623	0.999998	0.257678	0.248731		REACTOME_PATHWAY	R-HSA-399721~Glutamate binding, activation of AMPA receptors and synaptic plasticity	4	1.96078	0.00648361	CAMK2B, DLG1, EPB41L1, CAMK2A	136	31	10899	10.3406	0.973646	0.139398	0.135158
	GOTERM_BP_DIRECT	GO:0006915~apoptotic process	13	5.24194	0.0814029	SH3GLB1, CDK11A, UBE2Z, CDK11B, BAG6, CASP7, RRAGA, SLK, PPP1R13L, MFN2, CYCS, PRKD1, DOCK1	243	607	19308	1.70171	1	1	0.998565		KEGG_PATHWAY	hsa04621:NOD-like receptor signaling pathway	7	3.9548	0.0230325	CASP5, CASP1, DEFA3, TRAF2, DEFA1, DEFA1B, CAMP	99	184	8164	3.13724	0.987484	0.284834	0.274228		REACTOME_PATHWAY	R-HSA-399719~Trafficking of AMPA receptors	4	1.96078	0.00648361	CAMK2B, DLG1, EPB41L1, CAMK2A	136	31	10899	10.3406	0.973646	0.139398	0.135158
	GOTERM_BP_DIRECT	GO:0048870~cell motility	3	1.20968	0.0819542	CFL2, FSCN1, DSTN	243	38	19308	6.2729	1	1	0.998565		KEGG_PATHWAY	hsa05135:Yersinia infection	6	3.38983	0.0242412	ACTR3C, CASP1, RHOG, TRAF2, ITGA5, ACTR3B	99	137	8164	3.61159	0.990083	0.284834	0.274228		REACTOME_PATHWAY	R-HSA-192105~Synthesis of bile acids and bile salts	4	1.96078	0.00840195	AMACR, RXRA, AKR1C1, AKR1C3	136	34	10899	9.4282	0.991054	0.173951	0.168661
	GOTERM_BP_DIRECT	GO:1902523~positive regulation of protein K63-linked ubiquitination	2	0.806452	0.0845174	UBE2V2, UBE2V1	243	7	19308	22.7019	1	1	0.998565		REACTOME_PATHWAY	R-HSA-140837~Intrinsic Pathway of Fibrin Clot Formation	3	1.69492	0.0265636	PROC, F10, KLKB1	122	23	10899	11.6525	1	0.300013	0.289596		REACTOME_PATHWAY	R-HSA-71384~Ethanol oxidation	3	1.47059	0.00926661	ALDH2, ADH1B, ADH1A	136	12	10899	20.0349	0.994506	0.185001	0.179375
	GOTERM_BP_DIRECT	GO:2000052~positive regulation of non-canonical Wnt signaling pathway	2	0.806452	0.0845174	SFRP1, CSNK1D	243	7	19308	22.7019	1	1	0.998565		REACTOME_PATHWAY	R-HSA-2142753~Arachidonic acid metabolism	4	2.25989	0.0276592	CYP4F2, ALOX5AP, CYP4F3, PON1	122	59	10899	6.05668	1	0.306378	0.29574		REACTOME_PATHWAY	R-HSA-156590~Glutathione conjugation	4	1.96078	0.00984689	GGT5, GSTT2, GSTT2B, CNDP2	136	36	10899	8.90441	0.996041	0.189807	0.184035
	GOTERM_BP_DIRECT	GO:0045214~sarcomere organization	3	1.20968	0.085695	KRT19, CFL2, MYLK3	243	39	19308	6.11206	1	1	0.998565		REACTOME_PATHWAY	R-HSA-5668599~RHO GTPases Activate NADPH Oxidases	3	1.69492	0.0287714	NCF1, NCF4, S100A9	122	24	10899	11.167	1	0.312685	0.301828		REACTOME_PATHWAY	R-HSA-193775~Synthesis of bile acids and bile salts via 24-hydroxycholesterol	3	1.47059	0.0125717	AMACR, AKR1C1, AKR1C3	136	14	10899	17.1728	0.999152	0.234253	0.227129
	GOTERM_BP_DIRECT	GO:0019216~regulation of lipid metabolic process	3	1.20968	0.0894864	LACTB, EDF1, LSR	243	40	19308	5.95926	1	1	0.998565		REACTOME_PATHWAY	R-HSA-5357801~Programmed Cell Death	7	3.9548	0.0294488	BCAP31, SDCBP, CASP5, CASP1, TRAF2, OMA1, ELANE	122	210	10899	2.97787	1	0.31412	0.303213		REACTOME_PATHWAY	R-HSA-112314~Neurotransmitter receptors and postsynaptic signal transmission	8	3.92157	0.0137561	CAMK2B, DLG1, GNAL, PRKAA2, DLG2, EPB41L1, CAMK2A, PRKAB1	136	205	10899	3.1274	0.999566	0.243744	0.236331
	GOTERM_BP_DIRECT	GO:0006417~regulation of translation	4	1.6129	0.0936049	HBS1L, SARNP, RBM4B, EIF4E	243	86	19308	3.69566	1	1	0.998565		KEGG_PATHWAY	hsa05134:Legionellosis	4	2.25989	0.0307724	CR1, ITGAM, ITGB2, CASP1	99	57	8164	5.78699	0.997194	0.340306	0.327635		REACTOME_PATHWAY	R-HSA-9609736~Assembly and cell surface presentation of NMDA receptors	4	1.96078	0.0140582	CAMK2B, DLG1, DLG2, CAMK2A	136	41	10899	7.81851	0.999635	0.243744	0.236331
	GOTERM_BP_DIRECT	GO:0030836~positive regulation of actin filament depolymerization	2	0.806452	0.0959959	CFL2, DSTN	243	8	19308	19.8642	1	1	0.998565		KEGG_PATHWAY	hsa04972:Pancreatic secretion	5	2.82486	0.0339698	CPB2, RAB3D, ATP2A3, RAB27B, ATP2A1	99	102	8164	4.04238	0.998493	0.354796	0.341585		REACTOME_PATHWAY	R-HSA-193807~Synthesis of bile acids and bile salts via 27-hydroxycholesterol	3	1.47059	0.0143892	RXRA, AKR1C1, AKR1C3	136	15	10899	16.0279	0.999697	0.243744	0.236331
	GOTERM_BP_DIRECT	GO:1900364~negative regulation of mRNA polyadenylation	2	0.806452	0.0959959	CCNT1, SUPT5H	243	8	19308	19.8642	1	1	0.998565		REACTOME_PATHWAY	R-HSA-1442490~Collagen degradation	4	2.25989	0.0340729	MMP11, COL5A1, COL11A1, ELANE	122	64	10899	5.5835	1	0.356836	0.344446		REACTOME_PATHWAY	R-HSA-5362517~Signaling by Retinoic Acid	4	1.96078	0.0159871	RXRA, ADH1A, AKR1C3, RDH13	136	43	10899	7.45486	0.999878	0.262846	0.254853
	GOTERM_BP_DIRECT	GO:1900180~regulation of protein localization to nucleus	2	0.806452	0.0959959	SUMO3, SUMO4	243	8	19308	19.8642	1	1	0.998565		REACTOME_PATHWAY	R-HSA-354192~Integrin signaling	3	1.69492	0.035812	FGB, FGA, FGG	122	27	10899	9.92623	1	0.368352	0.355562		REACTOME_PATHWAY	R-HSA-112315~Transmission across Chemical Synapses	9	4.41176	0.019007	CAMK2B, DLG1, GNAL, PRKAA2, DLG2, ALDH2, EPB41L1, CAMK2A, PRKAB1	136	270	10899	2.67132	0.999978	0.30357	0.294338
	GOTERM_BP_DIRECT	GO:0031204~posttranslational protein targeting to membrane, translocation	2	0.806452	0.0959959	SEC61B, SEC62	243	8	19308	19.8642	1	1	0.998565		REACTOME_PATHWAY	R-HSA-1650814~Collagen biosynthesis and modifying enzymes	4	2.25989	0.0382596	COL5A1, COL11A1, PCOLCE, PLOD1	122	67	10899	5.3335	1	0.38028	0.367076		REACTOME_PATHWAY	R-HSA-5423646~Aflatoxin activation and detoxification	3	1.47059	0.0226908	GGT5, AKR7A3, DPEP1	136	19	10899	12.6536	0.999997	0.352338	0.341623
	GOTERM_BP_DIRECT	GO:0007080~mitotic metaphase plate congression	3	1.20968	0.0972138	NUDC, ZW10, CHMP4A	243	42	19308	5.67549	1	1	0.998565		REACTOME_PATHWAY	R-HSA-5620971~Pyroptosis	3	1.69492	0.0382921	CASP5, CASP1, ELANE	122	28	10899	9.57172	1	0.38028	0.367076		REACTOME_PATHWAY	R-HSA-9012999~RHO GTPase cycle	12	5.88235	0.0235399	DOCK10, AKAP12, FARP1, DOCK4, ANKLE2, WDR81, CAV1, PKP4, CKB, STAM, SRGAP2, ADD3	136	449	10899	2.14182	0.999998	0.355643	0.344828
	KEGG_PATHWAY	hsa03010:Ribosome	19	7.66129	3.91243e-10	RPS9, RPL32, RPL22, RPS27L, RPL23A, RPS25, RPS16, RPL18A, RPL27A, RPL13, RPL27, RPS20, RPL26, FAU, RPL15, RPS11, RPS21, RPL26L1, RPS24	149	158	8164	6.5889	9.38984e-08	9.38984e-08	9.38984e-08		KEGG_PATHWAY	hsa04922:Glucagon signaling pathway	5	2.82486	0.0394477	LDHC, PGAM2, SLC2A1, LDHAL6A, LDHAL6B	99	107	8164	3.85349	0.999482	0.390324	0.375791		REACTOME_PATHWAY	R-HSA-3371556~Cellular response to heat stress	5	2.45098	0.0244792	CAMK2B, CAMK2A, NUP54, HSPA12A, CRYAB	136	89	10899	4.50223	0.999999	0.360102	0.349151
	KEGG_PATHWAY	hsa05171:Coronavirus disease - COVID-19	19	7.66129	1.75003e-07	RPS9, RPL32, RPL22, RPS27L, RPL23A, RPS25, RPS16, RPL18A, RPL27A, RPL13, RPL27, RPS20, RPL26, FAU, RPL15, RPS11, RPS21, RPL26L1, RPS24	149	232	8164	4.48727	4.19999e-05	2.10004e-05	2.10004e-05		REACTOME_PATHWAY	R-HSA-8874081~MET activates PTK2 signaling	3	1.69492	0.0434416	COL5A1, COL11A1, HGF	122	30	10899	8.93361	1	0.424108	0.409382		REACTOME_PATHWAY	R-HSA-2142691~Synthesis of Leukotrienes (LT) and Eoxins (EX)	3	1.47059	0.0274219	GGT5, DPEP1, PTGR1	136	21	10899	11.4485	1	0.393048	0.381094
	KEGG_PATHWAY	hsa03250:Viral life cycle - HIV-1	7	2.82258	0.000930728	CCNT1, HGS, SUPT4H1, NUP153, CHMP4A, NELFCD, SUPT5H	149	63	8164	6.08799	0.200268	0.0744582	0.0744582		REACTOME_PATHWAY	R-HSA-140834~Extrinsic Pathway of Fibrin Clot Formation	2	1.12994	0.0543005	F10, TFPI	122	5	10899	35.7344	1	0.521285	0.503185		REACTOME_PATHWAY	R-HSA-71403~Citric acid cycle (TCA cycle)	3	1.47059	0.0299232	NNT, SUCLG2, SDHA	136	22	10899	10.9281	1	0.397115	0.385038
	KEGG_PATHWAY	hsa03013:Nucleocytoplasmic transport	7	2.82258	0.0135104	UBE2I, NUP107, NCBP2, SUMO3, SUMO2, SUMO4, NUP153	149	108	8164	3.55133	0.961787	0.810621	0.810621		KEGG_PATHWAY	hsa00640:Propanoate metabolism	3	1.69492	0.0560438	LDHC, LDHAL6A, LDHAL6B	99	32	8164	7.73106	0.99998	0.511957	0.492895		REACTOME_PATHWAY	R-HSA-3296482~Defects in vitamin and cofactor metabolism	3	1.47059	0.0299232	MCCC2, AMN, PCCB	136	22	10899	10.9281	1	0.397115	0.385038
	KEGG_PATHWAY	hsa05012:Parkinson disease	11	4.43548	0.0225776	PSMD8, PSMD9, NDUFA8, PSMA3, TUBAL3, NDUFS7, PPIF, MFN2, SLC39A10, CYCS, TXN	149	266	8164	2.26583	0.995834	1	1		KEGG_PATHWAY	hsa04919:Thyroid hormone signaling pathway	5	2.82486	0.0573219	SLC2A1, ATP2A3, TSC2, ATP2A1, MED16	99	121	8164	3.40763	0.999985	0.511957	0.492895		REACTOME_PATHWAY	R-HSA-5365859~RA biosynthesis pathway	3	1.47059	0.0299232	ADH1A, AKR1C3, RDH13	136	22	10899	10.9281	1	0.397115	0.385038
	KEGG_PATHWAY	hsa05150:Staphylococcus aureus infection	6	2.41935	0.0299938	KRT19, KRT17, KRT16, KRT15, KRT14, HLA-DPB1	149	96	8164	3.4245	0.99933	1	1		REACTOME_PATHWAY	R-HSA-6806834~Signaling by MET	4	2.25989	0.0574701	RAB4A, COL5A1, COL11A1, HGF	122	79	10899	4.52335	1	0.542668	0.523825		REACTOME_PATHWAY	R-HSA-71406~Pyruvate metabolism and Citric Acid (TCA) cycle	4	1.96078	0.0305473	RXRA, NNT, SUCLG2, SDHA	136	55	10899	5.82834	1	0.397115	0.385038
	KEGG_PATHWAY	hsa05131:Shigellosis	10	4.03226	0.0353812	PLCB3, RRAGA, ROCK2, RRAGB, FNBP1, UBE2NL, UBE2V2, CYCS, UBE2V1, DOCK1	149	247	8164	2.2183	0.999824	1	1		KEGG_PATHWAY	hsa05171:Coronavirus disease - COVID-19	7	3.9548	0.0599099	FGB, FGA, C9, FGG, CASP1, C8A, RPL19	99	232	8164	2.48816	0.999991	0.511957	0.492895		REACTOME_PATHWAY	R-HSA-112040~G-protein mediated events	4	1.96078	0.0319919	CAMK2B, PLCB4, GNAL, CAMK2A	136	56	10899	5.72426	1	0.406443	0.394082
	KEGG_PATHWAY	hsa03050:Proteasome	4	1.6129	0.0503047	PSMD8, PSMD9, PSMA3, PSMF1	149	46	8164	4.76452	0.999996	1	1		REACTOME_PATHWAY	R-HSA-6802948~Signaling by high-kinase activity BRAF mutants	3	1.69492	0.0602872	FGB, FGA, FGG	122	36	10899	7.44467	1	0.560088	0.54064		REACTOME_PATHWAY	R-HSA-3371571~HSF1-dependent transactivation	3	1.47059	0.0351845	CAMK2B, CAMK2A, CRYAB	136	24	10899	10.0175	1	0.43707	0.423778
	KEGG_PATHWAY	hsa05014:Amyotrophic lateral sclerosis	12	4.83871	0.0661592	PSMD8, PSMD9, NDUFA8, PSMA3, NUP107, TUBAL3, NDUFS7, CYCS, NUP153, NEFM, NEFH, OPTN	149	364	8164	1.80633	1	1	1		REACTOME_PATHWAY	R-HSA-983169~Class I MHC mediated antigen processing & presentation	9	5.08475	0.0615047	FGB, BCAP31, SEC61A2, FGA, NCF1, UBE2B, NCF4, FGG, S100A9	122	381	10899	2.1103	1	0.562328	0.542803		REACTOME_PATHWAY	R-HSA-397014~Muscle contraction	7	3.43137	0.0420285	CAMK2B, ALDH2, CAMK2A, LMOD1, MYH11, SORBS1, MYLK	136	205	10899	2.73648	1	0.505513	0.49014
	KEGG_PATHWAY	hsa04611:Platelet activation	6	2.41935	0.0744658	MYLK2, PLCB3, ROCK2, PLA2G4A, MYLK3, MYLK4	149	124	8164	2.65122	1	1	1		REACTOME_PATHWAY	R-HSA-1566977~Fibronectin matrix formation	2	1.12994	0.0648044	CEACAM8, ITGA5	122	6	10899	29.7787	1	0.58324	0.562988		REACTOME_PATHWAY	R-HSA-211945~Phase I - Functionalization of compounds	5	2.45098	0.0425029	RXRA, MAOB, ALDH2, ADH1B, ADH1A	136	106	10899	3.78017	1	0.505513	0.49014
	KEGG_PATHWAY	hsa04022:cGMP-PKG signaling pathway	7	2.82258	0.0827555	MYLK2, PLCB3, ROCK2, PPIF, MYLK3, MYLK4, GTF2I	149	167	8164	2.29667	1	1	1		REACTOME_PATHWAY	R-HSA-6802957~Oncogenic MAPK signaling	4	2.25989	0.0665902	FGB, FGA, FGG, MAP3K11	122	84	10899	4.2541	1	0.590092	0.569602		REACTOME_PATHWAY	R-HSA-71262~Carnitine synthesis	2	0.980392	0.0486394	TMLHE, SHMT1	136	4	10899	40.0699	1	0.566447	0.54922
	KEGG_PATHWAY	hsa05022:Pathways of neurodegeneration - multiple diseases	14	5.64516	0.0905279	NDUFA8, TUBAL3, PSMD8, PSMD9, CASP7, PLCB3, PSMA3, NDUFS7, PPIF, MFN2, CYCS, NEFM, NEFH, OPTN	149	476	8164	1.61153	1	1	1		REACTOME_PATHWAY	R-HSA-76009~Platelet Aggregation (Plug Formation)	3	1.69492	0.0694186	FGB, FGA, FGG	122	39	10899	6.87201	1	0.605835	0.584799		REACTOME_PATHWAY	R-HSA-9609507~Protein localization	6	2.94118	0.051884	AMACR, EPHX2, EHHADH, PEX5, ECI2, CRAT	136	163	10899	2.94993	1	0.591901	0.5739
	KEGG_PATHWAY	hsa04270:Vascular smooth muscle contraction	6	2.41935	0.0960461	MYLK2, PLCB3, ROCK2, PLA2G4A, MYLK3, MYLK4	149	134	8164	2.45337	1	1	1		REACTOME_PATHWAY	R-HSA-5674135~MAP2K and MAPK activation	3	1.69492	0.0725574	FGB, FGA, FGG	122	40	10899	6.7002	1	0.623777	0.602118		REACTOME_PATHWAY	R-HSA-389661~Glyoxylate metabolism and glycine degradation	3	1.47059	0.0560621	ALDH4A1, GRHPR, HOGA1	136	31	10899	7.75546	1	0.626774	0.607713
	REACTOME_PATHWAY	R-HSA-8953854~Metabolism of RNA	48	19.3548	8.09951e-18	HBS1L, SET, NUP107, RPL32, RTCB, NOP2, RPS27L, YBX1, PSMD8, PSMD9, FBL, RPS16, RPL18A, CWC22, GAR1, DHX38, RPL13, PSMF1, RPL15, RPS11, EIF4E, NOP14, RPS9, TRMT10C, WTAP, NCBP2, ELAC2, RPL22, RPL23A, CSNK1D, NUP153, SUPT5H, GNL3, RPS25, EBNA1BP2, PSMA3, PRPF6, LSM6, PHF5A, RPL27A, SARNP, RPL27, RPS20, RPL26, RPS21, RBMX, RPS24, RPL26L1	182	675	10899	4.25846	7.39485e-15	7.39485e-15	6.92508e-15		REACTOME_PATHWAY	R-HSA-162791~Attachment of GPI anchor to uPAR	2	1.12994	0.0751926	GPAA1, PLAUR	122	7	10899	25.5246	1	0.632277	0.610323		REACTOME_PATHWAY	R-HSA-112316~Neuronal System	10	4.90196	0.0682843	CAMK2B, DLG1, GNAL, PRKAA2, DLG2, ALDH2, EPB41L1, EPB41L3, CAMK2A, PRKAB1	136	410	10899	1.95463	1	0.74845	0.725688
	REACTOME_PATHWAY	R-HSA-72312~rRNA processing	27	10.8871	3.3439e-16	RPL32, NOP2, RPS27L, FBL, RPS16, RPL18A, GAR1, RPL13, RPL15, RPS11, NOP14, RPS9, TRMT10C, ELAC2, RPL22, RPL23A, CSNK1D, GNL3, RPS25, EBNA1BP2, RPL27A, RPL27, RPS20, RPL26, RPS21, RPS24, RPL26L1	182	204	10899	7.9259	3.0409e-13	1.52649e-13	1.42952e-13		REACTOME_PATHWAY	R-HSA-8875878~MET promotes cell motility	3	1.69492	0.0757415	COL5A1, COL11A1, HGF	122	41	10899	6.53679	1	0.632277	0.610323		REACTOME_PATHWAY	R-HSA-1428517~The citric acid (TCA) cycle and respiratory electron transport	6	2.94118	0.0701934	RXRA, NNT, NDUFA2, SUCLG2, SDHA, NDUFV2	136	178	10899	2.70134	1	0.754579	0.731631
	REACTOME_PATHWAY	R-HSA-156827~L13a-mediated translational silencing of Ceruloplasmin expression	21	8.46774	1.30676e-15	RPS9, RPL32, RPL22, RPS27L, RPL23A, RPS25, RPS16, RPL18A, RPL27A, RPL13, EIF3H, RPL27, RPS20, RPL26, EIF3F, RPL15, RPS11, RPS21, EIF4E, RPL26L1, RPS24	182	111	10899	11.3295	1.21636e-12	3.5264e-13	3.30238e-13		REACTOME_PATHWAY	R-HSA-1474290~Collagen formation	4	2.25989	0.0783489	COL5A1, COL11A1, PCOLCE, PLOD1	122	90	10899	3.97049	1	0.640653	0.618409		REACTOME_PATHWAY	R-HSA-77289~Mitochondrial Fatty Acid Beta-Oxidation	3	1.47059	0.0765712	ACAA2, ECHS1, PCCB	136	37	10899	6.49781	1	0.807609	0.783049
	REACTOME_PATHWAY	R-HSA-72706~GTP hydrolysis and joining of the 60S ribosomal subunit	21	8.46774	1.54497e-15	RPS9, RPL32, RPL22, RPS27L, RPL23A, RPS25, RPS16, RPL18A, RPL27A, RPL13, EIF3H, RPL27, RPS20, RPL26, EIF3F, RPL15, RPS11, RPS21, EIF4E, RPL26L1, RPS24	182	112	10899	11.2284	1.41909e-12	3.5264e-13	3.30238e-13		REACTOME_PATHWAY	R-HSA-163841~Gamma carboxylation, hypusine formation and arylsulfatase activation	3	1.69492	0.0789694	PROC, F10, GAS6	122	42	10899	6.38115	1	0.640653	0.618409		REACTOME_PATHWAY	R-HSA-3371599~Defective HLCS causes multiple carboxylase deficiency	2	0.980392	0.0835711	MCCC2, PCCB	136	7	10899	22.8971	1	0.849387	0.823556
	REACTOME_PATHWAY	R-HSA-72689~Formation of a pool of free 40S subunits	20	8.06452	2.99711e-15	RPS9, RPL32, RPL22, RPS27L, RPL23A, RPS25, RPS16, RPL18A, RPL27A, RPL13, EIF3H, RPL27, RPS20, RPL26, EIF3F, RPL15, RPS11, RPS21, RPL26L1, RPS24	182	101	10899	11.8583	2.73681e-12	5.47271e-13	5.12505e-13		KEGG_PATHWAY	hsa05202:Transcriptional misregulation in cancer	6	3.38983	0.0821215	ITGAM, DEFA3, DEFA1, DEFA1B, MPO, ELANE	99	193	8164	2.56367	1	0.671254	0.64626		REACTOME_PATHWAY	R-HSA-9664535~LTC4-CYSLTR mediated IL4 production	2	0.980392	0.0835711	GGT5, DPEP1	136	7	10899	22.8971	1	0.849387	0.823556
	REACTOME_PATHWAY	R-HSA-72613~Eukaryotic Translation Initiation	21	8.46774	5.18954e-15	RPS9, RPL32, RPL22, RPS27L, RPL23A, RPS25, RPS16, RPL18A, RPL27A, RPL13, EIF3H, RPL27, RPS20, RPL26, EIF3F, RPL15, RPS11, RPS21, EIF4E, RPL26L1, RPS24	182	119	10899	10.5679	4.76408e-12	6.76864e-13	6.33865e-13		REACTOME_PATHWAY	R-HSA-9656223~Signaling by RAF1 mutants	3	1.69492	0.0822398	FGB, FGA, FGG	122	43	10899	6.23275	1	0.656382	0.633591		REACTOME_PATHWAY	R-HSA-196854~Metabolism of vitamins and cofactors	6	2.94118	0.0871017	MCCC2, AMN, SHMT1, AKR1C1, PCCB, AKR1C3	136	190	10899	2.53073	1	0.862789	0.836551
	REACTOME_PATHWAY	R-HSA-72737~Cap-dependent Translation Initiation	21	8.46774	5.18954e-15	RPS9, RPL32, RPL22, RPS27L, RPL23A, RPS25, RPS16, RPL18A, RPL27A, RPL13, EIF3H, RPL27, RPS20, RPL26, EIF3F, RPL15, RPS11, RPS21, EIF4E, RPL26L1, RPS24	182	119	10899	10.5679	4.76408e-12	6.76864e-13	6.33865e-13		REACTOME_PATHWAY	R-HSA-166665~Terminal pathway of complement	2	1.12994	0.0854664	C9, C8A	122	8	10899	22.334	1	0.656382	0.633591		REACTOME_PATHWAY	R-HSA-6794362~Protein-protein interactions at synapses	4	1.96078	0.0908052	DLG1, DLG2, EPB41L1, EPB41L3	136	86	10899	3.72743	1	0.862789	0.836551
	REACTOME_PATHWAY	R-HSA-8868773~rRNA processing in the nucleus and cytosol	25	10.0806	1.09517e-14	RPL32, NOP2, RPS27L, FBL, RPS16, RPL18A, GAR1, RPL13, RPL15, RPS11, NOP14, RPS9, RPL22, RPL23A, CSNK1D, GNL3, RPS25, EBNA1BP2, RPL27A, RPL27, RPS20, RPL26, RPS21, RPS24, RPL26L1	182	194	10899	7.71709	1.0035e-11	1.24986e-12	1.17046e-12		REACTOME_PATHWAY	R-HSA-1236973~Cross-presentation of particulate exogenous antigens (phagosomes)	2	1.12994	0.0854664	NCF1, NCF4	122	8	10899	22.334	1	0.656382	0.633591		REACTOME_PATHWAY	R-HSA-77111~Synthesis of Ketone Bodies	2	0.980392	0.0949297	ACSS3, ACAT1	136	8	10899	20.0349	1	0.862789	0.836551
	REACTOME_PATHWAY	R-HSA-975956~Nonsense Mediated Decay (NMD) independent of the Exon Junction Complex (EJC)	19	7.66129	1.44128e-14	RPS9, RPL32, NCBP2, RPL22, RPS27L, RPL23A, RPS25, RPS16, RPL18A, RPL27A, RPL13, RPL27, RPS20, RPL26, RPL15, RPS11, RPS21, RPL26L1, RPS24	182	95	10899	11.9769	1.31772e-11	1.46209e-12	1.36921e-12		REACTOME_PATHWAY	R-HSA-196836~Vitamin C (ascorbate) metabolism	2	1.12994	0.0854664	SLC2A1, SLC2A3	122	8	10899	22.334	1	0.656382	0.633591		REACTOME_PATHWAY	R-HSA-177128~Conjugation of salicylate with glycine	2	0.980392	0.0949297	ACSM2A, ACSM2B	136	8	10899	20.0349	1	0.862789	0.836551
	REACTOME_PATHWAY	R-HSA-9010553~Regulation of expression of SLITs and ROBOs	23	9.27419	6.67959e-14	RPS9, RPL32, NCBP2, RPL22, RPS27L, RPL23A, PSMD8, PSMD9, RPS25, PSMA3, RPS16, RPL18A, RPL27A, RPL13, RPL27, RPS20, RPL26, PSMF1, RPL15, RPS11, RPS21, RPL26L1, RPS24	182	171	10899	8.05466	6.10207e-11	5.32038e-12	4.98239e-12		REACTOME_PATHWAY	R-HSA-392499~Metabolism of proteins	29	16.3842	0.0923434	CPB2, GPAA1, RAB3D, SERPINA10, NEDD8, MRPS30, PRSS23, SEC61A2, GNA14, GNG10, EIF4EBP1, CTSH, LONP2, QSOX1, CTSG, RPL19, FGA, RAB4A, UBE2B, F10, FGG, ATP6AP2, COG2, PLAUR, TRAF2, RAB27B, PEX14, PROC, GAS6	122	1968	10899	1.31644	1	0.699866	0.675565		REACTOME_PATHWAY	R-HSA-3323169~Defects in biotin (Btn) metabolism	2	0.980392	0.0949297	MCCC2, PCCB	136	8	10899	20.0349	1	0.862789	0.836551
	REACTOME_PATHWAY	R-HSA-156902~Peptide chain elongation	18	7.25806	6.99283e-14	RPS9, RPL32, RPL22, RPS27L, RPL23A, RPS25, RPS16, RPL18A, RPL27A, RPL13, RPL27, RPS20, RPL26, RPL15, RPS11, RPS21, RPL26L1, RPS24	182	89	10899	12.1115	6.38589e-11	5.32038e-12	4.98239e-12		REACTOME_PATHWAY	R-HSA-2142688~Synthesis of 5-eicosatetraenoic acids	2	1.12994	0.0956269	ALOX5AP, PON1	122	9	10899	19.8525	1	0.706168	0.681648		REACTOME_PATHWAY	R-HSA-9696264~RND3 GTPase cycle	3	1.47059	0.0951715	CAV1, PKP4, CKB	136	42	10899	5.72426	1	0.862789	0.836551
	REACTOME_PATHWAY	R-HSA-192823~Viral mRNA Translation	18	7.25806	6.99283e-14	RPS9, RPL32, RPL22, RPS27L, RPL23A, RPS25, RPS16, RPL18A, RPL27A, RPL13, RPL27, RPS20, RPL26, RPL15, RPS11, RPS21, RPL26L1, RPS24	182	89	10899	12.1115	6.38589e-11	5.32038e-12	4.98239e-12		REACTOME_PATHWAY	R-HSA-448706~Interleukin-1 processing	2	1.12994	0.0956269	CASP1, CTSG	122	9	10899	19.8525	1	0.706168	0.681648		REACTOME_PATHWAY	R-HSA-9013404~RAC2 GTPase cycle	4	1.96078	0.095694	DOCK10, DOCK4, ANKLE2, CAV1	136	88	10899	3.64271	1	0.862789	0.836551
	REACTOME_PATHWAY	R-HSA-156842~Eukaryotic Translation Elongation	18	7.25806	1.50199e-13	RPS9, RPL32, RPL22, RPS27L, RPL23A, RPS25, RPS16, RPL18A, RPL27A, RPL13, RPL27, RPS20, RPL26, RPL15, RPS11, RPS21, RPL26L1, RPS24	182	93	10899	11.5906	1.37145e-10	9.14214e-12	8.56137e-12		KEGG_PATHWAY	hsa05415:Diabetic cardiomyopathy	6	3.38983	0.0967726	NCF1, NCF4, SLC2A1, ATP2A3, ATP2A1, SDHC	99	203	8164	2.43738	1	0.758052	0.729827		REACTOME_PATHWAY	R-HSA-194315~Signaling by Rho GTPases	14	6.86275	0.0986478	FARP1, DOCK4, ANKLE2, CAV1, STAM, ADD3, MYLK, DOCK10, AKAP12, WDR81, MYH11, PKP4, CKB, SRGAP2	136	707	10899	1.58692	1	0.872604	0.846067
	REACTOME_PATHWAY	R-HSA-2408557~Selenocysteine synthesis	18	7.25806	1.50199e-13	RPS9, RPL32, RPL22, RPS27L, RPL23A, RPS25, RPS16, RPL18A, RPL27A, RPL13, RPL27, RPS20, RPL26, RPL15, RPS11, RPS21, RPL26L1, RPS24	182	93	10899	11.5906	1.37145e-10	9.14214e-12	8.56137e-12
	REACTOME_PATHWAY	R-HSA-72764~Eukaryotic Translation Termination	18	7.25806	1.50199e-13	RPS9, RPL32, RPL22, RPS27L, RPL23A, RPS25, RPS16, RPL18A, RPL27A, RPL13, RPL27, RPS20, RPL26, RPL15, RPS11, RPS21, RPL26L1, RPS24	182	93	10899	11.5906	1.37145e-10	9.14214e-12	8.56137e-12
	REACTOME_PATHWAY	R-HSA-1799339~SRP-dependent cotranslational protein targeting to membrane	19	7.66129	2.88264e-13	RPS9, RPL32, RPL22, RPS27L, RPL23A, RPS25, RPS16, RPL18A, RPL27A, RPL13, RPL27, RPS20, SEC61B, RPL26, RPL15, RPS11, RPS21, RPL26L1, RPS24	182	112	10899	10.159	2.63139e-10	1.64491e-11	1.54041e-11
	REACTOME_PATHWAY	R-HSA-6791226~Major pathway of rRNA processing in the nucleolus and cytosol	23	9.27419	3.08741e-13	NOP14, RPS9, RPL32, RPL22, RPS27L, RPL23A, CSNK1D, GNL3, FBL, RPS25, EBNA1BP2, RPS16, RPL18A, RPL27A, RPL13, RPL27, RPS20, RPL26, RPL15, RPS11, RPS21, RPL26L1, RPS24	182	184	10899	7.48558	2.81892e-10	1.65812e-11	1.55279e-11
	REACTOME_PATHWAY	R-HSA-975957~Nonsense Mediated Decay (NMD) enhanced by the Exon Junction Complex (EJC)	19	7.66129	4.62333e-13	RPS9, RPL32, NCBP2, RPL22, RPS27L, RPL23A, RPS25, RPS16, RPL18A, RPL27A, RPL13, RPL27, RPS20, RPL26, RPL15, RPS11, RPS21, RPL26L1, RPS24	182	115	10899	9.89398	4.22077e-10	2.22163e-11	2.0805e-11
	REACTOME_PATHWAY	R-HSA-927802~Nonsense-Mediated Decay (NMD)	19	7.66129	4.62333e-13	RPS9, RPL32, NCBP2, RPL22, RPS27L, RPL23A, RPS25, RPS16, RPL18A, RPL27A, RPL13, RPL27, RPS20, RPL26, RPL15, RPS11, RPS21, RPL26L1, RPS24	182	115	10899	9.89398	4.22077e-10	2.22163e-11	2.0805e-11
	REACTOME_PATHWAY	R-HSA-9633012~Response of EIF2AK4 (GCN2) to amino acid deficiency	18	7.25806	6.20413e-13	RPS9, RPL32, RPL22, RPS27L, RPL23A, RPS25, RPS16, RPL18A, RPL27A, RPL13, RPL27, RPS20, RPL26, RPL15, RPS11, RPS21, RPL26L1, RPS24	182	101	10899	10.6725	5.66418e-10	2.83219e-11	2.65227e-11
	REACTOME_PATHWAY	R-HSA-168273~Influenza Viral RNA Transcription and Replication	20	8.06452	7.27269e-13	RPS9, NUP107, RPL32, RPL22, RPS27L, RPL23A, NUP153, RPS25, RPS16, RPL18A, RPL27A, RPL13, RPL27, RPS20, RPL26, RPL15, RPS11, RPS21, RPL26L1, RPS24	182	135	10899	8.87179	6.64031e-10	3.034e-11	2.84126e-11
	REACTOME_PATHWAY	R-HSA-2408522~Selenoamino acid metabolism	19	7.66129	7.31084e-13	RPS9, RPL32, RPL22, RPS27L, RPL23A, MAT1A, RPS25, RPS16, RPL18A, RPL27A, RPL13, RPL27, RPS20, RPL26, RPL15, RPS11, RPS21, RPL26L1, RPS24	182	118	10899	9.64244	6.67478e-10	3.034e-11	2.84126e-11
	REACTOME_PATHWAY	R-HSA-376176~Signaling by ROBO receptors	24	9.67742	1.25357e-12	RPS9, RPL32, NCBP2, RPL22, RPS27L, RPL23A, MYO9B, PSMD8, PSMD9, RPS25, PSMA3, RPS16, RPL18A, RPL27A, RPL13, RPL27, RPS20, RPL26, PSMF1, RPL15, RPS11, RPS21, RPL26L1, RPS24	182	218	10899	6.5928	1.14449e-09	4.97611e-11	4.65999e-11
	REACTOME_PATHWAY	R-HSA-168255~Influenza Infection	20	8.06452	1.01163e-11	RPS9, NUP107, RPL32, RPL22, RPS27L, RPL23A, NUP153, RPS25, RPS16, RPL18A, RPL27A, RPL13, RPL27, RPS20, RPL26, RPL15, RPS11, RPS21, RPL26L1, RPS24	182	156	10899	7.67751	9.23623e-09	3.69449e-10	3.45979e-10
	REACTOME_PATHWAY	R-HSA-9711097~Cellular response to starvation	20	8.06452	1.01163e-11	RPS9, RPL32, RPL22, RPS27L, RPL23A, RPS25, RRAGA, RPS16, RPL18A, RRAGB, RPL27A, RPL13, RPL27, RPS20, RPL26, RPL15, RPS11, RPS21, RPL26L1, RPS24	182	156	10899	7.67751	9.23623e-09	3.69449e-10	3.45979e-10
	REACTOME_PATHWAY	R-HSA-5663205~Infectious disease	46	18.5484	8.15608e-11	NUP107, CCNT1, RPL32, TUBAL3, ROCK2, SUPT4H1, RPS27L, TXN, PSMD8, PSMD9, RPS16, RBBP4, RPL18A, AP1G1, CTSL, RPL13, SFN, PSMF1, NELFCD, RPL15, RPS11, RPS9, UBE2I, PKLR, NCBP2, RPL22, RPL23A, PTPN11, MYO9B, NUP153, SUPT5H, RUNX1, RPS25, PSMA3, HGS, RPL27A, RPL27, RPS20, CHMP4A, RPL26, UBE2V1, DOCK1, STAM2, RPS21, RPS24, RPL26L1	182	959	10899	2.87246	7.44651e-08	2.86404e-09	2.6821e-09
	REACTOME_PATHWAY	R-HSA-72766~Translation	23	9.27419	2.63854e-09	RPS9, RPL32, RPL22, RPS27L, RPL23A, RPS25, RPS16, PPA2, RPL18A, RPL27A, RPL13, EIF3H, RPL27, RPS20, SEC61B, RPL26, EIF3F, RPL15, RPS11, RPS21, EIF4E, RPL26L1, RPS24	182	291	10899	4.73315	2.40899e-06	8.92218e-08	8.35539e-08
	REACTOME_PATHWAY	R-HSA-422475~Axon guidance	31	12.5	7.56143e-09	RPL32, TUBAL3, ROCK2, RPS27L, PSMD8, PSMD9, RPS16, RPL18A, ERBB2, RPL13, PSMF1, RPL15, RPS11, RPS9, NCBP2, EPHA8, RPL22, RPL23A, PTPN11, MYO9B, RPS25, PSMA3, RPL27A, RPL27, RPS20, PLXNB1, RPL26, DOCK1, RPS21, RPS24, RPL26L1	182	552	10899	3.36309	6.90356e-06	2.46557e-07	2.30894e-07
	REACTOME_PATHWAY	R-HSA-71291~Metabolism of amino acids and derivatives	25	10.0806	1.22737e-08	GCDH, RPL32, RPS27L, PSMD8, PSMD9, RPS16, RPL18A, RPL13, PSMF1, RPL15, RPS11, GLUL, RPS9, RPL22, RPL23A, MAT1A, RPS25, PSMA3, RPL27A, RPL27, RPS20, RPL26, RPS21, RPS24, RPL26L1	182	374	10899	4.00298	1.12059e-05	3.86411e-07	3.61863e-07
	REACTOME_PATHWAY	R-HSA-9675108~Nervous system development	31	12.5	2.08147e-08	RPL32, TUBAL3, ROCK2, RPS27L, PSMD8, PSMD9, RPS16, RPL18A, ERBB2, RPL13, PSMF1, RPL15, RPS11, RPS9, NCBP2, EPHA8, RPL22, RPL23A, PTPN11, MYO9B, RPS25, PSMA3, RPL27A, RPL27, RPS20, PLXNB1, RPL26, DOCK1, RPS21, RPS24, RPL26L1	182	577	10899	3.21737	1.90037e-05	6.33462e-07	5.9322e-07
	REACTOME_PATHWAY	R-HSA-72649~Translation initiation complex formation	11	4.43548	3.25717e-08	RPS25, RPS9, RPS16, RPS27L, EIF3H, RPS20, EIF3F, RPS11, RPS21, EIF4E, RPS24	182	58	10899	11.3574	2.97375e-05	9.29311e-07	8.70275e-07
	REACTOME_PATHWAY	R-HSA-72702~Ribosomal scanning and start codon recognition	11	4.43548	3.25717e-08	RPS25, RPS9, RPS16, RPS27L, EIF3H, RPS20, EIF3F, RPS11, RPS21, EIF4E, RPS24	182	58	10899	11.3574	2.97375e-05	9.29311e-07	8.70275e-07
	REACTOME_PATHWAY	R-HSA-72662~Activation of the mRNA upon binding of the cap-binding complex and eIFs, and subsequent binding to 43S	11	4.43548	3.86602e-08	RPS25, RPS9, RPS16, RPS27L, EIF3H, RPS20, EIF3F, RPS11, RPS21, EIF4E, RPS24	182	59	10899	11.1649	3.52962e-05	1.0696e-06	1.00165e-06
	REACTOME_PATHWAY	R-HSA-72695~Formation of the ternary complex, and subsequently, the 43S complex	10	4.03226	1.31438e-07	RPS25, RPS9, RPS16, RPS27L, EIF3H, RPS20, EIF3F, RPS11, RPS21, RPS24	182	51	10899	11.7421	0.000119995	3.52949e-06	3.30527e-06
	REACTOME_PATHWAY	R-HSA-9692914~SARS-CoV-1-host interactions	12	4.83871	4.54969e-07	RPS25, RPS9, UBE2I, RPS16, PKLR, RPS27L, RPS20, SFN, RPS11, RPS21, RPS24, RUNX1	182	95	10899	7.56437	0.000415301	1.18682e-05	1.11142e-05
	REACTOME_PATHWAY	R-HSA-9678108~SARS-CoV-1 Infection	14	5.64516	5.89615e-07	RPS9, UBE2I, PKLR, RPS27L, RUNX1, RPS25, RPS16, CTSL, RPS20, SFN, CHMP4A, RPS11, RPS21, RPS24	182	141	10899	5.94599	0.000538173	1.49533e-05	1.40033e-05
	REACTOME_PATHWAY	R-HSA-1266738~Developmental Biology	42	16.9355	1.13574e-06	RPL32, TUBAL3, ROCK2, RPS27L, KRT85, PSMD8, PSMD9, RPS16, RBBP4, RPL18A, ERBB2, RPL13, PSMF1, RPL15, RPS11, RPS9, PKLR, NCBP2, EPHA8, RPL22, KRT7, RPL23A, PTPN11, MYO9B, RUNX1, RPS25, KRT19, PSMA3, KRT17, KRT16, RPL27A, KRT15, KRT14, RPL27, RPS20, DSG2, PLXNB1, RPL26, DOCK1, RPS21, RPS24, RPL26L1	182	1136	10899	2.21404	0.0010364	2.80252e-05	2.62449e-05
	REACTOME_PATHWAY	R-HSA-9735869~SARS-CoV-1 modulates host translation machinery	8	3.22581	1.72396e-06	RPS25, RPS9, RPS16, RPS27L, RPS20, RPS11, RPS21, RPS24	182	36	10899	13.3077	0.00157274	4.14204e-05	3.87891e-05
	REACTOME_PATHWAY	R-HSA-2262752~Cellular responses to stress	31	12.5	1.34248e-05	NUP107, RPL32, TUBAL3, RPS27L, TXN, PSMD8, PSMD9, RPS16, RBBP4, RPL18A, RPL13, PSMF1, RPL15, RPS11, RPS9, RPL22, TALDO1, RPL23A, NUP153, RPS25, RRAGA, PSMA3, RRAGB, RPL27A, CYCS, RPL27, RPS20, RPL26, RPS21, RPS24, RPL26L1	182	784	10899	2.36789	0.0121821	0.000314277	0.000294312
	REACTOME_PATHWAY	R-HSA-9754678~SARS-CoV-2 modulates host translation machinery	8	3.22581	1.69568e-05	RPS25, RPS9, RPS16, RPS27L, RPS20, RPS11, RPS21, RPS24	182	50	10899	9.58154	0.0153625	0.00038704	0.000362452
	REACTOME_PATHWAY	R-HSA-8953897~Cellular responses to stimuli	31	12.5	1.88851e-05	NUP107, RPL32, TUBAL3, RPS27L, TXN, PSMD8, PSMD9, RPS16, RBBP4, RPL18A, RPL13, PSMF1, RPL15, RPS11, RPS9, RPL22, TALDO1, RPL23A, NUP153, RPS25, RRAGA, PSMA3, RRAGB, RPL27A, CYCS, RPL27, RPS20, RPL26, RPS21, RPS24, RPL26L1	182	798	10899	2.32634	0.0170945	0.00042054	0.000393824
	REACTOME_PATHWAY	R-HSA-1643685~Disease	51	20.5645	4.63433e-05	NUP107, CCNT1, RPL32, PSMD8, PSMD9, RPS16, RPL18A, AP1G1, CTSL, NELFCD, RPS11, RPS9, ABCC2, NCBP2, RPL22, TALDO1, MAT1A, RUNX1, PSMA3, HGS, RPL27, CHMP4A, RPL26, UBE2V1, DOCK1, STAM2, TUBAL3, ROCK2, SUPT4H1, RPS27L, TXN, RBBP4, ERBB2, RPL13, SFN, PSMF1, RPL15, UBE2I, PKLR, RPL23A, PTPN11, MYO9B, NUP153, SUPT5H, RPS25, RPL27A, TRIP11, RPS20, RPS21, RPL26L1, RPS24	182	1746	10899	1.74921	0.0414297	0.00100741	0.000943417
	REACTOME_PATHWAY	R-HSA-9679506~SARS-CoV Infections	20	8.06452	5.54706e-05	RPS9, UBE2I, NUP107, PKLR, ROCK2, RPS27L, NUP153, PTPN11, RUNX1, RPS25, RPS16, RBBP4, CTSL, RPS20, SFN, CHMP4A, UBE2V1, RPS11, RPS21, RPS24	182	413	10899	2.89998	0.0493849	0.00117778	0.00110296
	REACTOME_PATHWAY	R-HSA-9694516~SARS-CoV-2 Infection	16	6.45161	0.00013066	RPS9, UBE2I, NUP107, RPS27L, NUP153, PTPN11, RPS25, RPS16, CTSL, RPS20, SFN, CHMP4A, UBE2V1, RPS11, RPS21, RPS24	182	298	10899	3.21528	0.112459	0.00269915	0.00252768
	REACTOME_PATHWAY	R-HSA-392499~Metabolism of proteins	54	21.7742	0.000134075	NUP107, RPL32, UBE2Z, CCT6B, PSMD8, PSMD9, RPS16, RPL18A, SUMO3, SUMO2, SEC61B, RPS11, RPS9, EXOC7, COG5, RPL22, CSNK1D, SAFB, UCHL3, DDB2, HCFC1, RRAGA, PSMA3, PPA2, HGS, RAB35, UBE2V2, RPL27, RPL26, STAM2, TUBAL3, RPS27L, TXN, ZBED1, RPL13, PSMF1, RPL15, EIF4E, RAB6B, UBE2I, RPL23A, NUP153, RPS25, RAB15, RPL27A, COL7A1, MSRB2, EIF3H, RPS20, EIF3F, RPS21, RPL26L1, RPS24, CUL4B	182	1968	10899	1.64318	0.115222	0.00269915	0.00252768
	REACTOME_PATHWAY	R-HSA-9705683~SARS-CoV-2-host interactions	13	5.24194	0.000135992	RPS9, NUP107, RPS27L, NUP153, PTPN11, RPS25, RPS16, RPS20, SFN, UBE2V1, RPS11, RPS21, RPS24	182	202	10899	3.85396	0.11677	0.00269915	0.00252768
	REACTOME_PATHWAY	R-HSA-68882~Mitotic Anaphase	14	5.64516	0.000153375	NUDC, UBE2I, NUP107, TUBAL3, PSMD8, PSMD9, PSMA3, ZW10, CHMP4A, BUB3, PSMF1, LBR, EMD, CC2D1B	182	236	10899	3.55248	0.130679	0.0029794	0.00279013
	REACTOME_PATHWAY	R-HSA-2555396~Mitotic Metaphase and Anaphase	14	5.64516	0.000159641	NUDC, UBE2I, NUP107, TUBAL3, PSMD8, PSMD9, PSMA3, ZW10, CHMP4A, BUB3, PSMF1, LBR, EMD, CC2D1B	182	237	10899	3.53749	0.135638	0.0030365	0.0028436
	REACTOME_PATHWAY	R-HSA-199991~Membrane Trafficking	24	9.67742	0.000329874	SNAPIN, TUBAL3, EXOC7, COG5, FNBP1, PLA2G4A, CSNK1D, EPS15L1, CLINT1, TBC1D2, AP1G1, HGS, COL7A1, ZW10, RAB35, PACSIN2, TRIP11, STX4, SFN, CHMP4A, ACBD3, RAB6B, STAM2, OPTN	182	634	10899	2.26693	0.260089	0.00614644	0.00575597
	REACTOME_PATHWAY	R-HSA-1430728~Metabolism	55	22.1774	0.000466056	PANK2, NUP107, RPL32, ADK, PSMD8, PSMD9, RPS16, SCP2, RPL18A, SUMO2, RPS11, GLUL, LBR, RPS9, ABCC2, STARD3NL, RPL22, PLA2G4A, TALDO1, BPGM, MAT1A, NME1, PSMA3, PLCB3, NDUFS7, PPA2, RPL27, RPL26, PRKD1, SLC27A3, GCDH, RETSAT, FUT11, RPS27L, TXN, NME1-NME2, PPCS, PNPO, RPL13, PSMF1, RPL15, NDUFA8, ACBD6, UBE2I, PKLR, RPL23A, NUP153, GGCT, RPS25, RPL27A, CYCS, RPS20, RPS21, RPL26L1, RPS24	182	2117	10899	1.55581	0.346628	0.00839228	0.00785914
	REACTOME_PATHWAY	R-HSA-162906~HIV Infection	13	5.24194	0.000470277	NUP107, CCNT1, NCBP2, SUPT4H1, NUP153, SUPT5H, PSMD8, PSMD9, PSMA3, AP1G1, CHMP4A, NELFCD, PSMF1	182	231	10899	3.37013	0.349142	0.00839228	0.00785914
	REACTOME_PATHWAY	R-HSA-9012999~RHO GTPase cycle	19	7.66129	0.000477983	NUDC, DDX4, ROCK2, FNBP1, STMN2, MYO9B, ARHGAP5, FMNL3, FGD5, FMNL2, SLK, HGS, DSG2, PLXNB1, DOCK1, STAM2, RBMX, LBR, EMD	182	449	10899	2.53409	0.353707	0.00839228	0.00785914
	REACTOME_PATHWAY	R-HSA-5696395~Formation of Incision Complex in GG-NER	6	2.41935	0.000689881	UBE2I, SUMO3, SUMO2, UBE2V2, CUL4B, DDB2	182	43	10899	8.35599	0.46745	0.0118842	0.0111292
	REACTOME_PATHWAY	R-HSA-5653656~Vesicle-mediated transport	24	9.67742	0.000758369	SNAPIN, TUBAL3, EXOC7, COG5, FNBP1, PLA2G4A, CSNK1D, EPS15L1, CLINT1, TBC1D2, AP1G1, HGS, COL7A1, ZW10, RAB35, PACSIN2, TRIP11, STX4, SFN, CHMP4A, ACBD3, RAB6B, STAM2, OPTN	182	673	10899	2.13556	0.499753	0.0128221	0.0120075
	REACTOME_PATHWAY	R-HSA-72203~Processing of Capped Intron-Containing Pre-mRNA	13	5.24194	0.000819236	NUP107, WTAP, NCBP2, NUP153, YBX1, PHF5A, PRPF6, LSM6, SARNP, CWC22, DHX38, RBMX, EIF4E	182	246	10899	3.16463	0.526815	0.0135993	0.0127354
	REACTOME_PATHWAY	R-HSA-9716542~Signaling by Rho GTPases, Miro GTPases and RHOBTB3	25	10.0806	0.000871693	NUP107, DDX4, TUBAL3, ROCK2, STMN2, ARHGAP5, FGD5, SLK, MFN2, SFN, BUB3, LBR, EMD, NUDC, FNBP1, MYO9B, FMNL3, FMNL2, HGS, ZW10, DSG2, PLXNB1, DOCK1, STAM2, RBMX	182	723	10899	2.0707	0.548961	0.0142117	0.0133089
	REACTOME_PATHWAY	R-HSA-69278~Cell Cycle, Mitotic	21	8.46774	0.00102043	NUDC, CDK11A, UBE2I, NUP107, SET, TUBAL3, CSNK1D, NUP153, CDK11B, PSMD8, PSMD9, PSMA3, RBBP4, ZW10, CHMP4A, BUB3, PSMF1, LBR, EMD, OPTN, CC2D1B	182	561	10899	2.24167	0.606285	0.0163448	0.0153064
	REACTOME_PATHWAY	R-HSA-9013106~RHOC GTPase cycle	7	2.82258	0.00140424	FMNL3, SLK, FMNL2, ROCK2, MYO9B, ARHGAP5, LBR	182	74	10899	5.66476	0.722789	0.0217301	0.0203496
	REACTOME_PATHWAY	R-HSA-194315~Signaling by Rho GTPases	24	9.67742	0.00146685	NUDC, NUP107, DDX4, TUBAL3, ROCK2, FNBP1, STMN2, MYO9B, ARHGAP5, FMNL3, FGD5, FMNL2, SLK, HGS, ZW10, DSG2, PLXNB1, SFN, BUB3, DOCK1, STAM2, RBMX, LBR, EMD	182	707	10899	2.03286	0.738211	0.0223206	0.0209026
	REACTOME_PATHWAY	R-HSA-2995410~Nuclear Envelope (NE) Reassembly	7	2.82258	0.00150568	UBE2I, NUP107, TUBAL3, CHMP4A, LBR, EMD, CC2D1B	182	75	10899	5.58923	0.747342	0.0225358	0.0211042
	REACTOME_PATHWAY	R-HSA-68886~M Phase	17	6.85484	0.00160147	NUDC, UBE2I, NUP107, SET, TUBAL3, CSNK1D, NUP153, PSMD8, PSMD9, PSMA3, ZW10, CHMP4A, BUB3, PSMF1, LBR, EMD, CC2D1B	182	418	10899	2.4355	0.768532	0.0235829	0.0220848
	REACTOME_PATHWAY	R-HSA-6796648~TP53 Regulates Transcription of DNA Repair Genes	6	2.41935	0.00359963	CCNT1, SUPT4H1, NELFCD, CDK12, SUPT5H, DDB2	182	62	10899	5.79529	0.962835	0.0521661	0.0488521
	REACTOME_PATHWAY	R-HSA-69275~G2/M Transition	10	4.03226	0.00536175	PSMD8, PSMD9, PSMA3, CDK11A, TUBAL3, RBBP4, CSNK1D, PSMF1, CDK11B, OPTN	182	196	10899	3.05534	0.992616	0.0727594	0.0681372
	REACTOME_PATHWAY	R-HSA-3065678~SUMO is transferred from E1 to E2 (UBE2I, UBC9)	3	1.20968	0.00545242	UBE2I, SUMO3, SUMO2	182	7	10899	25.6648	0.993206	0.0727594	0.0681372
	REACTOME_PATHWAY	R-HSA-167169~HIV Transcription Elongation	5	2.01613	0.00548007	CCNT1, NCBP2, SUPT4H1, NELFCD, SUPT5H	182	43	10899	6.96333	0.993376	0.0727594	0.0681372
	REACTOME_PATHWAY	R-HSA-167246~Tat-mediated elongation of the HIV-1 transcript	5	2.01613	0.00548007	CCNT1, NCBP2, SUPT4H1, NELFCD, SUPT5H	182	43	10899	6.96333	0.993376	0.0727594	0.0681372
	REACTOME_PATHWAY	R-HSA-167200~Formation of HIV-1 elongation complex containing HIV-1 Tat	5	2.01613	0.00548007	CCNT1, NCBP2, SUPT4H1, NELFCD, SUPT5H	182	43	10899	6.96333	0.993376	0.0727594	0.0681372
	REACTOME_PATHWAY	R-HSA-9609523~Insertion of tail-anchored proteins into the endoplasmic reticulum membrane	4	1.6129	0.00549879	UBL4A, BAG6, SEC61B, EMD	182	22	10899	10.8881	0.993489	0.0727594	0.0681372
	REACTOME_PATHWAY	R-HSA-453274~Mitotic G2-G2/M phases	10	4.03226	0.00576736	PSMD8, PSMD9, PSMA3, CDK11A, TUBAL3, RBBP4, CSNK1D, PSMF1, CDK11B, OPTN	182	198	10899	3.02448	0.994912	0.0749546	0.070193
	REACTOME_PATHWAY	R-HSA-6809371~Formation of the cornified envelope	8	3.22581	0.00591099	KRT19, KRT17, KRT16, KRT15, KRT14, KRT7, DSG2, KRT85	182	130	10899	3.68521	0.995541	0.0749546	0.070193
	REACTOME_PATHWAY	R-HSA-162909~Host Interactions of HIV factors	8	3.22581	0.00591099	PSMD8, PSMD9, PSMA3, NUP107, CCNT1, AP1G1, NUP153, PSMF1	182	130	10899	3.68521	0.995541	0.0749546	0.070193
	REACTOME_PATHWAY	R-HSA-167242~Abortive elongation of HIV-1 transcript in the absence of Tat	4	1.6129	0.00624728	NCBP2, SUPT4H1, NELFCD, SUPT5H	182	23	10899	10.4147	0.996726	0.0774694	0.072548
	REACTOME_PATHWAY	R-HSA-4551638~SUMOylation of chromatin organization proteins	6	2.41935	0.00642765	UBE2I, NUP107, SUMO3, SUMO2, ZBED1, NUP153	182	71	10899	5.06067	0.997226	0.0774694	0.072548
	REACTOME_PATHWAY	R-HSA-167152~Formation of HIV elongation complex in the absence of HIV Tat	5	2.01613	0.00644872	CCNT1, NCBP2, SUPT4H1, NELFCD, SUPT5H	182	45	10899	6.65385	0.997279	0.0774694	0.072548
	REACTOME_PATHWAY	R-HSA-4615885~SUMOylation of DNA replication proteins	5	2.01613	0.00644872	UBE2I, NUP107, SUMO3, SUMO2, NUP153	182	45	10899	6.65385	0.997279	0.0774694	0.072548
	REACTOME_PATHWAY	R-HSA-199992~trans-Golgi Network Vesicle Budding	6	2.41935	0.0068165	SNAPIN, AP1G1, HGS, STX4, ACBD3, CLINT1	182	72	10899	4.99038	0.998059	0.0808242	0.0756897
	REACTOME_PATHWAY	R-HSA-162599~Late Phase of HIV Life Cycle	8	3.22581	0.00752003	NUP107, CCNT1, NCBP2, SUPT4H1, NUP153, CHMP4A, NELFCD, SUPT5H	182	136	10899	3.52262	0.998984	0.0880229	0.0824311
	REACTOME_PATHWAY	R-HSA-1236975~Antigen processing-Cross presentation	7	2.82258	0.00800835	PSMD8, PSMD9, PSMA3, CTSL, STX4, PSMF1, SEC61B	182	105	10899	3.99231	0.999352	0.0925522	0.0866726
	REACTOME_PATHWAY	R-HSA-3215018~Processing and activation of SUMO	3	1.20968	0.0113071	UBE2I, SUMO3, SUMO2	182	10	10899	17.9654	0.999969	0.129042	0.120844
	REACTOME_PATHWAY	R-HSA-162587~HIV Life Cycle	8	3.22581	0.0120888	NUP107, CCNT1, NCBP2, SUPT4H1, NUP153, CHMP4A, NELFCD, SUPT5H	182	149	10899	3.21528	0.999985	0.136261	0.127604
	REACTOME_PATHWAY	R-HSA-72202~Transport of Mature Transcript to Cytoplasm	6	2.41935	0.012837	NUP107, NCBP2, SARNP, DHX38, NUP153, EIF4E	182	84	10899	4.27747	0.999992	0.141207	0.132237
	REACTOME_PATHWAY	R-HSA-5696399~Global Genome Nucleotide Excision Repair (GG-NER)	6	2.41935	0.012837	UBE2I, SUMO3, SUMO2, UBE2V2, CUL4B, DDB2	182	84	10899	4.27747	0.999992	0.141207	0.132237
	REACTOME_PATHWAY	R-HSA-2467813~Separation of Sister Chromatids	9	3.62903	0.0143477	PSMD8, PSMD9, PSMA3, NUDC, NUP107, TUBAL3, ZW10, BUB3, PSMF1	182	191	10899	2.82179	0.999998	0.152804	0.143097
	REACTOME_PATHWAY	R-HSA-167238~Pausing and recovery of Tat-mediated HIV elongation	4	1.6129	0.0143934	CCNT1, SUPT4H1, NELFCD, SUPT5H	182	31	10899	7.72705	0.999998	0.152804	0.143097
	REACTOME_PATHWAY	R-HSA-167243~Tat-mediated HIV elongation arrest and recovery	4	1.6129	0.0143934	CCNT1, SUPT4H1, NELFCD, SUPT5H	182	31	10899	7.72705	0.999998	0.152804	0.143097
	REACTOME_PATHWAY	R-HSA-112382~Formation of RNA Pol II elongation complex	5	2.01613	0.0155554	CCNT1, NCBP2, SUPT4H1, NELFCD, SUPT5H	182	58	10899	5.16247	0.999999	0.161387	0.151135
	REACTOME_PATHWAY	R-HSA-75955~RNA Polymerase II Transcription Elongation	5	2.01613	0.0155554	CCNT1, NCBP2, SUPT4H1, NELFCD, SUPT5H	182	58	10899	5.16247	0.999999	0.161387	0.151135
	REACTOME_PATHWAY	R-HSA-9755088~Ribavirin ADME	3	1.20968	0.0162265	NME1-NME2, ADK, NME1	182	12	10899	14.9712	1	0.165648	0.155125
	REACTOME_PATHWAY	R-HSA-1236974~ER-Phagosome pathway	6	2.41935	0.0168882	PSMD8, PSMD9, PSMA3, STX4, PSMF1, SEC61B	182	90	10899	3.99231	1	0.165648	0.155125
	REACTOME_PATHWAY	R-HSA-167287~HIV elongation arrest and recovery	4	1.6129	0.0170546	CCNT1, SUPT4H1, NELFCD, SUPT5H	182	33	10899	7.25874	1	0.165648	0.155125
	REACTOME_PATHWAY	R-HSA-167290~Pausing and recovery of HIV elongation	4	1.6129	0.0170546	CCNT1, SUPT4H1, NELFCD, SUPT5H	182	33	10899	7.25874	1	0.165648	0.155125
	REACTOME_PATHWAY	R-HSA-113418~Formation of the Early Elongation Complex	4	1.6129	0.0170546	NCBP2, SUPT4H1, NELFCD, SUPT5H	182	33	10899	7.25874	1	0.165648	0.155125
	REACTOME_PATHWAY	R-HSA-167158~Formation of the HIV-1 Early Elongation Complex	4	1.6129	0.0170546	NCBP2, SUPT4H1, NELFCD, SUPT5H	182	33	10899	7.25874	1	0.165648	0.155125
	REACTOME_PATHWAY	R-HSA-3700989~Transcriptional Regulation by TP53	13	5.24194	0.0176023	CCNT1, SUPT4H1, TXN, SUPT5H, DDB2, RRAGA, RBBP4, PPP1R13L, RRAGB, CYCS, SFN, NELFCD, CDK12	182	362	10899	2.15055	1	0.169168	0.158421
	REACTOME_PATHWAY	R-HSA-6790901~rRNA modification in the nucleus and cytosol	5	2.01613	0.0184177	FBL, NOP14, RPS9, NOP2, GAR1	182	61	10899	4.90858	1	0.172178	0.16124
	REACTOME_PATHWAY	R-HSA-159227~Transport of the SLBP independent Mature mRNA	4	1.6129	0.0184814	NUP107, NCBP2, NUP153, EIF4E	182	34	10899	7.04525	1	0.172178	0.16124
	REACTOME_PATHWAY	R-HSA-4085377~SUMOylation of SUMOylation proteins	4	1.6129	0.0184814	UBE2I, NUP107, SUMO2, NUP153	182	34	10899	7.04525	1	0.172178	0.16124
	REACTOME_PATHWAY	R-HSA-159230~Transport of the SLBP Dependant Mature mRNA	4	1.6129	0.0199724	NUP107, NCBP2, NUP153, EIF4E	182	35	10899	6.84396	1	0.18419	0.172489
	REACTOME_PATHWAY	R-HSA-202424~Downstream TCR signaling	6	2.41935	0.0234976	PSMD8, PSMD9, PSMA3, HLA-DPB1, PSMF1, UBE2V1	182	98	10899	3.66641	1	0.214533	0.200905
	REACTOME_PATHWAY	R-HSA-5357801~Programmed Cell Death	9	3.62903	0.0241335	PSMD8, PSMD9, PSMA3, CASP7, CYCS, DSG2, SFN, CHMP4A, PSMF1	182	210	10899	2.56648	1	0.218157	0.204298
	REACTOME_PATHWAY	R-HSA-5689603~UCH proteinases	6	2.41935	0.0273511	PSMD8, PSMD9, PSMA3, PSMF1, UCHL3, HCFC1	182	102	10899	3.52262	1	0.244819	0.229266
	REACTOME_PATHWAY	R-HSA-382556~ABC-family proteins mediated transport	6	2.41935	0.0283736	PSMD8, PSMD9, PSMA3, PEX19, ABCC2, PSMF1	182	103	10899	3.48842	1	0.251265	0.235303
	REACTOME_PATHWAY	R-HSA-167172~Transcription of the HIV genome	5	2.01613	0.0288753	CCNT1, NCBP2, SUPT4H1, NELFCD, SUPT5H	182	70	10899	4.27747	1	0.251265	0.235303
	REACTOME_PATHWAY	R-HSA-6807070~PTEN Regulation	7	2.82258	0.0291721	PSMD8, PSMD9, PSMA3, RRAGA, RBBP4, RRAGB, PSMF1	182	140	10899	2.99423	1	0.251265	0.235303
	REACTOME_PATHWAY	R-HSA-5663220~RHO GTPases Activate Formins	7	2.82258	0.0291721	FMNL3, NUDC, NUP107, FMNL2, TUBAL3, ZW10, BUB3	182	140	10899	2.99423	1	0.251265	0.235303
	REACTOME_PATHWAY	R-HSA-159231~Transport of Mature mRNA Derived from an Intronless Transcript	4	1.6129	0.0302721	NUP107, NCBP2, NUP153, EIF4E	182	41	10899	5.8424	1	0.258242	0.241836
	REACTOME_PATHWAY	R-HSA-159234~Transport of Mature mRNAs Derived from Intronless Transcripts	4	1.6129	0.0322135	NUP107, NCBP2, NUP153, EIF4E	182	42	10899	5.7033	1	0.269825	0.252684
	REACTOME_PATHWAY	R-HSA-174184~Cdc20:Phospho-APC/C mediated degradation of Cyclin A	5	2.01613	0.0330047	PSMD8, PSMD9, PSMA3, BUB3, PSMF1	182	73	10899	4.10169	1	0.273939	0.256536
	REACTOME_PATHWAY	R-HSA-72163~mRNA Splicing - Major Pathway	8	3.22581	0.0341723	PRPF6, LSM6, PHF5A, NCBP2, CWC22, DHX38, YBX1, RBMX	182	185	10899	2.5896	1	0.275934	0.258404
	REACTOME_PATHWAY	R-HSA-9696270~RND2 GTPase cycle	4	1.6129	0.0342185	NUDC, FNBP1, ARHGAP5, RBMX	182	43	10899	5.57066	1	0.275934	0.258404
	REACTOME_PATHWAY	R-HSA-9013408~RHOG GTPase cycle	5	2.01613	0.0344539	DSG2, ARHGAP5, DOCK1, LBR, EMD	182	74	10899	4.04626	1	0.275934	0.258404
	REACTOME_PATHWAY	R-HSA-179419~APC:Cdc20 mediated degradation of cell cycle proteins prior to satisfation of the cell cycle checkpoint	5	2.01613	0.0344539	PSMD8, PSMD9, PSMA3, BUB3, PSMF1	182	74	10899	4.04626	1	0.275934	0.258404
	REACTOME_PATHWAY	R-HSA-159236~Transport of Mature mRNA derived from an Intron-Containing Transcript	5	2.01613	0.0359397	NUP107, NCBP2, SARNP, DHX38, NUP153	182	75	10899	3.99231	1	0.28533	0.267204
	REACTOME_PATHWAY	R-HSA-5696398~Nucleotide Excision Repair	6	2.41935	0.0374277	UBE2I, SUMO3, SUMO2, UBE2V2, CUL4B, DDB2	182	111	10899	3.23701	1	0.292332	0.273761
	REACTOME_PATHWAY	R-HSA-176409~APC/C:Cdc20 mediated degradation of mitotic proteins	5	2.01613	0.0374621	PSMD8, PSMD9, PSMA3, BUB3, PSMF1	182	76	10899	3.93978	1	0.292332	0.273761
	REACTOME_PATHWAY	R-HSA-3899300~SUMOylation of transcription cofactors	4	1.6129	0.0384181	UBE2I, SUMO3, SUMO2, SAFB	182	45	10899	5.32308	1	0.294432	0.275727
	REACTOME_PATHWAY	R-HSA-176814~Activation of APC/C and APC/C:Cdc20 mediated degradation of mitotic proteins	5	2.01613	0.0390211	PSMD8, PSMD9, PSMA3, BUB3, PSMF1	182	77	10899	3.88861	1	0.294432	0.275727
	REACTOME_PATHWAY	R-HSA-8852276~The role of GTSE1 in G2/M progression after G2 checkpoint	5	2.01613	0.0390211	PSMD8, PSMD9, PSMA3, TUBAL3, PSMF1	182	77	10899	3.88861	1	0.294432	0.275727
	REACTOME_PATHWAY	R-HSA-3108214~SUMOylation of DNA damage response and repair proteins	5	2.01613	0.0390211	UBE2I, NUP107, SUMO3, SUMO2, NUP153	182	77	10899	3.88861	1	0.294432	0.275727
	REACTOME_PATHWAY	R-HSA-8854214~TBC/RABGAPs	4	1.6129	0.0406119	TBC1D2, RAB35, RAB6B, OPTN	182	46	10899	5.20736	1	0.301489	0.282336
	REACTOME_PATHWAY	R-HSA-5619084~ABC transporter disorders	5	2.01613	0.0406168	PSMD8, PSMD9, PSMA3, ABCC2, PSMF1	182	78	10899	3.83876	1	0.301489	0.282336
	REACTOME_PATHWAY	R-HSA-74160~Gene expression (Transcription)	35	14.1129	0.0409481	NUP107, DDX4, CCNT1, NOP2, SUPT4H1, DPY30, YBX1, TXN, PSMD8, PSMD9, RBBP4, PPP1R13L, CTSL, ERBB2, UBTF, DHX38, SFN, PSMF1, NELFCD, LBR, SMARCC1, UBE2I, NCBP2, ELAC2, PTPN11, NUP153, SUPT5H, RUNX1, DDB2, RRAGA, PSMA3, RRAGB, SARNP, CYCS, CDK12	182	1520	10899	1.37892	1	0.301497	0.282344
	REACTOME_PATHWAY	R-HSA-72172~mRNA Splicing	8	3.22581	0.0420157	PRPF6, LSM6, PHF5A, NCBP2, CWC22, DHX38, YBX1, RBMX	182	193	10899	2.48226	1	0.305769	0.286344
	REACTOME_PATHWAY	R-HSA-9759194~Nuclear events mediated by NFE2L2	5	2.01613	0.0422491	PSMD8, PSMD9, PSMA3, TALDO1, PSMF1	182	79	10899	3.79017	1	0.305769	0.286344
	REACTOME_PATHWAY	R-HSA-3232118~SUMOylation of transcription factors	3	1.20968	0.0428423	UBE2I, SUMO3, SUMO2	182	20	10899	8.98269	1	0.305769	0.286344
	REACTOME_PATHWAY	R-HSA-4570464~SUMOylation of RNA binding proteins	4	1.6129	0.0428679	UBE2I, NUP107, SUMO2, NUP153	182	47	10899	5.09656	1	0.305769	0.286344
	REACTOME_PATHWAY	R-HSA-674695~RNA Polymerase II Pre-transcription Events	5	2.01613	0.0456239	CCNT1, NCBP2, SUPT4H1, NELFCD, SUPT5H	182	81	10899	3.69658	1	0.32042	0.300065
	REACTOME_PATHWAY	R-HSA-176408~Regulation of APC/C activators between G1/S and early anaphase	5	2.01613	0.0456239	PSMD8, PSMD9, PSMA3, BUB3, PSMF1	182	81	10899	3.69658	1	0.32042	0.300065
	REACTOME_PATHWAY	R-HSA-8878171~Transcriptional regulation by RUNX1	9	3.62903	0.0465673	PSMD8, PSMD9, PSMA3, SMARCC1, CTSL, DPY30, PTPN11, PSMF1, RUNX1	182	239	10899	2.25507	1	0.324018	0.303434
	REACTOME_PATHWAY	R-HSA-416572~Sema4D induced cell migration and growth-cone collapse	3	1.20968	0.046846	ROCK2, ERBB2, PLXNB1	182	21	10899	8.55495	1	0.324018	0.303434
	REACTOME_PATHWAY	R-HSA-2871837~FCERI mediated NF-kB activation	5	2.01613	0.0473662	PSMD8, PSMD9, PSMA3, PSMF1, UBE2V1	182	82	10899	3.6515	1	0.324075	0.303487
	REACTOME_PATHWAY	R-HSA-1236978~Cross-presentation of soluble exogenous antigens (endosomes)	4	1.6129	0.0475641	PSMD8, PSMD9, PSMA3, PSMF1	182	49	10899	4.88854	1	0.324075	0.303487
	REACTOME_PATHWAY	R-HSA-69202~Cyclin E associated events during G1/S transition	5	2.01613	0.0491451	PSMD8, PSMD9, PSMA3, RBBP4, PSMF1	182	83	10899	3.60751	1	0.330819	0.309803
	REACTOME_PATHWAY	R-HSA-202403~TCR signaling	6	2.41935	0.0495186	PSMD8, PSMD9, PSMA3, HLA-DPB1, PSMF1, UBE2V1	182	120	10899	2.99423	1	0.330819	0.309803
	REACTOME_PATHWAY	R-HSA-211733~Regulation of activated PAK-2p34 by proteasome mediated degradation	4	1.6129	0.0500033	PSMD8, PSMD9, PSMA3, PSMF1	182	50	10899	4.79077	1	0.330819	0.309803
	REACTOME_PATHWAY	R-HSA-177929~Signaling by EGFR	4	1.6129	0.0500033	HGS, PTPN11, EPS15L1, STAM2	182	50	10899	4.79077	1	0.330819	0.309803
	REACTOME_PATHWAY	R-HSA-350562~Regulation of ornithine decarboxylase (ODC)	4	1.6129	0.0525025	PSMD8, PSMD9, PSMA3, PSMF1	182	51	10899	4.69683	1	0.341977	0.320252
	REACTOME_PATHWAY	R-HSA-69656~Cyclin A:Cdk2-associated events at S phase entry	5	2.01613	0.0528123	PSMD8, PSMD9, PSMA3, RBBP4, PSMF1	182	85	10899	3.52262	1	0.341977	0.320252
	REACTOME_PATHWAY	R-HSA-69613~p53-Independent G1/S DNA damage checkpoint	4	1.6129	0.0550609	PSMD8, PSMD9, PSMA3, PSMF1	182	52	10899	4.60651	1	0.341977	0.320252
	REACTOME_PATHWAY	R-HSA-69610~p53-Independent DNA Damage Response	4	1.6129	0.0550609	PSMD8, PSMD9, PSMA3, PSMF1	182	52	10899	4.60651	1	0.341977	0.320252
	REACTOME_PATHWAY	R-HSA-75815~Ubiquitin-dependent degradation of Cyclin D	4	1.6129	0.0550609	PSMD8, PSMD9, PSMA3, PSMF1	182	52	10899	4.60651	1	0.341977	0.320252
	REACTOME_PATHWAY	R-HSA-69601~Ubiquitin Mediated Degradation of Phosphorylated Cdc25A	4	1.6129	0.0550609	PSMD8, PSMD9, PSMA3, PSMF1	182	52	10899	4.60651	1	0.341977	0.320252
	REACTOME_PATHWAY	R-HSA-349425~Autodegradation of the E3 ubiquitin ligase COP1	4	1.6129	0.0550609	PSMD8, PSMD9, PSMA3, PSMF1	182	52	10899	4.60651	1	0.341977	0.320252
	REACTOME_PATHWAY	R-HSA-9762114~GSK3B and BTRC:CUL1-mediated-degradation of NFE2L2	4	1.6129	0.0550609	PSMD8, PSMD9, PSMA3, PSMF1	182	52	10899	4.60651	1	0.341977	0.320252
	REACTOME_PATHWAY	R-HSA-180534~Vpu mediated degradation of CD4	4	1.6129	0.0550609	PSMD8, PSMD9, PSMA3, PSMF1	182	52	10899	4.60651	1	0.341977	0.320252
	REACTOME_PATHWAY	R-HSA-69620~Cell Cycle Checkpoints	10	4.03226	0.0555833	PSMD8, PSMD9, PSMA3, NUDC, NUP107, ZW10, UBE2V2, SFN, BUB3, PSMF1	182	293	10899	2.04384	1	0.342889	0.321106
	REACTOME_PATHWAY	R-HSA-5628897~TP53 Regulates Metabolic Genes	5	2.01613	0.0566249	RRAGA, RRAGB, CYCS, SFN, TXN	182	87	10899	3.44164	1	0.34697	0.324928
	REACTOME_PATHWAY	R-HSA-169911~Regulation of Apoptosis	4	1.6129	0.0576781	PSMD8, PSMD9, PSMA3, PSMF1	182	53	10899	4.51959	1	0.34875	0.326595
	REACTOME_PATHWAY	R-HSA-450531~Regulation of mRNA stability by proteins that bind AU-rich elements	5	2.01613	0.0585854	PSMD8, PSMD9, PSMA3, SET, PSMF1	182	88	10899	3.40253	1	0.34875	0.326595
	REACTOME_PATHWAY	R-HSA-453276~Regulation of mitotic cell cycle	5	2.01613	0.0585854	PSMD8, PSMD9, PSMA3, BUB3, PSMF1	182	88	10899	3.40253	1	0.34875	0.326595
	REACTOME_PATHWAY	R-HSA-174143~APC/C-mediated degradation of cell cycle proteins	5	2.01613	0.0585854	PSMD8, PSMD9, PSMA3, BUB3, PSMF1	182	88	10899	3.40253	1	0.34875	0.326595
	REACTOME_PATHWAY	R-HSA-166208~mTORC1-mediated signalling	3	1.20968	0.0596217	RRAGA, RRAGB, EIF4E	182	24	10899	7.48558	1	0.34875	0.326595
	REACTOME_PATHWAY	R-HSA-180585~Vif-mediated degradation of APOBEC3G	4	1.6129	0.0603532	PSMD8, PSMD9, PSMA3, PSMF1	182	54	10899	4.4359	1	0.34875	0.326595
	REACTOME_PATHWAY	R-HSA-8854050~FBXL7 down-regulates AURKA during mitotic entry and in early mitosis	4	1.6129	0.0603532	PSMD8, PSMD9, PSMA3, PSMF1	182	54	10899	4.4359	1	0.34875	0.326595
	REACTOME_PATHWAY	R-HSA-9013405~RHOD GTPase cycle	4	1.6129	0.0603532	PLXNB1, ARHGAP5, LBR, EMD	182	54	10899	4.4359	1	0.34875	0.326595
	REACTOME_PATHWAY	R-HSA-9604323~Negative regulation of NOTCH4 signaling	4	1.6129	0.0603532	PSMD8, PSMD9, PSMA3, PSMF1	182	54	10899	4.4359	1	0.34875	0.326595
	REACTOME_PATHWAY	R-HSA-174113~SCF-beta-TrCP mediated degradation of Emi1	4	1.6129	0.0630856	PSMD8, PSMD9, PSMA3, PSMF1	182	55	10899	4.35524	1	0.357746	0.33502
	REACTOME_PATHWAY	R-HSA-4641257~Degradation of AXIN	4	1.6129	0.0630856	PSMD8, PSMD9, PSMA3, PSMF1	182	55	10899	4.35524	1	0.357746	0.33502
	REACTOME_PATHWAY	R-HSA-8941858~Regulation of RUNX3 expression and activity	4	1.6129	0.0630856	PSMD8, PSMD9, PSMA3, PSMF1	182	55	10899	4.35524	1	0.357746	0.33502
	REACTOME_PATHWAY	R-HSA-400685~Sema4D in semaphorin signaling	3	1.20968	0.0641176	ROCK2, ERBB2, PLXNB1	182	25	10899	7.18615	1	0.361354	0.338399
	REACTOME_PATHWAY	R-HSA-5362768~Hh mutants are degraded by ERAD	4	1.6129	0.0658746	PSMD8, PSMD9, PSMA3, PSMF1	182	56	10899	4.27747	1	0.363172	0.340101
	REACTOME_PATHWAY	R-HSA-432722~Golgi Associated Vesicle Biogenesis	4	1.6129	0.0658746	SNAPIN, AP1G1, ACBD3, CLINT1	182	56	10899	4.27747	1	0.363172	0.340101
	REACTOME_PATHWAY	R-HSA-450408~AUF1 (hnRNP D0) binds and destabilizes mRNA	4	1.6129	0.0658746	PSMD8, PSMD9, PSMA3, PSMF1	182	56	10899	4.27747	1	0.363172	0.340101
	REACTOME_PATHWAY	R-HSA-6805567~Keratinization	8	3.22581	0.0660313	KRT19, KRT17, KRT16, KRT15, KRT14, KRT7, DSG2, KRT85	182	214	10899	2.23868	1	0.363172	0.340101
	REACTOME_PATHWAY	R-HSA-69541~Stabilization of p53	4	1.6129	0.0687194	PSMD8, PSMD9, PSMA3, PSMF1	182	57	10899	4.20243	1	0.371248	0.347663
	REACTOME_PATHWAY	R-HSA-4641258~Degradation of DVL	4	1.6129	0.0687194	PSMD8, PSMD9, PSMA3, PSMF1	182	57	10899	4.20243	1	0.371248	0.347663
	REACTOME_PATHWAY	R-HSA-6784531~tRNA processing in the nucleus	4	1.6129	0.0687194	NUP107, ELAC2, RTCB, NUP153	182	57	10899	4.20243	1	0.371248	0.347663
	REACTOME_PATHWAY	R-HSA-5619115~Disorders of transmembrane transporters	7	2.82258	0.0730498	PSMD8, PSMD9, PSMA3, NUP107, ABCC2, NUP153, PSMF1	182	176	10899	2.38177	1	0.391334	0.366474
	REACTOME_PATHWAY	R-HSA-5387390~Hh mutants abrogate ligand secretion	4	1.6129	0.0745734	PSMD8, PSMD9, PSMA3, PSMF1	182	59	10899	4.05997	1	0.391334	0.366474
	REACTOME_PATHWAY	R-HSA-351202~Metabolism of polyamines	4	1.6129	0.0745734	PSMD8, PSMD9, PSMA3, PSMF1	182	59	10899	4.05997	1	0.391334	0.366474
	REACTOME_PATHWAY	R-HSA-5676590~NIK-->noncanonical NF-kB signaling	4	1.6129	0.0745734	PSMD8, PSMD9, PSMA3, PSMF1	182	59	10899	4.05997	1	0.391334	0.366474
	REACTOME_PATHWAY	R-HSA-8878159~Transcriptional regulation by RUNX3	5	2.01613	0.0755498	PSMD8, PSMD9, PSMA3, PSMF1, RUNX1	182	96	10899	3.11899	1	0.391334	0.366474
	REACTOME_PATHWAY	R-HSA-1632852~Macroautophagy	6	2.41935	0.0760836	RRAGA, TUBAL3, RRAGB, MFN2, CHMP4A, UBE2V1	182	136	10899	2.64197	1	0.391334	0.366474
	REACTOME_PATHWAY	R-HSA-1257604~PIP3 activates AKT signaling	9	3.62903	0.0769999	PSMD8, PSMD9, PSMA3, RRAGA, RBBP4, RRAGB, ERBB2, PTPN11, PSMF1	182	267	10899	2.01858	1	0.391334	0.366474
	REACTOME_PATHWAY	R-HSA-5610783~Degradation of GLI2 by the proteasome	4	1.6129	0.0775809	PSMD8, PSMD9, PSMA3, PSMF1	182	60	10899	3.99231	1	0.391334	0.366474
	REACTOME_PATHWAY	R-HSA-5607761~Dectin-1 mediated noncanonical NF-kB signaling	4	1.6129	0.0775809	PSMD8, PSMD9, PSMA3, PSMF1	182	60	10899	3.99231	1	0.391334	0.366474
	REACTOME_PATHWAY	R-HSA-187577~SCF(Skp2)-mediated degradation of p27/p21	4	1.6129	0.0775809	PSMD8, PSMD9, PSMA3, PSMF1	182	60	10899	3.99231	1	0.391334	0.366474
	REACTOME_PATHWAY	R-HSA-5610780~Degradation of GLI1 by the proteasome	4	1.6129	0.0775809	PSMD8, PSMD9, PSMA3, PSMF1	182	60	10899	3.99231	1	0.391334	0.366474
	REACTOME_PATHWAY	R-HSA-5610785~GLI3 is processed to GLI3R by the proteasome	4	1.6129	0.0775809	PSMD8, PSMD9, PSMA3, PSMF1	182	60	10899	3.99231	1	0.391334	0.366474
	REACTOME_PATHWAY	R-HSA-3065676~SUMO is conjugated to E1 (UBA2:SAE1)	2	0.806452	0.0803369	SUMO3, SUMO2	182	5	10899	23.9538	1	0.400138	0.374718
	REACTOME_PATHWAY	R-HSA-6785470~tRNA processing in the mitochondrion	2	0.806452	0.0803369	TRMT10C, ELAC2	182	5	10899	23.9538	1	0.400138	0.374718
	REACTOME_PATHWAY	R-HSA-5678895~Defective CFTR causes cystic fibrosis	4	1.6129	0.0806411	PSMD8, PSMD9, PSMA3, PSMF1	182	61	10899	3.92686	1	0.400138	0.374718
	REACTOME_PATHWAY	R-HSA-3108232~SUMO E3 ligases SUMOylate target proteins	7	2.82258	0.0830254	UBE2I, NUP107, SUMO3, SUMO2, ZBED1, NUP153, SAFB	182	182	10899	2.30325	1	0.409742	0.383712
	REACTOME_PATHWAY	R-HSA-5607764~CLEC7A (Dectin-1) signaling	5	2.01613	0.0872776	PSMD8, PSMD9, PSMA3, PSMF1, UBE2V1	182	101	10899	2.96458	1	0.428117	0.40092
	REACTOME_PATHWAY	R-HSA-499943~Interconversion of nucleotide di- and triphosphates	3	1.20968	0.0881555	NME1-NME2, TXN, NME1	182	30	10899	5.98846	1	0.428117	0.40092
	REACTOME_PATHWAY	R-HSA-4090294~SUMOylation of intracellular receptors	3	1.20968	0.0881555	UBE2I, SUMO3, SUMO2	182	30	10899	5.98846	1	0.428117	0.40092
	REACTOME_PATHWAY	R-HSA-9755511~KEAP1-NFE2L2 pathway	5	2.01613	0.0897236	PSMD8, PSMD9, PSMA3, TALDO1, PSMF1	182	102	10899	2.93552	1	0.430825	0.403456
	REACTOME_PATHWAY	R-HSA-174084~Autodegradation of Cdh1 by Cdh1:APC/C	4	1.6129	0.0901288	PSMD8, PSMD9, PSMA3, PSMF1	182	64	10899	3.74279	1	0.430825	0.403456
	REACTOME_PATHWAY	R-HSA-4608870~Asymmetric localization of PCP proteins	4	1.6129	0.0901288	PSMD8, PSMD9, PSMA3, PSMF1	182	64	10899	3.74279	1	0.430825	0.403456
	REACTOME_PATHWAY	R-HSA-182971~EGFR downregulation	3	1.20968	0.0932426	HGS, EPS15L1, STAM2	182	31	10899	5.79529	1	0.437261	0.409483
	REACTOME_PATHWAY	R-HSA-9668328~Sealing of the nuclear envelope (NE) by ESCRT-III	3	1.20968	0.0932426	TUBAL3, CHMP4A, CC2D1B	182	31	10899	5.79529	1	0.437261	0.409483
	REACTOME_PATHWAY	R-HSA-2990846~SUMOylation	7	2.82258	0.0932531	UBE2I, NUP107, SUMO3, SUMO2, ZBED1, NUP153, SAFB	182	188	10899	2.22975	1	0.437261	0.409483
	REACTOME_PATHWAY	R-HSA-5358346~Hedgehog ligand biogenesis	4	1.6129	0.0933908	PSMD8, PSMD9, PSMA3, PSMF1	182	65	10899	3.68521	1	0.437261	0.409483
	REACTOME_PATHWAY	R-HSA-5676934~Protein repair	2	0.806452	0.0956168	MSRB2, TXN	182	6	10899	19.9615	1	0.439245	0.411341
	REACTOME_PATHWAY	R-HSA-3065679~SUMO is proteolytically processed	2	0.806452	0.0956168	SUMO3, SUMO2	182	6	10899	19.9615	1	0.439245	0.411341
	REACTOME_PATHWAY	R-HSA-111459~Activation of caspases through apoptosome-mediated cleavage	2	0.806452	0.0956168	CASP7, CYCS	182	6	10899	19.9615	1	0.439245	0.411341
	REACTOME_PATHWAY	R-HSA-69580~p53-Dependent G1/S DNA damage checkpoint	4	1.6129	0.0967012	PSMD8, PSMD9, PSMA3, PSMF1	182	66	10899	3.62937	1	0.439245	0.411341
	REACTOME_PATHWAY	R-HSA-69563~p53-Dependent G1 DNA Damage Response	4	1.6129	0.0967012	PSMD8, PSMD9, PSMA3, PSMF1	182	66	10899	3.62937	1	0.439245	0.411341
	REACTOME_PATHWAY	R-HSA-1234176~Oxygen-dependent proline hydroxylation of Hypoxia-inducible Factor Alpha	4	1.6129	0.0967012	PSMD8, PSMD9, PSMA3, PSMF1	182	66	10899	3.62937	1	0.439245	0.411341
	REACTOME_PATHWAY	R-HSA-8980692~RHOA GTPase cycle	6	2.41935	0.0980481	FMNL3, SLK, ROCK2, MYO9B, ARHGAP5, LBR	182	147	10899	2.44427	1	0.442614	0.414496
	REACTOME_PATHWAY	R-HSA-917729~Endosomal Sorting Complex Required For Transport (ESCRT)	3	1.20968	0.0984126	HGS, CHMP4A, STAM2	182	32	10899	5.61418	1	0.442614	0.414496

## Sheet: KSEA
	GP1								GP2								GP3
	Kinase.Gene	mS	Enrichment	m	z.score	p.value	FDR		Kinase.Gene	mS	Enrichment	m	z.score	p.value	FDR		Kinase.Gene	mS	Enrichment	m	z.score	p.value	FDR
	PLK1	0.437327	7.23061	10	2.03634	0.0208583	0.137665		PRKCD	0.932729	5.78831	10	3.99866	3.18516e-05	0.00210221		PRKACA	0.419071	14.8472	38	3.07685	0.00104601	0.019488
	PAK1	0.338945	5.60399	13	1.86293	0.0312364	0.196343		CDK1	0.177103	1.09906	65	3.15235	0.000809817	0.026724		PRKD1	0.689978	24.4451	13	3.04703	0.00115557	0.019488
	CDK5	0.222501	3.67875	11	1.21407	0.112361	0.417508		RPS6KA1	0.555213	3.44552	11	2.74645	0.0030122	0.0512903		MTOR	0.0491044	1.73971	18	0.113123	0.454967	0.49624
	GSK3B	0.113703	1.87993	13	0.812402	0.208281	0.455503		MAPK3	0.0511479	0.317412	37	1.49271	0.0677567	0.263056		AKT1	0.0226395	0.802091	24	-0.0349482	0.486061	0.49624
	CSNK2A1	0.0188392	0.311481	34	0.598299	0.27482	0.455503		PRKCA	0.0811394	0.503533	25	1.40035	0.0807048	0.277382		CDK5	0.000541493	0.0191845	11	-0.117256	0.453328	0.49624
	MAPK3	-0.00755766	-0.124956	37	0.416436	0.338546	0.471173		CDK2	-0.0321616	-0.199587	86	1.38266	0.0833844	0.277382		CHEK1	-0.125344	-4.4408	13	-0.707111	0.239749	0.452103
	CHEK1	-0.0166183	-0.274761	13	0.204583	0.418949	0.472018		MAPK1	0.0162118	0.100607	41	1.31273	0.0946364	0.2776		PLK1	-0.169722	-6.01304	10	-0.799391	0.212032	0.452103
	MAPK1	-0.0657751	-1.0875	41	-0.0438349	0.482518	0.493149		GSK3B	0.0991576	0.615349	13	1.0849	0.138982	0.316305		CDK2	-0.0590264	-2.09124	86	-1.03332	0.150727	0.376484
	MTOR	-0.105978	-1.75221	18	-0.249685	0.401416	0.471517		AKT1	-0.0336578	-0.208873	24	0.721946	0.235164	0.39797		CSNK2A1	-0.122593	-4.34334	34	-1.12307	0.130705	0.375065
	PRKCA	-0.114232	-1.88867	25	-0.347638	0.364056	0.471173		CHEK1	-0.0462429	-0.286973	13	0.478884	0.316011	0.425647		MAPK1	-0.120371	-4.26459	41	-1.21509	0.112165	0.344321
	CDK2	-0.112959	-1.86762	86	-0.629503	0.26451	0.455503		CSNK2A1	-0.116362	-0.722115	34	0.301826	0.381392	0.461869		PRKCA	-0.171955	-6.09217	25	-1.27821	0.100588	0.316133
	PRKACA	-0.159939	-2.64438	38	-0.793067	0.213869	0.455503		MTOR	-0.190402	-1.18159	18	-0.143511	0.442943	0.477141		PAK1	-0.261873	-9.27785	13	-1.33576	0.0908146	0.294717
	PRKD1	-0.30939	-5.11534	13	-1.1609	0.122841	0.438245		PAK1	-0.278859	-1.73054	13	-0.490644	0.311839	0.424798		MAPK3	-0.209998	-7.43999	37	-1.85053	0.0321186	0.173313
	CDK1	-0.176143	-2.91229	65	-1.20622	0.113866	0.417508		CDK5	-0.402776	-2.49954	11	-0.926416	0.177115	0.359679		CDK1	-0.217302	-7.69876	65	-2.52794	0.00573667	0.0504827
	RPS6KA1	-0.362296	-5.99007	11	-1.29485	0.0976854	0.390742		PLK1	-0.633213	-3.92957	10	-1.72567	0.0422036	0.214265		GSK3B	-0.646197	-22.894	13	-3.10537	0.000950202	0.019488
	AKT1	-0.423288	-6.99849	24	-2.29914	0.0107486	0.109252		PRKD1	-0.744127	-4.61788	13	-2.42984	0.00755265	0.0712107		RPS6KA1	-0.765213	-27.1106	11	-3.36062	0.000388837	0.016326
	PRKCD	-0.648726	-10.7258	10	-2.40626	0.00805843	0.106371		PRKACA	-0.589083	-3.65572	38	-3.04948	0.00114618	0.0302592		PRKCD	-0.848823	-30.0728	10	-3.54188	0.000198645	0.016326

## Sheet: SBSs
	GP1						GP2						GP3
	Symbol	Sig1 (SBS6)	Sig2 (SBS6)	Sig3 (SBS2)	Sig4 (SBS22)		Symbol	Sig1 (SBS6)	Sig2 (SBS22)	Sig3 (SBS13)	Sig4 (SBS6)		Symbol	Sig1 (SBS6)	Sig2 (SBS22)	Sig3 (SBS5)	Sig4 (SBS5)
	CDC_02	7.02e-15	8.65e-15	2.45e-13	1		CDC_12	0.829798	0.12121	0.0489917	8.49e-10		CDC_03	8.28e-15	2.61e-13	6.43e-13	1
	CDC_04	4.61e-14	7.43e-14	1	1.5e-13		CDC_13	0.230693	2.38e-13	0.123876	0.645431		CDC_05	1.06e-12	1.53e-14	3.7e-11	1
[truncated: 21 more rows]
