# Supplementary material for: Proteogenomic Analysis Identifies Clinically Relevant Subgroups of Collecting Duct Carcinoma
Source: Research (Wash D C). 2025 Sep 3;8:0859. doi: 10.34133/research.0859 (PMC12408255; doi:10.34133/research.0859)
Supplement: Supplementary 1 — Figs. S1 to S8 Data S1 to S6 [file research.0859.f1.zip › Supplementary Data 6.xlsx]

## Sheet: Description
Table S6, Immune subtypes and associated clinical and molecular features.
Clinical features	Immune subtypes associated clinical and molecular features.
xCell	xCell raw enrichment scores
Correlation analysis	Proteins positively correlated with apoptotic signaling pathway

## Sheet: Clinical features
Symbol	Immune Subtype	Proteomic Subtype	Gender	15q14_del	TNM Stage	OS (Overall Survival)	Status (Alive = 0; Dead = 1)	PFS (Progression Free Survival)	Progression (Yes = 1; No = 0)	ImmuneScore	StromaScore	MicroenvironmentScore
CDC_02	IM1	GP1	Female	1	Ⅲ	25	1	25	0	0.0251846	0.0326341	0.0578187
CDC_14	IM1	GP1	Male		Ⅲ	11	1	2	1	0.0375175	0.0246435	0.0621609
CDC_12	IM1	GP2	Female	1	Ⅳ	6	1	3	1	0.0561879	0.0300537	0.0862416
CDC_13	IM1	GP2	Female	1	Ⅲ	17	1	5	1	0.0465597	0.0412337	0.0877934
CDC_15	IM1	GP2	Female	0	Ⅰ	86	0	86	0	0.0292911	0.0213382	0.0506293
CDC_18	IM1	GP2	Male	1	Ⅳ	16	1	2	1	0.0362602	0.00261824	0.0388784
CDC_22	IM1	GP2	Male	1	Ⅳ	7	1	3	1	0.0338531	0.02331	0.0571631
CDC_23	IM1	GP2	Male	1	Ⅲ	14	1	8	1	0.0276168	0.0180655	0.0456823
CDC_24	IM1	GP2	Male	1	Ⅲ	15	1	12	1	0.0401522	0.00633996	0.0464921
CDC_25	IM1	GP2	Male	1	Ⅳ	4	1	2	1	0.0498654	0.000360306	0.0502257
CDC_26	IM1	GP2	Male	1	Ⅲ	5	1	3	1	0.0126661	0.0254611	0.0381272
CDC_30	IM1	GP2	Male	1	Ⅳ	1	1	1	1	0.0366291	0.0169184	0.0535475
CDC_34	IM1	GP2	Female	1	Ⅳ	13	1	7	1	0.0105921	0.017936	0.0285281
CDC_37	IM1	GP2	Male	0	Ⅲ	18	1	12	1	0.0310316	0.0450045	0.0760361
CDC_39	IM1	GP2	Male	1	Ⅲ	29	0	4	1	0.0287839	0.0513517	0.0801355
CDC_42	IM1	GP2	Male	1	Ⅲ					0.0131187	0.0464995	0.0596183
CDC_52	IM1	GP2	Male		Ⅲ	8	0	8	0	0.044676	0.000226555	0.0449026
CDC_07	IM1	GP3	Male	1	Ⅳ	46	1	3	1	0.0118407	0.0389769	0.0508175
CDC_04	IM2	GP1	Male	1	Ⅳ	3	1	3	1	0.00412114	1.12e-19	0.00412114
CDC_11	IM2	GP1	Male	1	Ⅲ	12	1	9	1	0.0263365	0.00527268	0.0316092
CDC_27	IM2	GP1	Female	1	Ⅳ	8	1	6	1	0.0332328	0.00434947	0.0375822
CDC_28	IM2	GP1	Male	1	Ⅲ	6	1	5	1	0.0329304	0.000419941	0.0333503
CDC_29	IM2	GP1	Male	1	Ⅲ	16	1	12	1	0.020199	0.00309219	0.0232911
CDC_31	IM2	GP1	Female	0	Ⅳ	40	1	11	1	0.0582172	0.00487342	0.0630906
CDC_43	IM2	GP1	Female	0	Ⅲ	24	1	23	1	0.0411591	1.04e-19	0.0411591
CDC_51	IM2	GP1	Male	0	Ⅲ	9	1	3	1	0.0378475	0.00514354	0.042991
CDC_21	IM2	GP2	Male	0	Ⅳ	14	1	8	1	0.0743271	4.01e-20	0.0743271
CDC_33	IM2	GP2	Male	1	Ⅳ	10	1	5	1	0.0436588	0.00129943	0.0449582
CDC_35	IM2	GP2	Female	0	Ⅲ	67	0	9	1	0.012158	0.00662142	0.0187794
CDC_36	IM2	GP2	Male	0	Ⅳ	65	0	31	1	0.0205619	0.0138056	0.0343674
CDC_46	IM2	GP2	Male	1	Ⅲ	6	1	6	1	0.0298081	0.007298	0.0371061
CDC_48	IM2	GP2	Female	0	Ⅳ	24	0	6	1	0.0177738	0.0169814	0.0347551
CDC_03	IM2	GP3	Male	1	Ⅲ	26	1	21	1	0.0398656	0.0119417	0.0518073
CDC_06	IM2	GP3	Female	1	Ⅳ	5	1	4	1	0.0312097	0.00225711	0.0334668
CDC_08	IM2	GP3	Male	1	Ⅳ	24	1	4	1	0.00257441	0.00691546	0.00948987
CDC_09	IM2	GP3	Male	1	Ⅳ	61	0	43	1	0.0129556	0.00738218	0.0203378
CDC_10	IM2	GP3	Male	1	Ⅰ	50	0	50	0	0.0119174	0.0290446	0.040962
CDC_44	IM2	GP3	Male	0	Ⅲ	12	1	3	1	0.0356385	0.0117851	0.0474236
CDC_16	IM3	GP1	Male	0	Ⅳ	13	1	4	1	0.0310019	0.0192899	0.0502918
CDC_41	IM3	GP1	Male	0	Ⅰ					0.0636156	0.0356872	0.0993029
CDC_47	IM3	GP1	Female	0	Ⅲ	11	1	6	1	0.0570634	0.0204802	0.0775436
CDC_17	IM3	GP2	Male	1	Ⅰ	35	0	35	0	0.0130213	0.0114938	0.0245151
CDC_20	IM3	GP2	Male		Ⅰ	146	0	146	0	0.00537314	0.0257775	0.0311506
CDC_45	IM3	GP2	Male	0	Ⅲ	51	0	5	1	0.0110138	0.0192177	0.0302314
CDC_49	IM3	GP2	Female	1	Ⅳ	27	1	3	1	0.0271573	0.00891377	0.036071
CDC_05	IM3	GP3	Male	0	Ⅲ	109	1	109	0	0.0127762	0.00779797	0.0205742
CDC_32	IM3	GP3	Male	0	Ⅲ	127	0	46	1	0.024796	0.0365642	0.0613602
CDC_38	IM3	GP3	Male	0	Ⅳ	39	0	3	1	0.0553043	0.025097	0.0804013
CDC_40	IM3	GP3	Male	1	Ⅳ	8	1	5	1	0.0149166	0.0191093	0.0340259
CDC_50	IM3	GP3	Male	0	Ⅳ	17	0	5	1	0.0552296	0.0250302	0.0802598
CDC_53	IM3	GP3	Female		Ⅲ	8	0	3	1	0.0064961	0.0336883	0.0401844

## Sheet: xCell
Symbol	CDC_02	CDC_03	CDC_04	CDC_05	CDC_06	CDC_07	CDC_08	CDC_09	CDC_10	CDC_11	CDC_12	CDC_13	CDC_14	CDC_15	CDC_16	CDC_17	CDC_18	CDC_20	CDC_21	CDC_22	CDC_23	CDC_24	CDC_25	CDC_26	CDC_27	CDC_28	CDC_29	CDC_30	CDC_31	CDC_32	CDC_33	CDC_34	CDC_35	CDC_36	CDC_37	CDC_38	CDC_39	CDC_40	CDC_41	CDC_42	CDC_43	CDC_44	CDC_45	CDC_46	CDC_47	CDC_48	CDC_49	CDC_50	CDC_51
Sebocytes	1113.87	336.639	2061.83	305.833	912.44	344.609	326.552	474.873	649.183	849.877	1448.01	1501.86	0	1013.11	1449.7	1976.99	683.743	1740.98	962.943	862.176	1105.85	599.447	536.95	327.783	1386.55	1844.89	1896.97	1051.46	531.744	298.866	889.782	585.266	924.055	535.679	1182.15	790.29	941.892	523.734	563.682	988.708	451.368	952.52	1602.11	2074.25	798.958	1439.76	851.322	505.158	714.975
Keratinocytes	1295.47	134.366	1928.22	209.034	416.619	681.135	441.659	570.414	619.497	706.552	1171.63	1421.06	371.763	937.143	1174.72	1749.95	888.42	1705.6	949.104	681.902	958.583	590.321	491.372	376.206	1438.76	1728.26	1831.06	697.809	551.609	476.064	699.861	723.58	1004.82	541.367	1114.13	436.584	822.062	401.27	654.704	846.309	659.843	967.165	1626.36	1856.61	1089.04	1541	581.949	413.272	445.017
Hepatocytes	314.81	223.086	244.217	423.555	339.295	475.738	458.612	508.645	449.809	474.195	1220.37	689.763	247.182	584.8	545.756	530.78	509.551	560.485	368.623	319.342	598.778	448.293	323.629	655.773	0	485.681	555.75	625.557	259.643	567.244	139.72	557.814	865.68	427.779	667.126	1195.47	968.282	393.15	590.261	730.735	495.28	430.387	832.911	526.637	514.293	550.713	274.734	417.754	390.458
ly Endothelial cells	1105.38	1002.51	643.244	700.117	537.099	854.768	714.208	693.508	377.182	645.513	855.606	909.932	247.302	1221.42	1164.6	325.806	708.353	491.291	137.785	471.578	373.766	540.737	574.057	485.114	718.664	573.068	446.019	426.976	1317.78	870.582	381.335	1497.93	678.056	737.474	898.608	800.031	1422.59	686.311	1126.94	858.336	212.159	1082.73	739.063	510.743	957.278	315.302	866.51	463.561	617.64
Tgd cells	318.203	375.238	306.105	136.328	255.806	303.606	182.301	209.607	219.887	373.199	85.0317	314.64	279.742	393.704	187.704	140.07	30.2208	308.899	469.033	367.002	200.05	176.743	275.396	174.556	237.716	286.828	240.464	229.391	396.422	121.345	330.637	125.808	56.5036	194.158	85.3138	230.549	112.643	164.89	310.583	177.126	258.131	278.734	142.345	86.7611	203.498	313.223	555.254	329.044	283.893
Macrophages	293.584	694.196	266.558	243.013	206.433	444.074	438.618	93.8588	366.175	325.153	640.217	410.14	306.477	637.286	406.118	566.993	559.083	448.035	865.98	308.743	418.326	332.568	387.049	592.575	135.666	332.912	277.966	355.148	218.769	77.8514	313.076	491.33	369.976	219.052	152.987	541.384	385.189	377.509	289.57	352.882	268.43	155.643	498.438	307.745	422.227	243.796	515.397	274.893	758.762
Chondrocytes	739.41	629.074	85.2816	667.691	317.237	310.584	280.305	674.163	605.375	304.357	773.88	462.235	346.242	352.492	337.397	419.072	181.214	997.923	134.971	255.28	603.516	299.035	408.094	378.336	243.238	270.103	785.216	631.649	258.938	478.889	184.485	454.601	447.795	662.41	593.359	484.629	586.104	554.448	628.904	630.29	256.754	290.641	537.171	590.927	532.313	691.184	296.677	620.714	219.064
Tregs	1360.01	1138.88	998.17	1612.53	1312.52	622.288	1015.47	782.258	759.027	1416.19	491.854	894.162	1249.31	946.265	1000.23	648.359	574.974	212.098	487.237	810.191	440.804	720.093	294.135	1017.75	916.264	1222.7	1322.48	394.505	900.025	762.75	832.092	232.347	198.55	605.261	983.043	495.715	820.594	1333.62	1107.98	825.853	1303.09	1426.64	708.106	472.454	711.807	310.509	713.504	992.718	1042.75
GMP	548.14	147.039	382.074	370.428	814.359	546.216	187.068	736.9	510.424	811.239	728.191	1109.9	693.474	1027.53	572.149	603.921	755.371	442.657	818.821	619.31	676.656	726.343	602.056	710.248	1185.67	307.117	373.181	757.273	727.165	100.085	545.037	260.117	733.963	683.285	360.345	605.202	386.983	341.953	715.576	833.277	304.612	286.66	689.531	797.542	1190.11	645.597	895.679	638.578	455.625
Myocytes	587.141	657.483	336.381	471.725	650.103	952.986	324.627	559.398	588.596	516.434	699.789	389.238	524.549	680.474	519.749	632.669	619.904	1793.7	415.29	620.158	588.001	448.701	521.629	684.345	497.973	289.792	542.623	723.157	614.064	564.273	383.726	494.884	417.74	412.186	344.307	435.785	424.389	513.823	767.806	729.271	449.179	629.906	411.48	420.191	567.9	345.175	620.284	608.905	1064.4
CD8+ naive T-cells	444.015	337.481	393.979	355.344	26.3181	560.706	192.081	599.462	304.575	945.099	515.975	869.932	442.265	567.031	403.638	677.006	395.787	319.141	536.422	907.288	614.369	873.913	583.888	566.958	574.313	443.52	627.198	831.723	827.756	515.785	464.646	493.146	546.473	674.264	722.821	688.967	447.368	240.915	697.581	641.335	255.883	743.294	272.437	472.642	569.102	979.954	565.717	743.993	39.8276
Adipocytes	490.016	412.351	851.963	860.002	471.002	950.111	602.329	680.726	1183.05	586.757	391.88	740.267	836.528	728.226	47.8875	908.644	1028.39	1191.96	143.102	822.693	826.651	1051.01	719.816	1029.18	314.49	602.018	383.081	1035.16	646.967	1015.44	485.74	795.143	619.097	810.458	1045.26	1441.66	1033.52	830.817	1025.05	1117.04	770.488	646.725	607.9	1075.07	565.011	815.231	71.6703	1229.67	738.865
Epithelial cells	1131.38	401.448	1207.65	309.494	841.159	615.914	177.757	612.907	494.252	500.514	1070.96	837.98	184.698	449.697	848.305	798.911	820.689	1105.06	466.15	609.805	656.08	426.501	889.201	452.27	751.349	1170.12	997.53	780.328	631.854	443.271	883.688	337.907	949.195	763.321	955.151	653.585	1031.19	498.87	873.862	648.281	871.555	765.183	1010.09	1448.27	647.465	1225.55	808.654	472.627	506.632
Macrophages M1	436.898	679.445	393.475	419.814	189.309	452.162	457.177	197.188	332.613	454.899	688.432	525.279	393.173	616.457	508.841	399.062	467.899	390.948	776.314	252.84	379.104	463.023	398.706	478.827	293.796	483.878	224.759	504.552	136.608	99.8793	297.614	435.489	286.408	250.499	101.74	618.199	461.738	441.348	181.436	321.934	237.147	241.845	607.346	355.926	478.789	248.644	492.428	511.789	738.003
Endothelial cells	1009.52	1051.63	436.405	938.928	664.381	1035.79	948.584	921.283	408.623	824.971	890.553	948.902	443.705	1480.48	1235.1	524.092	676.878	743.182	261.051	491.486	462.302	707.377	574.711	412.845	809.04	559.441	638.658	598.847	830.236	1034.02	609.968	1109.17	610.236	960.333	988.65	1064.76	1777.84	817.963	1331.76	1062.8	413.217	1168.41	890.064	639.673	572.506	635.085	1067.03	555.512	844.731
DC	2119.54	833.977	454.155	1812.42	965.421	1842.67	887.135	542.124	354.42	757.649	2180.71	996.643	1933.8	1155.7	1825.58	614.746	1750.5	1111.42	1117.94	1225.29	1691.69	2153.03	1686.84	1628.74	823.462	1393.83	1128.74	1685.8	1503.39	1775.8	421.854	809.128	791.98	886.93	1678.88	1988.97	2139.2	1364.74	1514.57	1294.08	1744.94	666.053	1338.94	1485.55	1429.6	976.149	769.94	1480.12	1393.27
HSC	890.94	740.5	854.734	840.356	619.273	819.795	900.504	764.432	534.069	215.16	1125.93	852.455	639.057	889.782	1012.04	937.133	685.443	1280.01	603.984	505.544	400.664	679.802	228.542	509.437	531.895	812.703	1413.52	797.341	930.665	563.275	516.516	1154.05	869.788	790.706	321.855	1186.06	447.122	923.128	890.899	751.468	338.086	566.847	1043.95	459.974	1317.01	445.566	861.767	623.994	515.1
CD8+ Tem	477.387	894.146	351.146	324.686	177.389	724.749	341.003	479.487	379.845	662.954	959.012	994.438	596.095	945.3	568.948	693.239	448.826	537.856	1237.53	614.69	701.736	502.17	896.46	557.222	159.093	808.193	633.448	839.272	539.843	94.1382	743.091	470.89	645.42	371.991	760.711	451.004	812.891	448.682	909.81	456.117	530.839	542.57	547.965	464.278	610.693	765.222	664.651	583.269	555.792
Class-switched memory B-cells	362.36	463.38	192.597	567.933	405.611	357.538	425.557	464.897	314.655	436.031	527.221	471.818	735.761	846.512	479.573	221.094	597.125	296.614	757.319	376.457	798.994	269.89	346.085	546.893	773.987	764.782	412.302	342.626	827.123	592.041	407.206	402.941	400.813	207.228	332.231	665.736	303.735	424.076	413.355	244.016	462.232	232.082	457.642	399.906	640.52	289.503	468.768	539.627	375.332
CD4+ Tem	1258.11	457.322	855.628	1054.48	796.058	242.802	1236.05	1096.21	872.579	958.482	1512	1205.02	1119.7	1407.38	1183.53	1170.46	1073.43	629.259	819.317	907.941	1292.97	1176.02	1433.63	1321.96	342.815	186.205	1303.32	1466.24	915.599	700.919	1305.07	1311.18	184.434	865.741	1477.75	917.863	685.133	1337.64	1453.65	1313.98	1025.66	1011.36	638.124	911.018	1493.59	793.925	1346.85	972.182	514.833
B-cells	589.289	542.143	211.062	437.166	334.143	557.926	618.061	621.372	591.817	616.683	991.707	806.375	893.43	577.531	462.485	302.217	489.804	325.733	905.023	564.585	622.312	804.372	648.271	456.614	724.367	866.795	958.6	671.218	1093.03	657.176	794.628	615.145	389.563	301.612	354.054	820.81	688.718	492.673	862.012	369.377	925.493	852.605	551.913	278.737	946.312	241.18	400.25	794.594	807.179
Neutrophils	1385.8	1180.98	654.192	453.111	1038.5	976.762	1335.09	1062.26	794.075	1634.6	2018.88	1889.9	680.79	1832.46	631.56	1606.17	1858.19	772.24	1689.76	1503.19	1164.52	884.897	776.166	892.823	976.524	914.976	1785.42	1702.19	765.344	995.811	1543.16	934.555	1035.05	1655.08	1711.97	1931.24	1549.41	1066.92	644.835	1585.96	982.637	1632.14	1085.14	1674.73	1470.77	914.972	1538.69	682.86	1359.9
Mast cells	232.43	263.233	279.465	204.767	226.805	229.078	136.659	383.729	229.476	163.166	114.945	211.452	261.413	214.777	262.714	106.12	313.205	161.351	285.514	238.477	373.487	253.386	213.63	212.197	266.674	179.512	178.028	214.479	183.587	44.2917	338.7	367.765	356.165	282.447	149.855	34.4846	117.729	173.913	263.045	231.322	257.511	220.782	240.128	257.115	363.768	193.42	267.731	257.214	255.96
Macrophages M2	501.465	640.521	709.967	832.058	393.744	910.175	1034.06	779.34	1011.78	534.868	295.29	613.789	651.862	832.986	496.936	737.151	1072.04	896.275	923.298	368.942	812.788	794.295	580.514	827.222	429.387	568.527	379.884	895.325	562.504	563.397	909.178	353.362	632.326	535.995	639.486	1046.71	842.661	800.816	528.452	675.846	445.048	421.022	475.816	633.712	614.949	438.449	848.915	1120.54	1245.2
CLP	407.904	531.658	717.977	724.875	517.4	394.101	626.238	493.293	560.663	267.525	371.384	558.087	350.247	88.2309	576.532	327.895	462.278	89.5745	613.319	730.233	728.588	880.226	587.05	732.126	768.057	656.539	402.554	740.471	614.194	625.091	625.593	725.613	730.415	1007.26	566.342	589.78	303.958	646.927	447.222	666.744	241.826	571.565	625.017	559.273	515.093	822.274	694.284	884.627	506.319
Monocytes	888.492	793.381	390.952	638.972	569.826	1136.79	421.028	818.286	469.722	968.027	1193.06	1433.29	594.959	1210.45	466.579	734.288	1377.03	863.332	844.529	691.158	678.962	865.18	770.153	834.623	733.338	882.18	1155.89	1007.61	655.675	450.044	789.241	640.869	405.554	783.716	838.748	947.604	1000.47	652.073	803.822	442.932	508.055	863.236	1347.76	978.349	639.605	389.937	614.474	634.718	881.202
Melanocytes	1197.22	844.132	710.701	279.858	237.385	814.15	659.923	1065.35	1162.07	1328.84	994.034	1205.16	308.816	1038.48	644.259	559.127	790.487	1215.23	1423.84	980.91	1038.69	742.882	773.526	796.932	459.254	736.275	852.068	542.778	755.544	928.722	677.697	1393.72	998.969	681.535	754.548	1242.83	753.019	1033.11	575.503	780.113	400.162	972.295	705.203	999.254	452.9	652.455	864.153	747.533	803.828
Mesangial cells	783.288	810.248	391.245	797.887	973.53	1097.82	670.914	1271.62	930.144	707.558	960.794	1410.04	402.429	1275.74	690.993	748.186	554.549	664.062	613.858	410.32	917.771	495.77	673.169	955.974	563.875	515.91	801.572	850.872	1215.46	729.918	811.622	1335.28	1171.62	951.144	886.779	1185.86	808.888	1353.97	346.46	968.898	1410.82	598.287	673.329	931.492	709.503	603.626	795.405	618.873	563.024
CD4+ T-cells	223.332	514.603	542.41	377.433	222.578	264.659	370.122	429.802	467.564	541.466	289.49	620.851	310.77	671.472	225.221	226.801	556.441	260.596	391.243	338.751	453.414	292.598	506.913	348.358	535.267	524.642	290.138	291.278	335	376.244	421.494	565.326	207.702	413.162	174.088	437.762	327.7	284.46	554.644	481.184	353.23	349.908	485.928	346.364	297.834	227.874	538.192	404.902	304.455
aDC	897.275	1098.7	610.799	934.773	1098.94	1307.42	933.227	727.887	222.772	631.475	1492.4	913.059	957.932	885.316	891.244	687.112	546.168	1354.06	1707.13	667.603	1166.03	799.501	1053.86	688.921	915.448	1559.48	817.026	1357.66	837.954	723.199	247.517	769.958	989.8	852.876	1063.32	1091.17	1291.6	777.305	692.767	376.682	1057.12	642.636	1381.49	1314.72	1238.91	1181.05	752.952	1148.29	1072.54
Eosinophils	1236.21	478.922	611.533	742.214	1685.69	829.692	656.297	1058.67	736.714	1189.46	1814.38	1748.51	861.927	1645.13	1472.59	989.156	1528.65	1174.05	1504.47	980.629	1021.8	1228.87	1413.73	418.107	1463.4	1135.77	1466.4	1295.23	825.499	661.285	910.04	455.622	1324.06	1085.73	735.9	1510.88	1286.39	950.438	1536.97	925.144	569.323	727.054	899.538	1436.68	1752.88	1150.59	1157.78	1575.08	1030.08
iDC	3846.07	2170.23	1635.19	3662.28	1544.1	3249.91	2061.34	2037.53	2459.45	1631.27	3776.47	1359.96	3517.65	2517.37	3343.14	2493.44	2901.81	2373.85	1941.14	2877.66	2987.66	4185.4	3179.15	3679.28	1746.34	1504.63	2035.09	3177.45	2851.4	3298.93	1290.42	2269.55	396.408	2023.66	3362.35	3795.72	3913.88	2596.17	3359.65	3431.87	3358.48	1547.19	2644.74	2549.65	2898.01	1788.15	1190.73	3232.69	2689.21
Pericytes	843.725	781.622	450.609	476.906	800.748	781.951	1143.31	376.745	702.795	894.326	1049.18	633.337	762.949	649.548	346.972	694.395	392.767	987.052	755.968	312.398	1151.1	723.116	768.081	658.651	939.189	580.035	687.631	627.587	800.879	595.402	630.447	590.059	559.804	313.568	598.429	459.495	457.374	834.434	473.887	419.464	753.79	731.788	1138.21	434.881	513.393	287.471	793.288	747.016	846.452
MPP	1212.05	1007.47	1141.22	1022.74	1137.98	1466.27	347.758	1404.04	973.825	1569.34	1554.06	1715.95	1541.84	1617.08	966.893	1293.55	1523.47	1109.39	1505.79	1097.1	1221.74	1494.5	1495.98	1695.18	1281.3	844.015	1135.45	1455.79	1157.21	350.933	193.137	1617.73	1352.87	820.12	871.253	1005.52	588.449	1087.3	1493.92	1449.95	1038.31	466.547	1485.44	1437.55	1549.92	1049.03	969.554	699.356	1582.12
Th2 cells	886.316	1617.39	864.61	807.722	1134.74	1117.39	167.877	418.953	866.945	827.192	1126.85	1064.36	1126.07	1286.64	615.809	877.12	902.785	1078.07	1295.99	889.974	1004.09	1120.79	1494.37	1288.17	787.892	478.578	571.567	1213.26	1340.41	683.019	1230.77	450.058	617.955	698.606	955.265	1106.66	1057.65	825.207	1224.22	1004.9	515.123	803.418	555.345	813.712	868.315	1216.36	1494.05	870.687	1103.66
cDC	666.063	871.42	418.514	815.837	749.928	878.854	1011.87	332.271	549.151	642.989	1289.72	1135.12	1055.64	976.4	926.293	554.944	845.334	343.647	509.329	790.311	740.546	1187.04	1225.03	1098.71	613.502	709.482	760.349	698.857	726.706	770.86	699.417	751.455	268.537	1171.12	1064.12	708.724	1233.77	811.771	638.181	840	738.039	487.391	570.896	494.862	1056.17	502.457	821.222	685.827	930.927
CD8+ Tcm	646.524	1103.87	658.965	534.641	582.381	843.125	709.726	479.622	647.034	670.06	1064.85	956.471	912.338	932.11	547.098	1163.97	835.207	603.935	1248.38	825.098	772.442	629.68	928.827	921.57	166.39	981.645	647.647	1004.21	931.392	193.339	900.279	806.926	851.624	657.084	792.425	558.531	888.091	657.683	1010.93	379.315	705.8	586.588	395.327	483.586	514.758	655.156	872.499	613.076	871.743
Fibroblasts	455.084	365.081	176.005	381.641	149.682	498.701	132.925	352.601	506.961	344.844	425.372	484.61	505.315	306.493	346.897	390.106	212.497	448.816	186.993	374.684	381.906	315.779	306.419	450.294	221.455	322.883	362.658	392.972	238.187	449.322	245.851	325.369	351.81	360.702	508.157	377.806	371.129	411.903	506.212	481.371	327.909	241.1	414.767	339.799	463.947	365.692	267.135	492.365	110.044
Erythrocytes	718.251	686.27	603.932	833.314	729.064	589.718	662.356	562.435	698.388	551.427	1179.51	756.674	970.199	823.294	1581.4	981.581	1001.03	921.172	1251.9	778.802	762.782	633.677	328.978	709.957	420.024	478.537	731.025	636.759	642.785	399.921	687.743	751.319	754.546	855.508	777.133	944.137	1028.67	489.924	796.808	1031.8	539.656	874.995	1028.7	629.623	824.61	558.113	589.579	455.793	1056.39
naive B-cells	654.255	275.195	669.874	321.972	547.663	374.73	643.063	813.463	711.135	568.199	1140.45	292.92	650.724	813.444	483.857	463.172	625.51	844.529	978.626	541.89	638.902	454.517	586.201	768.002	791.079	965.423	766.886	677.569	585.863	733.174	762.279	609.677	585.212	508.518	390.254	947.599	371.956	451.396	731.434	490.741	813.852	636.483	557.46	650.919	545.001	659.145	540.328	675.102	475.902
Astrocytes	730.541	515.439	335.077	577.355	305.699	746.156	428.062	708.978	833.462	849.435	911.743	595.457	525.289	641.334	778.341	749.32	392.077	674.166	491.951	553.121	643.471	599.315	666.734	738.516	602.378	386.611	722.814	925.566	409.401	741.043	121.881	646.522	261.368	488.296	714.454	676.133	876.792	659.262	821.925	874.251	703.524	629.414	834.81	659.101	934.388	669.889	232.77	715.727	423.751
Basophils	955.574	390.457	631.407	576.046	480.542	690.203	357.914	653.86	454.377	629.513	1165.48	907.296	685.074	682.444	459.622	396.66	776.284	802.116	425.625	419.941	617.406	772.39	533.802	823.51	544.212	388.695	911.511	762.353	624.167	446.044	409.448	603.143	806.643	480.289	700.52	653.672	1021.62	556.348	544.188	487.196	471.698	566.406	901.323	670.816	559.727	451.692	570.179	511.841	358.765
Skeletal muscle	1220.19	1166.24	1165.58	576.696	1082.57	1206.28	872.777	1385.28	183.41	1153.95	1681.77	1708.53	1052.54	809.011	1277.97	1276.13	656.04	1531.9	932.841	1409.4	1091.3	1068.53	887.635	1464.68	1019.14	1180.84	532.734	1199.4	1574.96	1418.89	979.161	1532.04	1102.08	1385.53	943.592	1560.3	922.881	1148.59	415.411	1239.97	1118.89	410.861	919.2	1281.35	1375.14	1463.47	1595.11	1160.1	1362.12
Platelets	445.213	418.925	366.19	391.341	307.451	313.281	225.873	449.02	493.839	350.051	404.427	146.011	406.769	86.8289	311.294	239.545	469.475	293.211	421.963	258.451	415.43	394.163	243.736	415.258	219.762	215.817	363.812	307.915	462.376	335.74	323.417	471.01	465.427	387.379	69.2021	270.326	209.951	400.789	421.749	441.965	354.476	443.329	331.502	329.272	358.107	332.708	512.8	488.815	364.616
CD4+ Tcm	608.632	342.905	458.502	526.823	348.584	416.804	550.538	586.908	330.629	607.714	614.208	585.696	386.443	487.891	510.377	523.437	528.988	270.918	281.325	678.524	637.353	501.607	456.238	571.561	541.099	181.846	560.69	682.963	476.586	463.081	629.258	648.191	367.315	367.974	642.01	355.759	109.084	479.844	670.46	637.655	607.22	290.631	248.745	402.43	635.08	596.72	616.004	391.518	307.739
CMP	1353.02	721.53	767.012	687.174	837.489	1425.65	454.023	1225.71	979.21	1491.42	1478.79	1645.71	1379.61	1706.82	790.235	1151.47	1606.4	1038.8	1344.83	1172.8	1302.6	1409.27	1469.36	1514.12	1419.42	596.05	1081.24	1454.17	1296.02	471.054	838.884	1429.86	1480.97	892.434	1200.06	1034.08	1003.56	1099.99	1529.67	1586	794.453	970.036	1441.71	1689.34	1739.24	1185.88	1042.77	961.701	1143.89
Osteoblast	428.616	505.442	348.557	478.058	431.173	222.359	297.35	356.641	439.503	153.831	159.533	195.172	427.993	292.498	356.547	223.617	327.821	241.356	233.89	260.769	188.535	376.839	429.839	310.171	438.18	201.354	326.457	461.094	310.418	393.605	414.779	365.884	537.93	550.051	452.703	294.923	471.463	410.394	256.476	256.7	412.277	237.779	384.052	316.801	428.467	373.981	355.156	423.947	340.317
Th1 cells	1216.53	1315.46	1302.38	1357.86	1367.83	1080.25	1278.46	1236.14	1308.34	1060.03	536.441	366.457	924.995	811.593	1085.96	923.802	763.84	921.113	844.944	883.644	925.871	1249.2	1511.6	1063.32	1538.77	1079.14	543.455	1000.17	1222.69	1047.12	1455.96	1006.97	1420.03	1594.35	1319.98	153.724	968.785	1248.35	608.858	959.371	1093.68	1350.52	928.119	874.174	1145.55	1272.77	1098.17	730.551	1097.76
mv Endothelial cells	535.197	492.378	346.212	400.263	351.357	413.145	401.905	359.716	321.877	299.196	158.199	370.518	214.874	407.342	436.008	286.425	325.955	316.884	192.927	327.749	299.878	262.85	263.258	299.497	521.919	336.737	258.232	304.621	366.687	392.595	297.067	512.71	331.829	525.103	317.564	363.397	572.652	359.355	504.581	377.963	161.009	415.279	386.622	254.308	328.48	308.492	395.92	266.869	294.371
Preadipocytes	626.194	830.756	641.015	898.072	558.734	814.175	442.936	866.107	987.446	365.511	176.892	270.942	818.266	730.594	671.917	639.287	557.755	823.001	335.682	707.809	577.529	638.965	672.322	540.829	502.457	584.75	396.92	707.567	724.401	898.377	586.272	600.551	640.235	588.621	733.905	471.238	692.592	785.702	934.818	954.93	635.707	672.316	628.599	422.677	825.785	642.181	683.469	872.547	617.407
CD4+ naive T-cells	463.204	779.551	731.203	447.092	485.465	572.475	450.803	773.819	547.896	560.616	632.848	848.756	673.454	809.099	291.621	538.197	725.16	294.809	1003.16	755.414	495.975	637.952	695.842	587.277	739.967	706.239	579.846	554.182	579.534	480.924	918.616	624.147	423.544	642.542	402.753	644.384	695.833	456.735	922.415	680.235	390.73	562.3	597.847	496.69	751.082	405.616	816.672	606.097	551.576
CD8+ T-cells	910.2	920.741	615.89	446.844	284.457	600.706	603.36	488.126	449.811	730.622	1021.24	873.008	654.892	712.323	397.102	968.816	644.192	266.612	791.76	777.982	738.255	785.374	930.438	885.128	493.479	722.977	796.164	955.089	922.605	337.12	870.464	739.527	718.341	703.523	1015.67	887.029	632.05	789.485	926.913	534.713	579.734	811.335	760.292	681.953	834.66	776.9	885.832	730.962	387.549
pro B-cells	723.484	370.402	643.516	699.04	832.748	627.821	590.696	467.295	379.559	791.825	841.736	1002.81	689.685	687.301	790.4	766.224	585.384	773.253	823.953	603.526	617.657	788.861	650.509	647.049	890.053	652.03	846.23	927.046	597.785	232.373	497.76	582.643	500.923	664.317	787.003	961.517	686.779	381.983	631.16	729.853	501.586	798.799	748.395	819.049	1137.22	435.685	558.238	673.093	904.866
NK cells	1000.8	935.282	778.745	869.643	402.771	800.48	522.732	960.175	893.261	1112.31	1302.82	1450.84	918.794	1518.77	791.202	935.213	918.035	1159.39	1428.52	1051.7	1224.84	948.28	1250.21	1120.12	1150.47	843.628	838.735	717.411	1090.74	1117.67	991.564	1394.28	1392.82	972.969	1344.43	686.114	1250.86	1196.29	1073.59	1216.49	924.941	821.054	575.177	1483.16	862.816	1142.03	1449.05	1493.9	592.05
Memory B-cells	765.156	472.284	446.958	552.804	626.332	745.161	909.372	640.825	663.996	510.346	739.46	734.073	1046.25	608.472	732.697	856.501	255.64	818.357	1018.43	596.341	673.671	678.883	679.566	528.086	726.255	892.118	1051.33	679.836	693.25	689.841	794.45	969.687	546.807	616.838	586.539	943.026	1145.98	591.198	732.58	544.509	853.339	581.071	512.713	513.759	1033.59	491.368	559.529	944.567	650.369
MSC	382.708	245.988	171.001	450.277	380.894	430.656	473.3	440.576	344.096	464.946	483.073	288.569	213.094	565.814	311.473	447.327	334.689	404.029	375.65	361.595	375.153	417.157	219.705	306.667	232.301	448.017	514.143	204.321	324.075	376.665	527.007	435.151	379.518	473.824	430.515	479.884	431.293	498.172	251.974	467.475	228.3	559.151	223.266	432.217	364.231	407.854	353.84	318.679	429.767
Smooth muscle	415.88	447.863	364.194	587.921	460.313	448.419	433.459	513.255	497.013	399.323	113.364	299.202	502.069	415.423	445.659	428.115	386.779	375.457	156.737	235.45	322.556	365.241	441.92	383.661	304.56	446.557	385.147	357.452	427.339	376.865	347.255	285.899	413.753	420.157	400.126	72.7391	300.935	381.449	570.017	315.263	446.14	458.913	413.976	389.788	519.481	340.356	470.357	482.145	367.054
MEP	377.998	494.982	454.693	460.104	687.561	399.272	584.471	820.007	739.754	599.636	607.977	432.282	546.733	507.828	514.69	479.949	559.496	439.996	502.861	608.455	612.239	696.178	762.919	786.664	919.066	335.361	502.242	634.357	581.299	529.607	918.196	703.525	755.827	979.298	758.359	716.258	665.105	603.367	373.206	1001.15	516.399	855.399	593.103	586.106	646.679	473.648	639.268	611.209	649.73
Megakaryocytes	936.37	1031.93	804.551	835.741	635.015	918.299	879.802	884.042	649.449	554.277	1004.21	693.596	701.996	757.568	648.891	472.588	1030.07	973.621	335.853	648.522	663.353	783.94	905.157	786.245	505.138	405.916	661.505	833.455	666.465	851.455	585.583	717.643	662.712	857.855	667.05	470.454	1012.44	646.59	1150.17	923.799	562.581	414.486	880.724	755.98	819.398	419.545	828.322	556.723	762.141
Plasma cells	592.659	664.824	591.126	661.081	596.148	512.024	464.555	695.677	546.648	470.379	600.757	366.627	628.456	199.756	511.004	321.355	594.259	424.564	700.418	592.801	516.613	802.264	586.371	510.56	404.791	509.646	584.444	538.953	631.144	427.771	623.08	484.362	643.048	384.522	488.429	384.654	153.252	687.697	665.087	478.65	535.299	288.881	660.269	436.26	539.506	392.236	567.604	427.418	620.351
NKT	1624.78	1044.97	1431.13	1417.63	1325	1137.74	1422.72	835.968	1157.11	1047.41	1714.4	978.967	1225.47	1966.14	1434.99	2025.78	1133.04	1480.59	1600.22	913.976	1670.43	1651.83	1769.31	1760.75	981.667	650.985	1061.25	1531.21	863.216	1032.68	1307.83	1453.94	1161.44	1209.43	1490.55	1406.26	1402.64	1480.89	1787.19	1446.23	746.404	989.448	1785.68	989.37	1367.4	1686.94	1829.99	1798.72	1086.58
pDC	741.998	715.202	728.728	471.398	633.626	484.466	676.249	518.434	649.674	904.42	850.832	440.333	667.845	990.315	613.724	600.331	638.098	791.642	899.444	816.197	862.727	711.743	848.837	811.288	668.35	815.01	734.072	845.207	762.802	624.83	726.744	1152.75	843.75	815.476	390.691	499.338	694.594	890.851	585.058	416.467	400.763	840.276	484.643	391.41	755.353	740.314	946.357	924.936	783.029
Neurons	749.652	286.414	504.848	427.187	203.818	498.079	444.644	489.322	619.37	828.935	897.162	759.71	429.226	751.601	738.813	551.597	626.421	760.086	693.518	615.939	507.975	765.979	561.374	600.79	514.177	593.278	640.308	733.046	735.395	301.595	796.295	580.967	700.467	664.764	708.834	631.778	775.413	516.538	577.997	619.699	577.142	798.956	449.386	641.49	713.398	776.237	580.017	543.593	806.748
CD4+ memory T-cells	966.373	1088.92	756.519	909.605	635.657	713.511	807.55	789.525	794.461	843.13	381.954	707.208	660.668	932.329	701.854	749.848	748.487	853.262	1173.97	840.469	713.891	666.634	1085.48	426.394	723.299	883.298	969.818	881.958	860.706	957.47	765.216	837.199	466.763	738.314	919.316	860.167	942.948	835.405	1188.93	707.513	788.539	672.279	520.481	638.239	756.147	912.758	680.877	822.855	854.325
[truncated: 2 more columns]

## Sheet: Correlation analysis
	Symbol	Spearman's correlation with apoptotic signaling pathway	p value	Enriched pathways
	RPL3	0.414932	0.00246573	Ribosome
	RPS13	0.404977	0.00319991
	RPL18	0.380452	0.00588685
	MRPL28	0.36009	0.00944487
	PSMB10	0.528235	6.77519e-05	Proteasome
	PSMB9	0.457195	0.000744104
	PSME2	0.447511	0.000992627
	PSMA4	0.330407	0.017884
	CD74	0.411674	0.00268761	Antigen processing and presentation
	TAP2	0.364253	0.0085951
	CANX	0.342172	0.0139828
	TAPBP	0.294751	0.0357592
	CUL1	0.485249	0.00030729	Cell cycle
	SMAD2	0.338371	0.0151547
	MCM6	0.287783	0.0405822
	YWHAE	0.331312	0.0175542
	YWHAH	0.307602	0.0281063
	YWHAZ	0.28552	0.0422584
